# Supplementary material for: Disordered DNA methylation leads to targetable transcriptional plasticity in ATRT
Source: Acta Neuropathol Commun. 2025 Dec 17;14:22. doi: 10.1186/s40478-025-02173-y (PMC12821819; doi:10.1186/s40478-025-02173-y)
Supplement: Supplementary file 7 — Supplementary Material 7. [file 40478_2025_2173_MOESM7_ESM.xlsx]

## Sheet: Sheet1
Sample name (unique)	Annotation	Individual.ID	External ID	Age (years)	Gender	Race	Ethnicity
974875	ATRT-875	7316-3890	C1010445	1.5	female	other	Hispanic or Latino
974876	ATRT-876	7316-3937	C964566	9.5	male	Black or African American	Not Hispanic or Latino
974877	ATRT-877	7316-2276	C886092	0.99	female	white	Not Hispanic or Latino
974878	ATRT-878	7316-2269	C886092	0.99	female	white	Not Hispanic or Latino
974879	ATRT-879	7316-3680	C603069	0.6	male	white	Not Hispanic or Latino
974880	ATRT-880	7316-1137	C148707	1.6	male	white	Not Hispanic or Latino
974882	ATRT-882	7316-2688	C743535	2.4	male	other	Hispanic or Latino
974883	ATRT-883	7316-2141	C466293	1	male	white	Not Hispanic or Latino
974884	ATRT-884	7316-2186	C626070	0.8	female	other	Hispanic or Latino
974885	ATRT-885	7316-1781	C406761	2.8	male	other	Not Hispanic or Latino
974886	ATRT-886	7316-2582	C663708	16	female	white	Not Hispanic or Latino
974887	ATRT-887	7316-4149	C880803	0.94	female	other	Not Hispanic or Latino
974889	ATRT-889	7316-1778	C396306	1.5	male	other	Not Hispanic or Latino
974891	ATRT-891	7316-878	C140712	5.2	female	white	Not Hispanic or Latino
974892	ATRT-892	7316-525	C104427	1.1	female	more than one race	Not Hispanic or Latino
974893	ATRT-893	7316-122	C59655	8.2	female	Black or African American	Not Hispanic or Latino
974894	ATRT-894	7316-479	C121893	1	male	Black or African American	Not Hispanic or Latino
974895	ATRT-895	7316-1771	C374412	2	female	white	Not Hispanic or Latino
974896	ATRT-896	7316-2187	C626193	0.47	female	Black or African American	Not Hispanic or Latino
974897	ATRT-897	7316-2933	C626070	0.8	female	other	Not Hispanic or Latino
974898	ATRT-898	7316-1790	C140712	5.2	female	white	Not Hispanic or Latino
974899	ATRT-899	7316-820	C182286	0.63	female	other	Not Hispanic or Latino
974900	ATRT-900	7316-2224	C587325	1.7	male	white	Not Hispanic or Latino
974903	ATRT-903	7316-2181	C607743	2	male	white	Not Hispanic or Latino
