# Supplementary material for: Disordered DNA methylation leads to targetable transcriptional plasticity in ATRT
Source: Acta Neuropathol Commun. 2025 Dec 17;14:22. doi: 10.1186/s40478-025-02173-y (PMC12821819; doi:10.1186/s40478-025-02173-y)
Supplement: Supplementary file 8 — Supplementary Material 8. [file 40478_2025_2173_MOESM8_ESM.xlsx]

## Sheet: Sheet1
Sample Number	Methylation Class	Classification Score
ATRT-SHH
ATRT-878	ATRT, SHH-activated	0.916348
ATRT-885	ATRT, SHH-activated	0.950082
ATRT-887	ATRT, SHH-activated	0.978728
ATRT-891	ATRT, SHH-activated	0.629384
ATRT-895	ATRT, SHH-activated	0.894359
ATRT-896	ATRT, SHH-activated	0.820472
ATRT-897	ATRT, SHH-activated	0.783877
ATRT-898	ATRT, SHH-activated	0.735252
ATRT-900	ATRT, SHH-activated	0.987197
ATRT-MYC
ATRT-875	ATRT, MYC-activated	0.797929
ATRT-876	ATRT, MYC-activated	0.532711
ATRT-883	ATRT, MYC-activated	0.960931
ATRT-893	ATRT, MYC-activated	0.72968
ATRT-TYR
ATRT-884	ATRT, TYR-activated	0.929826
ATRT-903	ATRT, TYR-activated	0.776774
MNP-Flex classifier scores below 0.3
ATRT-877	ATRT, MYC-activated	0.276975
ATRT-879	ATRT, TYR-activated	0.02083
ATRT-880	Chordoma	0
ATRT-882	ATRT, TYR-activated	0.048649
ATRT-886	Neuroblastoma	0.0567619
ATRT-889	ATRT, SHH-activated	0.0716408
Other classification
ATRT-894	medulloblastoma, SHH-activated, subtype 2	0.914107
