# Supplementary material for: Disordered DNA methylation leads to targetable transcriptional plasticity in ATRT
Source: Acta Neuropathol Commun. 2025 Dec 17;14:22. doi: 10.1186/s40478-025-02173-y (PMC12821819; doi:10.1186/s40478-025-02173-y)
Supplement: Supplementary file 9 — Supplementary Material 9. [file 40478_2025_2173_MOESM9_ESM.xlsx]

## Sheet: Supplementary Table 3a
Supplementary Table 3A: List of Top 1000 Genes with the Highest Stochasticity (by JSD) in the ATRT-MYC Subtype.
ATRT-875	ATRT-876	ATRT-883	ATRT-893	Overlap top 1,000
HOXA9	FOXI2	HOXD3	HOXA5	PCDHB15
FOXL1	PAX9	FOXL1	MIR4745	TACC2
HOXD3	FLI1	NKX2-5	FOXI2	HOXD11
HOXD10	PHOX2B	SIX6	MAB21L2	SLC12A8
PCDHGA11	PRDM13	HOXD4	LRBA	LINC01097
ESRRG	RUNX3	MIR10B	NKX2-5	LINC00261
NBEA	MIR4745	WNK4	HOXA2	PYY
MLNR	TFAP2A	MLNR	PHOX2B	ABR
MIR3185	HOXA9	PCDHGA11	ESRP1	PCDHA13
FERD3L	TBC1D16	SLFN12L	HOXB6	ALX1
HOXC4	SNORD37	TBX4	HOXD3	FOXI2
HOXB6	TBX5-AS1	HOXA5	FOXL1	CDKN2A-DT
BARX1	TBX5	LINC00461	TLX2	DLX6-AS1
HOXA-AS3	LHX6	LINC01558	ZIC1	TPCN1
PRAC2	CDX2	PRMT1	FLI1	KL
SLFN12L	NKX2-3	ZIC4	CDKN2A-DT	NKX6-1
PLK5	GSC	TBX18	DMRTA2	FAM162B
ESRP2	HOXD4	HOXD10	FERD3L	MIR9-1
GSC	PRDM14	HSF4	HOXD4	HLA-J
LMX1A	FOXB2	ESRP2	ZIC4	EZR
NKX2-3	TAL1	FERD3L	NNAT	ZBTB18
WT1	NBEA	HOXD11	LHX6	HOXD13
TBC1D16	ECEL1P2	EBF1	TBC1D16	COLEC11
SLC6A19	OTP	KCNQ1DN	FOXB2	LINC01558
HOXA6	HOXC12	NKX2-3	CYP1B1	PCBP3-AS1
NNAT	MAFB	DRD4	FOXG1	MT1G
FOXD2-AS1	ZIC4	ESRP1	GSE1	HCK
GSE1	LBX2	GSE1	H3C6	PCDHGB4
SLFN13	ALX1	HOXD12	SIX6	SNORD38B
PRDM13	HOXD11	PRAC2	HOXA9	MIR9-3HG
PRAC1	LHX5	WT1	PAX9	CELSR3
H1-1	GPER1	FOXG1	IRX1	APBA2
HOXD12	DMRT3	WNT3	WNK4	MEIS1
RNF207	CATSPERZ	PCDHGC3	DMRT3	ELAVL2
FOXG1	MIR10B	C17orf107	TMEM204	SIX2
CBFA2T3	HOXB6	TBC1D16	OTP	PCDHGA10
ELANE	GSE1	NNAT	FOXE1	HAND2
CDKN2A-DT	LINC01558	PNMA8B	HOXD11	NKX2-8
LINC01558	WNK4	MIR3185	ZFP64	LOC100288
WNK4	HOXA10-AS	HHEX	HAND1	REXO1
PRKCZ	MIR3663	MIR9-2	TBX5-AS1	PCDHGA5
KNDC1	MIR9-1	KCTD1	MIRLET7BHG	ESRP2
PCDHA8	CRIP2	PCDHGA5	SOX11	WNK4
TBX18	KCNQ1DN	HOXA-AS3	FGFR3	GAD2
FBXL16	HSF4	ZMIZ1	PCDH17	TOX
GATA3	CDKN2A-DT	PCDHGC4	WT1	ESR1
ESRP1	CASC15	ALX1	MIR10B	OLIG3
PCDHA10	HOXD10	PCDHA7	CATSPERZ	TPPP3
GPER1	EOMES	TFAP2A	TBX5	FLI1
SOWAHC	LBX2-AS1	GSX2	MLNR	PCDHA12
PCDHA7	HOXB5	HES5	AJM1	TRHDE
WNT5B	MIR196B	PCDHGA6	WT1-AS	AMIGO3
H2BC8	HOXD3	LHX6	TAL1	SLC19A1
PCDHGA7	HOXB-AS3	TBX15	MCF2L	EOMES
PCDHGB5	LINC00261	HOXA6	HOXB3	SNHG32
PCDHGA5	TBX4	PPM1N	LRAT	FZD10
HOXA2	TBXT	HNRNPF	LINC00261	MCTP2
SEPTIN10	ADGRG1	PCDHA9	RUNX3	LMX1A
MDFI	DMRTA2	CDKN2A-DT	SFTA3	PCDHA7
GLI2	CHAT	ALX3	HSF4	MDFI
H2AC8	DMRT2	NFIX	BAZ2B	FZD10-AS1
PCDHGA6	FOXE1	SLC16A11	RAX	HAGLR
PCDHGA8	SLFN12L	HOXC12	GPER1	TBC1D16
PCDHGB4	RTP5	MIR9-1	MIR196A1	PCDHB6
MIR9-1	HNF1B	CLU	RNF207	ADGRG1
CACNA1E	COL18A1	PCDHA13	HOXC5	TBC1D24
SLC1A2	GLI2	MIR196A1	TBXT	HOXB1
PCDHA12	WNT3	CRYBA2	HOXA-AS3	FAM181A-A
LOC100132215	WT1	VMO1	NKX2-3	HTR1A
ADORA2A	ECEL1	H1-1	SLFN12L	ALOX12
TMEM184A	HOXD12	LOC100288748	SHC3	NOL4
PCDHGB3	F2RL3	SNORD35A	SLIT2	PRKCZ
PCDHGA12	WNT1	PRAC1	HOXD10	HHEX
LOC100288748	RNF207	HOXD9	CRYBG1	ESAM
PCDHA3	HOXB3	FOXD2-AS1	PRDM16-DT	HOXD12
PCDHGC4	TSPEAR	PCDHGB5	PCDHGA11	NKX2-3
MOB2	NKX2-5	ZNF217	LBX2-AS1	PAX6
MIR9-3HG	RNF157-AS1	MIR3940	MIR3185	NBEA
LOC145845	SHC3	PCDHGA7	ABR	CLDN3
MAG	MCF2L	C2CD4D-AS1	CDKN2A	HOXD10
APBA2	ALX4	RAX	PRAC2	LBX2
PCDHB6	ACTA1	HOXB-AS3	NKX2-6	KCNA3
TRIL	PDX1	PCDHGA10	TOX	TAL1
RAB11FIP3	PAX1	SNORD34	MAG	PLEKHG5
SLC19A1	NNAT	GLI2	MIR4321	GPER1
SSTR5	SLFN13	TOR4A	ZADH2	TBX18
TTLL10	SPON2	CDK10	LBX2	PCDHGA8
SSTR5-AS1	MIR196A1	BARX1	ESRRG	FOXB2
STK3	MN1	PHOX2A	HOXD12	DMRT2
EZR	ANKRD33B	THTPA	BAHCC1	LOC100130
KL	ZNF217	L1TD1	PNPLA2	RAX
HSPA2	TLX2	SLFN13	PRDM8	LOC100288
TSPEAR	PCDHGA11	FOXB2	LINC00461	BARX1
RGMA	MDFI	MIRLET7BHG	NR2E1	TFAP2A
KCTD1	TUBA1C	PCDHA8	GALR1	MIR9-2
ZIC4	DRGX	PCDHA10	DMRT2	ESRP1
LBX1-AS1	CRABP1	POU3F3	NR4A2	HOXD3
HOXA10-HOXA9	MIR10A	EFS	TPTEP1	HAND2-AS1
HOXA10	SLC18A3	PCDHGA12	WNT3	GLI2
PAX6	NKX2-6	ICAM5	FOXL3-OT1	ALDH1A3
SPON2	GSX2	MIR4321	CRIP2	RGS12
FAM181A	CYP26B1	PCDHA3	TBX4	PCDHGA11
H2BP1	LHX8	SOX11	SNORD37	SNORA10
PCDHGB6	H1-1	MEIS1	DRD4	HNF1B
PCDHB15	FOXD2-AS1	SLC19A1	WNT5B	AGAP3
ALX3	MLNR	SIX2	HNF1B	PCDHGB6
GSX2	TBX1	MT1H	COL24A1	AKAP8
AGAP2-AS1	LINC00461	ALDH1A3	DLX6-AS1	DENND2B
BAIAP2	ESRRG	APBA2	LIN28B	PCDHGB3
DLX1	BARX1	BSG	LOC100288748	NKX2-6
RAB26	SLITRK3	PCDHB3	PNMA8B	BCL6B
C1QTNF8	SIM1	ABR	CLDN7	FAM181A
TBX5	FLJ16779	SYNJ2	LVRN	GSE1
FOXL2	SLC7A11-AS1	NBEA	FOXD2-AS1	SNORD32A
HSF4	FERD3L	TRHDE	SLFN13	LTK
LHX6	DLX6-AS1	FAM181A-AS1	SFMBT2	SLIT2
HOXA7	RPP25	PCDH8	MIR3663	SNORA67
PCDHA6	RAX	PNPLA2	ZNF217	SEPTIN10
ADGRG1	SLC16A11	PCDHGB3	NEUROG1	AATBC
TPPP	EZR	BTBD17	SALL1	BAIAP2
CLU	HHEX	H2BP1	C17orf107	PCDHGA3
SPOCK2	C19orf33	TMEM176B	C1QTNF8	TRADD
LINC01097	EBF1	PCDHA12	SPON2	SLFN12L
TCF4	DLX5	MIR9-3HG	AGAP2-AS1	AMER2
TAL1	HOXD1	PCDHGB6	NKX2-8	SOX7
EOMES	WNT10A	SNORD33	ALX1	MIR26B
HOXB3	PCSK9	HOXB5	PLK5	DCHS2
HOXA5	L1TD1	MIR126	SP5	MOB2
BAIAP2-DT	HOTAIR	FAM181A	PITX2	DIP2C
COL6A3	MNX1	TWIST1	THTPA	PIGZ
ZNF608	SIX6	CLDN15	EOMES	RGS3
PIWIL4	LTBP4	PCDHB18P	EMX2OS	ATOH1
FUT4	PCDHGC4	TMEM176A	CYP26B1	TBX5
NPAS2	ADORA2A	ECEL1P2	APBA2	PCDHGA7
HOXA11	BOC	SNORD36C	HOXD1	DBX2
FAM181A-AS1	GALNT9	SNORA10	SOX17	TLX2
HOXB-AS3	PCDHGC3	PRKCZ	PAX6	MIR196B
DNASE1L2	SLIT2	RGMA	HSPA2	PAX9
PCDH17	DLX6	HOXB3	LINC01097	NNAT
APBB2	FAM181A	DNAAF5	BARX1	ADORA2A
PCDHGA3	HPSE2	DLX6-AS1	NR5A2	KCNH2
MED16	GHSR	RTP5	SYT17	APBB1
H3C6	SNORD35A	SLC5A5	COL18A1	ESYT3
PCDHB18P	TTYH1	AGAP2-AS1	MIR9-1	HOXB3
FOXL2NB	SNORD34	EZR	GHSR	CDX2
PRR18	NKX6-1	CPEB1	TOR4A	SKOR2
SOX17	LRFN5	PIGZ	PRDM13	ALX3
LBX1	VSX2	EGFL7	HOXB-AS3	ESRRG
CDKN2B-AS1	ABAT	HOXA9	GSX2	SNORD58C
NXNL2	NOTUM	RNF225	UCN	ZIC4
H1-3	TUBB2B	HNF1B	SEPTIN9	PHOX2B
PCDHB4	CLU	IFNL4	MEIS1	NR2E1
LOC100130872	HOXC5	HCK	GPT	WT1
PLEKHG5	ALX3	ADM5	C2CD4D-AS1	PITX2
HOXB1	SP6	RGS12	ADRA1A	C17orf107
PCDHB13	LMX1A	CYP26C1	ZIC5	HOXA10-AS
DLX6-AS1	NKAIN4	CPEB1-AS1	NETO1	EXOC3L2
ALX4	TBX20	ATP2B2	MED16	PCDHGC4
OTX1	H3C11	PRDM8	ATOH1	PCDHA9
CASC15	FAM181A-AS1	TRIM41	TRHDE	HOXA10
L1TD1	BTBD17	TDGF1	FOXD4L1	PCDHB17P
DMRTA2	NDRG4	SLIT2	ECEL1P2	SYNJ2
PCDHB8	DMRT1	TLX2	NAGS	HOXC5
VMO1	ESRP1	SIX3	HOXA6	HSF4
PCDHB17P	NR2E1	FOXI2	NKX2-2	TNK2
ADM5	LRBA	NKX2-8	ESYT3	ANKRD11
FZD5	HOXA10	ZBTB18	LRRN1	BCAR1
ALX1	SOX7	PCDHA1	TCF4	LHX8
PLD6	HOXA10-HOXA9	RTN2	SLC19A1	SEPTIN9
HOXD13	OTX2	FLI1	GATA3	HOXA10-HO
RUNX3	NR5A1	HOXA10-HOXA9	PRDM14	PCDHGB2
FOXI2	FOXF2	HOXA10	LOC100132215	RRBP1
LMF1	SOWAHC	HNRNPL	RGL3	CSMD1
TBR1	RFX4	TBX5	ASCL1	FERD3L
ZBTB18	SCGB3A1	BRICD5	MOB2	FOXD2-AS1
PXYLP1	LOC100288748	CCDC140	MSC-AS1	MED16
FAM201A	C17orf107	PCDHGA8	PCDHA10	SNORD34
WNT10A	SNORD18C	PCDHGB4	NRXN3	HOXA7
NKX6-1	RALYL	IRX1	NPY	HOXD1
TFAP2E	SNORD18B	RNF207	CCDC140	ADPRHL1
DOK7	SERPINH1	GALNT9	UCP2	C16orf86
GATB	ESYT3	HOXD1	HIC1	ENKD1
C5orf66	LMX1B	LTK	PCDH7	ISYNA1
SYNJ2	WNT6	SCGB3A1	SLITRK3	FAAP20
HNF4A	MT1H	ZAR1	EBF1	PCDHGA2
THBS1	LINC01097	BST2	POU4F3	RNF207
IRX2	NKX2-8	FAM182B	RGS12	PCDHA10
FZD10	H4C13	HOXA10-AS	LHX8	PCDHB7
MN1	EML2	TBX5-AS1	PCDHGC4	SNORD35A
PIGZ	WNT10B	AATBC	MDFI	MN1
DNAAF5	IQSEC1	PRDM16-DT	PRAC1	LSP1
FBN2	SEPTIN10	SLC16A8	ZFPM2	CCDC140
IFNL4	FEZF1	RNF39	FOXA2	H2BP1
CPT1C	THTPA	LINC01749	MIR615	PCDHGB8P
GLTPD2	SPON1	ESAM	ONECUT1	GSX2
ISL2	PLK5	LHX8	CCDC8	ELAVL4
APBB1	SNORD33	LINC02525	ESRP2	PNMA8B
ZSCAN10	FOXJ1	RASGEF1C	SYNJ2	NODAL
RADIL	CRYBA2	PCDHGB7	LINC01124	SKOR1
RHEB	PRXL2A	SNORD58C	SOX1	LINC00461
HOXA11-AS	KCNIP3	DMRT2	FZD10	CLU
TBX3	CPEB1	NETO1	ZBTB18	WNT10A
PRPH	SHANK2	TRHDE-AS1	LBX1	NR5A2
H2BC3	ESR1	MIR4745	LHX5	TBX5-AS1
ABAT	CPEB1-AS1	PCDHA5	HAGLR	PCDHGB5
CPT1A	DOK1	LBX2	PLA2G6	LHX6
HHEX	ISL1	CLDN7	ARHGAP27P2	IQSEC1
TPPP3	WNT5A	ANGPTL2	TBX3	ALX4
COLEC11	PCDHA9	LINC00642	PDX1	PCDHB16
ITPRIPL2	NOL3	MIR9-3	PHOX2A	ANK1
PRDM6	MIR9-3	SNORD36A	ADAMTS5	GATB
TDGF1	GPNMB	HLA-J	PCDHA13	PROB1
GBX2	MAB21L2	PCBP3-AS1	CLU	HOXB6
PRIMA1	LTK	MAFB	LMX1B	SLFN13
PCDHA2	HES2	MIR4749	CRABP1	MIR10B
IRX1	LOC642366	MOB2	TMEM184A	TBX20
LTBP4	PCDHA10	TECR	PCDHGA8	HOXA9
HOXB5	CLDN3	SLC13A5	PCDHGB4	SPON2
FZD2	CNPY1	FBXL16	MIR126	PCDHA3
ANKRD11	LINC00642	HOXD13	IRX2	TDGF1
C21orf58	TDGF1	PTTG1IP	PCDHGC3	AQP1
CYP11B2	PYDC1	REXO1	NOL4	GFAP
KIRREL1	ASCL1	MYO15B	PCDHB6	KIAA1614
CDKN2A	MOB2	PCDH17	KCTD1	LMO3
PCDHB16	RIN1	LOC100288123	PEPD	PCDHB3
DLX2	SPOCK2	PCDHB17P	MIR3176	NHSL1
ESYT3	HAGLR	PCBP3	DOK7	AMN
PCNT	VENTX	LMF1	H2BP1	SNORD10
DIP2C	PRDM8	LRAT	SPOCK2	PCDHA1
PCDHGA10	LOC284798	TSPEAR	PRAP1	SOWAHC
HOXA10-AS	PIEZO2	AKAP8	PCDHGA5	RADIL
RBFOX3	MNX1-AS1	ESYT3	NEFM	SNORD48
IQSEC1	TBX18	PCDHGB2	OBSCN-AS1	ZMIZ1
SNORD35A	GNG4	CLEC4GP1	ACTA1	SLC6A9
H3C12	PRDM12	MT1G	SCGB3A1	MLNR
CCDC177	SHISA3	OLIG3	EGFL7	PCDHB18P
TPCN1	KCNQ5	EOMES	ZMIZ1	PAX3
H3C3	MIR9-3HG	HAND2	GRIA2	LINC00642
LRRC4	LRRC10B	NKX6-1	EZR	MT1H
CIDEA	COLEC11	FZD10	HS3ST1	LOC284798
SLIT2	KCTD1	SNORD52	ELANE	HOXD9
ZC3HAV1	SLC5A5	PCDHB13	PCDHA7	L1TD1
FLNC	ZNF414	PCDHB6	HOXD9	BCAT1
CRABP1	REC8	PCDHA2	LBX1-AS1	PCDHGA6
RASA3	MIR330	UBB	BANP	RASA3
NR2F1-AS1	GCM2	RCN3	UNC5D	TRHDE-AS1
CCDC140	ESRP2	ADGRG1	GGN	CNTFR-AS1
AQP1	HOXD13	LOC284798	HOXC12	PEPD
ELAVL4	MED16	NEUROG1	HPSE2	SNORD52
PRMT1	PPP2R1B	ZADH2	MIR3940	SNORD33
GRIK4	APBB1	CRIP2	CYP27B1	KCTD1
RRBP1	NFAM1	RARRES2	HOXA10-AS	HOXB-AS3
TLX1	EVA1C	SNORD32A	WNT10B
PCDHA4	MIR99AHG	VSIG2	TBR1
DNAJB6	HAND2	HPDL	BAIAP2
CLDN10	TCF7	LIMD2	MIR219A2
PEPD	APBA2	TRIL	MIR219B
SNORD34	OTOP1	COQ8A	FLRT2
HLA-J	NDNF	RRBP1	PYY
TLX1NB	TLX1	ESR1	FEZF1
H3C11	WHRN	AATK	DSC3
DBX2	CORO2B	MIR26B	FAM181A
PCDHGB7	PCDHGA8	SLITRK3	ZSCAN10
TRAPPC5	PCDHGB4	APBB1	PAX2
PLEC	PEPD	BTBD6	KCNQ1DN
RGS12	PSPN	SDK1	TDGF1
DLX6	DENND2A	HAGLR	SNORD35A
ABR	HOXD9	PAX1	MIR149
NRN1	MT1G	CATSPERZ	ALX3
HAND2	ABHD17A	ESRRG	PRRT3-AS1
SLC10A4	TOX	TPCN1	LOC100130992
MIR429	FIZ1	A1BG-AS1	ADGRG1
PCDHGB2	SLC6A15	AQP1	PDE10A
PNMA8B	LINC02381	CELSR3	CDX2
EFCAB10	TLX1NB	AGAP3	TPPP3
LTK	MSC-AS1	SFMBT2	SLC6A5
PCDHGB1	MCHR1	NR2F1-AS1	ESAM
TNK2	PLEKHA6	SNORA4	SLC6A9
SLC1A4	SDK1	PTGER1	TMPRSS2
ADPRHL1	LINGO2	ADAMTS5	LINC01558
RNU6ATAC	BNC1	PCDHGA2	EGR3
CLMP	MIR26B	ZIC1	NBEA
F3	NPM2	SP8	SIM1
SLC38A1	CIDEA	DUSP5	NKX6-1
H4C13	ZSCAN10	JMJD8	FZD10-AS1
MIR4655	GREB1L	PER1	FBN2
DSC3	GALR3	BCL6B	PTGER4
PCDHGA2	H2BP1	GPR6	EPHA7
PTGDS	CCDC140	TAGLN3	LINC00466
PHYHD1	CLDN9	ISYNA1	GATA6
PYY	IFFO1	BRF1	TENM3
ISYNA1	MIR4488	PCDHGB1	PCDHA8
PCDHGB8P	SFTA3	LRTM2	CLDN11
SETD6	ATP2B2	RADIL	BAIAP2-DT
EFNA1	HAND2-AS1	SNORD12	HNRNPL
FLJ12825	PCDHB3	GUCY2D	SOWAHC
TLX2	FOXL3-OT1	MED16	DCHS2
SPTBN1	MSX2	PIEZO2	TFAP2A
FZD10-AS1	SLC1A2	PPP1R3G	ZAR1
TMEM30B	TMPRSS2	OSBPL9	ST8SIA4
ACTR6	PCDHGA6	UTS2R	FAM181A-AS1
MIR1225	LINC00466	LOC729683	MIR196B
NKX6-2	CCDC166	ACTA1	ICAM5
PCBP3-AS1	NR5A2	LINC00565	SNORD34
KCNIP3	PCDHGB5	IRX2	SLC6A19
SLC6A18	SNORD48	FOXF2	TMEM176B
LINC00605	BARHL2	FOXA2	GABRB2
RTP5	SNORD52	TOX	SKOR2
ARHGEF7	ADRB3	MIR4673	PCDHA9
RAPGEF1	ISL2	PCSK9	OLIG3
SP6	SLC6A4	SATB2	BCAT1
AMIGO3	DDR1	SNORD42A	PCDHB3
NFE2L1	LBX1-AS1	CELF4	PCDHGA7
PIK3R1	PRDM16-DT	NHSL1	NOTO
AKAP8	LOXL3	AMIGO3	CXCR4
RAX	WNT5B	SBNO2	TACC2
FJX1	BHLHE23	REC8	LINC00960
ALOX12	MYL9	ANHX	SRMS
SKOR2	RASA3	HOXA4	ABAT
PCDHGA9	SLIT3	FZD7	CPEB3
LRIG1	MAMSTR	WNT1	PCDHGA6
SLFN12	NODAL	PAX6	LOC100288123
ESAM	NR4A2	SLC17A7	WNT11
PTTG1IP	TRADD	SNORA63	ADAM33
POR	MIR4321	KRTAP10-10	RADIL
SKOR1	MPDU1	KCNIP3	LTK
ANKRD53	LINC02525	ARHGEF7	ADORA2A
SLC6A9	CDH3	YPEL3	MLXIPL
CDX2	TAGLN3	PIK3R1	TRH
DMRT2	KCNA4	RARRES1	TMEM176A
PCDHB19P	GLB1L3	MOCOS	REXO1
KIAA1614	PCDHA13	CDH3	GSC
PCDHA1	ARHGAP27P2	BHLHE23	HOTAIR
TBX5-AS1	HOXA7	KATNIP	TPCN1
CLDN3	SNORD32A	MN1	CACNA1B
PCDHB5	LTBP2	PCDHB2	PCSK9
H4C6	MIR3940	PCDHB8	GATA3-AS1
SLC12A8	MIR615	NODAL	ST8SIA5
KRTAP10-12	LRTM2	HOXA2	PLEKHG5
GATA3-AS1	PAX6-AS1	FEZ1	TRHDE-AS1
CPNE7	RCN1	MIR196B	REC8
BCAR1	MIR4740	RALGDS	COL6A3
ATOH1	UAP1L1	DSCAML1	AQP1
SLC26A10	KL	GRM6	TENT5A
C5orf38	SORBS2	HS3ST1	L1TD1
MGARP	RAE1	SNORD4A	COL9A2
LOC100287036	FADS2	DLG4	HEY2
SNORD33	PDE4D	EPHA4	SEPTIN10
LOC100288123	SNHG32	SNORA64	FEZF2
CGB8	NKX2-1	WNT10A	CHRNB1
CGB7	TPCN1	HOXB1	MT1H
IER3	PCDHB6	RAB11FIP3	CLDN3
ZCCHC14	TTLL10	TMEM30B	ERBB4
H2BC6	EVA1B	DSC3	MEOX2
REXO1	GFAP	GATB	HOXB1
FOXB2	HOXC4	ST8SIA5	JAG2
SLC6A4	SLC6A9	HOTAIRM1	VMO1
OLIG3	SYNJ2	DUS1L	BDNF
NODAL	CYP2D6	GFAP	RRAGA
SHOX2	NXN	ELAVL2	MIR4520-1
C1QL4	RNF39	ADORA2A	MIR133A2
LINC00941	FFAR4	TRPM2	WDR97
LINC01305	PCDHGB3	ABHD17A	SP9
MEIS1	ZFP36	NEU4	H2BC10
PCDHB7	RASGEF1C	GAREM2	IFNL4
LINC00642	CORT	TTC34	TFAP2E
MRPS31P5	ALDH1A3	CD248	DLX1
SP8	CAVIN3	NTN1	FZD2
ZNF785	KCNH3	DIP2C	LINC02525
MCTP2	C5orf66	CSMD1	KLF12
CELSR3	PCDHGA3	ZNF560	CDK2AP1
NOL4	FZD10	MAEA	CAMSAP3
CSMD1	SNORD16	ALX4	PROB1
IRX3	CYP24A1	MNX1	KCNN2
CYP4V2	PROB1	VANGL2	ZNF302
SNORD58C	HEY2	UAP1L1	EN1
RASD1	FEZF1-AS1	FZD10-AS1	C5orf38
ANKRD33B	ESAM	SKOR2	IFITM1
PPFIBP2	SLC16A5	SLC18A3	CSMD1
BTBD17	EPHX3	SHISA2	PCDHGA12
C17orf107	GRIA2	DMRT3	SATB2
ICAM5	HOXA11	LVRN	PCSK1
HNF1B	UCP2	HOXA1	PCDH10
MCOLN3	SLC19A1	GHSR	NPM2
TAGLN3	SLIT1	SP5	NR5A1
PLEKHA2	FBN2	SNORD4B	HOXA10-HOXA9
LRRTM2	HR	SCT	HOXA10
RARRES1	ASCL2	SNORD36B	EYA4
TRIM17	FGF4	SATB2-AS1	PAX3
TMEM167B	PCBP3-AS1	AMN	DNASE1L2
MCC	PNMA8B	CDK2AP1	GALNT9
FOXH1	SLC2A5	DENND1C	MIR1-1
COQ8A	SATB2-AS1	MDFI	NECTIN3
TRIM58	CCDC88B	SLC10A4	NTRK2
PCDHAC1	UGT8	TACC2	EVX1
RALGDS	MSC	FEV	SATB1
ZNF22	TENM3	MAP11	FAT4
ENKD1	PCDHA1	FZD5	SCT
C12orf57	NKX3-2	APCDD1L	CRB3
C16orf86	SNORD4A	HPSE2	EPHX3
TCF7L2	HMX2	ULBP2	TMEM102
NTN5	LINC00565	GPER1	CD8A
ZC3H12C	GATB	EMX2OS	GPR6
MIR196B	PLTP	DLC1	GAD2
KATNIP	TRHDE	MIR4648	TWIST1
FOXF2	SHH	FUT4	GMPPA
CTNNA1	ADPRHL1	PCDHB16	TAC1
PSAPL1	SLC9A3	TBC1D24	TENM3-AS1
FGF5	CDH8	HOXB6	MAFK
MAP11	TRIP6	C14orf180	LOC648987
AGAP3	ADRB1	C5orf38	RALYL
ZNF22-AS1	HOXC10	LRRC10B	APBB2
LINC00461	ISYNA1	PIWIL4	CNGA3
UCP1	PLEKHG5	DLX5	MIR4520-2
NHLH2	TFAP2B	LMX1A	GATB
HOXD11	C1orf94	IQSEC1	CLEC14A
C1QTNF1	CACTIN	DCHS2	PCBP3
HAND2-AS1	SATB2	MIR4746	SENCR
WNT11	DNAAF5	PCDHGA9	SOWAHA
CDHR5	NKX6-2	NRN1	GLI2
TBL3	HOXB4	MIR4658	PCDHA6
WNT2B	SNORD42A	FAAP20	VWC2
ADRA2A	DRAXIN	DLX6	ELAVL4
CYP26C1	GSN	HOXB13	PCDHB18P
NES	ABR	MIR21	PCDHGB2
MSRA	FAM162B	HES3	LSP1
AKAP13	SLC17A7	WSCD1	PTK6
LINC01304	SIX2	KIRREL1	SSBP2
DUS1L	CLEC14A	MAP7D1	ASPDH
SH3TC1	GUCY2D	FASTK	TNK2
ZNF587B	RASD1	FOXC2	DBX1
ZNF587	PCDHGB6	HOOK1	PAX1
ACSF3	FLJ36000	SV2C	HOXD13
FLI1	EPHA7	EXOC3L2	SHISA3
MIR4658	HCK	PYY	PCDHGA3
OLFML3	RARRES2	MDM1	DENND1C
YPEL3	DLX1	PAX3	PMAIP1
FRAT1	SLC13A5	PCDHB15	SNORD33
COL1A2	PSD	PCDHB19P	AKAP8
TRHDE	SP5	TRIM67	HTR1A
MAP1B	LINC01749	P4HTM	KANK2
PAX3	RPS7	IFITM1	HPDL
SYT8	NES	DUOX1	RRBP1
GRM7	HOXB2	DUOXA1	MIR9-2
LOC284798	AGAP3	MIR4726	SOX10
BRF2	AKAP8	SLC6A4	CORO6
HTR1B	CDK2AP1	WNT7B	KDM2A
TOX	NEUROG1	B3GALT4	SP8
FAM131A	UCKL1-AS1	ALOX12	PCDHB16
RASL11B	LAYN	MRGPRF	PDE4D
TBC1D24	TAS1R3	CHRNB4	KCNA3
ANK1	WDR97	ADCY4	PCDHA1
CNTFR-AS1	NAGS	PCDHGA3	PLAAT3
NME6	ACKR3	CNTFR-AS1	PCDHA12
LINC00319	MIR205	BCAR1	PCDHB17P
SH3D21	SACS	TMEM249	ISYNA1
FKBP11	TPPP3	PEPD	TUBB2B
COL3A1	ANKRD63	ISG15	TCF7
VPS9D1-AS1	ZFP42	GRM7	TCF7L2
NR4A2	BCAT1	RAPGEF1	MYRIP
ZNF77	KCNN3	SLC39A4	DIP2C
PCDHB14	DGCR6	GDF6	RNF112
BOC	PRLHR	DPY19L3	ADPRHL1
ARC	DIP2C	SOWAHC	METRNL
NAV2	HOXB-AS1	PROB1	SLC6A2
SARDH	EFNA1	MIR4488	RASA3
CRTAC1	EPC1	BEAN1	SHISA2
FAAH	HTR1A	CHAT	PTMA
NKX3-1	LINC02135	SEPTIN10	CDH8
PTK6	CSMD2	LINC00261	DPP6
MIR663B	SNORA10	TFAP2A-AS1	AIRE
CST5	ADAMTSL2	SNORD48	NR1H2
CLEC14A	PCDHB18P	AGAP11	PCDHGB5
LRRC14B	PLA2G6	IRX3	CRYBA2
MIR10B	CTDSP1	MLLT6	NODAL
SIX2	RAMP1	MIR4655	FGF8
PCDHGA4	TACSTD2	KIAA1217	ELAVL2
LRRC55	PRRT3-AS1	RASA3	CHRM3
TEKT2	LINC01124	KRTAP10-9	ZFHX4
AMER2	EHBP1L1	MSX2	FOSL2
LEFTY2	LHX9	NOTO	SOX6
EXOC3L2	MAD2L2	CAVIN3	LOC284798
CHD7	HOXB1	PCDHGB8P	NDNF
TSPOAP1-AS1	ZNF438	XXYLT1	GFI1
FAM162B	EN1	SOX17	A1BG-AS1
RTN4R	NAT16	C21orf58	NAAA
SNAPC2	APCDD1L	CD68	TBX20
RBM24	SOWAHA	ANK1	KLHDC7B
KIF12	AQR	TCF7	LYPD1
KCNQ2	SLC26A10	GRAMD1B	PCDHB7
PHOX2B	C1QL3	BIN1	HCK
TNFRSF10A	AQP1	ELAVL4	FEZF1-AS1
MYT1L	IRX4	LAYN	PLCH2
HOXA3	GPR6	MIR23AHG	CDH3
FAM170B	RRBP1	PSPN	PRDM12
TACC2	SCUBE3	SPON2	TCEA3
C2CD4C	ADM2	LOC100130872	GPNMB
NOD2	FZD10-AS1	CD72	LRATD1
C14orf180	PEAR1	CXCL12	ANKRD6
HOXD1	SERPINB13	PCDHB7	CKLF
LMO7	LOC100288123	PCNT	CKLF-CMTM1
LOC389641	SNORD4B	ZNF208	RAB26
ARL4A	A1BG-AS1	LINC02731	FRZB
OSR2	HOXA11-AS	PGAM2	MIR3183
RAET1L	DSCAML1	H3C11	CACNA1E
SOX6	KATNIP	SOX7	LINC00273
LGALS3BP	ZBTB18	PCDHB5	RND3
CACNG6	IL17REL	MCCD1	OTX1
RNF39	MIR3691	GRIK2	PDPN
SNORD36C	FLJ12825	TCAF1	AATBC
PTGER4	STING1	SNORD12B	EPHA5-AS1
NETO1	CD68	BAIAP2	TRADD
FAM83E	SOX14	LINC00605	ADRB1
ANKRD20A5P	REXO1	SPTBN1	TBC1D9B
MIR1-1	MOCOS	FOXA1	MIR1225
BASP1	FBXL16	MROH6	PCDHGA2
CNTNAP1	PCDHB16	H4C13	EPHA5
ZC2HC1C	PPP1R1B	HOXA7	RNF223
COCH	ATOH1	CD59	ALOX12
ANKRD6	RNH1	MCTP2	SLC16A11
MCEMP1	LBX1	LRRC34	HELZ2
PCDH8	HMOX2	PEAR1	PTGER1
RGS3	MEIS1	PCDHB10	FAM162B
PROB1	RGS9BP	ADPRHL1	CERKL
SNORD36A	CKM	ARHGEF26	NEUROD1
DENND2B	SNORD35B	NGEF	LOC100130449
RBP4	PCDHB4	GPX1	GLDC
BRICD5	KRTAP10-12	LMO3	ANHX
FAM182B	CYP26A1	SLC6A9	RNF157-AS1
DUSP5	PCDHGB8P	INPP5F	SNAP25
EFNA2	TNK2	LINC02881	PCDHA2
CDK10	KCP	RHOD	LIN28A
CKMT2	GATA6	MIR4257	RPL23
SPAG6	CNTN4	COASY	PCDHGA10
SNORD38B	RIPK4	LOC400940	ARC
NXPH1	CNTFR-AS1	MIR4526	ADCY4
LINC00261	SNORA4	NEAT1	LOC100130872
LHX8	PTF1A	TBX1	TBC1D24
FAM107A	ADGRA2	SLC12A8	IRX3
PCDHA9	SMC5	TWIST2	DDIT4L
MST1P2	MIR4749	CYP26B1	PCDHGB6
RAMP1	MT3	RAVER1	POU3F3
SLC1A7	MTMR7	SARDH	GRM1
PCDHB2	KCNA3	SH3TC1	TRPS1
OXTR	TBX15	HOTTIP	ENKD1
MXRA8	LINC02731	MIR3176	EPC1
ARHGEF37	CLDN7	LOC100507346	C16orf86
LINC00960	TRHDE-AS1	GLTPD2	DPP10
DGKD	MCTP2	SLC43A3	PCDHB4
SLIT1	INSRR	HSPA2	PCDHB8
CHRNB4	EML2-AS1	LRRTM2	DSP
LILRB2	GADD45G	ARHGEF26-AS1	GPR25
HNRNPL	SNORA63	GALR1	MIR3619
SCUBE3	HLA-J	GAL	LMO3
MIR4740	SFN	HRAS	SLC34A3
LILRB1	MMP2	ARHGEF37	ZRANB2-AS1
B3GAT1-DT	EIF3G	CTDSP1	ACSF3
ZNF833P	LMO3	GPSM1	AKT2
PCDHA13	ZC3H12C	ZFP36L2	SP6
KCNV1	COL24A1	SNORD37	PCDH8
AATBC	SV2C	NECTIN3	UBB
THBS2	OSR1	RNU6ATAC	HOXC6
KBTBD13	RGCC	RHEB	MIR26B
SEPTIN9	ACSF2	TBX3	SEMA6D
TENT5A	PIF1	TENT5A	EGFR
MIR26B	FAM131A	APBB2	PRKCZ
PCDHA11	PRKCZ	MEGF10	C1orf194
TRADD	ABCG1	ANKRD53	PIGZ
KLHL2	RNF44	LINC00941	MN1
RSPO2	UBXN1	ADCY8	LEF1-AS1
PITX1	AGAP11	SNORA67	PTTG1IP
VPS28	NOL4	MSC-AS1	SIM2
RASL12	GSC2	PLEKHA2	LOC145845
LRAT	POU4F2	LRCOL1	ELAPOR1
PTK2B	ELN	EGR3	PIK3R1
PLCH2	SNORD10	EVA1B	PRR15
DOK1	RPS24	CTNNA1	SPRY1
AMN	ANGPTL2	TRIM65	PCDHGB1
SNORD105B	VAX2	TMC4	WNT10A
SORBS2	MIR9-2	ECRG4	UAP1L1
LHX2	PYY	TRADD	NKX6-2
KIAA1217	SNORD18A	ACSF3	ZNF574
LSP1	SKOR1	MAFG	DPP10-AS1
CCDC180	CHTOP	ZRANB2-AS1	PGR-AS1
KRTAP10-4	MFSD6L	SHH	C2CD4D
MOGAT3	ADRA1A	KANK3	NHLH2
NPM2	TENM3-AS1	ZCCHC24	NRXN1
GFAP	TENT5B	FSCN2	TFAP2C
NR2E1	COL11A1	CLDN3	SNORD10
NFAM1	HOTTIP	LRATD1	FOXP2
GDF6	TWIST2	CDKN2B-AS1	SNAR-F
ANKRD18A	COBL	PCDHB12	PERM1
GJB2	COL12A1	C2CD4D	SORCS3
CST4	AMER2	HAND2-AS1	AMER2
ANGPT2	NHSL1	ARHGEF1	SSH3
LINC01625	PIGZ	LRIG1	DBX2
SLC40A1	PCDHGB2	RASD1	TBX18
LRRC34	SMC5-AS1	TMEM121B	PLIN4
SNORD32A	OLIG3	GDNF	CRYAA
TPBG	PCDHGA2	KRTAP10-5	GUCY1B2
HOXD9	GJB6	RIMBP2	DLX4
XXYLT1	SYT15	IRF6	SIX3
PAX9	EPAS1	SEC14L4	TTLL10
DMTN	RUNX2	DNMT3A	RGCC
DNAH10	CHAD	BCAT1	SLC13A5
ANKRD24	FAAP20	RAET1L	IRX5
NEFM	TAC1	KCNA3	HAND2-AS1
CASC16	NMU	SEMA4C	MAFB
SNORA10	ENKD1	AJM1	GPR135
BASP1-AS1	KLHL35	COLEC11	COLEC11
ANXA5	ONECUT1	HES2	HOXA7
RHOH	DPP10	MNX1-AS1	ARHGEF7
LRATD1	DPP10-AS1	SSR4P1	PTGDR
PNMA2	DCTN5	CPNE7	SNORD58C
ITGB8	IGFBPL1	L3MBTL4	PTPRN2
CD27-AS1	TP73	AKAP13	AMIGO3
DLC1	WSCD1	KAZN	SMOC2
GDNF	ASPDH	PHF19	FGF12
ARHGEF25	LINC00311	NR2E1	AMN
PHOX2A	PALB2	ABCC9	TSHZ2
ZMIZ1	TMEM200C	LDLRAD4	FLT1
ABCC9	HPDL	COL12A1	PLPP5
MIR4691	B3GNT9	FEZF1	AP3M2
HAGLR	LMF1	ZC2HC1C	VSX1
OSBPL5	CIART	GAD2	PCDHGB3
ERICH5	ADAMTS5	UCP1	LINC02891
STK32C	FAAH	MAP2K2	VSIG2
KCNH2	S100A13	ZNF581	RNF212
SHISA6	LRRC38	PFN3	SOX2
MIR3196	AATBC	RTL6	HAND2
NR5A2	BDNF	BASP1	FOXD3
RIPK4	RAPGEF1	PCDHGA4	CLEC11A
CAMKK1	MYOD1	WDR97	PLD6
SNORD48	SLC10A4	MKNK2	GREM1
PKNOX2	PCDH20	HOXD-AS2	SPATA32
LIME1	PAX6	PLEKHG5	PRTN3
LINC02731	PAX8	PAX9	HHEX
KCNQ3	HMX1	BOLL	RARRES2
LILRA2	NAV2	RALYL	BCAR1
MAFK	PCDHB19P	IGFBP7	CYGB
LINC01354	PHACTR3	ZFP42	PROM1
CACNA2D1	RADIL	LENG9	F2RL1
CRB3	HOXD-AS2	GATA3	DNAAF3
ZFAND2A	LINC00028	BOC	MAP3K14-AS1
ARHGAP27	MIR4530	MIR10A	CRTC1
PCDHAC2	TACC2	PTGER4	PCDHA5
ULBP2	C16orf86	CHRNB1	NTRK1
RHOD	UTP4	APCDD1L-DT	ALDH1A3
TBX20	RBM38	FAM83F	SV2C
PCDHA5	KRTAP10-10	SETD6	PER1
RIPOR3	RBM39	TACSTD2	CSMD2
CCBE1	DCHS2	FAT4	WFIKKN1
LINC02347	C14orf180	NR5A1	MPPED2
WSCD2	PDE9A	CLEC11A	PTPN3
ZNF649	EMX2OS	PGR-AS1	DLG4
CHD9	GRAMD1B	SNORD24	LRRC56
ELAVL2	PTGER1	NPAS2	DOK6
TMEM200B	SP9	PDPN	ABCC9
LBX2	TWIST1	FAAH	HHIP-AS1
GJB6	MIR4526	SPAAR	PCDHGB8P
DPYSL2	PIP5KL1	OXTR	ANKRD63
INPP5A	JMJD8	FLJ36000	COQ8A
AP2A2	SNORA67	ANKRD33B	RTKN
TCP10L2	FOXF1	LINC01097	ARSI
LINC02593	LRRC4	P2RY11	ZFYVE28
SNORD36B	GTPBP3	HLF	FGL1
ECRG4	MAP3K8	LINC00028	BCL6B
SRL	AQP5	PIH1D1	SLC12A8
COL25A1	APCDD1L-DT	ANO9	HHIP
MIR4472-1	TTC34	DBX2	HES3
CYFIP1	GFI1	TNK2	CNTN4
KRTAP10-10	CLDN6	PCDHGA1	CHRNB4
KCNN2	LEFTY2	WNT10B	MT1G
CHRM3	LINC01625	URAHP	PIP5KL1
PITX2	KCNA7	FAM162B	MAB21L4
HSPA7	MGARP	SOGA3	H2BC3
IFITM1	PCDHA12	IGFBP7-AS1	HLA-J
CCDC88B	FZD2	BCL2L11	PAX8
DIRAS3	CYTH1	KRT7	RCCD1
INPP5F	CXCL12	NDRG2	CACNA2D1
HCK	MYT1	OBSCN-AS1	PNMT
TRIM61	POU3F3	GATA6	RASL10A
LINC01257	KIAA1614	DBN1	SNORA3B
ENPEP	MIR4456	MIR219A2	RBM20
PRR15	VWA1	KRTAP10-12	CDHR5
LOC100507346	SPNS2	PHOX2B	HTRA3
GABRB3	LRRTM1	MIR1286	RARRES1
DYNC2I2	KCNG3	KIAA1614	DLX3
IDUA	PLAGL1	PSRC1	ALX4
PHF19	GREB1	H2AC16	FLJ12825
HCAR1	INKA2	TUBG2	NSD1
LINC00028	DGKG	KRTAP10-4	CBLN4
SSTR1	NTRK1	ATP8B1	SOX7
MKRN3	EGFLAM	C10orf67	ASPG
SHANK2-AS3	AMOTL1	PENK	GNAL
SNORD52	HNF4G	BASP1-AS1	RPS24
PCDHGC5	ALOX12	PRDM12	HRAS
FAM167A	ZMIZ1	ACTL10	MOV10L1
SLC7A11-AS1	LSP1	LRRC3B	GJB2
PPP2R2A	PITX1	DUSP10	CYTOR
NELFA	TXNIP	GPR25	ATXN7L3
ETV7	SNX29P2	LIPE	CYB561
CNNM2	MATN4	CHRNA4	RGMA
PER3	ATXN7L1	LRRC14B	DSCAML1
MIR9-2	PRDX2	NOD2	RBFOX3
NKX2-8	RTKN	APOB	GJB6
MOCOS	FUT1	KL	ARHGAP8
CD72	LINC00896	TOLLIP	MLLT3
DNLZ	SLC25A25	SPAG6	MYOD1
ST6GAL1	NR2F1-AS1	LAG3	EDNRB
ITPRID1	H3C6	TAL1	INSRR
PKN1	FEM1A	MFSD6L	PFN3
PIF1	AKT2	FAM163A	PIEZO1
DPM2	RASSF10	MIR219B	PARVG
NHSL1	MIR4429	IL17REL	NOL3
ALDH1A2	TFAP2A-AS1	C2orf74	GALNT3
ATXN7L1	TSSK6	H2BC6	TFAP2B
ATP8B1	MAP3K21	DMPK	XXYLT1
APOB	C17orf67	CGB8	BARHL1
GAD2	EXOC3L2	CGB7	ZFHX4-AS1
BARHL2	BMP8A	GDPD3	CBFA2T3
FBXO41	PCDHB7	NKX2-6	SLC1A2
TNFSF11	P2RY14	KCNC1	KL
DLX3	BCAR1	RGS3	NLGN1
ABCG1	PTGDS	SNORA81	TMEM26
PNPLA7	SSTR5	PRDM6	RIPOR1
PPP1R3G	MIR3183	SNHG32	TNIK
MYF6	SEMA4C	LLGL2	IQSEC1
MIR4673	ARHGAP9	LIPE-AS1	OTX2
GREB1	DBX2	DENND2B	CELSR3
ARHGEF39	ADCY1	ELN	LMX1A
HCG9	RGS3	ANKLE1	FAM155A
SMTNL2	PRDM6	LEMD1-AS1	SLC26A10
SIM2	ISLR2	SOX1	C1QL3
AMPD3	ZIC5	HTR1A	POR
PCDHGA1	MLXIPL	SNORD38B	TFAP2A-AS1
MIR4429	LDLRAD4	SOX6	APBB1
RPS13	SPINT1	PLA2G6	IL11RA
MTMR7	PCDHA6	CNTN2	ABO
SNED1	ULBP2	CKMT2	MGARP
SCT	SNORD58C	GPR135	PRDX2
PARTICL	LRIG1	CCDC166	OBI1-AS1
ABCA7	LINC00602	PCDHAC2	MIR429
SPDYA	CASR	SFRP1	PTGER3
NKX2-6	AMIGO3	GRIK4	WFDC2
RNF223	WFIKKN2	GSAP	COL9A3
DSCR4	SLC6A5	PTPN3	P4HTM
CXCL16	ZFHX4	CPT1A	CTDSP1
LMO3	IFIT1	LOC339803	CYP11B2
PRSS3	LINC00887	SEPTIN9	DENND2B
DLX5	BAIAP2	HSPA7	CFAP92
MIR100HG	VGLL4	LRRC38	NFAM1
SNORA67	GLUL	GRIK1	COL11A1
MIR4750	RAB6B	WDR87BP	LRFN5
LEF1	PCDHGA5	SNORD10	GNG3
BEST2	BAK1	MIR3619	GFRA1
MAT2A	UBC	TBX20	ADAMTS15
SSBP2	PNPLA7	PXYLP1	SLC39A4
SEPTIN1	B3GALT5	SNORD35B	KCNA4
IFFO1	LINC02891	LINC00273	SNORD52
BCAT1	AMN	SOWAHA	CGB8
DOK6	KRT19	PHRF1	HOXA4
LRBA	GAL	GOLGA7B	SIGLEC11
HSD17B8	CLDN10	KCNH2	DUSP4
NSMF	IRS1	HOXA13	KCNH2
PGLYRP4	ANKRD27	GP5	CCDC166
C15orf62	RNF126P1	HELZ2	STXBP2
DUSP2	OLIG2	LOC100130238	SLC17A7
CAMSAP3	DLK1	ITGA4	CALCA
BCL6B	TPM4	COL6A3	LGALS3BP
GIPC2	RSPO2	TFAP2E	RBM46
GPR68	SMOC2	PCDHB1	TNFSF11
SLC6A15	RGS12	MAP1B	MSC
BTBD3	GPRC5B	MEGF8	CASP4
CACUL1	VPS9D1	PTGER3	KCNJ4
COL20A1	GJB2	RBM46	PLEC
FOXA2	DHX34	ARHGEF39	BHLHA9
ZMYND15	CELF2	CXCL14	GDNF
KCNA3	DNLZ	TRABD	LINC00642
GALR1	MAST1	SLC38A1	CASR
PIP5K1A	KIRREL1	C12orf56	SHE
SLC2A4RG	DMTN	AMER2	NT5C1A
HOXC6	DGKE	DNAAF3	SNORD48
HOXC5	HLX	HOXB2	CHL1
NAAA	TSLP	GSN	SFRP2
MIR183	GPR157	FKBP11	SHISA6
GP5	GDF6	ONECUT2	LINGO2
SOX11	SNAPC2	SLC6A15	RSPH6A
MIR10A	PDLIM7	LSP1	LOC100287036
AURKAIP1	KRT42P	ZNF587B	IGFALS
COL11A1	BAIAP2-DT	ZNF587	COL18A1-AS1
CCDC17	PPP2R3C	LOC375196	UGT8
TRHDE-AS1	PANK4	MT3	HS3ST3B1
CMIP	UCP1	WDR90	SRD5A2
SHANK2	GPR25	TSPOAP1-AS1	XKR4
SNHG32	SORBS3	DNAJB6	MIR4435-2HG
ALDH1L1-AS1	SNORD38B	ART5	MIR589
CYP26A1	PLIN2	CDX2	LINC01096
SENCR	NECTIN3	CADM3	SGPP2
DHX34	AXIN2	DPY19L2P1	PCDHB14
NMRK2	B3GALT5-AS1	TNIK	FOXF1
METRN	RGS14	FCGRT	PRSS3
POMC	SKOR2	SPHKAP	NCAN
SRMS	PCDHA7	RIPOR1	HES2
MB21D2	LPAR2	MIR4647	NSUN7
CBS	SNORA64	TCF4	ESR1
CDH15	SOGA3	FLNC	NELL1
MIR3176	CSDC2	PITX2	YPEL3
MIR1286	TLX3	BAHCC1	APC2
CCDC185	BOLL	DLX4	FOXJ1
HTR1A	NKX2-2	ZNF580	SIX2
MAMSTR	LOC100287036	ATOH1	HOTAIRM1
FOXD2	PCDHB17P	TMEM37	PCDHB13
PTCHD4	POLH	TTYH1	MCHR1
CEP41	GNG3	PRPH	SRL
SNORD24	RXFP3	LTBP1	RNASEH2B-AS1
SHISA2	PLD6	EP400	FAM13A
OTP	SLC12A8	DDAH2	GAK
HTRA4	CXCL16	SALL1	LINC02881
GPR148	LINC00473	NAV2	TSSK6
SLC25A25	AQP3	GIPC2	PNMA2
CCDC85C	KCNK17	CCDC180	ARRDC2
DDR2	GABRB1	NOL4	KIAA1614
AGAP1	PTPRN2	S100A10	SNORA67
ESR1	SEMA6C	ABCA2	SPINT1
WDR24	SLC30A2	NR5A2	TOX2
BCL2	BIN1	RPS7	ADAMTS13
ZNF208	NOVA1	C11orf45	HAS2
LINC02891	ARHGAP45	NOC2L	C1QTNF7
CFAP300	WDR86-AS1	FOXD4	CELF4
H4C4	SNORA3B	PDLIM7	FOXC2
PCED1B	CAMKK1	CDKN2A	TDRD10
MAJIN	KAT2A	SLC1A7	PDK4
CEP131	ARHGAP33	EFCAB1	OSBPL2
DNAJC15	SMAD3	AKT2	SATB2-AS1
TMEM190	PDCD6	ST14	TNNI2
DUSP22	MIR3064	C12orf57	SLC40A1
HOTAIRM1	NGEF	TSPAN4	BSCL2
TFAP2A	CNIH3	MIR124-2HG	ATXN7L1
EVX1	IL11RA	POU4F2	ST8SIA1
NANOG	RNF112	SLC2A2	BOLL
MT1H	PRR18	LINC00466	ERVMER34-1
BLK	MCOLN3	ABCB6	TPRG1
LINC00898	CECR3	CBLN4	DPYSL2
CORO2B	GRP	C17orf98	PDCD1
ZFPM2	ACSS3	ARL4A	CNTFR-AS1
C12orf56	ELAVL4	ZBED9	RANGRF
CACNA1C-AS1	ADCY4	ADAMTS20	PARD6G-AS1
LAYN	GPR135	ZNF22	HOXA3
POU2F1	MIR4252	SLFN11	SYT1
MYF5	KCNH2	TLX1NB	ADCY8
MAP3K14	PLAT	PPP2R1B	MATN4
CARD9	PNPLA5	ENKD1	ACSS1
LOC100131289	LLGL2	MYBPC2	GFAP
FAM178B	DENND2B	ANKRD6	EP400
CABLES1	FBXW5	GNAO1	CABIN1
IL16	HOXA13	ZFYVE28	BRF2
FADS2	ZNF581	CLEC4G	SLC35D3
MIR4636	PMAIP1	ADAMTSL2	LTBP4
MIR378C	BSCL2	CDHR5	PCDHB15
CLDN19	ANKRD11	PRSS36	TMEM169
SIGLEC16	GALNT3	SKOR1	MIR9-3HG
TRPC6	CARD9	C16orf86	ZNF826P
DCAF8	PIM3	MIR4681	CLIC3
PEX19	WDR86	RASL12	AMH
PCDHB3	SKAP2	B3GALT5	SCUBE2
DSCR8	PRSS3	ISLR2	DYNC2I2
TP73	HOXC11	MLC1	NAT8L
TMEM106A	ELAVL2	CTNND2	CA10
SLC6A12	LARGE2	NCAM2	TPSD1
EYA4	NSD1	HPN	PHACTR3
EPCAM	MXRA8	KRT19	AHSA2P
PFKP	SNAI1	KBTBD13	TH
ACTL10	MIR124-1	SPNS2	IZUMO1
CHRNE	SH3TC1	NTM	TRIM2
MEGF11	FZD7	TPPP3	NHSL1
E2F8	COL18A1-AS2	TP73	RHPN2
RRAGD	CHD7	ITPRIPL2	PDZRN4
RAVER1	LIPE	SLC27A6	TMEM190
SERPINA10	C1QL4	ZYX	MIR5587
BAHCC1	WDR24	ZNF22-AS1	DLGAP1
ANO9	MTARC2	PRPF40B	PIH1D1
KRT16	CERKL	PRKCA	PABPC3
RIPOR1	NEUROD1	MRC2	TNFRSF12A
HMOX2	FAM20A	ELAVL3	PCDHA3
ELN	CELSR3	RNF112	PRR34
FREM1	PRMT1	ZNF649	IDO1
SYT10	LIPE-AS1	DUOXA2	MCTP2
KRT42P	ZMYND15	LINC02381	CDX1
LOXL3	BRD9	HHIP-AS1	SKAP2
SNORD10	CHRND	HHIP	H3C8
SLC38A10	GCNT2	LINC00960	NFE2L3
FZD1	ALDH1L1	MMP2	NOD2
ACSF2	PACSIN1	HDAC10	TRABD
SOX7	PCDHGA7	MYO3A	RAP1GAP
SHISA3	TBC1D24	ARHGDIA	WDR72
ZNF846	LINC01305	KCNA4	SNORD38B
CCR10	PCBP3	HOXC5	TOLLIP
KCNK4	SEPTIN9	CLDN10	FRAS1
BCAT2	GRIK3	CENPM	LINC00896
NFE2L3	LINC00319	FAM131B	PCDHGA9
KCNA1	PCDHGA10	NAGS	KCNQ5
LOC283335	PCDHB15	FZD1	ABCG1
XKR4	PRSS36	B3GALT5-AS1	RNF44
HOTTIP	GAK	C1QL4	SNORD105B
DCHS2	LINC00605	DUOX2	CIDEA
B4GALT6	NFATC1	FGF18	TACSTD2
FZD9	GAD2	ZNF532	CILP2
DLEU7	MIR124-1HG	LAMP5	SNORA10
HOXA1	ANK1	DMKN	ITPKA
OR10H5	CDHR1	CILP2	PCBP3-AS1
TAPBPL	BCL6B	SUN1	MYO3A
PLEKHA6	NIBAN2	TIGD3	DBIL5P
MYOD1	LOC100130872	MIR4786	MAGI2-AS3
MKLN1	FKBPL	ZC3H12C	PECR
MEG3	VAX1	ZNF302	PAQR9
NT5C1A	CNTN2	PCDHGC5	MEGF8
NMU	TBX2	CCDC96	PPP2R1B
LINC-PINT	MT1JP	DUSP4	SNHG32
CHAD	LOC100132215	SLIT1	EFL1P1
PMEPA1	PTMA	PIP5KL1	THBD
NKX3-2	TRIP13	NFASC	ROBO2
AHNAK	CRB2	C1QTNF1	KRT16
LINC01019	TAFA4	SNORA3B	MEGF10
FLVCR2	MFAP4	CD8B	SNORD18C
SPOCD1	LCN8	SLC7A10	SDK2
KCNQ1	CPNE7	ADAM33	CNTN1
TRPM2	CD14	AMPD3	ANKRD11
DTX4	LRRC71	ANAPC1P1	MAGI2
AHRR	PLEC	DDX11L2	TEKT2
PLA2G2D	NCMAP	KRTAP10-2	GEMIN4
DDX49	MLPH	VARS1	ARL9
IGFBPL1	HOXB9	ERVMER34-1	BCL2
MT1JP	RGL3	PTPRN2	HOXC4
TOLLIP	LINC01550	TFAP2B	ANO9
SYNPO	XPO5	CACNA1B	PRPH
RILP	ST8SIA2	TLX1	HOXA1
GNG3	PIP5K1A	ABO	SNORD32A
FAM89A	PPP1R16B	JPH4	RGS3
PSRC1	FAM163A	FIZ1	MECOM
SUN3	MIR4681	ADARB1	GRIK1
DNM3OS	RPS11	DGKD	MIR4750
AP5B1	PCDH7	ADRB1	SLC7A10
ARHGDIA	RNF167	PLEKHA6	RALGDS
MT1G	BRF2	RPS15	GBGT1
MTA3	FGF19	VPS35L	INS
TRIM71	PNKP	LOC283856	ICAM1
MRGPRG	DUOXA2	TERT	VPS9D1-AS1
KLHL29	C15orf62	SERHL	GALR2
MIR346	DUOX2	CCNI2	GLI3
CABP4	KALRN	KRTAP10-6	GRB10
SLC43A3	BSG	FLRT2	TMEFF2
ARHGAP9	MIR205HG	B4GAT1	SERPINH1
VWCE	ESPN	TSPAN32	AGAP3
TRIM65	POR	SLIT3	CBLN2
MIR4681	FAM13A	FEZF1-AS1	MIR338
HNRNPKP3	TM9SF2	NKAIN4	PGBD5
MCF2L	EP400	ZNF833P	ZFAND2A
IGFL1	NFE2L3	ACSS1	RASSF10
MUC5B	LINC00899	LRRC56	SNORD36C
CXADR	RHOD	FBXL8	LILRB2
TGFB3	FERMT3	AMDHD2	SKOR1
FAAP20	MPPED1	IHO1	FGR
RHBDL1	MAPT-IT1	CHD7	H3C3
FUT2	MTA3	SORBS2	MIR4740
ABCA2	CPT1A	UGT8	CDH2
ANKRD63	PTP4A2	TNFRSF10A	GRIK4
ALDH1A3	KIF12	TOX2	TRPC4
TTC34	MKNK2	CDX1	MAP1B
UGT1A6	SVOPL	ANKRD11	EXOC3L2
LOC375196	DNAJC15	WNT6	RGPD8
ADARB2-AS1	FGF20	SUMO1P1	PCDHB12
AMDHD2	LINC00941	ALOX15B	SNAP25-AS1
CHFR	PAX3	CHRNE	SULT1A1
KAZN	PITX2	DNLZ	PHRF1
DNAJA4	PCDHA3	LYPD3	PKP1
BHMT	PCSK6	METTL7A	SH2D3A
TRIM24	PADI2	MIR324	ACTL10
PACSIN1	TBC1D5	PCDHAC1	FAAP20
LCAT	SLC9A7P1	LOC389641	KCTD8
NKX1-2	POLR2L	PNPLA7	PCDHGA1
RBM15B	FGF8	NEFM	PENK
UBXN1	KCNJ10	MAMSTR	SNORD36A
RND3	NFE2L1	MAPK11	GUCY2D
DPY19L3	NIFK	TENM3	CHAD
OLFM1	NEU4	CCDC144CP	PRR18
LINC00092	XAF1	ZAP70	MIR3131
NBAT1	KCNJ8	SIRT7	ACTR6
SNORD38A	RAET1L	NAAA	KIF25
YBX2	NOTO	CNTN4	PYCARD-AS1
CCRL2	DMKN	SNORD68	WNT6
MRGPRG-AS1	PRORP	DEFB1	NRN1
MIR4739	TNS2	GABRB2	TPBG
TFAP2C	ZKSCAN5	DOK7	PIEZO2
GALNT17	SHE	DNAJA4	ANK1
MIR4721	SNORA81	IGDCC4	GCNT2
HPCAL1	RASL10A	BTBD3	CCDC85C
TJP3	AEBP1	GREM1	MIR3065
SEPTIN11	CAMSAP3	KCNA1	C1orf94
GAS6	CSMD1	EGFLAM	GPX7

## Sheet: Supplementary Table 3b
Supplementary Table 3B: C2 and C5 GSEA Enrichments of Top 1000 Genes with the Highest Stochasticity (by JSD) in the ATRT-MYC Subtype.
Overlap Results
Collection(s):	C2, C5
# overlaps shown:	46
# genesets in collections:	23518
# genes in comparison (n):	39
# genes in universe (N):	42577
Gene Set Name	# Genes in Gene Set (K)	Description	# Genes in Overlap (k)	k/K	p-value	FDR q-value
GOBP_ANIMAL_ORGAN_MORPHOGENESIS	1029	Morphogenesis of an animal organ. An organ is defined as a tissue or set of tissues that work together to perform a specific function or functions. Morphogenesis is the process in which anatomical structures are generated and organized. Organs are commonly observed as visibly distinct structures, but may also exist as loosely associated clusters of cells that work together to perform a specific f…	12	0.0117	7.99e-11	1.88e-06
GOMF_DNA_BINDING_TRANSCRIPTION_FACTOR_ACTIVITY	1463	A transcription regulator activity that modulates transcription of gene sets via selective and non-covalent binding to a specific double-stranded genomic DNA sequence (sometimes referred to as a motif) within a cis-regulatory region. Regulatory regions include promoters (proximal and distal) and enhancers. Genes are transcriptional units, and include bacterial operons. [GOC:txnOH-2018]	13	0.0089	3.12e-10	3.67e-06
GOMF_TRANSCRIPTION_REGULATOR_ACTIVITY	1963	A molecular function that controls the rate, timing and/or magnitude of gene transcription. The function of transcriptional regulators is to modulate gene expression at the transcription step so that they are expressed in the right cell at the right time and in the right amount throughout the life of the cell and the organism. Genes are transcriptional units, and include bacterial operons. [GOC:p…	14	0.0071	9.52e-10	7.46e-06
BENPORATH_EED_TARGETS	1059	Set 'Eed targets': genes identified by ChIP on chip as targets of the Polycomb protein EED [GeneID=8726] in human embryonic stem cells.	11	0.0104	1.9e-09	1.12e-05
BENPORATH_ES_WITH_H3K27ME3	1115	Set 'H3K27 bound': genes posessing the trimethylated H3K27 (H3K27me3) mark in their promoters in human embryonic stem cells, as identified by ChIP on chip.	11	0.0099	3.24e-09	1.52e-05
GOBP_POSITIVE_REGULATION_OF_TRANSCRIPTION_BY_RNA_POLYMERASE_II	1242	Any process that activates or increases the frequency, rate or extent of transcription from an RNA polymerase II promoter. [GOC:go_curators, GOC:txnOH]	11	0.0089	9.86e-09	3.23e-05
GOBP_HOMOPHILIC_CELL_ADHESION_VIA_PLASMA_MEMBRANE_ADHESION_MOLECULES	170	The attachment of a plasma membrane adhesion molecule in one cell to an identical molecule in an adjacent cell. [ISBN:0198506732]	6	0.0353	1.08e-08	3.23e-05
GOMF_DNA_BINDING_TRANSCRIPTION_ACTIVATOR_ACTIVITY	479	A DNA-binding transcription factor activity that activates or increases transcription of specific gene sets. [GOC:txnOH-2018]	8	0.0167	1.1e-08	3.23e-05
GOMF_SEQUENCE_SPECIFIC_DNA_BINDING	1675	Binding to DNA of a specific nucleotide composition, e.g. GC-rich DNA binding, or with a specific sequence motif or type of DNA e.g. promotor binding or rDNA binding. [GOC:jl]	12	0.0072	1.92e-08	5.03e-05
GOCC_PROTEIN_DNA_COMPLEX	1474	A macromolecular complex containing both protein and DNA molecules. [GOC:mah]	11	0.0075	5.66e-08	0.000133
GOMF_CIS_REGULATORY_REGION_SEQUENCE_SPECIFIC_DNA_BINDING	1220	Binding to a specific upstream regulatory DNA sequence (transcription factor recognition sequence or binding site, located in cis relative to the transcription start site (i.e., on the same strand of DNA) of a gene transcribed by some RNA polymerase. Cis-regulatory sites are often referred to as a sequence motifs, enhancers, or silencers. [GOC:txnOH-2018]	10	0.0082	1.07e-07	0.000229
GOBP_FACE_DEVELOPMENT	53	The biological process whose specific outcome is the progression of a face from an initial condition to its mature state. The face is the ventral division of the head. [GOC:dph]	4	0.0755	1.7e-07	0.000324
GOBP_EMBRYONIC_ORGAN_DEVELOPMENT	457	Development, taking place during the embryonic phase, of a tissue or tissues that work together to perform a specific function or functions. Development pertains to the process whose specific outcome is the progression of a structure over time, from its formation to the mature structure. Organs are commonly observed as visibly distinct structures, but may also exist as loosely associated clusters…	7	0.0153	1.79e-07	0.000324
GOBP_CELL_CELL_ADHESION_VIA_PLASMA_MEMBRANE_ADHESION_MOLECULES	282	The attachment of one cell to another cell via adhesion molecules that are at least partially embedded in the plasma membrane. [GOC:dos]	6	0.0213	2.17e-07	0.000365
GOBP_EMBRYONIC_ORGAN_MORPHOGENESIS	297	Morphogenesis, during the embryonic phase, of a tissue or tissues that work together to perform a specific function or functions. Morphogenesis is the process in which anatomical structures are generated and organized. Organs are commonly observed as visibly distinct structures, but may also exist as loosely associated clusters of cells that work together to perform a specific function or functio…	6	0.0202	2.94e-07	0.000462
BENPORATH_SUZ12_TARGETS	1035	Set 'Suz12 targets': genes identified by ChIP on chip as targets of the Polycomb protein SUZ12 [GeneID=23512] in human embryonic stem cells.	9	0.0087	3.15e-07	0.000463
GOBP_HEAD_DEVELOPMENT	785	The biological process whose specific outcome is the progression of a head from an initial condition to its mature state. The head is the anterior-most division of the body. [GOC:dph]	8	0.0102	4.78e-07	0.000662
GOBP_EMBRYO_DEVELOPMENT	1133	The process whose specific outcome is the progression of an embryo from its formation until the end of its embryonic life stage. The end of the embryonic stage is organism-specific. For example, for mammals, the process would begin with zygote formation and end with birth. For insects, the process would begin at zygote formation and end with larval hatching. For plant zygotic embryos, this would …	9	0.0079	6.7e-07	0.000875
GOBP_POSITIVE_REGULATION_OF_RNA_METABOLIC_PROCESS	1925	Any process that activates or increases the frequency, rate or extent of the chemical reactions and pathways involving RNA. [GOC:ai]	11	0.0057	8.14e-07	0.000988
GOBP_NEGATIVE_REGULATION_OF_NUCLEOBASE_CONTAINING_COMPOUND_METABOLIC_PROCESS	1527	Any cellular process that stops, prevents, or reduces the frequency, rate or extent of the chemical reactions and pathways involving nucleobases, nucleosides, nucleotides and nucleic acids. [GOC:go_curators]	10	0.0065	8.4e-07	0.000988
GOBP_TUBE_DEVELOPMENT	1182	The process whose specific outcome is the progression of a tube over time, from its initial formation to a mature structure. Epithelial and endothelial tubes transport gases, liquids and cells from one site to another and form the basic structure of many organs and tissues including lung and trachea, kidney, the mammary gland, the vascular system and the gastrointestinal and urinary-genital tract…	9	0.0076	9.51e-07	0.00107
HATADA_METHYLATED_IN_LUNG_CANCER_UP	377	Genes with hypermethylated DNA in lung cancer samples.	6	0.0159	1.18e-06	0.00126
GOBP_EPITHELIUM_DEVELOPMENT	1236	The process whose specific outcome is the progression of an epithelium over time, from its formation to the mature structure. An epithelium is a tissue that covers the internal or external surfaces of an anatomical structure. [GOC:dph, GOC:mtg_lung]	9	0.0073	1.37e-06	0.00141
GOBP_NEGATIVE_REGULATION_OF_TRANSCRIPTION_BY_RNA_POLYMERASE_II	923	Any process that stops, prevents, or reduces the frequency, rate or extent of transcription mediated by RNA polymerase II. [GOC:go_curators, GOC:txnOH]	8	0.0087	1.61e-06	0.00157
GOBP_EMBRYONIC_SKELETAL_SYSTEM_MORPHOGENESIS	94	The process in which the anatomical structures of the skeleton are generated and organized during the embryonic phase. [GOC:dph, GOC:dsf, GOC:jid, GOC:tb, PMID:16049113]	4	0.0426	1.73e-06	0.00162
GOBP_NEGATIVE_REGULATION_OF_RNA_BIOSYNTHETIC_PROCESS	1282	Any process that stops, prevents or reduces the frequency, rate or extent of RNA biosynthetic process. [GO:jl, GO_REF:0000058, GOC:TermGenie]	9	0.007	1.86e-06	0.00168
GOBP_SKELETAL_SYSTEM_MORPHOGENESIS	230	The process in which the anatomical structures of the skeleton are generated and organized. [GOC:dph, GOC:dsf, GOC:jid, GOC:tb]	5	0.0217	2.18e-06	0.0019
GOBP_EMBRYO_DEVELOPMENT_ENDING_IN_BIRTH_OR_EGG_HATCHING	682	The process whose specific outcome is the progression of an embryo over time, from zygote formation until the end of the embryonic life stage. The end of the embryonic life stage is organism-specific and may be somewhat arbitrary; for mammals it is usually considered to be birth, for insects the hatching of the first instar larva from the eggshell. [GOC:go_curators, GOC:isa_complete, GOC:mtg_sens…	7	0.0103	2.59e-06	0.00217
GOBP_PATTERN_SPECIFICATION_PROCESS	473	Any developmental process that results in the creation of defined areas or spaces within an organism to which cells respond and eventually are instructed to differentiate. [GOC:go_curators, GOC:isa_complete, ISBN:0521436125]	6	0.0127	4.36e-06	0.00353
GOBP_EMBRYONIC_SKELETAL_SYSTEM_DEVELOPMENT	128	The process, occurring during the embryonic phase, whose specific outcome is the progression of the skeleton over time, from its formation to the mature structure. [GOC:dph, GOC:dsf, GOC:jid, GOC:tb, PMID:16049113]	4	0.0312	5.91e-06	0.00463
WANG_MLL_TARGETS	294	Genes requiring MLL [GeneID=4297] for H3K4me3 and expression in MEF cells (embryonic fibroblast).	5	0.017	7.21e-06	0.00547
DURAND_STROMA_S_UP	300	Genes up-regulated in the HSC supportive stromal cell lines.	5	0.0167	7.95e-06	0.00584
GOBP_CIRCULATORY_SYSTEM_DEVELOPMENT	1240	The process whose specific outcome is the progression of the circulatory system over time, from its formation to the mature structure. The circulatory system is the organ system that passes nutrients (such as amino acids and electrolytes), gases, hormones, blood cells, etc. to and from cells in the body to help fight diseases and help stabilize body temperature and pH to maintain homeostasis. [GO…	8	0.0065	1.39e-05	0.00994
GOBP_ANATOMICAL_STRUCTURE_FORMATION_INVOLVED_IN_MORPHOGENESIS	1281	The developmental process pertaining to the initial formation of an anatomical structure from unspecified parts. This process begins with the specific processes that contribute to the appearance of the discrete structure and ends when the structural rudiment is recognizable. An anatomical structure is any biological entity that occupies space and is distinguished from its surroundings. Anatomical…	8	0.0062	1.76e-05	0.0122
GOBP_EMBRYONIC_MORPHOGENESIS	619	The process in which anatomical structures are generated and organized during the embryonic phase. The embryonic phase begins with zygote formation. The end of the embryonic phase is organism-specific. For example, it would be at birth for mammals, larval hatching for insects and seed dormancy in plants. [GOC:jid, GOC:mtg_sensu]	6	0.0097	2e-05	0.0134
GOBP_CENTRAL_NERVOUS_SYSTEM_NEURON_DIFFERENTIATION	178	The process in which a relatively unspecialized cell acquires specialized features of a neuron whose cell body resides in the central nervous system. [GO_REF:0000021, GOC:cls, GOC:dgh, GOC:dph, GOC:jid]	4	0.0225	2.17e-05	0.0141
GOBP_NEUROGENESIS	1745	Generation of cells within the nervous system. [GO_REF:0000021, GOC:cls, GOC:curators, GOC:dgh, GOC:dph, GOC:jid]	9	0.0052	2.22e-05	0.0141
GOBP_REGULATION_OF_NEUROGENESIS	380	Any process that modulates the frequency, rate or extent of neurogenesis, the generation of cells in the nervous system. [GOC:ai]	5	0.0132	2.47e-05	0.0153
BENPORATH_PRC2_TARGETS	650	Set 'PRC2 targets': Polycomb Repression Complex 2 (PRC) targets; identified by ChIP on chip on human embryonic stem cells as genes that: posess the trimethylated H3K27 mark in their promoters and are bound by SUZ12 [GeneID=23512] and EED [GeneID=8726] Polycomb proteins.	6	0.0092	2.63e-05	0.0159
GOBP_CENTRAL_NERVOUS_SYSTEM_DEVELOPMENT	1037	The process whose specific outcome is the progression of the central nervous system over time, from its formation to the mature structure. The central nervous system is the core nervous system that serves an integrating and coordinating function. In vertebrates it consists of the brain and spinal cord. In those invertebrates with a central nervous system it typically consists of a brain, cerebral…	7	0.0068	3.88e-05	0.0228
GOMF_CALCIUM_ION_BINDING	712	Binding to a calcium ion (Ca2+). [GOC:ai]	6	0.0084	4.37e-05	0.025
GOBP_MUSCLE_STRUCTURE_DEVELOPMENT	715	The progression of a muscle structure over time, from its formation to its mature state. Muscle structures are contractile cells, tissues or organs that are found in multicellular organisms. [GOC:dph]	6	0.0084	4.47e-05	0.025
GOBP_ANTERIOR_POSTERIOR_PATTERN_SPECIFICATION	219	The regionalization process in which specific areas of cell differentiation are determined along the anterior-posterior axis. The anterior-posterior axis is defined by a line that runs from the head or mouth of an organism to the tail or opposite end of the organism. [GOC:dph, GOC:go_curators, GOC:isa_complete, GOC:tb]	4	0.0183	4.86e-05	0.0266
GOBP_REGULATION_OF_NERVOUS_SYSTEM_DEVELOPMENT	459	Any process that modulates the frequency, rate or extent of nervous system development, the origin and formation of nervous tissue. [GOC:ai]	5	0.0109	6.06e-05	0.0324
GOBP_CELL_ADHESION	1542	The attachment of a cell, either to another cell or to an underlying substrate such as the extracellular matrix, via cell adhesion molecules. [GOC:hb, GOC:pf]	8	0.0052	6.56e-05	0.0343
GOBP_REGULATION_OF_PROGRAMMED_CELL_DEATH	1566	Any process that modulates the frequency, rate or extent of programmed cell death, cell death resulting from activation of endogenous cellular processes. [GOC:jl]	8	0.0051	7.31e-05	0.0374
Gene/Gene Set Overlap Matrix

## Sheet: Supplementary Table 3c
Supplementary Table 3c: List of Top 1000 Genes with the Highest Stochasticity (by JSD) in the ATRT-TYR Subtype.
ATRT-884	ATRT-903	Overlap top 1,000
MAB21L2	LINC00461	HPSE2
LRBA	FOXL1	ZAP70
MN1	TBC1D16	APBB2
MIR1225	NKX2-5	MIR193B
KNDC1	SALL3	TACC2
EHD1	TBX5-AS1	HPN
SPTBN2	TBX5	H3C12
PKD1	TSPEAR	CXCR4
AP3D1	GSE1	SOX7
NR1D1	NBEA	SALL1
MIRLET7A3	WNT3	NKX2-5
ISLR2	ZADH2	MSC
MKNK2	PAX6	SLC6A4
ADRM1	MEIS1	CCDC88B
MIR23B	HNF1B	KBTBD13
TNRC18P1	TBX4	FLJ12825
UBE2I	WNK4	MIR4655
ABHD17A	LBX2-AS1	SLC12A8
TBC1D16	LINC01558	NR4A2
UPF1	LBX2	LINC0213
KCNC1	KCNQ1DN	SNORD37
SNORD37	NFIX	LBX1
CTBP1	SFMBT2	AGAP11
MIR3619	MN1	SLC26A10
MIR5587	HOTAIR	RXRA
FASN	METRNL	ARHGEF7
PSPN	CRYBA2	PIGZ
MIR4763	LRBA	ELANE
MIRLET7B	WT1	MT1JP
FAT2	MAB21L2	SP6
OLFM1	LINC01097	LINC0109
SIX3	PCDHGA11	UAP1L1
BIN1	PNPLA2	TBX5
BRICD5	TFAP2A	SHISA3
CSNK1G2	FAM181A-AS1	ABR
NR4A2	ABR	ALX1
ACTA1	DLX6-AS1	KATNIP
SLC22A31	TBXT	BTBD17
SLC6A5	PCSK9	TRIM2
GRM4	SLFN12L	MIR1225
MDFI	ADGRG1	CRYAB
CEND1	MDFI	H1-1
MIR219A2	FERD3L	MIR3176
TFAP2E	RTP5	FAM163A
MIR219B	TCF4	FZD2
LOC283731	SFTA3	TAS1R3
SEPTIN9	GLI2	C2CD4D-A
TMEM94	GPER1	DUSP5
MYBBP1A	MT1H	CATSPERZ
MIR1229	PRKCZ	IRS1
EEF1A2	NNAT	FGF8
RANBP3	EVA1B	EZR
DUSP22	ADORA2A	WNT3
DLX5	EZR	OTX2-AS1
CSNK1G2-AS1	PEPD	PLCH2
ADGRG1	LIN28A	MIR219B
OLIG3	HOXB5	MIR615
TAS1R3	TBX15	JAG1
FBXL6	FAM181A	AKNA
TOR4A	CLDN9	MIR5587
UCKL1-AS1	HELT	TP73
NKX2-5	NR4A2	C15orf62
PCNX3	LHX9	SUN1
MAMDC4	SPON2	RASGEF1C
PRAG1	LOC100130872	TBC1D9B
DNMT3A	LBX1-AS1	ESRRG
H1-1	SYNJ2	CHRNB4
SDF4	MOB2	LINC0155
AATK	TACC2	NR2E1
SNORD48	FEZF2	LINC0085
MOV10L1	DMRTA2	PCBP3-AS
WDR5	CDKN2A-DT	ACSF2
TLCD3B	TAL1	MT1G
INPP5A	NEUROG1	PPP1R1B
RBFOX3	WNT10B	NDUFA4L2
MAPK8IP2	PCDHGA12	GGN
TBX4	FBXL16	CRYBA2
EVX1	OLIG2	WT1
S1PR4	CDX2	PITX1
DDR1	APBA2	CARD9
NR2E1	LINC00261	CRB2
DMWD	MT1G	LOC40094
MIR3605	RXRA	NSD1
RTN4R	SOX7	ATP2B2
TTLL10	ALX3	DNLZ
CFAP410	LOC284798	P4HTM
TBX15	SNORD37	RNF112
RTEL1-TNFRSF6B	BTBD17	FGFR2
MSC-AS1	CRIP2	CYB561
BAIAP2	TTLL10	IRF7
SNHG32	FOXI2	HOXA10
AKT2	NFAM1	LRBA
TDGF1	RGS12	ACAP3
MIR3074	LHX8	CD7
SNORD52	ESRP2	HAND2
PDLIM4	LRTM2	HELZ2
MTA1	PCDHA7	LBX1-AS1
SPTAN1	PRDM14	HOXC5
JMJD8	LHX6	HSF4
CASC15	DMRT3	DIPK1B
MIR4292	PCDHA13	GUCY2D
LINC01124	LTBP4	LRCOL1
MAEA	GPT	REXO1
MIR941-1	HOXB-AS3	BCAR1
DNAJC5	SATB2-AS1	NAV2
ANKRD20A11P	CRYBG1	IRX1
DBX1	HOXC5	ESRP2
PLXNB2	LBX1	LHX8
BCAR1	ALDH1A3	GALNT9
RNF40	NKX2-3	GAD2
TNFRSF6B	POR	CYP2E1
WNT3	ECEL1	HOXA10-H
LHX2	EBF1	QRFP
SIRPA	HPSE2	OLIG3
CAMKK2	VSIG2	MAB21L2
TAL1	OLIG3	ADAMTSL2
CYBC1	MIR9-3HG	OBSCN
CRB2	COLEC11	MGC16025
UCKL1	NKX2-8	POR
NADK	SHC3	MIR219A2
MIR4656	HOXC10	SNHG32
LINC00899	ASPDH	DNAAF5
SS18L1	CAVIN3	SNORD34
MIR941-3	ZBTB18	ARHGAP10
GDNF	GSC	SHC3
JAG1	MIR196A2	PCSK9
MIR4427	HOXB3	MDFI
BRD1	LINC02525	TBX15
NOP14	ELN	CHAD
ATP2B2	ZFP42	TLE5
CYB561	TMEM176B	NFAM1
SP5	PLA2G6	SATB2-AS
HOXA10-HOXA9	ALX4	SLIT1
HOXA10	MIR200B	PRRX2
QRFP	PCDHGA6	DISP3
LHX8	C2CD4D-AS1	DMRTA2
ASPSCR1	FGF17	BIN1
ATP6V1FNB	MIR9-1	TBC1D16
FLJ12825	PCDHGA8	LINC0058
ARVCF	PCDHGB4	FMNL1
MIR1228	ACAP3	ADGRG1
AMDHD2	L1TD1	TBC1D24
LOC400940	RAB26	LINC0031
PDCD6IPP2	PHOX2A	SRCIN1
AKAP8L	DLX6	KCNH3
BRD9	REPIN1	FAM181A-
SBF1	ELAVL4	MSC-AS1
ANKRD33B	TMEM176A	ALOX12
LBX2-AS1	RRBP1	SEMA5B
RGS12	HOXB2	HOTAIR
HLX	GGN	PRKCZ
MLNR	HPN	TBX4
NR3C1	TDGF1	SNORD35A
ILF3	SPOCK2	MN1
SLC52A2	PCDHB15	HHEX
FBXW4P1	ATP2B2	CYP26C1
CCDC106	SIX2	NGEF
IL16	NR2E1	GDNF
TBC1D9B	CNTFR-AS1	HIC1
AGAP3	PCDHB6	CLIC3
CATSPER2	TMCO6	OTX2
SDHAP3	HCK	RAET1L
SPATC1L	ZAR1	NFIX
HSF4	DLX4	AKT2
SNORA71A	RADIL	RASL12
ZNF385D	MIR200A	CASC15
TRPC4AP	GRHL2	DOK1
MCF2L	C5orf66	LBX2
AP5Z1	KIRREL1	DAB2IP
DGKD	GRIK4	SAMD11
SRCIN1	PLD6	HOXC4
SLK	CLU	CHRNA4
SEPTIN7P9	HOXC6	LIMCH1
MIRLET7BHG	PRPH	PIGQ
ACSF2	PCDHGB3	ARHGEF4
SLC16A8	PCDHGC3	MYF6
TPCN2	PCDHGA5	VENTX
SMARCA4	TCEA3	ABAT
ANKRD61	PCDHB3	TAL1
DNASE1L2	CLDN7	TBX5-AS1
GPSM1	APBB1	PLEKHG5
SMAD7	HSF4	AEBP1
RHOT2	RASGEF1C	PRR18
IRF7	COL24A1	DLX5
RNF157-AS1	MIR219B	CRIP2
MOB3A	FSCN2	COQ8A
F2RL3	RAPGEF1	GPER1
ASPHD1	MIR219A2	LOC10013
LBX2	SLC6A9	LOC10013
NELFA	GPM6A	LOC10028
LINC00588	RNF44	LOXL3
MTSS2	PHYHD1	COL16A1
MIR4516	MIR4655	SPON2
KCNK1	TAGLN3	TFAP2A
PPFIA4	MLNR	RASL10A
PHYHIP	LLGL2	TDGF1
ZRANB3	HOXB-AS1	WDR97
ARHGAP27P1	ASCC1	LBX2-AS1
IBA57	ESAM	AQP1
COQ8A	GUCY2D	ANKRD20A
ALDH1A3	NKX2-1	DNASE1L2
MIR100HG	PCDHGB5	NEUROG1
ABCA2	ANGPTL2	SLC25A10
CCDC166	LOC100240735	FBXL16
OSGIN1	FLNC	GLI2
ATP1A1	C14orf180	ALDH1A3
DAB2IP	SNHG32	RNF157-A
SELENOO	CCDC140	RGS12
MIR125B1	PCDHGC4	EPS8L2
RFX4	AIRE	SMPD4BP
RAP1GAP2	RAET1L	SARDH
PCSK9	MT1JP	AGAP3
TECR	SNORD48	IGSF9B
VPS28	PLEKHG5	ISLR2
MIR193B	MIR196A1	RADIL
NDRG4	GALNT9	SIM2
MSC	MIR4456	ABCA2
FBLN1	EFNA1	SNORD48
MIR641	HOXB1	SLC6A9
RADIL	SDK1	MLNR
TMEM80	TLX1NB	ANKRD33B
SLC25A22	PPP1R1B	AKAP8
CTBP1-DT	MIR149	NES
MYO10	ABAT	PAX3
SQSTM1	MIR429	POU5F1
SEC14L1	HHEX	MIRLET7B
LOC284933	PGAM2	VSIG2
SOGA1	TTYH1	ADGRA1
IRX1	PCDHGA10	ACTA1
PLXNB1	TLX1	FAM181A
FGF8	HOXA10-HOXA9	MIR4321
ALX1	HOXA10	HOXA6
SALL1	PAX8	SP5
LOC730668	MCHR1	PMEPA1
MIB2	LINC00319	GDF7
MYT1	SLC6A4	TTLL10
CELP	CELF4	GAS6
NTM	NAV2	DOK7
TARS1	BAIAP2	PHYHD1
NES	FZD2	COL27A1
ESRP2	PHACTR3	RASA3
DCAF15	DCHS2	AP2A2
POR	DRD4	CELF4
CRIP2	CATSPERZ	SFRP1
SATB2-AS1	SORBS2	PLK5
MIR339	MED16	MYBBP1A
RABL6	TMPRSS2	CRACR2B
R3HDM1	PCDHGB2	BAIAP2
SLC8A2	DNASE1L2	REPIN1
CHAD	ALX1	PEPD
LOC100289656	SLC18A3	ANXA11
CALN1	LIN28B	SNORD52
KCNJ14	SSC5D	SNORD33
MIR1237	WFIKKN1	LINC0112
PNMA8B	ARHGAP33	TFAP2E
LSP1P3	ANO9	TRADD
SCN4B	DLX5	CDK10
DEAF1	SLC19A1	HLX
CACNA1C-AS1	MIR4321	ACKR3
LRFN4	DOK4	CDX1
TPM4	TNK2	MIR663B
SHISA3	APCDD1L	IL11RA
SPNS3	MIR3176	OSBPL5
KCNJ11	ELANE
CIRBP-AS1	BCAR1
MFSD10	NEU4
SEMA4C	MAP3K13
NCOR1	HSPB6
SYNGR1	H3C11
OSBPL5	RASA3
GPR162	ALOX12
CEL	HRCT1
MRPL28	IRX1
C2CD4D-AS1	CNTN2
SMPD4BP	HOXA6
TNIP1	THTPA
FAM241B	CELF2
BRSK2	PCDHGA3
FZD9	MIR4739
DRAP1	PRDM16-DT
SPON2	IFNL4
LOC100130872	BAIAP2-DT
C11orf68	PCDHB18P
PACS1	PCDHB17P
GAD2	CRB2
OTX2-AS1	MIR1251
PIEZO1	HLX
KLHDC7A	DMKN
ARHGEF10L	CAMKK1
TEDC1	ZSCAN10
CAMK2B	FOXF2
LINC00319	TRIM71
WSCD2	KRT7
NR4A1	EPS8L2
SHANK3	KCNIP3
PLEKHG5	RNF39
ZNF74	LOC100288123
MIR106B	REXO1
KAZN	CD27-AS1
NDUFA4L2	LOC400940
MAP11	FLJ16779
ATXN7L1	CRACR2B
BTBD2	PAX3
PRKCZ	CD248
CDIPT	CIDEA
PPP2R2C	SLIT1
MZT2A	CPEB1
KIF7	PCDHA3
ENKD1	ADPRHL1
ABR	TBX1
BCR	LHX5
NPFF	PRSS36
PARG	SLC9A3
SHMT2	QRFP
ESRRA	PAX9
EZR	KCNA4
NEAT1	ANKRD6
MIR4658	SHISA3
ZAP70	PLAT
MAP3K6	DOK1
MIR4316	CHRNA4
TLNRD1	MIR4526
ARSA	CPEB1-AS1
TSC2	KIRREL3
MGAT4B	LINC01625
ENO2	SLC26A10
MIR3187	C17orf107
LOC145845	NOL3
WDR97	H3C12
NEUROG1	TRIM2
U2AF2	TRADD
TFAP2A	KLHL29
SLC35E2B	BCAT2
ESRRG	GPR152
REPIN1	TMEM190
MIR4745	CASC15
DNAAF5	COL16A1
PIGL	DIP2C
BSG	HLA-J
ENGASE	SLC7A11-AS1
TUBGCP6	NCS1
CLUH	SNED1
LOC171391	PLEKHA6
FAAP100	PDGFRA
CHRNA4	RARRES2
ABTB1	PLK5
IRX2	TBC1D24
HSPA8	PCDHB13
DRGX	B3GNTL1
MICALL2	TPCN1
ZDHHC8	PTGER1
MAPKBP1	SATB2
MRGPRF	PCDHB19P
EIF3B	AQP1
TBC1D24	CABP4
DIPK1B	TBC1D30
GDPD5	PCDHGA2
ADARB2-AS1	KCNH2
FOXJ1	AKAP8
MIR663B	LVRN
NTF3	DOK7
ATP13A1	ADGRD2
MIR486-1	FRZB
KLC4	FEV
TLE5	HOXC12
TBX5	SLC24A4
MIR4784	SP5
MIR4800	INSRR
NIFK	PCBP3-AS1
EGLN2	LINC00588
AQP7	ESRRG
EMILIN1	LINC00311
SLC22A11	PNPLA7
RAB11FIP4	MAL
LRFN3	PIEZO2
SOX7	TFAP2D
FGFR2	GATA4
PNMA2	SLC12A8
WT1	NKAIN4
SLC35D3	DOC2A
LINC00029	SOWAHC
CCDC188	RMST
STK10	VAX2
ZDHHC14	KRTAP10-12
NAV2	RIPOR3
GTF3A	BHLHA9
RCAN3	OXT
IGSF9B	SMIM24
DEPP1	BARX1
AGPAT3	PITX1
MIR93	FLJ12825
MIR25	GATB
TENM3	UCN
STK19	TSPAN32
TMEM240	C17orf98
CDX1	DISP3
SH3BP4	LDLRAD4
NIPA2	RAX
LRSAM1	MIR9-2
SNHG17	ANK1
FBXO31	SRSF5
DPYSL2	SLC10A4
MICAL2	H4C13
PAQR4	DMTN
DPP6	LRCOL1
GSTM5	APCDD1L-DT
APBB2	TAPBPL
ADAMTSL2	LOXL3
FAM163A	PRR35
GPER1	LMO3
GFOD1	RGS3
GP5	ZNF569
MT1G	CHAT
ARHGEF7	LCK
MIR1178	JAG1
KIF17	DNAAF5
CEP170B	POU5F1
PRM1	IGF2
CCNI2	C1QTNF1
LINC02092	KIAA1614
RASA3	SEMA5B
HPN	ST8SIA5
SUN1	NGEF
SFRP1	SRL
ARHGEF4	SEPTIN10
LOC100288123	WNT10A
MBD6	ANAPC16
FAM181A-AS1	KCTD1
EHBP1L1	RIPK4
FAM181A	LINC00565
FAM174C	ZNF628
ASB10	PTGDR
NEFH	MCOLN3
MIR4725	MOGAT3
MTCL1	PRKAG2
DTX1	GJB6
ANKS3	WDR97
SUPT5H	TMC4
KATNIP	SRCIN1
ZNF335	CHRM1
REXO1	CDH3
TEX22	EDN2
CHRNB4	NR5A1
DDX43	EXOC3L2
OPLAH	MIR375
PRR18	AKAP13
SUMO3	OTX2-AS1
TACC2	PCDHA5
GGN	PCDHGA7
FERMT3	PCDHGB6
SNORD33	GDF7
PHRF1	AKT2
TDRD12	TACSTD2
C5orf38	CHRND
FNDC11	TBX3
TBX5-AS1	MYBBP1A
LEF1-AS1	MIR10A
MIR4321	MSH2
SNORD34	SLC25A10
DNM2	CRTC1
SAMD11	RNF112
PCBP3-AS1	PPP2R1B
CDK10	ZNF570
FGF19	RNF212
ACAD9	CARD9
VPS51	HES5
MIR365B	ABLIM2
SOX18	FGF4
HSPA7	MAP1B
ZYX	PCDHB4
MAP2K2	KCNG3
PTPN6	SIAH3
CHTF18	MIR615
MAP3K11	GREB1
HSD3B7	FGF3
COL16A1	HPDL
EFHD1	SNAI1
AGAP11	DBN1
SLC49A3	COQ8A
HOXC4	SNORD52
GAS6	KCNH3
ABAT	CCDC88B
NBAT1	PGBD5
SEPT5-GP1BB	LOC442497
DUSP5	ADGRA2
LINC02135	TUBA1C
SMPD3	ANKRD20A11P
GFRA2	SNX29P2
POFUT2	RNF157-AS1
RPUSD1	ESYT3
LINC01558	LIME1
VAC14	TCF21
MIR4655	MIR663B
RASGEF1C	SLC26A5
MIR1266	AKNA
CSK	ANXA11
ESPN	PCDHA1
CRACR2B	WFIKKN2
STUB1	ACSF3
CATSPERZ	TRHDE
UAP1L1	SFRP1
RNH1	PITX2
FBF1	LCN10
ZEB2	WNT5B
CFAP46	TFAP2E
PRKAR1B	GLI3
SNORD35A	TESMIN
USP19	WNT6
RXRA	CD14
FNBP1	F10
NPLOC4	NKX1-2
AVIL	FAM163B
MAST1	MEGF11
GLI2	VENTX
ATP11A	PDXK
CORO2B	LRIG1
KHNYN	CYTH1
SLC2A4RG	ADAM8
PDZK1	LRRC4C
MIR3176	A1BG-AS1
LINC02171	MGARP
PIGZ	NLGN1
RNF112	CHRD
RASL12	ZDHHC11
PEPD	BIN1
POLR2L	NDUFA4L2
CNBP	SPNS2
LOC100129931	CDK2AP1
SLC4A8	GATA6
GALNT6	MAGI2
SEPTIN7P14	PCBP3
CXCR4	SYNPO
LFNG	MSC-AS1
MLST8	PCDHA2
SLC26A11	DAB2IP
SGSH	HOXB13
KCNH3	LHPP
COL27A1	CHD7
AP2A2	ETV7
FZD2	MIR4673
LBX1	CD7
MIR26B	ITPRIPL2
DPP9-AS1	GSN
BTBD17	LRRC34
ARHGAP22	LINC02135
IZUMO4	SFTPC
HPS4	FZD5
MIR5699	FOXH1
TIAM1	KRT42P
ZC3H18	KCNK4
TWIST2	ZC3H12C
MT1JP	XXYLT1
ACTC1	CHRNB4
CLK3	PFN3
VSIG2	CYP2E1
C11orf94	PODN
SNRPD1	ADGRA1
DERL3	HNRNPKP3
NTSR1	TAFA4
LINC01749	MAP1A
HSD17B1	FAM163A
KRT19	NES
CDKN2B-AS1	PLEC
IGFALS	TTC34
NCOR2	DSCAML1
MIR4467	RGR
ZNF70	MT1L
AQP1	MT1M
HCAR2	ZNF839
PTTG1IP	ZNF273
LBX1-AS1	ATOH1
MIR4746	MIR9-1HG
KBTBD13	CKM
SELENOW	MNX1
NKX3-2	NSMF
IGF2BP3	IGSF9B
FBRSL1	NTRK1
SDHAF1	EMX2OS
EFCAB6	ANKS1B
FFAR3	DNLZ
GATD1	TMEM105
SLC25A34	TPPP3
DISP3	GFAP
BANP	BEAN1
RPS6KA1	PCDHB5
RPS11	AGAP3
PLCH2	PMEPA1
SLC25A29	PCDHGA9
HELZ2	MIR4429
HOTAIR	FXYD1
RNPEPL1	RIN1
CACNA1A	VWA1
YIPF4	FLRT1
OTX2	CACNA1E
TMEM132A	MIR5700
SFI1	GRAMD1B
RRP7A	LEFTY2
OOEP	C1QL4
PDE10A	RNF165
AKNA	HLA-DPB1
MIR937	DUSP5
PPP2R2D	ECEL1P2
HAND2	HLA-DPA1
DOK1	MIR4681
LOC100499194	MKLN1
CELF4	MSC
DDX25	PROK2
PTGFRN	MT1IP
CHTOP	SNTG2
COPG1	RAP1GAP
KREMEN1	LINC00941
RAET1L	MEIS3
TUBA1B	PNKP
ORAI2	DPEP1
WWP2	HOXA3
BRF1	SCUBE3
CYP2D6	LINC01973
POLE	GJD3
EML2	NTN3
PIGQ	HIC1
HES3	SHH
CIZ1	MIR202
CD7	LINC-PINT
ABHD11	LOC100129175
MIR4717	DIPK1B
RBM38	IKZF4
TUBB3	SLFN13
COPB2	GCNT2
MRI1	ZNF385C
GABRD	ARHGAP21
LMF1	WNT3A
HOXA5	FUT2
CLIC3	ARHGAP9
PAGR1	TNXB
KCP	GAL
TP73	SLC30A2
SH2B3	MIR595
THEM5	APBB2
SREBF2	TCF7
LIMCH1	H1-1
CBLN3	NWD1
ZEB2-AS1	CPXM1
NR5A2	SP6
PDE9A	GAK
PLK5	MRPL23-AS1
HBA1	PACSIN1
POM121	LINC01342
P4HTM	TLE5
MIR551A	ACSF2
ASB16	SHANK2
CLPB	UNQ6494
INTS1	HELZ2
CHRNB1	THY1
SIT1	NOD2
ANKRD13D	UBC
ST3GAL2	COL18A1
RGMA	PPP1R3G
CCDC88B	PGF
IRX3	TSGA10IP
OPRL1	MIR3196
LAT	S100A11
FLYWCH1	CNTFR
EIPR1	PRRX2
TBX2	LINC02881
TLE2	MIR193B
PTPRCAP	RALGDS
CFDP1	GALP
DHRS4-AS1	SH3TC1
BTBD6	HOXA-AS3
WNT11	CREB5
PCSK6	GRIA1
LOC100130238	LINC00028
CLBA1	NIBAN2
EEF2	GATA3
IQSEC3	CD300A
TRIM2	PCDHGB8P
LOC100126784	OSBPL5
LINC01097	SENP7
LDLRAP1	RNF207
ACRBP	PROSER3
DNAJB1	CECR3
AACS	HSPA2
SLIT1	LOC100289511
RAX2	ATP8B1
MAPK12	NRIP2
KRTAP10-7	GPR25
SNORD32A	ZAP70
MIR139	LRRN4
SP6	PLEKHA2
FN3K	PCDHB12
ZFYVE28	LINC01235
MT1E	CHAD
SIM2	AMER2
GUCY2D	MEOX1
PUS3	CDH4
AGRP	COL1A2
MIR615	GAS6
TAMALIN	ANKRD33B
ZNF556	PCDHB2
IL11RA	FAM83E
DUSP1	CYP26C1
LKAAEAR1	THBS2
SLC44A2	CDX1
TNS2	H3C7
DNLZ	AMIGO3
ANTKMT	WDR81
TACR2	LY75-CD302
SLC39A4	LY75
CLPTM1	PCDHA12
DSE	SLC1A7
GNB2	SEMA4A
F11R	SPATA32
TSTD1	CRABP1
MIR4749	MIR183
TENM3-AS1	LAMP5
CRY2	LRRC55
C15orf62	MAP3K14-AS1
TRADD	BCAN
EYA4	BNC1
ARRDC1	ZAN
RBFADN	FAM107A
PVRIG	LINC00857
LINC01191	LIMCH1
ZBTB7C	WSCD1
HGFAC	GTF2IRD1
GAS6-AS1	THBS4
PTMS	MRGPRE
GAS7	HOXC4
HOXC5	SOGA3
MTOR-AS1	DHX34
GBX1	FOXD2-AS1
SYNGR3	CRYAB
NFIX	MIR5587
MVP	PAX1
MIR33A	BARHL2
MIR326	FXYD2
ALKBH7	MIR3183
MIER2	FBP1
MCF2L-AS1	LGALS9B
SNORA71C	C13orf42
SLC26A10	GAD2
TRIM67-AS1	SARM1
NXN	KRTAP10-10
SURF2	SLC51A
DENND3	C15orf62
CAPG	PIGZ
PAX3	TCF7L2
RASD2	EP400
ITGA6	LINC01168
PITX1	PAX7
FBXL8	C2CD4D
SLC7A4	KMT5C
PCYT2	SSPOP
UBE2J2	FMNL1
PITPNM3	LY6G6D
AEBP1	KDM4B
KIAA0895L	SH2D4B
MIR657	OVOL1
MGLL	FZD10
TOMM7	ZNF587B
SNORA38	ZNF587
ZSCAN18	DPPA4
LOXL3	ADAMTSL2
KIF2C	VRTN
GALNT9	BCRP3
GUSBP1	IL11RA
MIR324	CHKA
CARM1	DNAJB6
PIM3	SALL1
MGC16025	TMC2
PLXNA1	NODAL
SHC3	LIPC
ADGRA1	CLMP
THAP7-AS1	FGFR2
STRA6	TAS1R3
PPFIA3	ESPNL
DRAIC	B3GALT5
ACTL10	PRAC1
HSPB1	FAM178B
ACD	GIMAP8
GNB1	IFFO1
VASP	GCK
WNK2	PCDHGB1
CRYAB	ANO4
ANXA11	CHD5
RAB4A	MGC16275
CUX1	TIGD3
SEMA5B	SIM2
TMEM259	PHACTR1
SNORD18B	LOC100506388
GPR35	ZNF77
AKAP8	KCNQ5
LOXL1-AS1	FGF8
DPH1	ACBD7
HHEX	FLNB
OBSCN	MIRLET7BHG
SLC12A8	LOC100130449
TNFRSF4	MYF6
THBS1	KIF12
GDF7	CABP2
HPSE2	MIR377
ANKRD23	SNORD34
ARL6IP4	IDUA
CTBP2	FGF20
NF2	CHD9
SHANK2-AS1	PUF60
TRRAP	PTF1A
MIR3620	KCNIP1
HIC1	ACOX3
ANXA2R	PTK2B
EIF3D	TRIP6
ACKR3	LOC100288748
FBN2	ZMIZ1
STAT2	PLCH2
ITGB2-AS1	LPAR5
LRCOL1	MTA3
MARCHF9	FOXP2
TPBG	GJC2
FOXJ2	KDM2B
CTDSP1	PISD
BACH1	ACTA1
FCGRT	UAP1L1
ABCA17P	HOXD11
STK25	MED25
MLXIP	SNRPE
ABCD2	CXCR4
C19orf12	ADRA2A
ADRA1D	GPR146
SPRY1	NKX3-1
SURF1	PRAC2
ZFYVE21	LINC00473
GPR55	ALOX12P2
PRR22	UTS2R
FUT7	ISLR2
RCAN3AS	MIR96
LOC286177	SNORD35A
ITGB2	AHRR
LINC00857	CYB561
COPS4	EXD3
VWC2	H1-3
IRS1	OXCT2
LRP5	TSPAN18
POU5F1	CTNND2
MAFG	ARHGAP10
NGEF	MIR3663
TERT	ECHS1
SLFN12	MST1P2
SARDH	TRMT44
H3C12	CACNA1B
FMNL1	TMEM130
LOC100130992	KATNIP
HIP1R	NSD1
PDGFA	KIF5C
PMEPA1	SCNN1A
DMRTA2	SERPINF1
TMEM86B	LOC100130238
TAB1	NR2F1-AS1
IKBKB	LRRC14B
CABIN1	COL9A3
DOT1L	DIPK1C
SEC63	DNAAF3
MST1R	AP2A2
CHST3	AGAP11
CSNK1D	CARD11
NTN5	HOXD4
ZMIZ2	TUBBP5
DYNC2I1	RAB37
SHF	ZNF574
PTPRJ	PTN
MIR4672	STPG1
ALOX12	NHLRC4
CARD9	PIGQ
SLC6A9	ADCY4
ZFP36L2	TCAF1
MGAT3	GPR132
SLC15A3	HOXD1
EPS8L2	CD72
CDKN2A	PCDHGA1
NBEAL2	LINGO3
ECH1	KRTAP10-4
PRR19	MGC16025
LINC00852	LINC00602
PARD6A	SHISA8
CLDN6	GATA5
ABLIM1	OBSCN
OSBPL2	ARHGEF7
NEURL1	STK32C
SNORD16	B3GALT5-AS1
KCNIP4	MIR124-2HG
TMEM249	H2BC9
PHYHD1	NAT16
DNAJA4	RAMP1
CD93	MAPK10
GTF3C3	LINC00634
YPEL2	HAND2-AS1
SLC29A3	MIR4648
MIR940	H2AC16
HTR5A	LTF
GOT1	SAMD11
ELAVL2	SLC38A3
TKFC	RUNX1T1
LETM1	RPP25
APOL2	CPT1A
SEZ6L2	DYNC2I2
PPP1R1B	CD8A
CFLAR	SMPD4BP
AMZ2	ADH5
ANKRD63	COL12A1
CRYBA2	SARDH
TSPAN4	ZKSCAN5
ISL2	MSLN
MRPL12	HNRNPK
SLC25A10	PTRH1
PODXL	CTBS
ARHGAP10	MIR496
RTKN	SNORD33
TFDP1	MIR596
SCRN1	ABCA2
SLC6A4	MIR4252
SLC38A10	ADCY1
KCNE4	PCDHB14
KIF25	SSTR5
AMER3	BOC
LCN8	TBC1D9B
LINC01056	NECTIN3
LOC285000	PCDHB7
FAM189B	POMC
MAP3K14	FZD10-AS1
PPP1R16A	LINC01124
NSD1	TP53AIP1
MRPL48	LTBR
B4GALT3	PBX1
TBR1	FGF1
CTDSP2	ABO
SNORD84	PDE6B
PRSS27	LCN9
CELF3	IRF7
GNA11	KRTAP10-3
TRAPPC10	FKBP4
CHI3L1	ZCCHC14
DDX11L2	CDK10
NFAM1	TSLP
CDAN1	COL27A1
LINC00163	ALOX15B
GUK1	FEZF1-AS1
HOXA10-AS	BAIAP3
TUBGCP2	CLIC3
HPCAL1	NFASC
MYO5C	SSTR5-AS1
TXNRD2	OTX2
LYPD1	RASL12
PSMA6	ACSS1
KRBA2	RPP38-DT
CROCC	MIR1180
ACAP3	UTF1
RASL10A	P4HTM
SCARF1	MIR1225
INF2	RGPD8
DOK7	SUN1
PRKN	SOWAHA
CYP2E1	KCNAB2
PRAP1	PROB1
C1S	ACKR3
PRRX2	AEBP1
B3GALT6	PHLDB1
MIR1250	HR
LEF1	MAP2
MXD4	MFSD4B
TYRO3	EML1
NDUFB10	AKAP6
PAFAH1B3	HDAC9
MAFG-DT	FOXP1
TMEM63C	LSP1
KIF15	BIN3-IT1
GRIK5	KBTBD13
FBXL16	GDNF
NOP14-AS1	RPL7L1
CLVS2	CYP11A1
TMEM129	RASL10A
MYF6	C20orf85
RNU12	LAYN
LINC02381	TP73
ELANE	ELMO1
SPRED2	ROBO3
CCDC92	PRR18
JAKMIP3	MFSD6L
AJM1	PHOX2B
CYP26C1	MED24
SLC43A2	MTUS2
KRT86	ATP4B
VENTX	ARHGEF4
HOXA6	HAND2
ARPC1B	BHMT
B4GALNT4	IRS1
HOXA9	SIX6
ROGDI	SYT2
MAGOHB	MXRA8
LIPE-AS1	CXCL14
EN1	S100A13
PCDH1	CNPY1

## Sheet: Supplementary Table 3d
Supplementary Table 3d: GSEA Enrichments for Overlapping Genes by JSD in ATRT-TYR.
Overlap Results
Collection(s):	C2, C5
# overlaps shown:	23
# genesets in collections:	23518
# genes in comparison (n):	29
# genes in universe (N):	42577
Gene Set Name	# Genes in Gene Set (K)	Description	# Genes in Overlap (k)	k/K	p-value	FDR q-value
GOBP_CENTRAL_NERVOUS_SYSTEM_DEVELOPMENT	1037	The process whose specific outcome is the progression of the central nervous system over time, from its formation to the mature structure. The central nervous system is the core nervous system that serves an integrating and coordinating function. In vertebrates it consists of the brain and spinal cord. In those invertebrates with a central nervous system it typically consists of a brain, cerebral…	8	0.0077	3.28e-07	0.00569
GOBP_REGULATION_OF_PROGRAMMED_CELL_DEATH	1566	Any process that modulates the frequency, rate or extent of programmed cell death, cell death resulting from activation of endogenous cellular processes. [GOC:jl]	9	0.0057	6.19e-07	0.00569
GOBP_INNER_EAR_MORPHOGENESIS	106	The process in which the anatomical structures of the inner ear are generated and organized. The inner ear is the structure in vertebrates that contains the organs of balance and hearing. It consists of soft hollow sensory structures (the membranous labyrinth) containing fluid (endolymph) surrounded by fluid (perilymph) and encased in a bony cavity (the bony labyrinth). It consists of two chamber…	4	0.0377	8.21e-07	0.00569
GOBP_TELENCEPHALON_DEVELOPMENT	278	The process whose specific outcome is the progression of the telencephalon over time, from its formation to the mature structure. The telencephalon is the paired anteriolateral division of the prosencephalon plus the lamina terminalis from which the olfactory lobes, cerebral cortex, and subcortical nuclei are derived. [GO_REF:0000021, GOC:cls, GOC:dgh, GOC:dph, GOC:jid, PMID:12626695]	5	0.018	1.2e-06	0.00569
GOBP_EPITHELIUM_DEVELOPMENT	1236	The process whose specific outcome is the progression of an epithelium over time, from its formation to the mature structure. An epithelium is a tissue that covers the internal or external surfaces of an anatomical structure. [GOC:dph, GOC:mtg_lung]	8	0.0065	1.23e-06	0.00569
GOBP_EMBRYONIC_ORGAN_MORPHOGENESIS	297	Morphogenesis, during the embryonic phase, of a tissue or tissues that work together to perform a specific function or functions. Morphogenesis is the process in which anatomical structures are generated and organized. Organs are commonly observed as visibly distinct structures, but may also exist as loosely associated clusters of cells that work together to perform a specific function or functio…	5	0.0168	1.65e-06	0.00569
GOBP_EAR_MORPHOGENESIS	127	The process in which the anatomical structures of the ear are generated and organized. The ear is the sense organ in vertebrates that is specialized for the detection of sound, and the maintenance of balance. Includes the outer ear and middle ear, which collect and transmit sound waves; and the inner ear, which contains the organs of balance and (except in fish) hearing. Also includes the pinna, …	4	0.0315	1.69e-06	0.00569
GOBP_SENSORY_ORGAN_DEVELOPMENT	593	The process whose specific outcome is the progression of sensory organs over time, from its formation to the mature structure. [GOC:go_curators]	6	0.0101	2.57e-06	0.00757
GOBP_APOPTOTIC_PROCESS	1972	A programmed cell death process which begins when a cell receives an internal (e.g. DNA damage) or external signal (e.g. an extracellular death ligand), and proceeds through a series of biochemical events (signaling pathway phase) which trigger an execution phase. The execution phase is the last step of an apoptotic process, and is typically characterized by rounding-up of the cell, retraction of…	9	0.0046	4.15e-06	0.00994
GOBP_AUTONOMIC_NERVOUS_SYSTEM_DEVELOPMENT	46	The process whose specific outcome is the progression of the autonomic nervous system over time, from its formation to the mature structure. The autonomic nervous system is composed of neurons that are not under conscious control, and is comprised of two antagonistic components, the sympathetic and parasympathetic nervous systems. The autonomic nervous system regulates key functions including the…	3	0.0652	4.23e-06	0.00994
GOBP_FOREBRAIN_DEVELOPMENT	411	The process whose specific outcome is the progression of the forebrain over time, from its formation to the mature structure. The forebrain is the anterior of the three primary divisions of the developing chordate brain or the corresponding part of the adult brain (in vertebrates, includes especially the cerebral hemispheres, the thalamus, and the hypothalamus and especially in higher vertebrates…	5	0.0122	8.03e-06	0.0172
GOBP_OPTIC_CUP_MORPHOGENESIS_INVOLVED_IN_CAMERA_TYPE_EYE_DEVELOPMENT	7	The invagination of the optic vesicle to form two-walled indentations, the optic cups, that will go on to form the retina. This process begins with the optic vesicle becoming a two-walled structure and its subsequent shape changes. It does not include the fate commitment of cells to become the pigmented retina and the neural retina. An example of this process is found in Mus musculus. [GOC:dph, G…	2	0.2857	9.39e-06	0.0184
GOBP_HEAD_DEVELOPMENT	785	The biological process whose specific outcome is the progression of a head from an initial condition to its mature state. The head is the anterior-most division of the body. [GOC:dph]	6	0.0076	1.27e-05	0.0225
GOBP_EMBRYONIC_ORGAN_DEVELOPMENT	457	Development, taking place during the embryonic phase, of a tissue or tissues that work together to perform a specific function or functions. Development pertains to the process whose specific outcome is the progression of a structure over time, from its formation to the mature structure. Organs are commonly observed as visibly distinct structures, but may also exist as loosely associated clusters…	5	0.0109	1.34e-05	0.0225
GOBP_EAR_DEVELOPMENT	224	The process whose specific outcome is the progression of the ear over time, from its formation to the mature structure. The ear is the sense organ in vertebrates that is specialized for the detection of sound, and the maintenance of balance. Includes the outer ear and middle ear, which collect and transmit sound waves; and the inner ear, which contains the organs of balance and (except in fish) h…	4	0.0179	1.6e-05	0.025
GOBP_ANATOMICAL_STRUCTURE_FORMATION_INVOLVED_IN_MORPHOGENESIS	1281	The developmental process pertaining to the initial formation of an anatomical structure from unspecified parts. This process begins with the specific processes that contribute to the appearance of the discrete structure and ends when the structural rudiment is recognizable. An anatomical structure is any biological entity that occupies space and is distinguished from its surroundings. Anatomical…	7	0.0055	1.92e-05	0.0278
FRIDMAN_SENESCENCE_UP	77	Genes up-regulated in senescent cells.	3	0.039	2.01e-05	0.0278
GOBP_EMBRYONIC_CAMERA_TYPE_EYE_FORMATION	11	The developmental process pertaining to the initial formation of a camera-type eye from unspecified neurectoderm. This process begins with the differentiation of cells that form the optic field and ends when the optic cup has attained its shape. [GOC:dph, GOC:sdb_2009, GOC:tb]	2	0.1818	2.45e-05	0.0321
JACKSON_DNMT1_TARGETS_UP	84	Genes up-regulated in MEF cells (embryonic fibroblast) upon Cre-lox knockout of DNMT1 [GeneID=1786].	3	0.0357	2.61e-05	0.0323
GOBP_NEGATIVE_REGULATION_OF_PROGRAMMED_CELL_DEATH	940	Any process that stops, prevents, or reduces the frequency, rate or extent of programmed cell death, cell death resulting from activation of endogenous cellular processes. [GOC:jl]	6	0.0064	3.51e-05	0.0412
GOBP_SENSORY_ORGAN_MORPHOGENESIS	279	Morphogenesis of a sensory organ. A sensory organ is defined as a tissue or set of tissues that work together to receive and transmit signals from external or internal stimuli. Morphogenesis is the process in which anatomical structures are generated and organized. Organs are commonly observed as visibly distinct structures, but may also exist as loosely associated clusters of cells that work tog…	4	0.0143	3.77e-05	0.0422
WP_NEURAL_CREST_DIFFERENTIATION	101	Neural crest differentiation	3	0.0297	4.53e-05	0.0477
GOBP_REGULATION_OF_ORGAN_GROWTH	102	Any process that modulates the frequency, rate or extent of growth of an organ of an organism. [GOC:bf, GOC:tb]	3	0.0294	4.66e-05	0.0477

## Sheet: Supplementary Table 3e
Supplementary Table 3e: GSEA Enrichments for Overlapping Genes by JSD in ATRT-884.
Overlap Results
Collection(s):	C2
# overlaps shown:	50
# genesets in collections:	7411
# genes in comparison (n):	493
# genes in universe (N):	42577
Gene Set Name	# Genes in Gene Set (K)	Description	# Genes in Overlap (k)	k/K	p-value	FDR q-value
MIKKELSEN_MEF_HCP_WITH_H3K27ME3	591	Genes with high-CpG-density promoters (HCP) bearing histone H3 trimethylation mark at K27 (H3K27me3) in MEF cells (embryonic fibroblast).	36	0.0609	8.34e-16	6.18e-12
BENPORATH_ES_WITH_H3K27ME3	1115	Set 'H3K27 bound': genes posessing the trimethylated H3K27 (H3K27me3) mark in their promoters in human embryonic stem cells, as identified by ChIP on chip.	48	0.043	8.9e-15	3.3e-11
MARTENS_TRETINOIN_RESPONSE_UP	855	Genes up-regulated in NB4 cells (acute promyelocytic leukemia, APL) in response to tretinoin [PubChem=444795]; based on Chip-seq data.	41	0.048	2.68e-14	6.62e-11
PEREZ_TP53_TARGETS	1201	Genes up-regulated in the HMEC cells (primary mammary epithelium) upon expression of TP53 [GeneID=7157] off adenoviral vector.	48	0.04	1.38e-13	2.55e-10
BLALOCK_ALZHEIMERS_DISEASE_UP	1671	Genes up-regulated in brain from patients with Alzheimer's disease.	55	0.0329	4.78e-12	7.09e-09
MEISSNER_NPC_HCP_WITH_H3K4ME2_AND_H3K27ME3	350	Genes with high-CpG-density promoters (HCP) bearing histone H3 dimethylation mark at K4 (H3K4me2) and trimethylation mark at K27 (H3K27me3) in neural precursor cells (NPC).	23	0.0657	3.23e-11	3.99e-08
GRAESSMANN_RESPONSE_TO_MC_AND_DOXORUBICIN_UP	611	Genes up-regulated in ME-A cells (breast cancer, sensitive to apoptotic stimuli) exposed to doxorubicin [PubChem=31703] in the presence of medium concentrate (MC) from ME-C cells (breast cancer, resistant to apoptotic stimuli).	30	0.0491	4.87e-11	5.16e-08
GRAESSMANN_APOPTOSIS_BY_DOXORUBICIN_UP	1151	Genes up-regulated in ME-A cells (breast cancer) undergoing apoptosis in response to doxorubicin [PubChem=31703].	42	0.0365	8.55e-11	6.76e-08
MEISSNER_BRAIN_HCP_WITH_H3K27ME3	272	Genes with high-CpG-density promoters (HCP) bearing the H3K27 tri-methylation (H3K27me3) mark in brain.	20	0.0735	8.63e-11	6.76e-08
MIKKELSEN_MCV6_HCP_WITH_H3K27ME3	438	Genes with high-CpG-density promoters (HCP) bearing the tri-methylation mark at H3K27 (H3K27me3) in MCV6 cells (embryonic fibroblasts trapped in a differentiated state).	25	0.0571	9.13e-11	6.76e-08
BENPORATH_SUZ12_TARGETS	1035	Set 'Suz12 targets': genes identified by ChIP on chip as targets of the Polycomb protein SUZ12 [GeneID=23512] in human embryonic stem cells.	39	0.0377	1.66e-10	1.12e-07
BENPORATH_EED_TARGETS	1059	Set 'Eed targets': genes identified by ChIP on chip as targets of the Polycomb protein EED [GeneID=8726] in human embryonic stem cells.	39	0.0368	3.2e-10	1.97e-07
MIKKELSEN_NPC_HCP_WITH_H3K27ME3	345	Genes with high-CpG-density promoters (HCP) bearing histone H3 trimethylation mark at K27 (H3K27me3) in neural progenitor cells (NPC).	21	0.0609	9.35e-10	5.33e-07
MEISSNER_BRAIN_HCP_WITH_H3K4ME3_AND_H3K27ME3	1074	Genes with high-CpG-density promoters (HCP) bearing histone H3 dimethylation at K4 (H3K4me2) and trimethylation at K27 (H3K27me3) in brain.	38	0.0354	1.64e-09	8.66e-07
RICKMAN_METASTASIS_DN	263	Genes down-regulated in metastatic vs non-metastatic HNSCC (head and neck squamous cell carcinoma) samples.	18	0.0684	2.38e-09	1.17e-06
GINESTIER_BREAST_CANCER_ZNF217_AMPLIFIED_DN	338	Genes down-regulated in non-metastatic breast cancer tumors having type 1 amplification in the 20q13 region; involves ZNF217 [GeneID=7764] locus only.	20	0.0592	3.81e-09	1.76e-06
MILI_PSEUDOPODIA_CHEMOTAXIS_DN	457	Transcripts depleted in pseudopodia of NIH/3T3 cells (fibroblast) in response to the chemotactic migration stimulus by lysophosphatidic acid (LPA) [PubChem=3988].	23	0.0503	5.7e-09	2.48e-06
IBRAHIM_NRF2_DOWN	168	Genes down-regulated in HEK293T cells overexpressing FLAG-NRF2	14	0.0833	1.2e-08	4.94e-06
BARRIER_CANCER_RELAPSE_NORMAL_SAMPLE_DN	31	Down-regulated genes in non-neoplastic mucosa samples from colon cancer patients who developed recurrence of the disease.	7	0.2258	5.53e-08	2.16e-05
DOUGLAS_BMI1_TARGETS_UP	563	Genes up-regulated in A4573 cells (Ewing's sarcoma, ESFT) after knockdown of BMI1 [GeneID=648] by RNAi.	24	0.0426	6.25e-08	2.32e-05
ACEVEDO_LIVER_CANCER_DN	540	Genes down-regulated in hepatocellular carcinoma (HCC) compared to normal liver samples.	23	0.0426	1.19e-07	4.22e-05
MEISSNER_NPC_HCP_WITH_H3_UNMETHYLATED	544	Genes with high-CpG-density promoters (HCP) that have no histone H3 methylation marks in neural precursor cells (NPC).	23	0.0423	1.36e-07	4.59e-05
MILI_PSEUDOPODIA_HAPTOTAXIS_DN	681	Transcripts depleted from pseudopodia of NIH/3T3 cells (fibroblast) in response to haptotactic migratory stimulus by fibronectin, FN1 [GeneID=2335].	26	0.0382	1.54e-07	4.95e-05
YOSHIMURA_MAPK8_TARGETS_UP	1281	Genes up-regulated in vascular smooth muscle cells (VSMC) by MAPK8 (JNK1) [GeneID=5599].	38	0.0297	1.64e-07	5.05e-05
REACTOME_NUCLEAR_RECEPTOR_TRANSCRIPTION_PATHWAY	53	Nuclear Receptor transcription pathway	8	0.1509	1.71e-07	5.08e-05
GARY_CD5_TARGETS_UP	473	Genes up-regulated in Daudi cells (B lymphocytes) stably expressing CD5 [GeneID=921] off a plasmid vector.	21	0.0444	2.15e-07	6.12e-05
BENPORATH_PRC2_TARGETS	650	Set 'PRC2 targets': Polycomb Repression Complex 2 (PRC) targets; identified by ChIP on chip on human embryonic stem cells as genes that: posess the trimethylated H3K27 mark in their promoters and are bound by SUZ12 [GeneID=23512] and EED [GeneID=8726] Polycomb proteins.	25	0.0385	2.32e-07	6.38e-05
HUTTMANN_B_CLL_POOR_SURVIVAL_UP	284	Up-regulated genes in B-CLL (B-cell chronic leukemia) patients expressing high levels of ZAP70 and CD38 [GeneID=7535;952], which are associated with poor survival.	16	0.0563	2.68e-07	7.08e-05
GOBERT_OLIGODENDROCYTE_DIFFERENTIATION_DN	1102	Genes down-regulated during differentiation of Oli-Neu cells (oligodendroglial precursor) in response to PD174265 [PubChem=4709].	34	0.0309	3.07e-07	7.85e-05
REACTOME_RHO_GTPASE_CYCLE	450	RHO GTPase cycle	20	0.0444	4.1e-07	0.000101
ZWANG_TRANSIENTLY_UP_BY_2ND_EGF_PULSE_ONLY	1959	Genes transiently induced only by the second pulse of EGF [GeneID =1950] in 184A1 cells (mammary epithelium).	49	0.025	4.45e-07	0.000106
CHARAFE_BREAST_CANCER_LUMINAL_VS_MESENCHYMAL_UP	455	Genes up-regulated in luminal-like breast cancer cell lines compared to the mesenchymal-like ones.	20	0.044	4.88e-07	0.000113
REACTOME_DISEASES_OF_SIGNAL_TRANSDUCTION_BY_GROWTH_FACTOR_RECEPTORS_AND_SECOND_MESSENGERS	464	Diseases of signal transduction by growth factor receptors and second messengers	20	0.0431	6.61e-07	0.000147
JINESH_BLEBBISHIELD_TO_IMMUNE_CELL_FUSION_PBSHMS_UP	382	Genes Upregulated in PBSHMS (RT4 blebbishield-to-immune cell fusion)	18	0.0471	6.74e-07	0.000147
MCBRYAN_PUBERTAL_BREAST_4_5WK_UP	270	Genes up-regulated during pubertal mammary gland development between week 4 and 5.	15	0.0556	7.52e-07	0.000159
NIKOLSKY_BREAST_CANCER_22Q13_AMPLICON	17	Genes within amplicon 22q13 identified in a copy number alterations study of 191 breast tumor samples.	5	0.2941	1.13e-06	0.000232
BLANCO_MELO_INFLUENZA_A_INFECTION_A594_CELLS_DN	118	Genes down-regulated in IAV (A549 cells, MOI: 5, 9hpi)	10	0.0847	1.26e-06	0.000253
NIKOLSKY_BREAST_CANCER_16P13_AMPLICON	119	Genes within amplicon 16p13 identified in a study of 191 breast tumor samples.	10	0.084	1.37e-06	0.000266
MEISSNER_NPC_HCP_WITH_H3K4ME2	493	Genes with high-CpG-density promoters (HCP) bearing histone H3 dimethylation mark at K4 (H3K4me2) in neural precursor cells (NPC).	20	0.0406	1.68e-06	0.000318
REACTOME_MAPK_FAMILY_SIGNALING_CASCADES	327	MAPK family signaling cascades	16	0.0489	1.72e-06	0.000319
REACTOME_DEATH_RECEPTOR_SIGNALING	154	Death Receptor Signaling	11	0.0714	2.04e-06	0.000369
BIOCARTA_INTEGRIN_PATHWAY	34	Integrin Signaling Pathway	6	0.1765	2.39e-06	0.000414
REACTOME_DEVELOPMENTAL_BIOLOGY	1432	Developmental Biology	38	0.0265	2.4e-06	0.000414
KOINUMA_TARGETS_OF_SMAD2_OR_SMAD3	843	Genes with promoters occupied by SMAD2 or SMAD3 [GeneID=4087, 4088] in HaCaT cells (keratinocyte) according to a ChIP-chip analysis.	27	0.032	2.6e-06	0.000437
SMID_BREAST_CANCER_BASAL_DN	699	Genes down-regulated in basal subtype of breast cancer samles.	24	0.0343	2.92e-06	0.000481
REACTOME_CARDIAC_CONDUCTION	130	Cardiac conduction	10	0.0769	3.05e-06	0.000481
WP_22Q112_COPY_NUMBER_VARIATION_SYNDROME	130	22q11.2 copy number variation syndrome	10	0.0769	3.05e-06	0.000481
HANN_RESISTANCE_TO_BCL2_INHIBITOR_UP	36	Genes up-regulated in SCLC (small cell lung cancer) cells with acquired resistance to ABT-737 [PubChem=11228183], an inhibitor of the BCL2 [GeneID=596] family proteins.	6	0.1667	3.39e-06	0.000519
KIM_ALL_DISORDERS_OLIGODENDROCYTE_NUMBER_CORR_UP	755	Genes whose expression was significantly and positively correlated with the number of perineuronal oligodendrocytes in the layer III of BA9 brain region.	25	0.0331	3.43e-06	0.000519
WP_VEGFAVEGFR2_SIGNALING	431	VEGFA-VEGFR2 signaling	18	0.0418	3.69e-06	0.000548

## Sheet: Supplementary Table 3f
Supplementary Table 3f: Top 50 GSEA C2 Enrichments for the top 500 Genes by JSD in ATRT-903.
Overlap Results
Collection(s):	C2
# overlaps shown:	50
# genesets in collections:	7411
# genes in comparison (n):	496
# genes in universe (N):	42577
Gene Set Name	# Genes in Gene Set (K)	Description	# Genes in Overlap (k)	k/K	p-value	FDR q-value
BENPORATH_EED_TARGETS	1059	Set 'Eed targets': genes identified by ChIP on chip as targets of the Polycomb protein EED [GeneID=8726] in human embryonic stem cells.	113	0.1067	3.85e-74	2.85e-70
BENPORATH_ES_WITH_H3K27ME3	1115	Set 'H3K27 bound': genes posessing the trimethylated H3K27 (H3K27me3) mark in their promoters in human embryonic stem cells, as identified by ChIP on chip.	113	0.1013	1.07e-71	3.98e-68
BENPORATH_SUZ12_TARGETS	1035	Set 'Suz12 targets': genes identified by ChIP on chip as targets of the Polycomb protein SUZ12 [GeneID=23512] in human embryonic stem cells.	104	0.1005	2.28e-65	5.63e-62
BENPORATH_PRC2_TARGETS	650	Set 'PRC2 targets': Polycomb Repression Complex 2 (PRC) targets; identified by ChIP on chip on human embryonic stem cells as genes that: posess the trimethylated H3K27 mark in their promoters and are bound by SUZ12 [GeneID=23512] and EED [GeneID=8726] Polycomb proteins.	83	0.1277	3.06e-60	5.68e-57
MEISSNER_BRAIN_HCP_WITH_H3K27ME3	272	Genes with high-CpG-density promoters (HCP) bearing the H3K27 tri-methylation (H3K27me3) mark in brain.	51	0.1875	1.11e-45	1.64e-42
MIKKELSEN_MEF_HCP_WITH_H3K27ME3	591	Genes with high-CpG-density promoters (HCP) bearing histone H3 trimethylation mark at K27 (H3K27me3) in MEF cells (embryonic fibroblast).	67	0.1134	3.93e-45	4.86e-42
MIKKELSEN_NPC_HCP_WITH_H3K27ME3	345	Genes with high-CpG-density promoters (HCP) bearing histone H3 trimethylation mark at K27 (H3K27me3) in neural progenitor cells (NPC).	47	0.1362	1.74e-35	1.84e-32
MIKKELSEN_MCV6_HCP_WITH_H3K27ME3	438	Genes with high-CpG-density promoters (HCP) bearing the tri-methylation mark at H3K27 (H3K27me3) in MCV6 cells (embryonic fibroblasts trapped in a differentiated state).	47	0.1073	1.01e-30	9.34e-28
MEISSNER_BRAIN_HCP_WITH_H3K4ME3_AND_H3K27ME3	1074	Genes with high-CpG-density promoters (HCP) bearing histone H3 dimethylation at K4 (H3K4me2) and trimethylation at K27 (H3K27me3) in brain.	64	0.0596	1.02e-26	8.43e-24
HATADA_METHYLATED_IN_LUNG_CANCER_UP	377	Genes with hypermethylated DNA in lung cancer samples.	38	0.1008	4.82e-24	3.57e-21
MEISSNER_NPC_HCP_WITH_H3K4ME2_AND_H3K27ME3	350	Genes with high-CpG-density promoters (HCP) bearing histone H3 dimethylation mark at K4 (H3K4me2) and trimethylation mark at K27 (H3K27me3) in neural precursor cells (NPC).	36	0.1029	3.88e-23	2.61e-20
MEISSNER_NPC_HCP_WITH_H3_UNMETHYLATED	544	Genes with high-CpG-density promoters (HCP) that have no histone H3 methylation marks in neural precursor cells (NPC).	39	0.0717	2.41e-19	1.49e-16
MIKKELSEN_IPS_WITH_HCP_H3K27ME3	103	Genes with high-CpG-density promoters (HCP) bearing the tri-methylation mark at H3K27 (H3K27me3) in MCV8.1 (induced pluripotent cells, iPS).	20	0.1942	6.12e-19	3.49e-16
MARTENS_TRETINOIN_RESPONSE_UP	855	Genes up-regulated in NB4 cells (acute promyelocytic leukemia, APL) in response to tretinoin [PubChem=444795]; based on Chip-seq data.	47	0.055	2.03e-18	1.07e-15
REACTOME_DEVELOPMENTAL_BIOLOGY	1432	Developmental Biology	61	0.0426	3.37e-18	1.66e-15
MEISSNER_NPC_HCP_WITH_H3K27ME3	79	Genes with high-CpG-density promoters (HCP) bearing the H3K27 tri-methylation (H3K27me3) mark in neural precursor cells (NPC).	16	0.2025	9.95e-16	4.61e-13
ZWANG_TRANSIENTLY_UP_BY_2ND_EGF_PULSE_ONLY	1959	Genes transiently induced only by the second pulse of EGF [GeneID =1950] in 184A1 cells (mammary epithelium).	64	0.0327	1.3e-13	5.69e-11
PEREZ_TP53_TARGETS	1201	Genes up-regulated in the HMEC cells (primary mammary epithelium) upon expression of TP53 [GeneID=7157] off adenoviral vector.	46	0.0383	2.46e-12	1.01e-09
WP_CELL_LINEAGE_MAP_FOR_NEURONAL_DIFFERENTIATION	132	Cell lineage map for neuronal differentiation	16	0.1212	4.13e-12	1.61e-09
WANG_MLL_TARGETS	294	Genes requiring MLL [GeneID=4297] for H3K4me3 and expression in MEF cells (embryonic fibroblast).	22	0.0748	7.83e-12	2.9e-09
MEISSNER_NPC_HCP_WITH_H3K4ME2	493	Genes with high-CpG-density promoters (HCP) bearing histone H3 dimethylation mark at K4 (H3K4me2) in neural precursor cells (NPC).	28	0.0568	8.69e-12	3.07e-09
WP_ENDODERM_DIFFERENTIATION	143	Endoderm differentiation	16	0.1119	1.43e-11	4.81e-09
WP_CARDIAC_PROGENITOR_DIFFERENTIATION	53	Cardiac progenitor differentiation	11	0.2075	2.36e-11	7.59e-09
REACTOME_TRANSCRIPTIONAL_REGULATION_OF_PLURIPOTENT_STEM_CELLS	31	Transcriptional regulation of pluripotent stem cells	9	0.2903	5.9e-11	1.82e-08
YOSHIMURA_MAPK8_TARGETS_UP	1281	Genes up-regulated in vascular smooth muscle cells (VSMC) by MAPK8 (JNK1) [GeneID=5599].	45	0.0351	7.34e-11	2.18e-08
SATO_SILENCED_BY_METHYLATION_IN_PANCREATIC_CANCER_1	422	Genes up-regulated in the pancreatic cancer cell lines (AsPC1, Hs766T, MiaPaCa2, Panc1) but not in the non-neoplastic cells (HPDE) by decitabine (5-aza-2'-deoxycytidine) [PubChem=451668].	24	0.0569	2.64e-10	7.54e-08
LEE_BMP2_TARGETS_UP	780	Genes up-regulated in uterus upon knockout of BMP2 [GeneID=650].	32	0.041	1.15e-09	3.16e-07
MEISSNER_BRAIN_HCP_WITH_H3K4ME2_AND_H3K27ME3	60	Genes with high-CpG-density promoters (HCP) bearing bivalent histone H3 dimethylation mark at K4 (H3K4me2) and trimethlation mark at K27 (H3K27me3) in brain.	10	0.1667	1.88e-09	4.99e-07
WEST_ADRENOCORTICAL_TUMOR_DN	546	Down-regulated genes in pediatric adrenocortical tumors (ACT) compared to the normal tissue.	26	0.0476	2.08e-09	5.32e-07
LIU_OVARIAN_CANCER_TUMORS_AND_XENOGRAFTS_XDGS_DN	1714	Genes differentially expressed between PDX and donor tumor samples from nine ovarian cancer patients.	50	0.0292	3.47e-09	8.56e-07
REACTOME_GASTRULATION	129	Gastrulation	13	0.1008	4.3e-09	1.03e-06
WP_NEURAL_CREST_DIFFERENTIATION	101	Neural crest differentiation	11	0.1089	2.97e-08	6.89e-06
WP_MESODERMAL_COMMITMENT_PATHWAY	153	Mesodermal commitment pathway	13	0.085	3.39e-08	7.62e-06
DODD_NASOPHARYNGEAL_CARCINOMA_DN	1816	Genes down-regulated in nasopharyngeal carcinoma (NPC) compared to the normal tissue.	49	0.027	5.68e-08	1.24e-05
ACEVEDO_LIVER_CANCER_WITH_H3K27ME3_DN	222	Genes whose promoters display lower levels of histone H3 trimethylation mark at K27 (H3K27me3) in hepatocellular carcinoma (HCC) compared to normal liver.	15	0.0676	6.55e-08	1.39e-05
REACTOME_SIGNALING_BY_GPCR	702	Signaling by GPCR	27	0.0385	8.63e-08	1.78e-05
HOLLERN_EMT_BREAST_TUMOR_UP	140	Genes that are highly expressed in mammary tumors of epithelial-mesenchymal transition (EMT) histology.	12	0.0857	1.04e-07	2.08e-05
MIKKELSEN_IPS_LCP_WITH_H3K4ME3	175	Table 2S. Genes in MEF, MCV6, MCV8.1 and ES cells by epigenetic mark of their promoter	13	0.0743	1.65e-07	3.22e-05
CARRILLOREIXACH_HEPATOBLASTOMA_VS_NORMAL_UP	891	Genes up-regulated in hepatoblastoma (HB) tumors as compared with non-tumor (NT) adjacent tissue.	30	0.0337	2.91e-07	5.52e-05
CHICAS_RB1_TARGETS_CONFLUENT	567	Genes up-regulated in confluent IMR90 cells (fibroblast) after knockdown of RB1 [GeneID=5925] by RNAi.	23	0.0406	3.13e-07	5.8e-05
VERHAAK_AML_WITH_NPM1_MUTATED_UP	187	Genes up-regulated in acute myeloid leukemia (AML) patients with mutated NPM1 [GeneID=4869].	13	0.0695	3.55e-07	6.42e-05
SCHAEFFER_PROSTATE_DEVELOPMENT_48HR_UP	450	Genes up-regulated in the urogenital sinus (UGS) of day E16 females exposed to the androgen dihydrotestosterone [PubChem=10635] for 48 h.	20	0.0444	4.51e-07	7.96e-05
ALCALAY_AML_BY_NPM1_LOCALIZATION_UP	140	Genes up-regulated in acute myeloid leukemia (AML) with respect to cellular localization of NPM1 [GeneID=4869]: cytoplasmic vs. nucleolar.	11	0.0786	8.44e-07	0.000143
FIGUEROA_AML_METHYLATION_CLUSTER_3_UP	170	Cluster 3 of aberrantly hypermethylated genes in blasts from AML (acute myeloid leukemia) patients.	12	0.0706	8.5e-07	0.000143
VALK_AML_CLUSTER_2	29	Top 40 genes from cluster 2 of acute myeloid leukemia (AML) expression profile; 71% of the samples are FAB M4 or M5 subtypes, and 82% bear internal tundem duplications in FLT3 [GeneID=2322].	6	0.2069	9.18e-07	0.00015
SCHLESINGER_METHYLATED_DE_NOVO_IN_CANCER	88	Genes bearing H3K27me3 mark or whose promoters are bound by the polycomb proteins SUZ12 or EED [GeneID=23512;8726]; their DNA is methylated de novo in cancer.	9	0.1023	9.3e-07	0.00015
REACTOME_KIDNEY_DEVELOPMENT	46	Kidney development	7	0.1522	1.01e-06	0.000159
REACTOME_SPECIFICATION_OF_THE_NEURAL_PLATE_BORDER	17	Specification of the neural plate border	5	0.2941	1.16e-06	0.000179
LEE_NEURAL_CREST_STEM_CELL_UP	147	Genes up-regulated in the neural crest stem cells (NCS), defined as p75+/HNK1+ [GeneID=4804;27087].	11	0.0748	1.37e-06	0.000207
THEODOROU_MAMMARY_TUMORIGENESIS	31	Candidate mammary tumorigenesis genes from the common insertion sites (CIS) of MMTV virus that induced breast tumors in mice.	6	0.1935	1.39e-06	0.000207
Gene/Gene Set Overlap Matrix
Entrez Gene Id	Gene Symbol	Gene Description	BENPORATH_EED_TARGETS	BENPORATH_ES_WITH_H3K27ME3	BENPORATH_SUZ12_TARGETS	BENPORATH_PRC2_TARGETS	MEISSNER_BRAIN_HCP_WITH_H3K27ME3	MIKKELSEN_MEF_HCP_WITH_H3K27ME3	MIKKELSEN_NPC_HCP_WITH_H3K27ME3	MIKKELSEN_MCV6_HCP_WITH_H3K27ME3	MEISSNER_BRAIN_HCP_WITH_H3K4ME3_AND_H3K27ME3	HATADA_METHYLATED_IN_LUNG_CANCER_UP	MEISSNER_NPC_HCP_WITH_H3K4ME2_AND_H3K27ME3	MEISSNER_NPC_HCP_WITH_H3_UNMETHYLATED	MIKKELSEN_IPS_WITH_HCP_H3K27ME3	MARTENS_TRETINOIN_RESPONSE_UP	REACTOME_DEVELOPMENTAL_BIOLOGY	MEISSNER_NPC_HCP_WITH_H3K27ME3	ZWANG_TRANSIENTLY_UP_BY_2ND_EGF_PULSE_ONLY	PEREZ_TP53_TARGETS	WP_CELL_LINEAGE_MAP_FOR_NEURONAL_DIFFERENTIATION	WANG_MLL_TARGETS	MEISSNER_NPC_HCP_WITH_H3K4ME2	WP_ENDODERM_DIFFERENTIATION	WP_CARDIAC_PROGENITOR_DIFFERENTIATION	REACTOME_TRANSCRIPTIONAL_REGULATION_OF_PLURIPOTENT_STEM_CELLS	YOSHIMURA_MAPK8_TARGETS_UP	SATO_SILENCED_BY_METHYLATION_IN_PANCREATIC_CANCER_1	LEE_BMP2_TARGETS_UP	MEISSNER_BRAIN_HCP_WITH_H3K4ME2_AND_H3K27ME3	WEST_ADRENOCORTICAL_TUMOR_DN	LIU_OVARIAN_CANCER_TUMORS_AND_XENOGRAFTS_XDGS_DN	REACTOME_GASTRULATION	WP_NEURAL_CREST_DIFFERENTIATION	WP_MESODERMAL_COMMITMENT_PATHWAY	DODD_NASOPHARYNGEAL_CARCINOMA_DN	ACEVEDO_LIVER_CANCER_WITH_H3K27ME3_DN	REACTOME_SIGNALING_BY_GPCR	HOLLERN_EMT_BREAST_TUMOR_UP	MIKKELSEN_IPS_LCP_WITH_H3K4ME3	CARRILLOREIXACH_HEPATOBLASTOMA_VS_NORMAL_UP	CHICAS_RB1_TARGETS_CONFLUENT	VERHAAK_AML_WITH_NPM1_MUTATED_UP	SCHAEFFER_PROSTATE_DEVELOPMENT_48HR_UP	ALCALAY_AML_BY_NPM1_LOCALIZATION_UP	FIGUEROA_AML_METHYLATION_CLUSTER_3_UP	VALK_AML_CLUSTER_2	SCHLESINGER_METHYLATED_DE_NOVO_IN_CANCER	REACTOME_KIDNEY_DEVELOPMENT
10660	LBX1	ladybird homeobox 1 [Source:HGNC Symbol;Acc:HGNC:16960]	BENPORATH_EED_TARGETS	BENPORATH_ES_WITH_H3K27ME3	BENPORATH_SUZ12_TARGETS	BENPORATH_PRC2_TARGETS	MEISSNER_BRAIN_HCP_WITH_H3K27ME3	MIKKELSEN_MEF_HCP_WITH_H3K27ME3	MIKKELSEN_NPC_HCP_WITH_H3K27ME3	MIKKELSEN_MCV6_HCP_WITH_H3K27ME3			MEISSNER_NPC_HCP_WITH_H3K4ME2_AND_H3K27ME3		MIKKELSEN_IPS_WITH_HCP_H3K27ME3
54738	FEV	FEV transcription factor, ETS family member [Source:HGNC Symbol;Acc:HGNC:18562]	BENPORATH_EED_TARGETS	BENPORATH_ES_WITH_H3K27ME3	BENPORATH_SUZ12_TARGETS	BENPORATH_PRC2_TARGETS	MEISSNER_BRAIN_HCP_WITH_H3K27ME3	MIKKELSEN_MEF_HCP_WITH_H3K27ME3	MIKKELSEN_NPC_HCP_WITH_H3K27ME3	MIKKELSEN_MCV6_HCP_WITH_H3K27ME3			MEISSNER_NPC_HCP_WITH_H3K4ME2_AND_H3K27ME3						ZWANG_TRANSIENTLY_UP_BY_2ND_EGF_PULSE_ONLY		WP_CELL_LINEAGE_MAP_FOR_NEURONAL_DIFFERENTIATION
2248	FGF3	fibroblast growth factor 3 [Source:HGNC Symbol;Acc:HGNC:3681]	BENPORATH_EED_TARGETS	BENPORATH_ES_WITH_H3K27ME3	BENPORATH_SUZ12_TARGETS	BENPORATH_PRC2_TARGETS	MEISSNER_BRAIN_HCP_WITH_H3K27ME3	MIKKELSEN_MEF_HCP_WITH_H3K27ME3	MIKKELSEN_NPC_HCP_WITH_H3K27ME3	MIKKELSEN_MCV6_HCP_WITH_H3K27ME3			MEISSNER_NPC_HCP_WITH_H3K4ME2_AND_H3K27ME3
58524	DMRT3	doublesex and mab-3 related transcription factor 3 [Source:HGNC Symbol;Acc:HGNC:13909]	BENPORATH_EED_TARGETS	BENPORATH_ES_WITH_H3K27ME3	BENPORATH_SUZ12_TARGETS	BENPORATH_PRC2_TARGETS	MEISSNER_BRAIN_HCP_WITH_H3K27ME3	MIKKELSEN_MEF_HCP_WITH_H3K27ME3	MIKKELSEN_NPC_HCP_WITH_H3K27ME3	MIKKELSEN_MCV6_HCP_WITH_H3K27ME3			MEISSNER_NPC_HCP_WITH_H3K4ME2_AND_H3K27ME3
9427	ECEL1	endothelin converting enzyme like 1 [Source:HGNC Symbol;Acc:HGNC:3147]	BENPORATH_EED_TARGETS	BENPORATH_ES_WITH_H3K27ME3	BENPORATH_SUZ12_TARGETS	BENPORATH_PRC2_TARGETS	MEISSNER_BRAIN_HCP_WITH_H3K27ME3	MIKKELSEN_MEF_HCP_WITH_H3K27ME3	MIKKELSEN_NPC_HCP_WITH_H3K27ME3	MIKKELSEN_MCV6_HCP_WITH_H3K27ME3			MEISSNER_NPC_HCP_WITH_H3K4ME2_AND_H3K27ME3
64211	LHX5	LIM homeobox 5 [Source:HGNC Symbol;Acc:HGNC:14216]	BENPORATH_EED_TARGETS	BENPORATH_ES_WITH_H3K27ME3	BENPORATH_SUZ12_TARGETS	BENPORATH_PRC2_TARGETS	MEISSNER_BRAIN_HCP_WITH_H3K27ME3	MIKKELSEN_MEF_HCP_WITH_H3K27ME3	MIKKELSEN_NPC_HCP_WITH_H3K27ME3	MIKKELSEN_MCV6_HCP_WITH_H3K27ME3								MEISSNER_NPC_HCP_WITH_H3K27ME3	ZWANG_TRANSIENTLY_UP_BY_2ND_EGF_PULSE_ONLY															WP_NEURAL_CREST_DIFFERENTIATION
3195	TLX1	T cell leukemia homeobox 1 [Source:HGNC Symbol;Acc:HGNC:5056]	BENPORATH_EED_TARGETS	BENPORATH_ES_WITH_H3K27ME3	BENPORATH_SUZ12_TARGETS	BENPORATH_PRC2_TARGETS	MEISSNER_BRAIN_HCP_WITH_H3K27ME3	MIKKELSEN_MEF_HCP_WITH_H3K27ME3	MIKKELSEN_NPC_HCP_WITH_H3K27ME3				MEISSNER_NPC_HCP_WITH_H3K4ME2_AND_H3K27ME3			MARTENS_TRETINOIN_RESPONSE_UP
7080	NKX2-1	NK2 homeobox 1 [Source:HGNC Symbol;Acc:HGNC:11825]	BENPORATH_EED_TARGETS	BENPORATH_ES_WITH_H3K27ME3	BENPORATH_SUZ12_TARGETS	BENPORATH_PRC2_TARGETS	MEISSNER_BRAIN_HCP_WITH_H3K27ME3	MIKKELSEN_MEF_HCP_WITH_H3K27ME3	MIKKELSEN_NPC_HCP_WITH_H3K27ME3				MEISSNER_NPC_HCP_WITH_H3K4ME2_AND_H3K27ME3						ZWANG_TRANSIENTLY_UP_BY_2ND_EGF_PULSE_ONLY					WP_ENDODERM_DIFFERENTIATION			YOSHIMURA_MAPK8_TARGETS_UP
2300	FOXL1	forkhead box L1 [Source:HGNC Symbol;Acc:HGNC:3817]	BENPORATH_EED_TARGETS	BENPORATH_ES_WITH_H3K27ME3	BENPORATH_SUZ12_TARGETS	BENPORATH_PRC2_TARGETS	MEISSNER_BRAIN_HCP_WITH_H3K27ME3	MIKKELSEN_MEF_HCP_WITH_H3K27ME3	MIKKELSEN_NPC_HCP_WITH_H3K27ME3						MIKKELSEN_IPS_WITH_HCP_H3K27ME3			MEISSNER_NPC_HCP_WITH_H3K27ME3														LIU_OVARIAN_CANCER_TUMORS_AND_XENOGRAFTS_XDGS_DN									CARRILLOREIXACH_HEPATOBLASTOMA_VS_NORMAL_UP	CHICAS_RB1_TARGETS_CONFLUENT
1045	CDX2	caudal type homeobox 2 [Source:HGNC Symbol;Acc:HGNC:1806]	BENPORATH_EED_TARGETS	BENPORATH_ES_WITH_H3K27ME3	BENPORATH_SUZ12_TARGETS	BENPORATH_PRC2_TARGETS	MEISSNER_BRAIN_HCP_WITH_H3K27ME3	MIKKELSEN_MEF_HCP_WITH_H3K27ME3	MIKKELSEN_NPC_HCP_WITH_H3K27ME3								REACTOME_DEVELOPMENTAL_BIOLOGY	MEISSNER_NPC_HCP_WITH_H3K27ME3								REACTOME_TRANSCRIPTIONAL_REGULATION_OF_PLURIPOTENT_STEM_CELLS																						SCHLESINGER_METHYLATED_DE_NOVO_IN_CANCER
30062	RAX	retina and anterior neural fold homeobox [Source:HGNC Symbol;Acc:HGNC:18662]	BENPORATH_EED_TARGETS	BENPORATH_ES_WITH_H3K27ME3	BENPORATH_SUZ12_TARGETS	BENPORATH_PRC2_TARGETS	MEISSNER_BRAIN_HCP_WITH_H3K27ME3	MIKKELSEN_MEF_HCP_WITH_H3K27ME3		MIKKELSEN_MCV6_HCP_WITH_H3K27ME3				MEISSNER_NPC_HCP_WITH_H3_UNMETHYLATED		MARTENS_TRETINOIN_RESPONSE_UP
56033	BARX1	BARX homeobox 1 [Source:HGNC Symbol;Acc:HGNC:955]	BENPORATH_EED_TARGETS	BENPORATH_ES_WITH_H3K27ME3	BENPORATH_SUZ12_TARGETS	BENPORATH_PRC2_TARGETS	MEISSNER_BRAIN_HCP_WITH_H3K27ME3	MIKKELSEN_MEF_HCP_WITH_H3K27ME3		MIKKELSEN_MCV6_HCP_WITH_H3K27ME3						MARTENS_TRETINOIN_RESPONSE_UP							MEISSNER_NPC_HCP_WITH_H3K4ME2					SATO_SILENCED_BY_METHYLATION_IN_PANCREATIC_CANCER_1
4762	NEUROG1	neurogenin 1 [Source:HGNC Symbol;Acc:HGNC:7764]	BENPORATH_EED_TARGETS	BENPORATH_ES_WITH_H3K27ME3	BENPORATH_SUZ12_TARGETS	BENPORATH_PRC2_TARGETS	MEISSNER_BRAIN_HCP_WITH_H3K27ME3	MIKKELSEN_MEF_HCP_WITH_H3K27ME3		MIKKELSEN_MCV6_HCP_WITH_H3K27ME3																	YOSHIMURA_MAPK8_TARGETS_UP							WP_NEURAL_CREST_DIFFERENTIATION												FIGUEROA_AML_METHYLATION_CLUSTER_3_UP
401	PHOX2A	paired like homeobox 2A [Source:HGNC Symbol;Acc:HGNC:691]	BENPORATH_EED_TARGETS	BENPORATH_ES_WITH_H3K27ME3	BENPORATH_SUZ12_TARGETS	BENPORATH_PRC2_TARGETS	MEISSNER_BRAIN_HCP_WITH_H3K27ME3	MIKKELSEN_MEF_HCP_WITH_H3K27ME3						MEISSNER_NPC_HCP_WITH_H3_UNMETHYLATED					ZWANG_TRANSIENTLY_UP_BY_2ND_EGF_PULSE_ONLY								YOSHIMURA_MAPK8_TARGETS_UP
5307	PITX1	paired like homeodomain 1 [Source:HGNC Symbol;Acc:HGNC:9004]	BENPORATH_EED_TARGETS	BENPORATH_ES_WITH_H3K27ME3	BENPORATH_SUZ12_TARGETS	BENPORATH_PRC2_TARGETS	MEISSNER_BRAIN_HCP_WITH_H3K27ME3		MIKKELSEN_NPC_HCP_WITH_H3K27ME3				MEISSNER_NPC_HCP_WITH_H3K4ME2_AND_H3K27ME3
431707	LHX8	LIM homeobox 8 [Source:HGNC Symbol;Acc:HGNC:28838]	BENPORATH_EED_TARGETS	BENPORATH_ES_WITH_H3K27ME3	BENPORATH_SUZ12_TARGETS	BENPORATH_PRC2_TARGETS	MEISSNER_BRAIN_HCP_WITH_H3K27ME3		MIKKELSEN_NPC_HCP_WITH_H3K27ME3				MEISSNER_NPC_HCP_WITH_H3K4ME2_AND_H3K27ME3
257	ALX3	ALX homeobox 3 [Source:HGNC Symbol;Acc:HGNC:449]	BENPORATH_EED_TARGETS	BENPORATH_ES_WITH_H3K27ME3	BENPORATH_SUZ12_TARGETS	BENPORATH_PRC2_TARGETS	MEISSNER_BRAIN_HCP_WITH_H3K27ME3		MIKKELSEN_NPC_HCP_WITH_H3K27ME3								REACTOME_DEVELOPMENTAL_BIOLOGY	MEISSNER_NPC_HCP_WITH_H3K27ME3										SATO_SILENCED_BY_METHYLATION_IN_PANCREATIC_CANCER_1																				SCHLESINGER_METHYLATED_DE_NOVO_IN_CANCER
3645	INSRR	insulin receptor related receptor [Source:HGNC Symbol;Acc:HGNC:6093]	BENPORATH_EED_TARGETS	BENPORATH_ES_WITH_H3K27ME3	BENPORATH_SUZ12_TARGETS	BENPORATH_PRC2_TARGETS	MEISSNER_BRAIN_HCP_WITH_H3K27ME3			MIKKELSEN_MCV6_HCP_WITH_H3K27ME3		HATADA_METHYLATED_IN_LUNG_CANCER_UP		MEISSNER_NPC_HCP_WITH_H3_UNMETHYLATED	MIKKELSEN_IPS_WITH_HCP_H3K27ME3												YOSHIMURA_MAPK8_TARGETS_UP
3228	HOXC12	homeobox C12 [Source:HGNC Symbol;Acc:HGNC:5124]	BENPORATH_EED_TARGETS	BENPORATH_ES_WITH_H3K27ME3	BENPORATH_SUZ12_TARGETS	BENPORATH_PRC2_TARGETS	MEISSNER_BRAIN_HCP_WITH_H3K27ME3			MIKKELSEN_MCV6_HCP_WITH_H3K27ME3		HATADA_METHYLATED_IN_LUNG_CANCER_UP						MEISSNER_NPC_HCP_WITH_H3K27ME3														LIU_OVARIAN_CANCER_TUMORS_AND_XENOGRAFTS_XDGS_DN
10736	SIX2	SIX homeobox 2 [Source:HGNC Symbol;Acc:HGNC:10888]	BENPORATH_EED_TARGETS	BENPORATH_ES_WITH_H3K27ME3	BENPORATH_SUZ12_TARGETS	BENPORATH_PRC2_TARGETS	MEISSNER_BRAIN_HCP_WITH_H3K27ME3			MIKKELSEN_MCV6_HCP_WITH_H3K27ME3			MEISSNER_NPC_HCP_WITH_H3K4ME2_AND_H3K27ME3				REACTOME_DEVELOPMENTAL_BIOLOGY																			DODD_NASOPHARYNGEAL_CARCINOMA_DN					CARRILLOREIXACH_HEPATOBLASTOMA_VS_NORMAL_UP								REACTOME_KIDNEY_DEVELOPMENT
7480	WNT10B	Wnt family member 10B [Source:HGNC Symbol;Acc:HGNC:12775]	BENPORATH_EED_TARGETS	BENPORATH_ES_WITH_H3K27ME3	BENPORATH_SUZ12_TARGETS	BENPORATH_PRC2_TARGETS	MEISSNER_BRAIN_HCP_WITH_H3K27ME3			MIKKELSEN_MCV6_HCP_WITH_H3K27ME3				MEISSNER_NPC_HCP_WITH_H3_UNMETHYLATED			REACTOME_DEVELOPMENTAL_BIOLOGY																					REACTOME_SIGNALING_BY_GPCR
2626	GATA4	GATA binding protein 4 [Source:HGNC Symbol;Acc:HGNC:4173]	BENPORATH_EED_TARGETS	BENPORATH_ES_WITH_H3K27ME3	BENPORATH_SUZ12_TARGETS	BENPORATH_PRC2_TARGETS	MEISSNER_BRAIN_HCP_WITH_H3K27ME3			MIKKELSEN_MCV6_HCP_WITH_H3K27ME3							REACTOME_DEVELOPMENTAL_BIOLOGY		ZWANG_TRANSIENTLY_UP_BY_2ND_EGF_PULSE_ONLY		WP_CELL_LINEAGE_MAP_FOR_NEURONAL_DIFFERENTIATION	WANG_MLL_TARGETS		WP_ENDODERM_DIFFERENTIATION	WP_CARDIAC_PROGENITOR_DIFFERENTIATION							LIU_OVARIAN_CANCER_TUMORS_AND_XENOGRAFTS_XDGS_DN	REACTOME_GASTRULATION															SCHLESINGER_METHYLATED_DE_NOVO_IN_CANCER
151449	GDF7	growth differentiation factor 7 [Source:HGNC Symbol;Acc:HGNC:4222]	BENPORATH_EED_TARGETS	BENPORATH_ES_WITH_H3K27ME3	BENPORATH_SUZ12_TARGETS	BENPORATH_PRC2_TARGETS	MEISSNER_BRAIN_HCP_WITH_H3K27ME3			MIKKELSEN_MCV6_HCP_WITH_H3K27ME3													MEISSNER_NPC_HCP_WITH_H3K4ME2
6928	HNF1B	HNF1 homeobox B [Source:HGNC Symbol;Acc:HGNC:11630]	BENPORATH_EED_TARGETS	BENPORATH_ES_WITH_H3K27ME3	BENPORATH_SUZ12_TARGETS	BENPORATH_PRC2_TARGETS	MEISSNER_BRAIN_HCP_WITH_H3K27ME3					HATADA_METHYLATED_IN_LUNG_CANCER_UP					REACTOME_DEVELOPMENTAL_BIOLOGY	MEISSNER_NPC_HCP_WITH_H3K27ME3				WANG_MLL_TARGETS		WP_ENDODERM_DIFFERENTIATION			YOSHIMURA_MAPK8_TARGETS_UP																						REACTOME_KIDNEY_DEVELOPMENT
6899	TBX1	T-box transcription factor 1 [Source:HGNC Symbol;Acc:HGNC:11592]	BENPORATH_EED_TARGETS	BENPORATH_ES_WITH_H3K27ME3	BENPORATH_SUZ12_TARGETS	BENPORATH_PRC2_TARGETS	MEISSNER_BRAIN_HCP_WITH_H3K27ME3						MEISSNER_NPC_HCP_WITH_H3K4ME2_AND_H3K27ME3				REACTOME_DEVELOPMENTAL_BIOLOGY		ZWANG_TRANSIENTLY_UP_BY_2ND_EGF_PULSE_ONLY																WP_MESODERMAL_COMMITMENT_PATHWAY													SCHLESINGER_METHYLATED_DE_NOVO_IN_CANCER
3222	HOXC5	homeobox C5 [Source:HGNC Symbol;Acc:HGNC:5127]	BENPORATH_EED_TARGETS	BENPORATH_ES_WITH_H3K27ME3	BENPORATH_SUZ12_TARGETS	BENPORATH_PRC2_TARGETS	MEISSNER_BRAIN_HCP_WITH_H3K27ME3						MEISSNER_NPC_HCP_WITH_H3K4ME2_AND_H3K27ME3							PEREZ_TP53_TARGETS		WANG_MLL_TARGETS
7490	WT1	WT1 transcription factor [Source:HGNC Symbol;Acc:HGNC:12796]	BENPORATH_EED_TARGETS	BENPORATH_ES_WITH_H3K27ME3	BENPORATH_SUZ12_TARGETS	BENPORATH_PRC2_TARGETS	MEISSNER_BRAIN_HCP_WITH_H3K27ME3							MEISSNER_NPC_HCP_WITH_H3_UNMETHYLATED			REACTOME_DEVELOPMENTAL_BIOLOGY																												ALCALAY_AML_BY_NPM1_LOCALIZATION_UP			SCHLESINGER_METHYLATED_DE_NOVO_IN_CANCER	REACTOME_KIDNEY_DEVELOPMENT
145258	GSC	goosecoid homeobox [Source:HGNC Symbol;Acc:HGNC:4612]	BENPORATH_EED_TARGETS	BENPORATH_ES_WITH_H3K27ME3	BENPORATH_SUZ12_TARGETS	BENPORATH_PRC2_TARGETS	MEISSNER_BRAIN_HCP_WITH_H3K27ME3										REACTOME_DEVELOPMENTAL_BIOLOGY		ZWANG_TRANSIENTLY_UP_BY_2ND_EGF_PULSE_ONLY				MEISSNER_NPC_HCP_WITH_H3K4ME2			REACTOME_TRANSCRIPTIONAL_REGULATION_OF_PLURIPOTENT_STEM_CELLS							REACTOME_GASTRULATION
25806	VAX2	ventral anterior homeobox 2 [Source:HGNC Symbol;Acc:HGNC:12661]	BENPORATH_EED_TARGETS	BENPORATH_ES_WITH_H3K27ME3	BENPORATH_SUZ12_TARGETS	BENPORATH_PRC2_TARGETS	MEISSNER_BRAIN_HCP_WITH_H3K27ME3												ZWANG_TRANSIENTLY_UP_BY_2ND_EGF_PULSE_ONLY			WANG_MLL_TARGETS																			CARRILLOREIXACH_HEPATOBLASTOMA_VS_NORMAL_UP
1748	DLX4	distal-less homeobox 4 [Source:HGNC Symbol;Acc:HGNC:2917]	BENPORATH_EED_TARGETS	BENPORATH_ES_WITH_H3K27ME3	BENPORATH_SUZ12_TARGETS	BENPORATH_PRC2_TARGETS	MEISSNER_BRAIN_HCP_WITH_H3K27ME3																MEISSNER_NPC_HCP_WITH_H3K4ME2																		CARRILLOREIXACH_HEPATOBLASTOMA_VS_NORMAL_UP
60529	ALX4	ALX homeobox 4 [Source:HGNC Symbol;Acc:HGNC:450]	BENPORATH_EED_TARGETS	BENPORATH_ES_WITH_H3K27ME3	BENPORATH_SUZ12_TARGETS	BENPORATH_PRC2_TARGETS	MEISSNER_BRAIN_HCP_WITH_H3K27ME3																MEISSNER_NPC_HCP_WITH_H3K4ME2
55079	FEZF2	FEZ family zinc finger 2 [Source:HGNC Symbol;Acc:HGNC:13506]	BENPORATH_EED_TARGETS	BENPORATH_ES_WITH_H3K27ME3	BENPORATH_SUZ12_TARGETS	BENPORATH_PRC2_TARGETS		MIKKELSEN_MEF_HCP_WITH_H3K27ME3	MIKKELSEN_NPC_HCP_WITH_H3K27ME3	MIKKELSEN_MCV6_HCP_WITH_H3K27ME3	MEISSNER_BRAIN_HCP_WITH_H3K4ME3_AND_H3K27ME3					MARTENS_TRETINOIN_RESPONSE_UP		MEISSNER_NPC_HCP_WITH_H3K27ME3	ZWANG_TRANSIENTLY_UP_BY_2ND_EGF_PULSE_ONLY
159296	NKX2-3	NK2 homeobox 3 [Source:HGNC Symbol;Acc:HGNC:7836]	BENPORATH_EED_TARGETS	BENPORATH_ES_WITH_H3K27ME3	BENPORATH_SUZ12_TARGETS	BENPORATH_PRC2_TARGETS		MIKKELSEN_MEF_HCP_WITH_H3K27ME3	MIKKELSEN_NPC_HCP_WITH_H3K27ME3	MIKKELSEN_MCV6_HCP_WITH_H3K27ME3
7349	UCN	urocortin [Source:HGNC Symbol;Acc:HGNC:12516]	BENPORATH_EED_TARGETS	BENPORATH_ES_WITH_H3K27ME3	BENPORATH_SUZ12_TARGETS	BENPORATH_PRC2_TARGETS		MIKKELSEN_MEF_HCP_WITH_H3K27ME3	MIKKELSEN_NPC_HCP_WITH_H3K27ME3		MEISSNER_BRAIN_HCP_WITH_H3K4ME3_AND_H3K27ME3	HATADA_METHYLATED_IN_LUNG_CANCER_UP	MEISSNER_NPC_HCP_WITH_H3K4ME2_AND_H3K27ME3			MARTENS_TRETINOIN_RESPONSE_UP			ZWANG_TRANSIENTLY_UP_BY_2ND_EGF_PULSE_ONLY								YOSHIMURA_MAPK8_TARGETS_UP											REACTOME_SIGNALING_BY_GPCR
4118	MAL	mal, T cell differentiation protein [Source:HGNC Symbol;Acc:HGNC:6817]	BENPORATH_EED_TARGETS	BENPORATH_ES_WITH_H3K27ME3	BENPORATH_SUZ12_TARGETS	BENPORATH_PRC2_TARGETS		MIKKELSEN_MEF_HCP_WITH_H3K27ME3	MIKKELSEN_NPC_HCP_WITH_H3K27ME3		MEISSNER_BRAIN_HCP_WITH_H3K4ME3_AND_H3K27ME3	HATADA_METHYLATED_IN_LUNG_CANCER_UP	MEISSNER_NPC_HCP_WITH_H3K4ME2_AND_H3K27ME3																LEE_BMP2_TARGETS_UP							DODD_NASOPHARYNGEAL_CARCINOMA_DN
80326	WNT10A	Wnt family member 10A [Source:HGNC Symbol;Acc:HGNC:13829]	BENPORATH_EED_TARGETS	BENPORATH_ES_WITH_H3K27ME3	BENPORATH_SUZ12_TARGETS	BENPORATH_PRC2_TARGETS		MIKKELSEN_MEF_HCP_WITH_H3K27ME3	MIKKELSEN_NPC_HCP_WITH_H3K27ME3		MEISSNER_BRAIN_HCP_WITH_H3K4ME3_AND_H3K27ME3				MIKKELSEN_IPS_WITH_HCP_H3K27ME3			MEISSNER_NPC_HCP_WITH_H3K27ME3		PEREZ_TP53_TARGETS																		REACTOME_SIGNALING_BY_GPCR
3213	HOXB3	homeobox B3 [Source:HGNC Symbol;Acc:HGNC:5114]	BENPORATH_EED_TARGETS	BENPORATH_ES_WITH_H3K27ME3	BENPORATH_SUZ12_TARGETS	BENPORATH_PRC2_TARGETS		MIKKELSEN_MEF_HCP_WITH_H3K27ME3	MIKKELSEN_NPC_HCP_WITH_H3K27ME3						MIKKELSEN_IPS_WITH_HCP_H3K27ME3	MARTENS_TRETINOIN_RESPONSE_UP	REACTOME_DEVELOPMENTAL_BIOLOGY					WANG_MLL_TARGETS																					VERHAAK_AML_WITH_NPM1_MUTATED_UP		ALCALAY_AML_BY_NPM1_LOCALIZATION_UP
3211	HOXB1	homeobox B1 [Source:HGNC Symbol;Acc:HGNC:5111]	BENPORATH_EED_TARGETS	BENPORATH_ES_WITH_H3K27ME3	BENPORATH_SUZ12_TARGETS	BENPORATH_PRC2_TARGETS		MIKKELSEN_MEF_HCP_WITH_H3K27ME3	MIKKELSEN_NPC_HCP_WITH_H3K27ME3						MIKKELSEN_IPS_WITH_HCP_H3K27ME3		REACTOME_DEVELOPMENTAL_BIOLOGY											SATO_SILENCED_BY_METHYLATION_IN_PANCREATIC_CANCER_1			WEST_ADRENOCORTICAL_TUMOR_DN			WP_NEURAL_CREST_DIFFERENTIATION
6550	SLC9A3	solute carrier family 9 member A3 [Source:HGNC Symbol;Acc:HGNC:11073]	BENPORATH_EED_TARGETS	BENPORATH_ES_WITH_H3K27ME3	BENPORATH_SUZ12_TARGETS	BENPORATH_PRC2_TARGETS		MIKKELSEN_MEF_HCP_WITH_H3K27ME3		MIKKELSEN_MCV6_HCP_WITH_H3K27ME3	MEISSNER_BRAIN_HCP_WITH_H3K4ME3_AND_H3K27ME3			MEISSNER_NPC_HCP_WITH_H3_UNMETHYLATED					ZWANG_TRANSIENTLY_UP_BY_2ND_EGF_PULSE_ONLY
6585	SLIT1	slit guidance ligand 1 [Source:HGNC Symbol;Acc:HGNC:11085]	BENPORATH_EED_TARGETS	BENPORATH_ES_WITH_H3K27ME3	BENPORATH_SUZ12_TARGETS	BENPORATH_PRC2_TARGETS		MIKKELSEN_MEF_HCP_WITH_H3K27ME3		MIKKELSEN_MCV6_HCP_WITH_H3K27ME3				MEISSNER_NPC_HCP_WITH_H3_UNMETHYLATED			REACTOME_DEVELOPMENTAL_BIOLOGY																															SCHLESINGER_METHYLATED_DE_NOVO_IN_CANCER
10215	OLIG2	oligodendrocyte transcription factor 2 [Source:HGNC Symbol;Acc:HGNC:9398]	BENPORATH_EED_TARGETS	BENPORATH_ES_WITH_H3K27ME3	BENPORATH_SUZ12_TARGETS	BENPORATH_PRC2_TARGETS		MIKKELSEN_MEF_HCP_WITH_H3K27ME3			MEISSNER_BRAIN_HCP_WITH_H3K4ME3_AND_H3K27ME3										WP_CELL_LINEAGE_MAP_FOR_NEURONAL_DIFFERENTIATION													WP_NEURAL_CREST_DIFFERENTIATION
7849	PAX8	paired box 8 [Source:HGNC Symbol;Acc:HGNC:8622]	BENPORATH_EED_TARGETS	BENPORATH_ES_WITH_H3K27ME3	BENPORATH_SUZ12_TARGETS	BENPORATH_PRC2_TARGETS		MIKKELSEN_MEF_HCP_WITH_H3K27ME3									REACTOME_DEVELOPMENTAL_BIOLOGY																REACTOME_GASTRULATION																REACTOME_KIDNEY_DEVELOPMENT
6886	TAL1	TAL bHLH transcription factor 1, erythroid differentiation factor [Source:HGNC Symbol;Acc:HGNC:11556]	BENPORATH_EED_TARGETS	BENPORATH_ES_WITH_H3K27ME3	BENPORATH_SUZ12_TARGETS	BENPORATH_PRC2_TARGETS		MIKKELSEN_MEF_HCP_WITH_H3K27ME3									REACTOME_DEVELOPMENTAL_BIOLOGY
5729	PTGDR	prostaglandin D2 receptor [Source:HGNC Symbol;Acc:HGNC:9591]	BENPORATH_EED_TARGETS	BENPORATH_ES_WITH_H3K27ME3	BENPORATH_SUZ12_TARGETS	BENPORATH_PRC2_TARGETS		MIKKELSEN_MEF_HCP_WITH_H3K27ME3																														REACTOME_SIGNALING_BY_GPCR
26257	NKX2-8	NK2 homeobox 8 [Source:HGNC Symbol;Acc:HGNC:16364]	BENPORATH_EED_TARGETS	BENPORATH_ES_WITH_H3K27ME3	BENPORATH_SUZ12_TARGETS	BENPORATH_PRC2_TARGETS		MIKKELSEN_MEF_HCP_WITH_H3K27ME3																																								SCHLESINGER_METHYLATED_DE_NOVO_IN_CANCER
57348	TTYH1	tweety family member 1 [Source:HGNC Symbol;Acc:HGNC:13476]	BENPORATH_EED_TARGETS	BENPORATH_ES_WITH_H3K27ME3	BENPORATH_SUZ12_TARGETS	BENPORATH_PRC2_TARGETS		MIKKELSEN_MEF_HCP_WITH_H3K27ME3
1412	CRYBA2	crystallin beta A2 [Source:HGNC Symbol;Acc:HGNC:2395]	BENPORATH_EED_TARGETS	BENPORATH_ES_WITH_H3K27ME3	BENPORATH_SUZ12_TARGETS	BENPORATH_PRC2_TARGETS			MIKKELSEN_NPC_HCP_WITH_H3K27ME3		MEISSNER_BRAIN_HCP_WITH_H3K4ME3_AND_H3K27ME3		MEISSNER_NPC_HCP_WITH_H3K4ME2_AND_H3K27ME3			MARTENS_TRETINOIN_RESPONSE_UP
5077	PAX3	paired box 3 [Source:HGNC Symbol;Acc:HGNC:8617]	BENPORATH_EED_TARGETS	BENPORATH_ES_WITH_H3K27ME3	BENPORATH_SUZ12_TARGETS	BENPORATH_PRC2_TARGETS			MIKKELSEN_NPC_HCP_WITH_H3K27ME3		MEISSNER_BRAIN_HCP_WITH_H3K4ME3_AND_H3K27ME3		MEISSNER_NPC_HCP_WITH_H3K4ME2_AND_H3K27ME3				REACTOME_DEVELOPMENTAL_BIOLOGY				WP_CELL_LINEAGE_MAP_FOR_NEURONAL_DIFFERENTIATION	WANG_MLL_TARGETS		WP_ENDODERM_DIFFERENTIATION									REACTOME_GASTRULATION	WP_NEURAL_CREST_DIFFERENTIATION
6926	TBX3	T-box transcription factor 3 [Source:HGNC Symbol;Acc:HGNC:11602]	BENPORATH_EED_TARGETS	BENPORATH_ES_WITH_H3K27ME3	BENPORATH_SUZ12_TARGETS	BENPORATH_PRC2_TARGETS			MIKKELSEN_NPC_HCP_WITH_H3K27ME3		MEISSNER_BRAIN_HCP_WITH_H3K4ME3_AND_H3K27ME3		MEISSNER_NPC_HCP_WITH_H3K4ME2_AND_H3K27ME3				REACTOME_DEVELOPMENTAL_BIOLOGY															LIU_OVARIAN_CANCER_TUMORS_AND_XENOGRAFTS_XDGS_DN			WP_MESODERMAL_COMMITMENT_PATHWAY													SCHLESINGER_METHYLATED_DE_NOVO_IN_CANCER
3212	HOXB2	homeobox B2 [Source:HGNC Symbol;Acc:HGNC:5113]	BENPORATH_EED_TARGETS	BENPORATH_ES_WITH_H3K27ME3	BENPORATH_SUZ12_TARGETS	BENPORATH_PRC2_TARGETS			MIKKELSEN_NPC_HCP_WITH_H3K27ME3						MIKKELSEN_IPS_WITH_HCP_H3K27ME3		REACTOME_DEVELOPMENTAL_BIOLOGY																										VERHAAK_AML_WITH_NPM1_MUTATED_UP		ALCALAY_AML_BY_NPM1_LOCALIZATION_UP		VALK_AML_CLUSTER_2
3223	HOXC6	homeobox C6 [Source:HGNC Symbol;Acc:HGNC:5128]	BENPORATH_EED_TARGETS	BENPORATH_ES_WITH_H3K27ME3	BENPORATH_SUZ12_TARGETS	BENPORATH_PRC2_TARGETS			MIKKELSEN_NPC_HCP_WITH_H3K27ME3						MIKKELSEN_IPS_WITH_HCP_H3K27ME3					PEREZ_TP53_TARGETS		WANG_MLL_TARGETS										LIU_OVARIAN_CANCER_TUMORS_AND_XENOGRAFTS_XDGS_DN
6910	TBX5	T-box transcription factor 5 [Source:HGNC Symbol;Acc:HGNC:11604]	BENPORATH_EED_TARGETS	BENPORATH_ES_WITH_H3K27ME3	BENPORATH_SUZ12_TARGETS	BENPORATH_PRC2_TARGETS				MIKKELSEN_MCV6_HCP_WITH_H3K27ME3					MIKKELSEN_IPS_WITH_HCP_H3K27ME3		REACTOME_DEVELOPMENTAL_BIOLOGY								WP_CARDIAC_PROGENITOR_DIFFERENTIATION
4784	NFIX	nuclear factor I X [Source:HGNC Symbol;Acc:HGNC:7788]	BENPORATH_EED_TARGETS	BENPORATH_ES_WITH_H3K27ME3	BENPORATH_SUZ12_TARGETS	BENPORATH_PRC2_TARGETS					MEISSNER_BRAIN_HCP_WITH_H3K4ME3_AND_H3K27ME3	HATADA_METHYLATED_IN_LUNG_CANCER_UP			MIKKELSEN_IPS_WITH_HCP_H3K27ME3																											CHICAS_RB1_TARGETS_CONFLUENT				FIGUEROA_AML_METHYLATION_CLUSTER_3_UP
3142	HLX	H2.0 like homeobox [Source:HGNC Symbol;Acc:HGNC:4978]	BENPORATH_EED_TARGETS	BENPORATH_ES_WITH_H3K27ME3	BENPORATH_SUZ12_TARGETS	BENPORATH_PRC2_TARGETS					MEISSNER_BRAIN_HCP_WITH_H3K4ME3_AND_H3K27ME3	HATADA_METHYLATED_IN_LUNG_CANCER_UP																				LIU_OVARIAN_CANCER_TUMORS_AND_XENOGRAFTS_XDGS_DN							HOLLERN_EMT_BREAST_TUMOR_UP
3000	GUCY2D	guanylate cyclase 2D, retinal [Source:HGNC Symbol;Acc:HGNC:4689]	BENPORATH_EED_TARGETS	BENPORATH_ES_WITH_H3K27ME3	BENPORATH_SUZ12_TARGETS	BENPORATH_PRC2_TARGETS					MEISSNER_BRAIN_HCP_WITH_H3K4ME3_AND_H3K27ME3			MEISSNER_NPC_HCP_WITH_H3_UNMETHYLATED					ZWANG_TRANSIENTLY_UP_BY_2ND_EGF_PULSE_ONLY
83595	SOX7	SRY-box transcription factor 7 [Source:HGNC Symbol;Acc:HGNC:18196]	BENPORATH_EED_TARGETS	BENPORATH_ES_WITH_H3K27ME3	BENPORATH_SUZ12_TARGETS	BENPORATH_PRC2_TARGETS					MEISSNER_BRAIN_HCP_WITH_H3K4ME3_AND_H3K27ME3			MEISSNER_NPC_HCP_WITH_H3_UNMETHYLATED										WP_ENDODERM_DIFFERENTIATION
5080	PAX6	paired box 6 [Source:HGNC Symbol;Acc:HGNC:8620]	BENPORATH_EED_TARGETS	BENPORATH_ES_WITH_H3K27ME3	BENPORATH_SUZ12_TARGETS	BENPORATH_PRC2_TARGETS					MEISSNER_BRAIN_HCP_WITH_H3K4ME3_AND_H3K27ME3						REACTOME_DEVELOPMENTAL_BIOLOGY		ZWANG_TRANSIENTLY_UP_BY_2ND_EGF_PULSE_ONLY		WP_CELL_LINEAGE_MAP_FOR_NEURONAL_DIFFERENTIATION	WANG_MLL_TARGETS			WP_CARDIAC_PROGENITOR_DIFFERENTIATION			SATO_SILENCED_BY_METHYLATION_IN_PANCREATIC_CANCER_1					REACTOME_GASTRULATION		WP_MESODERMAL_COMMITMENT_PATHWAY													SCHLESINGER_METHYLATED_DE_NOVO_IN_CANCER
3087	HHEX	hematopoietically expressed homeobox [Source:HGNC Symbol;Acc:HGNC:4901]	BENPORATH_EED_TARGETS	BENPORATH_ES_WITH_H3K27ME3	BENPORATH_SUZ12_TARGETS	BENPORATH_PRC2_TARGETS					MEISSNER_BRAIN_HCP_WITH_H3K4ME3_AND_H3K27ME3						REACTOME_DEVELOPMENTAL_BIOLOGY							WP_ENDODERM_DIFFERENTIATION		REACTOME_TRANSCRIPTIONAL_REGULATION_OF_PLURIPOTENT_STEM_CELLS										DODD_NASOPHARYNGEAL_CARCINOMA_DN			HOLLERN_EMT_BREAST_TUMOR_UP			CHICAS_RB1_TARGETS_CONFLUENT
23416	KCNH3	potassium voltage-gated channel subfamily H member 3 [Source:HGNC Symbol;Acc:HGNC:6252]	BENPORATH_EED_TARGETS	BENPORATH_ES_WITH_H3K27ME3	BENPORATH_SUZ12_TARGETS	BENPORATH_PRC2_TARGETS					MEISSNER_BRAIN_HCP_WITH_H3K4ME3_AND_H3K27ME3								ZWANG_TRANSIENTLY_UP_BY_2ND_EGF_PULSE_ONLY								YOSHIMURA_MAPK8_TARGETS_UP
5156	PDGFRA	platelet derived growth factor receptor alpha [Source:HGNC Symbol;Acc:HGNC:8803]	BENPORATH_EED_TARGETS	BENPORATH_ES_WITH_H3K27ME3	BENPORATH_SUZ12_TARGETS	BENPORATH_PRC2_TARGETS					MEISSNER_BRAIN_HCP_WITH_H3K4ME3_AND_H3K27ME3														WP_CARDIAC_PROGENITOR_DIFFERENTIATION		YOSHIMURA_MAPK8_TARGETS_UP				WEST_ADRENOCORTICAL_TUMOR_DN	LIU_OVARIAN_CANCER_TUMORS_AND_XENOGRAFTS_XDGS_DN							HOLLERN_EMT_BREAST_TUMOR_UP
123041	SLC24A4	solute carrier family 24 member 4 [Source:HGNC Symbol;Acc:HGNC:10978]	BENPORATH_EED_TARGETS	BENPORATH_ES_WITH_H3K27ME3	BENPORATH_SUZ12_TARGETS	BENPORATH_PRC2_TARGETS					MEISSNER_BRAIN_HCP_WITH_H3K4ME3_AND_H3K27ME3																									DODD_NASOPHARYNGEAL_CARCINOMA_DN
2535	FZD2	frizzled class receptor 2 [Source:HGNC Symbol;Acc:HGNC:4040]	BENPORATH_EED_TARGETS	BENPORATH_ES_WITH_H3K27ME3	BENPORATH_SUZ12_TARGETS	BENPORATH_PRC2_TARGETS					MEISSNER_BRAIN_HCP_WITH_H3K4ME3_AND_H3K27ME3																											REACTOME_SIGNALING_BY_GPCR				CHICAS_RB1_TARGETS_CONFLUENT
5083	PAX9	paired box 9 [Source:HGNC Symbol;Acc:HGNC:8623]	BENPORATH_EED_TARGETS	BENPORATH_ES_WITH_H3K27ME3	BENPORATH_SUZ12_TARGETS	BENPORATH_PRC2_TARGETS						HATADA_METHYLATED_IN_LUNG_CANCER_UP										WANG_MLL_TARGETS		WP_ENDODERM_DIFFERENTIATION
151278	CCDC140	CCDC140 long non-coding RNA [Source:HGNC Symbol;Acc:HGNC:26514]	BENPORATH_EED_TARGETS	BENPORATH_ES_WITH_H3K27ME3	BENPORATH_SUZ12_TARGETS	BENPORATH_PRC2_TARGETS						HATADA_METHYLATED_IN_LUNG_CANCER_UP
26468	LHX6	LIM homeobox 6 [Source:HGNC Symbol;Acc:HGNC:21735]	BENPORATH_EED_TARGETS	BENPORATH_ES_WITH_H3K27ME3	BENPORATH_SUZ12_TARGETS	BENPORATH_PRC2_TARGETS							MEISSNER_NPC_HCP_WITH_H3K4ME2_AND_H3K27ME3							PEREZ_TP53_TARGETS								SATO_SILENCED_BY_METHYLATION_IN_PANCREATIC_CANCER_1		MEISSNER_BRAIN_HCP_WITH_H3K4ME2_AND_H3K27ME3
3299	HSF4	heat shock transcription factor 4 [Source:HGNC Symbol;Acc:HGNC:5227]	BENPORATH_EED_TARGETS	BENPORATH_ES_WITH_H3K27ME3	BENPORATH_SUZ12_TARGETS	BENPORATH_PRC2_TARGETS								MEISSNER_NPC_HCP_WITH_H3_UNMETHYLATED					ZWANG_TRANSIENTLY_UP_BY_2ND_EGF_PULSE_ONLY
60495	HPSE2	heparanase 2 (inactive) [Source:HGNC Symbol;Acc:HGNC:18374]	BENPORATH_EED_TARGETS	BENPORATH_ES_WITH_H3K27ME3	BENPORATH_SUZ12_TARGETS	BENPORATH_PRC2_TARGETS									MIKKELSEN_IPS_WITH_HCP_H3K27ME3
1942	EFNA1	ephrin A1 [Source:HGNC Symbol;Acc:HGNC:3221]	BENPORATH_EED_TARGETS	BENPORATH_ES_WITH_H3K27ME3	BENPORATH_SUZ12_TARGETS	BENPORATH_PRC2_TARGETS											REACTOME_DEVELOPMENTAL_BIOLOGY			PEREZ_TP53_TARGETS
1149	CIDEA	cell death inducing DFFA like effector a [Source:HGNC Symbol;Acc:HGNC:1976]	BENPORATH_EED_TARGETS	BENPORATH_ES_WITH_H3K27ME3	BENPORATH_SUZ12_TARGETS	BENPORATH_PRC2_TARGETS											REACTOME_DEVELOPMENTAL_BIOLOGY
284207	METRNL	meteorin like, glial cell differentiation regulator [Source:HGNC Symbol;Acc:HGNC:27584]	BENPORATH_EED_TARGETS	BENPORATH_ES_WITH_H3K27ME3	BENPORATH_SUZ12_TARGETS	BENPORATH_PRC2_TARGETS														PEREZ_TP53_TARGETS																DODD_NASOPHARYNGEAL_CARCINOMA_DN
6920	TCEA3	transcription elongation factor A3 [Source:HGNC Symbol;Acc:HGNC:11615]	BENPORATH_EED_TARGETS	BENPORATH_ES_WITH_H3K27ME3	BENPORATH_SUZ12_TARGETS	BENPORATH_PRC2_TARGETS																	MEISSNER_NPC_HCP_WITH_H3K4ME2							MEISSNER_BRAIN_HCP_WITH_H3K4ME2_AND_H3K27ME3						DODD_NASOPHARYNGEAL_CARCINOMA_DN						CHICAS_RB1_TARGETS_CONFLUENT
55283	MCOLN3	mucolipin TRP cation channel 3 [Source:HGNC Symbol;Acc:HGNC:13358]	BENPORATH_EED_TARGETS	BENPORATH_ES_WITH_H3K27ME3	BENPORATH_SUZ12_TARGETS	BENPORATH_PRC2_TARGETS																						SATO_SILENCED_BY_METHYLATION_IN_PANCREATIC_CANCER_1
4496	MT1H	metallothionein 1H [Source:HGNC Symbol;Acc:HGNC:7400]	BENPORATH_EED_TARGETS	BENPORATH_ES_WITH_H3K27ME3	BENPORATH_SUZ12_TARGETS	BENPORATH_PRC2_TARGETS																									WEST_ADRENOCORTICAL_TUMOR_DN	LIU_OVARIAN_CANCER_TUMORS_AND_XENOGRAFTS_XDGS_DN
90952	ESAM	endothelial cell adhesion molecule [Source:HGNC Symbol;Acc:HGNC:17474]	BENPORATH_EED_TARGETS	BENPORATH_ES_WITH_H3K27ME3	BENPORATH_SUZ12_TARGETS	BENPORATH_PRC2_TARGETS																										LIU_OVARIAN_CANCER_TUMORS_AND_XENOGRAFTS_XDGS_DN
54798	DCHS2	dachsous cadherin-related 2 [Source:HGNC Symbol;Acc:HGNC:23111]	BENPORATH_EED_TARGETS	BENPORATH_ES_WITH_H3K27ME3	BENPORATH_SUZ12_TARGETS	BENPORATH_PRC2_TARGETS																										LIU_OVARIAN_CANCER_TUMORS_AND_XENOGRAFTS_XDGS_DN
89797	NAV2	neuron navigator 2 [Source:HGNC Symbol;Acc:HGNC:15997]	BENPORATH_EED_TARGETS	BENPORATH_ES_WITH_H3K27ME3	BENPORATH_SUZ12_TARGETS	BENPORATH_PRC2_TARGETS																																				CHICAS_RB1_TARGETS_CONFLUENT
10586	MAB21L2	mab-21 like 2 [Source:HGNC Symbol;Acc:HGNC:6758]	BENPORATH_EED_TARGETS	BENPORATH_ES_WITH_H3K27ME3	BENPORATH_SUZ12_TARGETS	BENPORATH_PRC2_TARGETS																																				CHICAS_RB1_TARGETS_CONFLUENT
255631	COL24A1	collagen type XXIV alpha 1 chain [Source:HGNC Symbol;Acc:HGNC:20821]	BENPORATH_EED_TARGETS	BENPORATH_ES_WITH_H3K27ME3	BENPORATH_SUZ12_TARGETS	BENPORATH_PRC2_TARGETS																																						SCHAEFFER_PROSTATE_DEVELOPMENT_48HR_UP
84623	KIRREL3	kirre like nephrin family adhesion molecule 3 [Source:HGNC Symbol;Acc:HGNC:23204]	BENPORATH_EED_TARGETS	BENPORATH_ES_WITH_H3K27ME3	BENPORATH_SUZ12_TARGETS	BENPORATH_PRC2_TARGETS
284273	PTGR3	prostaglandin reductase 3 [Source:HGNC Symbol;Acc:HGNC:28697]	BENPORATH_EED_TARGETS	BENPORATH_ES_WITH_H3K27ME3	BENPORATH_SUZ12_TARGETS	BENPORATH_PRC2_TARGETS
150538	SATB2-AS1	SATB2 antisense RNA 1 [Source:HGNC Symbol;Acc:HGNC:26490]	BENPORATH_EED_TARGETS	BENPORATH_ES_WITH_H3K27ME3	BENPORATH_SUZ12_TARGETS	BENPORATH_PRC2_TARGETS
8717	TRADD	TNFRSF1A associated via death domain [Source:HGNC Symbol;Acc:HGNC:12030]	BENPORATH_EED_TARGETS	BENPORATH_ES_WITH_H3K27ME3	BENPORATH_SUZ12_TARGETS	BENPORATH_PRC2_TARGETS
201780	SLC10A4	solute carrier family 10 member 4 [Source:HGNC Symbol;Acc:HGNC:22980]	BENPORATH_EED_TARGETS	BENPORATH_ES_WITH_H3K27ME3	BENPORATH_SUZ12_TARGETS	BENPORATH_PRC2_TARGETS
6862	TBXT	T-box transcription factor T [Source:HGNC Symbol;Acc:HGNC:11515]	BENPORATH_EED_TARGETS	BENPORATH_ES_WITH_H3K27ME3			MEISSNER_BRAIN_HCP_WITH_H3K27ME3	MIKKELSEN_MEF_HCP_WITH_H3K27ME3	MIKKELSEN_NPC_HCP_WITH_H3K27ME3	MIKKELSEN_MCV6_HCP_WITH_H3K27ME3		HATADA_METHYLATED_IN_LUNG_CANCER_UP	MEISSNER_NPC_HCP_WITH_H3K4ME2_AND_H3K27ME3				REACTOME_DEVELOPMENTAL_BIOLOGY		ZWANG_TRANSIENTLY_UP_BY_2ND_EGF_PULSE_ONLY		WP_CELL_LINEAGE_MAP_FOR_NEURONAL_DIFFERENTIATION				WP_CARDIAC_PROGENITOR_DIFFERENTIATION								REACTOME_GASTRULATION
1482	NKX2-5	NK2 homeobox 5 [Source:HGNC Symbol;Acc:HGNC:2488]	BENPORATH_EED_TARGETS	BENPORATH_ES_WITH_H3K27ME3			MEISSNER_BRAIN_HCP_WITH_H3K27ME3	MIKKELSEN_MEF_HCP_WITH_H3K27ME3		MIKKELSEN_MCV6_HCP_WITH_H3K27ME3						MARTENS_TRETINOIN_RESPONSE_UP	REACTOME_DEVELOPMENTAL_BIOLOGY	MEISSNER_NPC_HCP_WITH_H3K27ME3							WP_CARDIAC_PROGENITOR_DIFFERENTIATION
167826	OLIG3	oligodendrocyte transcription factor 3 [Source:HGNC Symbol;Acc:HGNC:18003]	BENPORATH_EED_TARGETS	BENPORATH_ES_WITH_H3K27ME3			MEISSNER_BRAIN_HCP_WITH_H3K27ME3	MIKKELSEN_MEF_HCP_WITH_H3K27ME3						MEISSNER_NPC_HCP_WITH_H3_UNMETHYLATED																				WP_NEURAL_CREST_DIFFERENTIATION							CARRILLOREIXACH_HEPATOBLASTOMA_VS_NORMAL_UP
1815	DRD4	dopamine receptor D4 [Source:HGNC Symbol;Acc:HGNC:3025]	BENPORATH_EED_TARGETS	BENPORATH_ES_WITH_H3K27ME3			MEISSNER_BRAIN_HCP_WITH_H3K27ME3			MIKKELSEN_MCV6_HCP_WITH_H3K27ME3		HATADA_METHYLATED_IN_LUNG_CANCER_UP							ZWANG_TRANSIENTLY_UP_BY_2ND_EGF_PULSE_ONLY				MEISSNER_NPC_HCP_WITH_H3K4ME2															REACTOME_SIGNALING_BY_GPCR
3206	HOXA10	homeobox A10 [Source:HGNC Symbol;Acc:HGNC:5100]	BENPORATH_EED_TARGETS	BENPORATH_ES_WITH_H3K27ME3			MEISSNER_BRAIN_HCP_WITH_H3K27ME3											MEISSNER_NPC_HCP_WITH_H3K27ME3	ZWANG_TRANSIENTLY_UP_BY_2ND_EGF_PULSE_ONLY			WANG_MLL_TARGETS																					VERHAAK_AML_WITH_NPM1_MUTATED_UP		ALCALAY_AML_BY_NPM1_LOCALIZATION_UP
83741	TFAP2D	transcription factor AP-2 delta [Source:HGNC Symbol;Acc:HGNC:15581]	BENPORATH_EED_TARGETS	BENPORATH_ES_WITH_H3K27ME3				MIKKELSEN_MEF_HCP_WITH_H3K27ME3	MIKKELSEN_NPC_HCP_WITH_H3K27ME3						MIKKELSEN_IPS_WITH_HCP_H3K27ME3				ZWANG_TRANSIENTLY_UP_BY_2ND_EGF_PULSE_ONLY
7101	NR2E1	nuclear receptor subfamily 2 group E member 1 [Source:HGNC Symbol;Acc:HGNC:7973]	BENPORATH_EED_TARGETS	BENPORATH_ES_WITH_H3K27ME3				MIKKELSEN_MEF_HCP_WITH_H3K27ME3			MEISSNER_BRAIN_HCP_WITH_H3K4ME3_AND_H3K27ME3				MIKKELSEN_IPS_WITH_HCP_H3K27ME3													SATO_SILENCED_BY_METHYLATION_IN_PANCREATIC_CANCER_1
6943	TCF21	transcription factor 21 [Source:HGNC Symbol;Acc:HGNC:11632]	BENPORATH_EED_TARGETS	BENPORATH_ES_WITH_H3K27ME3				MIKKELSEN_MEF_HCP_WITH_H3K27ME3				HATADA_METHYLATED_IN_LUNG_CANCER_UP							ZWANG_TRANSIENTLY_UP_BY_2ND_EGF_PULSE_ONLY										LEE_BMP2_TARGETS_UP		WEST_ADRENOCORTICAL_TUMOR_DN	LIU_OVARIAN_CANCER_TUMORS_AND_XENOGRAFTS_XDGS_DN
222894	FERD3L	Fer3 like bHLH transcription factor [Source:HGNC Symbol;Acc:HGNC:16660]	BENPORATH_EED_TARGETS	BENPORATH_ES_WITH_H3K27ME3				MIKKELSEN_MEF_HCP_WITH_H3K27ME3				HATADA_METHYLATED_IN_LUNG_CANCER_UP							ZWANG_TRANSIENTLY_UP_BY_2ND_EGF_PULSE_ONLY
1749	DLX5	distal-less homeobox 5 [Source:HGNC Symbol;Acc:HGNC:2918]	BENPORATH_EED_TARGETS	BENPORATH_ES_WITH_H3K27ME3							MEISSNER_BRAIN_HCP_WITH_H3K4ME3_AND_H3K27ME3		MEISSNER_NPC_HCP_WITH_H3K4ME2_AND_H3K27ME3				REACTOME_DEVELOPMENTAL_BIOLOGY										YOSHIMURA_MAPK8_TARGETS_UP		LEE_BMP2_TARGETS_UP				REACTOME_GASTRULATION	WP_NEURAL_CREST_DIFFERENTIATION							CARRILLOREIXACH_HEPATOBLASTOMA_VS_NORMAL_UP
2295	FOXF2	forkhead box F2 [Source:HGNC Symbol;Acc:HGNC:3810]	BENPORATH_EED_TARGETS	BENPORATH_ES_WITH_H3K27ME3							MEISSNER_BRAIN_HCP_WITH_H3K4ME3_AND_H3K27ME3		MEISSNER_NPC_HCP_WITH_H3K4ME2_AND_H3K27ME3							PEREZ_TP53_TARGETS												LIU_OVARIAN_CANCER_TUMORS_AND_XENOGRAFTS_XDGS_DN									CARRILLOREIXACH_HEPATOBLASTOMA_VS_NORMAL_UP
1879	EBF1	EBF transcription factor 1 [Source:HGNC Symbol;Acc:HGNC:3126]	BENPORATH_EED_TARGETS	BENPORATH_ES_WITH_H3K27ME3							MEISSNER_BRAIN_HCP_WITH_H3K4ME3_AND_H3K27ME3						REACTOME_DEVELOPMENTAL_BIOLOGY		ZWANG_TRANSIENTLY_UP_BY_2ND_EGF_PULSE_ONLY			WANG_MLL_TARGETS										LIU_OVARIAN_CANCER_TUMORS_AND_XENOGRAFTS_XDGS_DN				DODD_NASOPHARYNGEAL_CARCINOMA_DN
3203	HOXA6	homeobox A6 [Source:HGNC Symbol;Acc:HGNC:5107]	BENPORATH_EED_TARGETS	BENPORATH_ES_WITH_H3K27ME3													REACTOME_DEVELOPMENTAL_BIOLOGY																										VERHAAK_AML_WITH_NPM1_MUTATED_UP		ALCALAY_AML_BY_NPM1_LOCALIZATION_UP				REACTOME_KIDNEY_DEVELOPMENT
202	CRYBG1	crystallin beta-gamma domain containing 1 [Source:HGNC Symbol;Acc:HGNC:356]	BENPORATH_EED_TARGETS	BENPORATH_ES_WITH_H3K27ME3																																								SCHAEFFER_PROSTATE_DEVELOPMENT_48HR_UP
29906	ST8SIA5	ST8 alpha-N-acetyl-neuraminide alpha-2,8-sialyltransferase 5 [Source:HGNC Symbol;Acc:HGNC:17827]	BENPORATH_EED_TARGETS	BENPORATH_ES_WITH_H3K27ME3
8092	ALX1	ALX homeobox 1 [Source:HGNC Symbol;Acc:HGNC:1494]	BENPORATH_EED_TARGETS		BENPORATH_SUZ12_TARGETS		MEISSNER_BRAIN_HCP_WITH_H3K27ME3	MIKKELSEN_MEF_HCP_WITH_H3K27ME3	MIKKELSEN_NPC_HCP_WITH_H3K27ME3			HATADA_METHYLATED_IN_LUNG_CANCER_UP						MEISSNER_NPC_HCP_WITH_H3K27ME3				WANG_MLL_TARGETS
3481	IGF2	insulin like growth factor 2 [Source:HGNC Symbol;Acc:HGNC:5466]	BENPORATH_EED_TARGETS		BENPORATH_SUZ12_TARGETS		MEISSNER_BRAIN_HCP_WITH_H3K27ME3		MIKKELSEN_NPC_HCP_WITH_H3K27ME3				MEISSNER_NPC_HCP_WITH_H3K4ME2_AND_H3K27ME3		MIKKELSEN_IPS_WITH_HCP_H3K27ME3					PEREZ_TP53_TARGETS					WP_CARDIAC_PROGENITOR_DIFFERENTIATION		YOSHIMURA_MAPK8_TARGETS_UP	SATO_SILENCED_BY_METHYLATION_IN_PANCREATIC_CANCER_1
6572	SLC18A3	solute carrier family 18 member A3 [Source:HGNC Symbol;Acc:HGNC:10936]	BENPORATH_EED_TARGETS		BENPORATH_SUZ12_TARGETS		MEISSNER_BRAIN_HCP_WITH_H3K27ME3			MIKKELSEN_MCV6_HCP_WITH_H3K27ME3			MEISSNER_NPC_HCP_WITH_H3K4ME2_AND_H3K27ME3								WP_CELL_LINEAGE_MAP_FOR_NEURONAL_DIFFERENTIATION
29953	TRHDE	thyrotropin releasing hormone degrading enzyme [Source:HGNC Symbol;Acc:HGNC:30748]	BENPORATH_EED_TARGETS		BENPORATH_SUZ12_TARGETS					MIKKELSEN_MCV6_HCP_WITH_H3K27ME3	MEISSNER_BRAIN_HCP_WITH_H3K4ME3_AND_H3K27ME3																YOSHIMURA_MAPK8_TARGETS_UP
83850	ESYT3	extended synaptotagmin 3 [Source:HGNC Symbol;Acc:HGNC:24295]	BENPORATH_EED_TARGETS		BENPORATH_SUZ12_TARGETS						MEISSNER_BRAIN_HCP_WITH_H3K4ME3_AND_H3K27ME3			MEISSNER_NPC_HCP_WITH_H3_UNMETHYLATED
2862	MLNR	motilin receptor [Source:HGNC Symbol;Acc:HGNC:4495]	BENPORATH_EED_TARGETS		BENPORATH_SUZ12_TARGETS											MARTENS_TRETINOIN_RESPONSE_UP																						REACTOME_SIGNALING_BY_GPCR
23584	VSIG2	V-set and immunoglobulin domain containing 2 [Source:HGNC Symbol;Acc:HGNC:17149]	BENPORATH_EED_TARGETS		BENPORATH_SUZ12_TARGETS														ZWANG_TRANSIENTLY_UP_BY_2ND_EGF_PULSE_ONLY																	DODD_NASOPHARYNGEAL_CARCINOMA_DN
4498	MT1JP	metallothionein 1J, pseudogene [Source:HGNC Symbol;Acc:HGNC:7402]	BENPORATH_EED_TARGETS		BENPORATH_SUZ12_TARGETS
63978	PRDM14	PR/SET domain 14 [Source:HGNC Symbol;Acc:HGNC:14001]	BENPORATH_EED_TARGETS				MEISSNER_BRAIN_HCP_WITH_H3K27ME3	MIKKELSEN_MEF_HCP_WITH_H3K27ME3						MEISSNER_NPC_HCP_WITH_H3_UNMETHYLATED			REACTOME_DEVELOPMENTAL_BIOLOGY		ZWANG_TRANSIENTLY_UP_BY_2ND_EGF_PULSE_ONLY					WP_ENDODERM_DIFFERENTIATION		REACTOME_TRANSCRIPTIONAL_REGULATION_OF_PLURIPOTENT_STEM_CELLS		SATO_SILENCED_BY_METHYLATION_IN_PANCREATIC_CANCER_1
8368	H4C13	H4 clustered histone 13 [Source:HGNC Symbol;Acc:HGNC:4791]	BENPORATH_EED_TARGETS														REACTOME_DEVELOPMENTAL_BIOLOGY																				ACEVEDO_LIVER_CANCER_WITH_H3K27ME3_DN
8356	H3C12	H3 clustered histone 12 [Source:HGNC Symbol;Acc:HGNC:4774]	BENPORATH_EED_TARGETS														REACTOME_DEVELOPMENTAL_BIOLOGY
8354	H3C11	H3 clustered histone 11 [Source:HGNC Symbol;Acc:HGNC:4771]	BENPORATH_EED_TARGETS														REACTOME_DEVELOPMENTAL_BIOLOGY
440465	BAIAP2-DT	BAIAP2 divergent transcript [Source:HGNC Symbol;Acc:HGNC:44342]	BENPORATH_EED_TARGETS																ZWANG_TRANSIENTLY_UP_BY_2ND_EGF_PULSE_ONLY
10458	BAIAP2	BAR/IMD domain containing adaptor protein 2 [Source:HGNC Symbol;Acc:HGNC:947]	BENPORATH_EED_TARGETS																	PEREZ_TP53_TARGETS																DODD_NASOPHARYNGEAL_CARCINOMA_DN
81532	MOB2	MOB kinase activator 2 [Source:HGNC Symbol;Acc:HGNC:24904]	BENPORATH_EED_TARGETS
4070	TACSTD2	tumor associated calcium signal transducer 2 [Source:HGNC Symbol;Acc:HGNC:11530]		BENPORATH_ES_WITH_H3K27ME3	BENPORATH_SUZ12_TARGETS			MIKKELSEN_MEF_HCP_WITH_H3K27ME3			MEISSNER_BRAIN_HCP_WITH_H3K4ME3_AND_H3K27ME3			MEISSNER_NPC_HCP_WITH_H3_UNMETHYLATED		MARTENS_TRETINOIN_RESPONSE_UP											YOSHIMURA_MAPK8_TARGETS_UP	SATO_SILENCED_BY_METHYLATION_IN_PANCREATIC_CANCER_1								DODD_NASOPHARYNGEAL_CARCINOMA_DN								SCHAEFFER_PROSTATE_DEVELOPMENT_48HR_UP
79192	IRX1	iroquois homeobox 1 [Source:HGNC Symbol;Acc:HGNC:14358]		BENPORATH_ES_WITH_H3K27ME3	BENPORATH_SUZ12_TARGETS					MIKKELSEN_MCV6_HCP_WITH_H3K27ME3	MEISSNER_BRAIN_HCP_WITH_H3K4ME3_AND_H3K27ME3					MARTENS_TRETINOIN_RESPONSE_UP	REACTOME_DEVELOPMENTAL_BIOLOGY																																REACTOME_KIDNEY_DEVELOPMENT
25960	ADGRA2	adhesion G protein-coupled receptor A2 [Source:HGNC Symbol;Acc:HGNC:17849]		BENPORATH_ES_WITH_H3K27ME3	BENPORATH_SUZ12_TARGETS					MIKKELSEN_MCV6_HCP_WITH_H3K27ME3																						LIU_OVARIAN_CANCER_TUMORS_AND_XENOGRAFTS_XDGS_DN							HOLLERN_EMT_BREAST_TUMOR_UP			CHICAS_RB1_TARGETS_CONFLUENT
10417	SPON2	spondin 2 [Source:HGNC Symbol;Acc:HGNC:11253]		BENPORATH_ES_WITH_H3K27ME3	BENPORATH_SUZ12_TARGETS											MARTENS_TRETINOIN_RESPONSE_UP						WANG_MLL_TARGETS									WEST_ADRENOCORTICAL_TUMOR_DN	LIU_OVARIAN_CANCER_TUMORS_AND_XENOGRAFTS_XDGS_DN								MIKKELSEN_IPS_LCP_WITH_H3K4ME3
6900	CNTN2	contactin 2 [Source:HGNC Symbol;Acc:HGNC:2172]		BENPORATH_ES_WITH_H3K27ME3				MIKKELSEN_MEF_HCP_WITH_H3K27ME3	MIKKELSEN_NPC_HCP_WITH_H3K27ME3	MIKKELSEN_MCV6_HCP_WITH_H3K27ME3	MEISSNER_BRAIN_HCP_WITH_H3K4ME3_AND_H3K27ME3		MEISSNER_NPC_HCP_WITH_H3K4ME2_AND_H3K27ME3			MARTENS_TRETINOIN_RESPONSE_UP	REACTOME_DEVELOPMENTAL_BIOLOGY		ZWANG_TRANSIENTLY_UP_BY_2ND_EGF_PULSE_ONLY	PEREZ_TP53_TARGETS							YOSHIMURA_MAPK8_TARGETS_UP
255426	RASGEF1C	RasGEF domain family member 1C [Source:HGNC Symbol;Acc:HGNC:27400]		BENPORATH_ES_WITH_H3K27ME3				MIKKELSEN_MEF_HCP_WITH_H3K27ME3	MIKKELSEN_NPC_HCP_WITH_H3K27ME3	MIKKELSEN_MCV6_HCP_WITH_H3K27ME3			MEISSNER_NPC_HCP_WITH_H3K4ME2_AND_H3K27ME3
388585	HES5	hes family bHLH transcription factor 5 [Source:HGNC Symbol;Acc:HGNC:19764]		BENPORATH_ES_WITH_H3K27ME3				MIKKELSEN_MEF_HCP_WITH_H3K27ME3		MIKKELSEN_MCV6_HCP_WITH_H3K27ME3											WP_CELL_LINEAGE_MAP_FOR_NEURONAL_DIFFERENTIATION						YOSHIMURA_MAPK8_TARGETS_UP							WP_NEURAL_CREST_DIFFERENTIATION
90332	EXOC3L2	exocyst complex component 3 like 2 [Source:HGNC Symbol;Acc:HGNC:30162]		BENPORATH_ES_WITH_H3K27ME3				MIKKELSEN_MEF_HCP_WITH_H3K27ME3
375611	SLC26A5	solute carrier family 26 member 5 [Source:HGNC Symbol;Acc:HGNC:9359]		BENPORATH_ES_WITH_H3K27ME3				MIKKELSEN_MEF_HCP_WITH_H3K27ME3
23314	SATB2	SATB homeobox 2 [Source:HGNC Symbol;Acc:HGNC:21637]		BENPORATH_ES_WITH_H3K27ME3							MEISSNER_BRAIN_HCP_WITH_H3K4ME3_AND_H3K27ME3																YOSHIMURA_MAPK8_TARGETS_UP					LIU_OVARIAN_CANCER_TUMORS_AND_XENOGRAFTS_XDGS_DN					ACEVEDO_LIVER_CANCER_WITH_H3K27ME3_DN
5919	RARRES2	retinoic acid receptor responder 2 [Source:HGNC Symbol;Acc:HGNC:9868]		BENPORATH_ES_WITH_H3K27ME3								HATADA_METHYLATED_IN_LUNG_CANCER_UP				MARTENS_TRETINOIN_RESPONSE_UP													LEE_BMP2_TARGETS_UP		WEST_ADRENOCORTICAL_TUMOR_DN	LIU_OVARIAN_CANCER_TUMORS_AND_XENOGRAFTS_XDGS_DN
56098	PCDHGC4	protocadherin gamma subfamily C, 4 [Source:HGNC Symbol;Acc:HGNC:8717]		BENPORATH_ES_WITH_H3K27ME3								HATADA_METHYLATED_IN_LUNG_CANCER_UP																									ACEVEDO_LIVER_CANCER_WITH_H3K27ME3_DN
51422	PRKAG2	protein kinase AMP-activated non-catalytic subunit gamma 2 [Source:HGNC Symbol;Acc:HGNC:9386]		BENPORATH_ES_WITH_H3K27ME3										MEISSNER_NPC_HCP_WITH_H3_UNMETHYLATED																												CHICAS_RB1_TARGETS_CONFLUENT
4211	MEIS1	Meis homeobox 1 [Source:HGNC Symbol;Acc:HGNC:7000]		BENPORATH_ES_WITH_H3K27ME3													REACTOME_DEVELOPMENTAL_BIOLOGY																		WP_MESODERMAL_COMMITMENT_PATHWAY	DODD_NASOPHARYNGEAL_CARCINOMA_DN							VERHAAK_AML_WITH_NPM1_MUTATED_UP		ALCALAY_AML_BY_NPM1_LOCALIZATION_UP
987	LRBA	LPS responsive beige-like anchor protein [Source:HGNC Symbol;Acc:HGNC:1742]		BENPORATH_ES_WITH_H3K27ME3
255738	PCSK9	proprotein convertase subtilisin/kexin type 9 [Source:HGNC Symbol;Acc:HGNC:20001]			BENPORATH_SUZ12_TARGETS		MEISSNER_BRAIN_HCP_WITH_H3K27ME3							MEISSNER_NPC_HCP_WITH_H3_UNMETHYLATED		MARTENS_TRETINOIN_RESPONSE_UP
7473	WNT3	Wnt family member 3 [Source:HGNC Symbol;Acc:HGNC:12782]			BENPORATH_SUZ12_TARGETS		MEISSNER_BRAIN_HCP_WITH_H3K27ME3							MEISSNER_NPC_HCP_WITH_H3_UNMETHYLATED										WP_ENDODERM_DIFFERENTIATION											WP_MESODERMAL_COMMITMENT_PATHWAY			REACTOME_SIGNALING_BY_GPCR
54101	RIPK4	receptor interacting serine/threonine kinase 4 [Source:HGNC Symbol;Acc:HGNC:496]			BENPORATH_SUZ12_TARGETS				MIKKELSEN_NPC_HCP_WITH_H3K27ME3		MEISSNER_BRAIN_HCP_WITH_H3K4ME3_AND_H3K27ME3							MEISSNER_NPC_HCP_WITH_H3K27ME3		PEREZ_TP53_TARGETS																DODD_NASOPHARYNGEAL_CARCINOMA_DN
9806	SPOCK2	SPARC (osteonectin), cwcv and kazal like domains proteoglycan 2 [Source:HGNC Symbol;Acc:HGNC:13564]			BENPORATH_SUZ12_TARGETS							HATADA_METHYLATED_IN_LUNG_CANCER_UP											MEISSNER_NPC_HCP_WITH_H3K4ME2						LEE_BMP2_TARGETS_UP		WEST_ADRENOCORTICAL_TUMOR_DN
164284	APCDD1L	APC down-regulated 1 like [Source:HGNC Symbol;Acc:HGNC:26892]			BENPORATH_SUZ12_TARGETS							HATADA_METHYLATED_IN_LUNG_CANCER_UP
199720	GGN	gametogenetin [Source:HGNC Symbol;Acc:HGNC:18869]			BENPORATH_SUZ12_TARGETS														ZWANG_TRANSIENTLY_UP_BY_2ND_EGF_PULSE_ONLY																		ACEVEDO_LIVER_CANCER_WITH_H3K27ME3_DN
391267	ANKRD20A11P	ankyrin repeat domain 20 family member A11, pseudogene [Source:HGNC Symbol;Acc:HGNC:42024]			BENPORATH_SUZ12_TARGETS															PEREZ_TP53_TARGETS
326340	ZAR1	zygote arrest 1 [Source:HGNC Symbol;Acc:HGNC:20436]			BENPORATH_SUZ12_TARGETS
283514	SIAH3	siah E3 ubiquitin protein ligase family member 3 [Source:HGNC Symbol;Acc:HGNC:30553]			BENPORATH_SUZ12_TARGETS
1103	CHAT	choline O-acetyltransferase [Source:HGNC Symbol;Acc:HGNC:1912]					MEISSNER_BRAIN_HCP_WITH_H3K27ME3	MIKKELSEN_MEF_HCP_WITH_H3K27ME3	MIKKELSEN_NPC_HCP_WITH_H3K27ME3	MIKKELSEN_MCV6_HCP_WITH_H3K27ME3			MEISSNER_NPC_HCP_WITH_H3K4ME2_AND_H3K27ME3								WP_CELL_LINEAGE_MAP_FOR_NEURONAL_DIFFERENTIATION
2249	FGF4	fibroblast growth factor 4 [Source:HGNC Symbol;Acc:HGNC:3682]					MEISSNER_BRAIN_HCP_WITH_H3K27ME3	MIKKELSEN_MEF_HCP_WITH_H3K27ME3	MIKKELSEN_NPC_HCP_WITH_H3K27ME3			HATADA_METHYLATED_IN_LUNG_CANCER_UP				MARTENS_TRETINOIN_RESPONSE_UP	REACTOME_DEVELOPMENTAL_BIOLOGY				WP_CELL_LINEAGE_MAP_FOR_NEURONAL_DIFFERENTIATION		MEISSNER_NPC_HCP_WITH_H3K4ME2										REACTOME_GASTRULATION
8822	FGF17	fibroblast growth factor 17 [Source:HGNC Symbol;Acc:HGNC:3673]					MEISSNER_BRAIN_HCP_WITH_H3K27ME3	MIKKELSEN_MEF_HCP_WITH_H3K27ME3						MEISSNER_NPC_HCP_WITH_H3_UNMETHYLATED		MARTENS_TRETINOIN_RESPONSE_UP			ZWANG_TRANSIENTLY_UP_BY_2ND_EGF_PULSE_ONLY								YOSHIMURA_MAPK8_TARGETS_UP
85474	LBX2	ladybird homeobox 2 [Source:HGNC Symbol;Acc:HGNC:15525]					MEISSNER_BRAIN_HCP_WITH_H3K27ME3	MIKKELSEN_MEF_HCP_WITH_H3K27ME3						MEISSNER_NPC_HCP_WITH_H3_UNMETHYLATED																																FIGUEROA_AML_METHYLATION_CLUSTER_3_UP
1366	CLDN7	claudin 7 [Source:HGNC Symbol;Acc:HGNC:2049]					MEISSNER_BRAIN_HCP_WITH_H3K27ME3		MIKKELSEN_NPC_HCP_WITH_H3K27ME3	MIKKELSEN_MCV6_HCP_WITH_H3K27ME3				MEISSNER_NPC_HCP_WITH_H3_UNMETHYLATED			REACTOME_DEVELOPMENTAL_BIOLOGY										YOSHIMURA_MAPK8_TARGETS_UP		LEE_BMP2_TARGETS_UP				REACTOME_GASTRULATION			DODD_NASOPHARYNGEAL_CARCINOMA_DN
3215	HOXB5	homeobox B5 [Source:HGNC Symbol;Acc:HGNC:5116]					MEISSNER_BRAIN_HCP_WITH_H3K27ME3		MIKKELSEN_NPC_HCP_WITH_H3K27ME3						MIKKELSEN_IPS_WITH_HCP_H3K27ME3			MEISSNER_NPC_HCP_WITH_H3K27ME3				WANG_MLL_TARGETS									WEST_ADRENOCORTICAL_TUMOR_DN											CHICAS_RB1_TARGETS_CONFLUENT	VERHAAK_AML_WITH_NPM1_MUTATED_UP		ALCALAY_AML_BY_NPM1_LOCALIZATION_UP
3855	KRT7	keratin 7 [Source:HGNC Symbol;Acc:HGNC:6445]					MEISSNER_BRAIN_HCP_WITH_H3K27ME3			MIKKELSEN_MCV6_HCP_WITH_H3K27ME3				MEISSNER_NPC_HCP_WITH_H3_UNMETHYLATED			REACTOME_DEVELOPMENTAL_BIOLOGY											SATO_SILENCED_BY_METHYLATION_IN_PANCREATIC_CANCER_1	LEE_BMP2_TARGETS_UP							DODD_NASOPHARYNGEAL_CARCINOMA_DN								SCHAEFFER_PROSTATE_DEVELOPMENT_48HR_UP
220	ALDH1A3	aldehyde dehydrogenase 1 family member A3 [Source:HGNC Symbol;Acc:HGNC:409]					MEISSNER_BRAIN_HCP_WITH_H3K27ME3			MIKKELSEN_MCV6_HCP_WITH_H3K27ME3													MEISSNER_NPC_HCP_WITH_H3K4ME2									LIU_OVARIAN_CANCER_TUMORS_AND_XENOGRAFTS_XDGS_DN				DODD_NASOPHARYNGEAL_CARCINOMA_DN						CHICAS_RB1_TARGETS_CONFLUENT		SCHAEFFER_PROSTATE_DEVELOPMENT_48HR_UP
391723	HELT	helt bHLH transcription factor [Source:HGNC Symbol;Acc:HGNC:33783]					MEISSNER_BRAIN_HCP_WITH_H3K27ME3						MEISSNER_NPC_HCP_WITH_H3K4ME2_AND_H3K27ME3
491	ATP2B2	ATPase plasma membrane Ca2+ transporting 2 [Source:HGNC Symbol;Acc:HGNC:815]						MIKKELSEN_MEF_HCP_WITH_H3K27ME3	MIKKELSEN_NPC_HCP_WITH_H3K27ME3	MIKKELSEN_MCV6_HCP_WITH_H3K27ME3			MEISSNER_NPC_HCP_WITH_H3K4ME2_AND_H3K27ME3					MEISSNER_NPC_HCP_WITH_H3K27ME3		PEREZ_TP53_TARGETS							YOSHIMURA_MAPK8_TARGETS_UP		LEE_BMP2_TARGETS_UP
126520	PLK5	polo like kinase 5 (inactive) [Source:HGNC Symbol;Acc:HGNC:27001]						MIKKELSEN_MEF_HCP_WITH_H3K27ME3	MIKKELSEN_NPC_HCP_WITH_H3K27ME3		MEISSNER_BRAIN_HCP_WITH_H3K4ME3_AND_H3K27ME3		MEISSNER_NPC_HCP_WITH_H3K4ME2_AND_H3K27ME3			MARTENS_TRETINOIN_RESPONSE_UP				PEREZ_TP53_TARGETS
5590	PRKCZ	protein kinase C zeta [Source:HGNC Symbol;Acc:HGNC:9412]						MIKKELSEN_MEF_HCP_WITH_H3K27ME3	MIKKELSEN_NPC_HCP_WITH_H3K27ME3		MEISSNER_BRAIN_HCP_WITH_H3K4ME3_AND_H3K27ME3							MEISSNER_NPC_HCP_WITH_H3K27ME3									YOSHIMURA_MAPK8_TARGETS_UP									DODD_NASOPHARYNGEAL_CARCINOMA_DN
79727	LIN28A	lin-28 homolog A [Source:HGNC Symbol;Acc:HGNC:15986]						MIKKELSEN_MEF_HCP_WITH_H3K27ME3	MIKKELSEN_NPC_HCP_WITH_H3K27ME3			HATADA_METHYLATED_IN_LUNG_CANCER_UP					REACTOME_DEVELOPMENTAL_BIOLOGY								WP_CARDIAC_PROGENITOR_DIFFERENTIATION	REACTOME_TRANSCRIPTIONAL_REGULATION_OF_PLURIPOTENT_STEM_CELLS		SATO_SILENCED_BY_METHYLATION_IN_PANCREATIC_CANCER_1
1137	CHRNA4	cholinergic receptor nicotinic alpha 4 subunit [Source:HGNC Symbol;Acc:HGNC:1958]						MIKKELSEN_MEF_HCP_WITH_H3K27ME3	MIKKELSEN_NPC_HCP_WITH_H3K27ME3				MEISSNER_NPC_HCP_WITH_H3K4ME2_AND_H3K27ME3			MARTENS_TRETINOIN_RESPONSE_UP											YOSHIMURA_MAPK8_TARGETS_UP
80725	SRCIN1	SRC kinase signaling inhibitor 1 [Source:HGNC Symbol;Acc:HGNC:29506]						MIKKELSEN_MEF_HCP_WITH_H3K27ME3	MIKKELSEN_NPC_HCP_WITH_H3K27ME3				MEISSNER_NPC_HCP_WITH_H3K4ME2_AND_H3K27ME3
10804	GJB6	gap junction protein beta 6 [Source:HGNC Symbol;Acc:HGNC:4288]						MIKKELSEN_MEF_HCP_WITH_H3K27ME3		MIKKELSEN_MCV6_HCP_WITH_H3K27ME3	MEISSNER_BRAIN_HCP_WITH_H3K4ME3_AND_H3K27ME3			MEISSNER_NPC_HCP_WITH_H3_UNMETHYLATED						PEREZ_TP53_TARGETS												LIU_OVARIAN_CANCER_TUMORS_AND_XENOGRAFTS_XDGS_DN									CARRILLOREIXACH_HEPATOBLASTOMA_VS_NORMAL_UP					FIGUEROA_AML_METHYLATION_CLUSTER_3_UP
239	ALOX12	arachidonate 12-lipoxygenase, 12S type [Source:HGNC Symbol;Acc:HGNC:429]						MIKKELSEN_MEF_HCP_WITH_H3K27ME3		MIKKELSEN_MCV6_HCP_WITH_H3K27ME3	MEISSNER_BRAIN_HCP_WITH_H3K4ME3_AND_H3K27ME3			MEISSNER_NPC_HCP_WITH_H3_UNMETHYLATED														SATO_SILENCED_BY_METHYLATION_IN_PANCREATIC_CANCER_1																SCHAEFFER_PROSTATE_DEVELOPMENT_48HR_UP
56853	CELF4	CUGBP Elav-like family member 4 [Source:HGNC Symbol;Acc:HGNC:14015]						MIKKELSEN_MEF_HCP_WITH_H3K27ME3		MIKKELSEN_MCV6_HCP_WITH_H3K27ME3						MARTENS_TRETINOIN_RESPONSE_UP			ZWANG_TRANSIENTLY_UP_BY_2ND_EGF_PULSE_ONLY				MEISSNER_NPC_HCP_WITH_H3K4ME2																HOLLERN_EMT_BREAST_TUMOR_UP
57540	DISP3	dispatched RND transporter family member 3 [Source:HGNC Symbol;Acc:HGNC:29251]						MIKKELSEN_MEF_HCP_WITH_H3K27ME3		MIKKELSEN_MCV6_HCP_WITH_H3K27ME3						MARTENS_TRETINOIN_RESPONSE_UP
654429	LRTM2	leucine rich repeats and transmembrane domains 2 [Source:HGNC Symbol;Acc:HGNC:32443]						MIKKELSEN_MEF_HCP_WITH_H3K27ME3		MIKKELSEN_MCV6_HCP_WITH_H3K27ME3													MEISSNER_NPC_HCP_WITH_H3K4ME2
79977	GRHL2	grainyhead like transcription factor 2 [Source:HGNC Symbol;Acc:HGNC:2799]						MIKKELSEN_MEF_HCP_WITH_H3K27ME3			MEISSNER_BRAIN_HCP_WITH_H3K4ME3_AND_H3K27ME3			MEISSNER_NPC_HCP_WITH_H3_UNMETHYLATED						PEREZ_TP53_TARGETS				WP_ENDODERM_DIFFERENTIATION											WP_MESODERMAL_COMMITMENT_PATHWAY
283229	CRACR2B	calcium release activated channel regulator 2B [Source:HGNC Symbol;Acc:HGNC:28703]						MIKKELSEN_MEF_HCP_WITH_H3K27ME3			MEISSNER_BRAIN_HCP_WITH_H3K4ME3_AND_H3K27ME3			MEISSNER_NPC_HCP_WITH_H3_UNMETHYLATED																						DODD_NASOPHARYNGEAL_CARCINOMA_DN
285489	DOK7	docking protein 7 [Source:HGNC Symbol;Acc:HGNC:26594]						MIKKELSEN_MEF_HCP_WITH_H3K27ME3				HATADA_METHYLATED_IN_LUNG_CANCER_UP				MARTENS_TRETINOIN_RESPONSE_UP			ZWANG_TRANSIENTLY_UP_BY_2ND_EGF_PULSE_ONLY
7113	TMPRSS2	transmembrane serine protease 2 [Source:HGNC Symbol;Acc:HGNC:11876]						MIKKELSEN_MEF_HCP_WITH_H3K27ME3						MEISSNER_NPC_HCP_WITH_H3_UNMETHYLATED		MARTENS_TRETINOIN_RESPONSE_UP													LEE_BMP2_TARGETS_UP	MEISSNER_BRAIN_HCP_WITH_H3K4ME2_AND_H3K27ME3						DODD_NASOPHARYNGEAL_CARCINOMA_DN								SCHAEFFER_PROSTATE_DEVELOPMENT_48HR_UP
5020	OXT	oxytocin/neurophysin I prepropeptide [Source:HGNC Symbol;Acc:HGNC:8528]						MIKKELSEN_MEF_HCP_WITH_H3K27ME3						MEISSNER_NPC_HCP_WITH_H3_UNMETHYLATED													YOSHIMURA_MAPK8_TARGETS_UP			MEISSNER_BRAIN_HCP_WITH_H3K4ME2_AND_H3K27ME3								REACTOME_SIGNALING_BY_GPCR
116154	PHACTR3	phosphatase and actin regulator 3 [Source:HGNC Symbol;Acc:HGNC:15833]						MIKKELSEN_MEF_HCP_WITH_H3K27ME3						MEISSNER_NPC_HCP_WITH_H3_UNMETHYLATED
8448	DOC2A	double C2 domain alpha [Source:HGNC Symbol;Acc:HGNC:2985]						MIKKELSEN_MEF_HCP_WITH_H3K27ME3															MEISSNER_NPC_HCP_WITH_H3K4ME2
321	APBA2	amyloid beta precursor protein binding family A member 2 [Source:HGNC Symbol;Acc:HGNC:579]						MIKKELSEN_MEF_HCP_WITH_H3K27ME3																			YOSHIMURA_MAPK8_TARGETS_UP														CARRILLOREIXACH_HEPATOBLASTOMA_VS_NORMAL_UP
3226	HOXC10	homeobox C10 [Source:HGNC Symbol;Acc:HGNC:5122]							MIKKELSEN_NPC_HCP_WITH_H3K27ME3	MIKKELSEN_MCV6_HCP_WITH_H3K27ME3					MIKKELSEN_IPS_WITH_HCP_H3K27ME3							WANG_MLL_TARGETS
3993	LLGL2	LLGL scribble cell polarity complex component 2 [Source:HGNC Symbol;Acc:HGNC:6629]							MIKKELSEN_NPC_HCP_WITH_H3K27ME3		MEISSNER_BRAIN_HCP_WITH_H3K4ME3_AND_H3K27ME3												MEISSNER_NPC_HCP_WITH_H3K4ME2													DODD_NASOPHARYNGEAL_CARCINOMA_DN								SCHAEFFER_PROSTATE_DEVELOPMENT_48HR_UP
5630	PRPH	peripherin [Source:HGNC Symbol;Acc:HGNC:9461]							MIKKELSEN_NPC_HCP_WITH_H3K27ME3				MEISSNER_NPC_HCP_WITH_H3K4ME2_AND_H3K27ME3																	MEISSNER_BRAIN_HCP_WITH_H3K4ME2_AND_H3K27ME3
79605	PGBD5	piggyBac transposable element derived 5 [Source:HGNC Symbol;Acc:HGNC:19405]							MIKKELSEN_NPC_HCP_WITH_H3K27ME3				MEISSNER_NPC_HCP_WITH_H3K4ME2_AND_H3K27ME3
3055	HCK	HCK proto-oncogene, Src family tyrosine kinase [Source:HGNC Symbol;Acc:HGNC:4840]							MIKKELSEN_NPC_HCP_WITH_H3K27ME3									MEISSNER_NPC_HCP_WITH_H3K27ME3									YOSHIMURA_MAPK8_TARGETS_UP			MEISSNER_BRAIN_HCP_WITH_H3K4ME2_AND_H3K27ME3		LIU_OVARIAN_CANCER_TUMORS_AND_XENOGRAFTS_XDGS_DN											VERHAAK_AML_WITH_NPM1_MUTATED_UP
135	ADORA2A	adenosine A2a receptor [Source:HGNC Symbol;Acc:HGNC:263]								MIKKELSEN_MCV6_HCP_WITH_H3K27ME3	MEISSNER_BRAIN_HCP_WITH_H3K4ME3_AND_H3K27ME3			MEISSNER_NPC_HCP_WITH_H3_UNMETHYLATED					ZWANG_TRANSIENTLY_UP_BY_2ND_EGF_PULSE_ONLY													LIU_OVARIAN_CANCER_TUMORS_AND_XENOGRAFTS_XDGS_DN						REACTOME_SIGNALING_BY_GPCR
727857	BHLHA9	basic helix-loop-helix family member a9 [Source:HGNC Symbol;Acc:HGNC:35126]								MIKKELSEN_MCV6_HCP_WITH_H3K27ME3	MEISSNER_BRAIN_HCP_WITH_H3K4ME3_AND_H3K27ME3			MEISSNER_NPC_HCP_WITH_H3_UNMETHYLATED					ZWANG_TRANSIENTLY_UP_BY_2ND_EGF_PULSE_ONLY
3757	KCNH2	potassium voltage-gated channel subfamily H member 2 [Source:HGNC Symbol;Acc:HGNC:6251]								MIKKELSEN_MCV6_HCP_WITH_H3K27ME3	MEISSNER_BRAIN_HCP_WITH_H3K4ME3_AND_H3K27ME3																YOSHIMURA_MAPK8_TARGETS_UP															CHICAS_RB1_TARGETS_CONFLUENT
326	AIRE	autoimmune regulator [Source:HGNC Symbol;Acc:HGNC:360]								MIKKELSEN_MCV6_HCP_WITH_H3K27ME3						MARTENS_TRETINOIN_RESPONSE_UP
286	ANK1	ankyrin 1 [Source:HGNC Symbol;Acc:HGNC:492]								MIKKELSEN_MCV6_HCP_WITH_H3K27ME3							REACTOME_DEVELOPMENTAL_BIOLOGY		ZWANG_TRANSIENTLY_UP_BY_2ND_EGF_PULSE_ONLY	PEREZ_TP53_TARGETS			MEISSNER_NPC_HCP_WITH_H3K4ME2
1627	DBN1	drebrin 1 [Source:HGNC Symbol;Acc:HGNC:2695]								MIKKELSEN_MCV6_HCP_WITH_H3K27ME3																	YOSHIMURA_MAPK8_TARGETS_UP												HOLLERN_EMT_BREAST_TUMOR_UP		CARRILLOREIXACH_HEPATOBLASTOMA_VS_NORMAL_UP
2487	FRZB	frizzled related protein [Source:HGNC Symbol;Acc:HGNC:3959]									MEISSNER_BRAIN_HCP_WITH_H3K4ME3_AND_H3K27ME3	HATADA_METHYLATED_IN_LUNG_CANCER_UP								PEREZ_TP53_TARGETS		WANG_MLL_TARGETS																				CHICAS_RB1_TARGETS_CONFLUENT
170850	KCNG3	potassium voltage-gated channel modifier subfamily G member 3 [Source:HGNC Symbol;Acc:HGNC:18306]									MEISSNER_BRAIN_HCP_WITH_H3K4ME3_AND_H3K27ME3		MEISSNER_NPC_HCP_WITH_H3K4ME2_AND_H3K27ME3							PEREZ_TP53_TARGETS
56956	LHX9	LIM homeobox 9 [Source:HGNC Symbol;Acc:HGNC:14222]									MEISSNER_BRAIN_HCP_WITH_H3K4ME3_AND_H3K27ME3			MEISSNER_NPC_HCP_WITH_H3_UNMETHYLATED	MIKKELSEN_IPS_WITH_HCP_H3K27ME3		REACTOME_DEVELOPMENTAL_BIOLOGY						MEISSNER_NPC_HCP_WITH_H3K4ME2									LIU_OVARIAN_CANCER_TUMORS_AND_XENOGRAFTS_XDGS_DN
80004	ESRP2	epithelial splicing regulatory protein 2 [Source:HGNC Symbol;Acc:HGNC:26152]									MEISSNER_BRAIN_HCP_WITH_H3K4ME3_AND_H3K27ME3			MEISSNER_NPC_HCP_WITH_H3_UNMETHYLATED						PEREZ_TP53_TARGETS
55194	EVA1B	eva-1 homolog B [Source:HGNC Symbol;Acc:HGNC:25558]									MEISSNER_BRAIN_HCP_WITH_H3K4ME3_AND_H3K27ME3			MEISSNER_NPC_HCP_WITH_H3_UNMETHYLATED															LEE_BMP2_TARGETS_UP
389058	SP5	Sp5 transcription factor [Source:HGNC Symbol;Acc:HGNC:14529]									MEISSNER_BRAIN_HCP_WITH_H3K4ME3_AND_H3K27ME3			MEISSNER_NPC_HCP_WITH_H3_UNMETHYLATED																														SCHAEFFER_PROSTATE_DEVELOPMENT_48HR_UP
57124	CD248	CD248 molecule [Source:HGNC Symbol;Acc:HGNC:18219]									MEISSNER_BRAIN_HCP_WITH_H3K4ME3_AND_H3K27ME3					MARTENS_TRETINOIN_RESPONSE_UP			ZWANG_TRANSIENTLY_UP_BY_2ND_EGF_PULSE_ONLY				MEISSNER_NPC_HCP_WITH_H3K4ME2								WEST_ADRENOCORTICAL_TUMOR_DN	LIU_OVARIAN_CANCER_TUMORS_AND_XENOGRAFTS_XDGS_DN
63950	DMRTA2	DMRT like family A2 [Source:HGNC Symbol;Acc:HGNC:13908]									MEISSNER_BRAIN_HCP_WITH_H3K4ME3_AND_H3K27ME3					MARTENS_TRETINOIN_RESPONSE_UP
6615	SNAI1	snail family transcriptional repressor 1 [Source:HGNC Symbol;Acc:HGNC:11128]									MEISSNER_BRAIN_HCP_WITH_H3K4ME3_AND_H3K27ME3						REACTOME_DEVELOPMENTAL_BIOLOGY				WP_CELL_LINEAGE_MAP_FOR_NEURONAL_DIFFERENTIATION		MEISSNER_NPC_HCP_WITH_H3K4ME2					SATO_SILENCED_BY_METHYLATION_IN_PANCREATIC_CANCER_1					REACTOME_GASTRULATION	WP_NEURAL_CREST_DIFFERENTIATION	WP_MESODERMAL_COMMITMENT_PATHWAY
7430	EZR	ezrin [Source:HGNC Symbol;Acc:HGNC:12691]									MEISSNER_BRAIN_HCP_WITH_H3K4ME3_AND_H3K27ME3						REACTOME_DEVELOPMENTAL_BIOLOGY												LEE_BMP2_TARGETS_UP							DODD_NASOPHARYNGEAL_CARCINOMA_DN											VALK_AML_CLUSTER_2
182	JAG1	jagged canonical Notch ligand 1 [Source:HGNC Symbol;Acc:HGNC:6188]									MEISSNER_BRAIN_HCP_WITH_H3K4ME3_AND_H3K27ME3						REACTOME_DEVELOPMENTAL_BIOLOGY												LEE_BMP2_TARGETS_UP														VERHAAK_AML_WITH_NPM1_MUTATED_UP		ALCALAY_AML_BY_NPM1_LOCALIZATION_UP		VALK_AML_CLUSTER_2		REACTOME_KIDNEY_DEVELOPMENT
1796	DOK1	docking protein 1 [Source:HGNC Symbol;Acc:HGNC:2990]									MEISSNER_BRAIN_HCP_WITH_H3K4ME3_AND_H3K27ME3						REACTOME_DEVELOPMENTAL_BIOLOGY																						HOLLERN_EMT_BREAST_TUMOR_UP		CARRILLOREIXACH_HEPATOBLASTOMA_VS_NORMAL_UP
84790	TUBA1C	tubulin alpha 1c [Source:HGNC Symbol;Acc:HGNC:20768]									MEISSNER_BRAIN_HCP_WITH_H3K4ME3_AND_H3K27ME3						REACTOME_DEVELOPMENTAL_BIOLOGY																									CHICAS_RB1_TARGETS_CONFLUENT
27164	SALL3	spalt like transcription factor 3 [Source:HGNC Symbol;Acc:HGNC:10527]									MEISSNER_BRAIN_HCP_WITH_H3K4ME3_AND_H3K27ME3								ZWANG_TRANSIENTLY_UP_BY_2ND_EGF_PULSE_ONLY																									SCHAEFFER_PROSTATE_DEVELOPMENT_48HR_UP
4929	NR4A2	nuclear receptor subfamily 4 group A member 2 [Source:HGNC Symbol;Acc:HGNC:7981]									MEISSNER_BRAIN_HCP_WITH_H3K4ME3_AND_H3K27ME3										WP_CELL_LINEAGE_MAP_FOR_NEURONAL_DIFFERENTIATION	WANG_MLL_TARGETS									WEST_ADRENOCORTICAL_TUMOR_DN					DODD_NASOPHARYNGEAL_CARCINOMA_DN
65266	WNK4	WNK lysine deficient protein kinase 4 [Source:HGNC Symbol;Acc:HGNC:14544]									MEISSNER_BRAIN_HCP_WITH_H3K4ME3_AND_H3K27ME3											WANG_MLL_TARGETS	MEISSNER_NPC_HCP_WITH_H3K4ME2
6913	TBX15	T-box transcription factor 15 [Source:HGNC Symbol;Acc:HGNC:11594]									MEISSNER_BRAIN_HCP_WITH_H3K4ME3_AND_H3K27ME3											WANG_MLL_TARGETS										LIU_OVARIAN_CANCER_TUMORS_AND_XENOGRAFTS_XDGS_DN
25992	SNED1	sushi, nidogen and EGF like domains 1 [Source:HGNC Symbol;Acc:HGNC:24696]									MEISSNER_BRAIN_HCP_WITH_H3K4ME3_AND_H3K27ME3											WANG_MLL_TARGETS														DODD_NASOPHARYNGEAL_CARCINOMA_DN
2736	GLI2	GLI family zinc finger 2 [Source:HGNC Symbol;Acc:HGNC:4318]									MEISSNER_BRAIN_HCP_WITH_H3K4ME3_AND_H3K27ME3													WP_ENDODERM_DIFFERENTIATION																							VALK_AML_CLUSTER_2
18	ABAT	4-aminobutyrate aminotransferase [Source:HGNC Symbol;Acc:HGNC:23]									MEISSNER_BRAIN_HCP_WITH_H3K4ME3_AND_H3K27ME3																YOSHIMURA_MAPK8_TARGETS_UP									DODD_NASOPHARYNGEAL_CARCINOMA_DN						CHICAS_RB1_TARGETS_CONFLUENT
284252	KCTD1	potassium channel tetramerization domain containing 1 [Source:HGNC Symbol;Acc:HGNC:18249]									MEISSNER_BRAIN_HCP_WITH_H3K4ME3_AND_H3K27ME3																		LEE_BMP2_TARGETS_UP
57713	SFMBT2	Scm like with four mbt domains 2 [Source:HGNC Symbol;Acc:HGNC:20256]									MEISSNER_BRAIN_HCP_WITH_H3K4ME3_AND_H3K27ME3																					LIU_OVARIAN_CANCER_TUMORS_AND_XENOGRAFTS_XDGS_DN
54437	SEMA5B	semaphorin 5B [Source:HGNC Symbol;Acc:HGNC:10737]									MEISSNER_BRAIN_HCP_WITH_H3K4ME3_AND_H3K27ME3																					LIU_OVARIAN_CANCER_TUMORS_AND_XENOGRAFTS_XDGS_DN
84152	PPP1R1B	protein phosphatase 1 regulatory inhibitor subunit 1B [Source:HGNC Symbol;Acc:HGNC:9287]									MEISSNER_BRAIN_HCP_WITH_H3K4ME3_AND_H3K27ME3																											REACTOME_SIGNALING_BY_GPCR
7020	TFAP2A	transcription factor AP-2 alpha [Source:HGNC Symbol;Acc:HGNC:11742]										HATADA_METHYLATED_IN_LUNG_CANCER_UP					REACTOME_DEVELOPMENTAL_BIOLOGY																REACTOME_GASTRULATION	WP_NEURAL_CREST_DIFFERENTIATION
3932	LCK	LCK proto-oncogene, Src family tyrosine kinase [Source:HGNC Symbol;Acc:HGNC:6524]										HATADA_METHYLATED_IN_LUNG_CANCER_UP							ZWANG_TRANSIENTLY_UP_BY_2ND_EGF_PULSE_ONLY									SATO_SILENCED_BY_METHYLATION_IN_PANCREATIC_CANCER_1				LIU_OVARIAN_CANCER_TUMORS_AND_XENOGRAFTS_XDGS_DN
150372	NFAM1	NFAT activating protein with ITAM motif 1 [Source:HGNC Symbol;Acc:HGNC:29872]										HATADA_METHYLATED_IN_LUNG_CANCER_UP							ZWANG_TRANSIENTLY_UP_BY_2ND_EGF_PULSE_ONLY													LIU_OVARIAN_CANCER_TUMORS_AND_XENOGRAFTS_XDGS_DN
347088	ADGRD2	adhesion G protein-coupled receptor D2 [Source:HGNC Symbol;Acc:HGNC:18651]										HATADA_METHYLATED_IN_LUNG_CANCER_UP							ZWANG_TRANSIENTLY_UP_BY_2ND_EGF_PULSE_ONLY
114897	C1QTNF1	C1q and TNF related 1 [Source:HGNC Symbol;Acc:HGNC:14324]										HATADA_METHYLATED_IN_LUNG_CANCER_UP								PEREZ_TP53_TARGETS											WEST_ADRENOCORTICAL_TUMOR_DN	LIU_OVARIAN_CANCER_TUMORS_AND_XENOGRAFTS_XDGS_DN
753	LDLRAD4	low density lipoprotein receptor class A domain containing 4 [Source:HGNC Symbol;Acc:HGNC:1224]										HATADA_METHYLATED_IN_LUNG_CANCER_UP								PEREZ_TP53_TARGETS												LIU_OVARIAN_CANCER_TUMORS_AND_XENOGRAFTS_XDGS_DN
3249	HPN	hepsin [Source:HGNC Symbol;Acc:HGNC:5155]										HATADA_METHYLATED_IN_LUNG_CANCER_UP								PEREZ_TP53_TARGETS
3739	KCNA4	potassium voltage-gated channel subfamily A member 4 [Source:HGNC Symbol;Acc:HGNC:6222]										HATADA_METHYLATED_IN_LUNG_CANCER_UP										WANG_MLL_TARGETS					YOSHIMURA_MAPK8_TARGETS_UP				WEST_ADRENOCORTICAL_TUMOR_DN
126393	HSPB6	heat shock protein family B (small) member 6 [Source:HGNC Symbol;Acc:HGNC:26511]										HATADA_METHYLATED_IN_LUNG_CANCER_UP															YOSHIMURA_MAPK8_TARGETS_UP															CHICAS_RB1_TARGETS_CONFLUENT
54596	L1TD1	LINE1 type transposase domain containing 1 [Source:HGNC Symbol;Acc:HGNC:25595]										HATADA_METHYLATED_IN_LUNG_CANCER_UP																SATO_SILENCED_BY_METHYLATION_IN_PANCREATIC_CANCER_1
23452	ANGPTL2	angiopoietin like 2 [Source:HGNC Symbol;Acc:HGNC:490]										HATADA_METHYLATED_IN_LUNG_CANCER_UP																	LEE_BMP2_TARGETS_UP			LIU_OVARIAN_CANCER_TUMORS_AND_XENOGRAFTS_XDGS_DN							HOLLERN_EMT_BREAST_TUMOR_UP	MIKKELSEN_IPS_LCP_WITH_H3K4ME3		CHICAS_RB1_TARGETS_CONFLUENT
128414	NKAIN4	sodium/potassium transporting ATPase interacting 4 [Source:HGNC Symbol;Acc:HGNC:16191]										HATADA_METHYLATED_IN_LUNG_CANCER_UP																													CARRILLOREIXACH_HEPATOBLASTOMA_VS_NORMAL_UP
56103	PCDHGB2	protocadherin gamma subfamily B, 2 [Source:HGNC Symbol;Acc:HGNC:8709]										HATADA_METHYLATED_IN_LUNG_CANCER_UP																													CARRILLOREIXACH_HEPATOBLASTOMA_VS_NORMAL_UP
64170	CARD9	caspase recruitment domain family member 9 [Source:HGNC Symbol;Acc:HGNC:16391]										HATADA_METHYLATED_IN_LUNG_CANCER_UP																															VERHAAK_AML_WITH_NPM1_MUTATED_UP
84842	HPDL	4-hydroxyphenylpyruvate dioxygenase like [Source:HGNC Symbol;Acc:HGNC:28242]										HATADA_METHYLATED_IN_LUNG_CANCER_UP
56112	PCDHGA3	protocadherin gamma subfamily A, 3 [Source:HGNC Symbol;Acc:HGNC:8701]										HATADA_METHYLATED_IN_LUNG_CANCER_UP
55715	DOK4	docking protein 4 [Source:HGNC Symbol;Acc:HGNC:19868]											MEISSNER_NPC_HCP_WITH_H3K4ME2_AND_H3K27ME3				REACTOME_DEVELOPMENTAL_BIOLOGY			PEREZ_TP53_TARGETS								SATO_SILENCED_BY_METHYLATION_IN_PANCREATIC_CANCER_1
64506	CPEB1	cytoplasmic polyadenylation element binding protein 1 [Source:HGNC Symbol;Acc:HGNC:21744]											MEISSNER_NPC_HCP_WITH_H3K4ME2_AND_H3K27ME3																							DODD_NASOPHARYNGEAL_CARCINOMA_DN
64787	EPS8L2	EPS8 like 2 [Source:HGNC Symbol;Acc:HGNC:21296]												MEISSNER_NPC_HCP_WITH_H3_UNMETHYLATED		MARTENS_TRETINOIN_RESPONSE_UP				PEREZ_TP53_TARGETS																DODD_NASOPHARYNGEAL_CARCINOMA_DN
399823	FOXI2	forkhead box I2 [Source:HGNC Symbol;Acc:HGNC:32448]												MEISSNER_NPC_HCP_WITH_H3_UNMETHYLATED		MARTENS_TRETINOIN_RESPONSE_UP											YOSHIMURA_MAPK8_TARGETS_UP			MEISSNER_BRAIN_HCP_WITH_H3K4ME2_AND_H3K27ME3
112464	CAVIN3	caveolae associated protein 3 [Source:HGNC Symbol;Acc:HGNC:9400]												MEISSNER_NPC_HCP_WITH_H3_UNMETHYLATED		MARTENS_TRETINOIN_RESPONSE_UP																LIU_OVARIAN_CANCER_TUMORS_AND_XENOGRAFTS_XDGS_DN										CHICAS_RB1_TARGETS_CONFLUENT
311	ANXA11	annexin A11 [Source:HGNC Symbol;Acc:HGNC:535]												MEISSNER_NPC_HCP_WITH_H3_UNMETHYLATED																						DODD_NASOPHARYNGEAL_CARCINOMA_DN
56105	PCDHGA11	protocadherin gamma subfamily A, 11 [Source:HGNC Symbol;Acc:HGNC:8698]												MEISSNER_NPC_HCP_WITH_H3_UNMETHYLATED																							ACEVEDO_LIVER_CANCER_WITH_H3K27ME3_DN									FIGUEROA_AML_METHYLATION_CLUSTER_3_UP
6532	SLC6A4	solute carrier family 6 member 4 [Source:HGNC Symbol;Acc:HGNC:11050]													MIKKELSEN_IPS_WITH_HCP_H3K27ME3						WP_CELL_LINEAGE_MAP_FOR_NEURONAL_DIFFERENTIATION		MEISSNER_NPC_HCP_WITH_H3K4ME2							MEISSNER_BRAIN_HCP_WITH_H3K4ME2_AND_H3K27ME3											CARRILLOREIXACH_HEPATOBLASTOMA_VS_NORMAL_UP
9496	TBX4	T-box transcription factor 4 [Source:HGNC Symbol;Acc:HGNC:11603]													MIKKELSEN_IPS_WITH_HCP_H3K27ME3																										CARRILLOREIXACH_HEPATOBLASTOMA_VS_NORMAL_UP
56136	PCDHA13	protocadherin alpha 13 [Source:HGNC Symbol;Acc:HGNC:8667]													MIKKELSEN_IPS_WITH_HCP_H3K27ME3
93099	DMKN	dermokine [Source:HGNC Symbol;Acc:HGNC:25063]														MARTENS_TRETINOIN_RESPONSE_UP	REACTOME_DEVELOPMENTAL_BIOLOGY																			DODD_NASOPHARYNGEAL_CARCINOMA_DN
208	AKT2	AKT serine/threonine kinase 2 [Source:HGNC Symbol;Acc:HGNC:392]														MARTENS_TRETINOIN_RESPONSE_UP	REACTOME_DEVELOPMENTAL_BIOLOGY																					REACTOME_SIGNALING_BY_GPCR
54660	PCDHB18P	protocadherin beta 18 pseudogene [Source:HGNC Symbol;Acc:HGNC:14548]														MARTENS_TRETINOIN_RESPONSE_UP			ZWANG_TRANSIENTLY_UP_BY_2ND_EGF_PULSE_ONLY																											FIGUEROA_AML_METHYLATION_CLUSTER_3_UP
4330	MN1	MN1 proto-oncogene, transcriptional regulator [Source:HGNC Symbol;Acc:HGNC:7180]														MARTENS_TRETINOIN_RESPONSE_UP				PEREZ_TP53_TARGETS			MEISSNER_NPC_HCP_WITH_H3K4ME2									LIU_OVARIAN_CANCER_TUMORS_AND_XENOGRAFTS_XDGS_DN										CHICAS_RB1_TARGETS_CONFLUENT
1397	CRIP2	cysteine rich protein 2 [Source:HGNC Symbol;Acc:HGNC:2361]														MARTENS_TRETINOIN_RESPONSE_UP				PEREZ_TP53_TARGETS
1307	COL16A1	collagen type XVI alpha 1 chain [Source:HGNC Symbol;Acc:HGNC:2193]														MARTENS_TRETINOIN_RESPONSE_UP							MEISSNER_NPC_HCP_WITH_H3K4ME2									LIU_OVARIAN_CANCER_TUMORS_AND_XENOGRAFTS_XDGS_DN
5731	PTGER1	prostaglandin E receptor 1 [Source:HGNC Symbol;Acc:HGNC:9593]														MARTENS_TRETINOIN_RESPONSE_UP											YOSHIMURA_MAPK8_TARGETS_UP											REACTOME_SIGNALING_BY_GPCR
152573	SHISA3	shisa family member 3 [Source:HGNC Symbol;Acc:HGNC:25159]														MARTENS_TRETINOIN_RESPONSE_UP														MEISSNER_BRAIN_HCP_WITH_H3K4ME2_AND_H3K27ME3
4495	MT1G	metallothionein 1G [Source:HGNC Symbol;Acc:HGNC:7399]														MARTENS_TRETINOIN_RESPONSE_UP															WEST_ADRENOCORTICAL_TUMOR_DN	LIU_OVARIAN_CANCER_TUMORS_AND_XENOGRAFTS_XDGS_DN
84254	CAMKK1	calcium/calmodulin dependent protein kinase kinase 1 [Source:HGNC Symbol;Acc:HGNC:1469]														MARTENS_TRETINOIN_RESPONSE_UP																				DODD_NASOPHARYNGEAL_CARCINOMA_DN		REACTOME_SIGNALING_BY_GPCR
400258	C14orf180	chromosome 14 open reading frame 180 [Source:HGNC Symbol;Acc:HGNC:33795]														MARTENS_TRETINOIN_RESPONSE_UP
90050	FAM181A	family with sequence similarity 181 member A [Source:HGNC Symbol;Acc:HGNC:20491]														MARTENS_TRETINOIN_RESPONSE_UP
56141	PCDHA7	protocadherin alpha 7 [Source:HGNC Symbol;Acc:HGNC:8673]														MARTENS_TRETINOIN_RESPONSE_UP
56147	PCDHA1	protocadherin alpha 1 [Source:HGNC Symbol;Acc:HGNC:8663]														MARTENS_TRETINOIN_RESPONSE_UP
340390	WDR97	WD repeat domain 97 [Source:HGNC Symbol;Acc:HGNC:26959]														MARTENS_TRETINOIN_RESPONSE_UP
284836	LINC00319	long intergenic non-protein coding RNA 319 [Source:HGNC Symbol;Acc:HGNC:19730]														MARTENS_TRETINOIN_RESPONSE_UP
57010	CABP4	calcium binding protein 4 [Source:HGNC Symbol;Acc:HGNC:1386]														MARTENS_TRETINOIN_RESPONSE_UP
65012	SLC26A10P	solute carrier family 26 member 10, pseudogene [Source:HGNC Symbol;Acc:HGNC:14470]														MARTENS_TRETINOIN_RESPONSE_UP
25791	NGEF	neuronal guanine nucleotide exchange factor [Source:HGNC Symbol;Acc:HGNC:7807]															REACTOME_DEVELOPMENTAL_BIOLOGY		ZWANG_TRANSIENTLY_UP_BY_2ND_EGF_PULSE_ONLY																			REACTOME_SIGNALING_BY_GPCR
386685	KRTAP10-12	keratin associated protein 10-12 [Source:HGNC Symbol;Acc:HGNC:20533]															REACTOME_DEVELOPMENTAL_BIOLOGY		ZWANG_TRANSIENTLY_UP_BY_2ND_EGF_PULSE_ONLY
5460	POU5F1	POU class 5 homeobox 1 [Source:HGNC Symbol;Acc:HGNC:9221]															REACTOME_DEVELOPMENTAL_BIOLOGY				WP_CELL_LINEAGE_MAP_FOR_NEURONAL_DIFFERENTIATION			WP_ENDODERM_DIFFERENTIATION	WP_CARDIAC_PROGENITOR_DIFFERENTIATION	REACTOME_TRANSCRIPTIONAL_REGULATION_OF_PLURIPOTENT_STEM_CELLS							REACTOME_GASTRULATION		WP_MESODERMAL_COMMITMENT_PATHWAY											FIGUEROA_AML_METHYLATION_CLUSTER_3_UP
6925	TCF4	transcription factor 4 [Source:HGNC Symbol;Acc:HGNC:11634]															REACTOME_DEVELOPMENTAL_BIOLOGY							WP_ENDODERM_DIFFERENTIATION								LIU_OVARIAN_CANCER_TUMORS_AND_XENOGRAFTS_XDGS_DN		WP_NEURAL_CREST_DIFFERENTIATION	WP_MESODERMAL_COMMITMENT_PATHWAY
2516	NR5A1	nuclear receptor subfamily 5 group A member 1 [Source:HGNC Symbol;Acc:HGNC:7983]															REACTOME_DEVELOPMENTAL_BIOLOGY									REACTOME_TRANSCRIPTIONAL_REGULATION_OF_PLURIPOTENT_STEM_CELLS	YOSHIMURA_MAPK8_TARGETS_UP					LIU_OVARIAN_CANCER_TUMORS_AND_XENOGRAFTS_XDGS_DN
6997	CRIPTO	cripto, EGF-CFC family member [Source:HGNC Symbol;Acc:HGNC:11701]															REACTOME_DEVELOPMENTAL_BIOLOGY									REACTOME_TRANSCRIPTIONAL_REGULATION_OF_PLURIPOTENT_STEM_CELLS
84891	ZSCAN10	zinc finger and SCAN domain containing 10 [Source:HGNC Symbol;Acc:HGNC:12997]															REACTOME_DEVELOPMENTAL_BIOLOGY									REACTOME_TRANSCRIPTIONAL_REGULATION_OF_PLURIPOTENT_STEM_CELLS
53358	SHC3	SHC adaptor protein 3 [Source:HGNC Symbol;Acc:HGNC:18181]															REACTOME_DEVELOPMENTAL_BIOLOGY										YOSHIMURA_MAPK8_TARGETS_UP
140828	LINC00261	long intergenic non-protein coding RNA 261 [Source:HGNC Symbol;Acc:HGNC:16189]															REACTOME_DEVELOPMENTAL_BIOLOGY																REACTOME_GASTRULATION
10025	MED16	mediator complex subunit 16 [Source:HGNC Symbol;Acc:HGNC:17556]															REACTOME_DEVELOPMENTAL_BIOLOGY																			DODD_NASOPHARYNGEAL_CARCINOMA_DN
84448	ABLIM2	actin binding LIM protein family member 2 [Source:HGNC Symbol;Acc:HGNC:19195]															REACTOME_DEVELOPMENTAL_BIOLOGY
6256	RXRA	retinoid X receptor alpha [Source:HGNC Symbol;Acc:HGNC:10477]															REACTOME_DEVELOPMENTAL_BIOLOGY
2318	FLNC	filamin C [Source:HGNC Symbol;Acc:HGNC:3756]																	ZWANG_TRANSIENTLY_UP_BY_2ND_EGF_PULSE_ONLY	PEREZ_TP53_TARGETS			MEISSNER_NPC_HCP_WITH_H3K4ME2							MEISSNER_BRAIN_HCP_WITH_H3K4ME2_AND_H3K27ME3									HOLLERN_EMT_BREAST_TUMOR_UP
2847	MCHR1	melanin concentrating hormone receptor 1 [Source:HGNC Symbol;Acc:HGNC:4479]																	ZWANG_TRANSIENTLY_UP_BY_2ND_EGF_PULSE_ONLY	PEREZ_TP53_TARGETS																		REACTOME_SIGNALING_BY_GPCR
2875	GPT	glutamic--pyruvic transaminase [Source:HGNC Symbol;Acc:HGNC:4552]																	ZWANG_TRANSIENTLY_UP_BY_2ND_EGF_PULSE_ONLY								YOSHIMURA_MAPK8_TARGETS_UP				WEST_ADRENOCORTICAL_TUMOR_DN
2852	GPER1	G protein-coupled estrogen receptor 1 [Source:HGNC Symbol;Acc:HGNC:4485]																	ZWANG_TRANSIENTLY_UP_BY_2ND_EGF_PULSE_ONLY									SATO_SILENCED_BY_METHYLATION_IN_PANCREATIC_CANCER_1										REACTOME_SIGNALING_BY_GPCR
80352	RNF39	ring finger protein 39 [Source:HGNC Symbol;Acc:HGNC:18064]																	ZWANG_TRANSIENTLY_UP_BY_2ND_EGF_PULSE_ONLY												WEST_ADRENOCORTICAL_TUMOR_DN
63895	PIEZO2	piezo type mechanosensitive ion channel component 2 [Source:HGNC Symbol;Acc:HGNC:26270]																	ZWANG_TRANSIENTLY_UP_BY_2ND_EGF_PULSE_ONLY													LIU_OVARIAN_CANCER_TUMORS_AND_XENOGRAFTS_XDGS_DN											VERHAAK_AML_WITH_NPM1_MUTATED_UP		ALCALAY_AML_BY_NPM1_LOCALIZATION_UP
57710	KIAA1614	KIAA1614 [Source:HGNC Symbol;Acc:HGNC:29327]																	ZWANG_TRANSIENTLY_UP_BY_2ND_EGF_PULSE_ONLY																	DODD_NASOPHARYNGEAL_CARCINOMA_DN
26238	LINC01558	long intergenic non-protein coding RNA 1558 [Source:HGNC Symbol;Acc:HGNC:21235]																	ZWANG_TRANSIENTLY_UP_BY_2ND_EGF_PULSE_ONLY																	DODD_NASOPHARYNGEAL_CARCINOMA_DN
84695	LOXL3	lysyl oxidase like 3 [Source:HGNC Symbol;Acc:HGNC:13869]																	ZWANG_TRANSIENTLY_UP_BY_2ND_EGF_PULSE_ONLY																				HOLLERN_EMT_BREAST_TUMOR_UP		CARRILLOREIXACH_HEPATOBLASTOMA_VS_NORMAL_UP
10077	TSPAN32	tetraspanin 32 [Source:HGNC Symbol;Acc:HGNC:13410]																	ZWANG_TRANSIENTLY_UP_BY_2ND_EGF_PULSE_ONLY																					MIKKELSEN_IPS_LCP_WITH_H3K4ME3
554235	ASPDH	aspartate dehydrogenase domain containing [Source:HGNC Symbol;Acc:HGNC:33856]																	ZWANG_TRANSIENTLY_UP_BY_2ND_EGF_PULSE_ONLY																					MIKKELSEN_IPS_LCP_WITH_H3K4ME3
129807	NEU4	neuraminidase 4 [Source:HGNC Symbol;Acc:HGNC:21328]																	ZWANG_TRANSIENTLY_UP_BY_2ND_EGF_PULSE_ONLY																					MIKKELSEN_IPS_LCP_WITH_H3K4ME3
4188	MDFI	MyoD family inhibitor [Source:HGNC Symbol;Acc:HGNC:6967]																	ZWANG_TRANSIENTLY_UP_BY_2ND_EGF_PULSE_ONLY																						CARRILLOREIXACH_HEPATOBLASTOMA_VS_NORMAL_UP			SCHAEFFER_PROSTATE_DEVELOPMENT_48HR_UP
56121	PCDHB15	protocadherin beta 15 [Source:HGNC Symbol;Acc:HGNC:8686]																	ZWANG_TRANSIENTLY_UP_BY_2ND_EGF_PULSE_ONLY
124857	WFIKKN2	WAP, follistatin/kazal, immunoglobulin, kunitz and netrin domain containing 2 [Source:HGNC Symbol;Acc:HGNC:30916]																	ZWANG_TRANSIENTLY_UP_BY_2ND_EGF_PULSE_ONLY
56145	PCDHA3	protocadherin alpha 3 [Source:HGNC Symbol;Acc:HGNC:8669]																	ZWANG_TRANSIENTLY_UP_BY_2ND_EGF_PULSE_ONLY
9080	CLDN9	claudin 9 [Source:HGNC Symbol;Acc:HGNC:2051]																	ZWANG_TRANSIENTLY_UP_BY_2ND_EGF_PULSE_ONLY
6345	SRL	sarcalumenin [Source:HGNC Symbol;Acc:HGNC:11295]																	ZWANG_TRANSIENTLY_UP_BY_2ND_EGF_PULSE_ONLY
10514	MYBBP1A	MYB binding protein 1a [Source:HGNC Symbol;Acc:HGNC:7546]																	ZWANG_TRANSIENTLY_UP_BY_2ND_EGF_PULSE_ONLY
5224	PGAM2	phosphoglycerate mutase 2 [Source:HGNC Symbol;Acc:HGNC:8889]																	ZWANG_TRANSIENTLY_UP_BY_2ND_EGF_PULSE_ONLY
406941	MIR149	microRNA 149 [Source:HGNC Symbol;Acc:HGNC:31536]																	ZWANG_TRANSIENTLY_UP_BY_2ND_EGF_PULSE_ONLY
286204	CRB2	crumbs cell polarity complex component 2 [Source:HGNC Symbol;Acc:HGNC:18688]																	ZWANG_TRANSIENTLY_UP_BY_2ND_EGF_PULSE_ONLY
89887	ZNF628	zinc finger protein 628 [Source:HGNC Symbol;Acc:HGNC:28054]																	ZWANG_TRANSIENTLY_UP_BY_2ND_EGF_PULSE_ONLY
29	ABR	ABR activator of RhoGEF and GTPase [Source:HGNC Symbol;Acc:HGNC:81]																		PEREZ_TP53_TARGETS			MEISSNER_NPC_HCP_WITH_H3K4ME2															REACTOME_SIGNALING_BY_GPCR
131405	TRIM71	tripartite motif containing 71 [Source:HGNC Symbol;Acc:HGNC:32669]																		PEREZ_TP53_TARGETS				WP_ENDODERM_DIFFERENTIATION											WP_MESODERMAL_COMMITMENT_PATHWAY						CARRILLOREIXACH_HEPATOBLASTOMA_VS_NORMAL_UP
1907	EDN2	endothelin 2 [Source:HGNC Symbol;Acc:HGNC:3177]																		PEREZ_TP53_TARGETS							YOSHIMURA_MAPK8_TARGETS_UP											REACTOME_SIGNALING_BY_GPCR
23199	GSE1	Gse1 coiled-coil protein [Source:HGNC Symbol;Acc:HGNC:28979]																		PEREZ_TP53_TARGETS							YOSHIMURA_MAPK8_TARGETS_UP
10659	CELF2	CUGBP Elav-like family member 2 [Source:HGNC Symbol;Acc:HGNC:2550]																		PEREZ_TP53_TARGETS									LEE_BMP2_TARGETS_UP			LIU_OVARIAN_CANCER_TUMORS_AND_XENOGRAFTS_XDGS_DN
9687	GREB1	growth regulating estrogen receptor binding 1 [Source:HGNC Symbol;Acc:HGNC:24885]																		PEREZ_TP53_TARGETS									LEE_BMP2_TARGETS_UP												CARRILLOREIXACH_HEPATOBLASTOMA_VS_NORMAL_UP
8470	SORBS2	sorbin and SH3 domain containing 2 [Source:HGNC Symbol;Acc:HGNC:24098]																		PEREZ_TP53_TARGETS											WEST_ADRENOCORTICAL_TUMOR_DN					DODD_NASOPHARYNGEAL_CARCINOMA_DN								SCHAEFFER_PROSTATE_DEVELOPMENT_48HR_UP
22982	DIP2C	disco interacting protein 2 homolog C [Source:HGNC Symbol;Acc:HGNC:29150]																		PEREZ_TP53_TARGETS											WEST_ADRENOCORTICAL_TUMOR_DN
30818	KCNIP3	potassium voltage-gated channel interacting protein 3 [Source:HGNC Symbol;Acc:HGNC:15523]																		PEREZ_TP53_TARGETS																				MIKKELSEN_IPS_LCP_WITH_H3K4ME3
2039	DMTN	dematin actin binding protein [Source:HGNC Symbol;Acc:HGNC:3382]																		PEREZ_TP53_TARGETS																				MIKKELSEN_IPS_LCP_WITH_H3K4ME3
9289	ADGRG1	adhesion G protein-coupled receptor G1 [Source:HGNC Symbol;Acc:HGNC:4512]																		PEREZ_TP53_TARGETS																								SCHAEFFER_PROSTATE_DEVELOPMENT_48HR_UP			VALK_AML_CLUSTER_2
23321	TRIM2	tripartite motif containing 2 [Source:HGNC Symbol;Acc:HGNC:15974]																		PEREZ_TP53_TARGETS																								SCHAEFFER_PROSTATE_DEVELOPMENT_48HR_UP
140876	RIPOR3	RIPOR family member 3 [Source:HGNC Symbol;Acc:HGNC:16168]																		PEREZ_TP53_TARGETS																								SCHAEFFER_PROSTATE_DEVELOPMENT_48HR_UP
1775	DNASE1L2	deoxyribonuclease 1 like 2 [Source:HGNC Symbol;Acc:HGNC:2958]																		PEREZ_TP53_TARGETS																								SCHAEFFER_PROSTATE_DEVELOPMENT_48HR_UP
116983	ACAP3	ArfGAP with coiled-coil, ankyrin repeat and PH domains 3 [Source:HGNC Symbol;Acc:HGNC:16754]																		PEREZ_TP53_TARGETS
148268	ZNF570	zinc finger protein 570 [Source:HGNC Symbol;Acc:HGNC:26416]																		PEREZ_TP53_TARGETS
201164	PLD6	phospholipase D family member 6 [Source:HGNC Symbol;Acc:HGNC:30447]																		PEREZ_TP53_TARGETS
132625	ZFP42	ZFP42 zinc finger protein [Source:HGNC Symbol;Acc:HGNC:30949]																			WP_CELL_LINEAGE_MAP_FOR_NEURONAL_DIFFERENTIATION				WP_CARDIAC_PROGENITOR_DIFFERENTIATION
6536	SLC6A9	solute carrier family 6 member 9 [Source:HGNC Symbol;Acc:HGNC:11056]																			WP_CELL_LINEAGE_MAP_FOR_NEURONAL_DIFFERENTIATION						YOSHIMURA_MAPK8_TARGETS_UP		LEE_BMP2_TARGETS_UP												CARRILLOREIXACH_HEPATOBLASTOMA_VS_NORMAL_UP
56123	PCDHB13	protocadherin beta 13 [Source:HGNC Symbol;Acc:HGNC:8684]																				WANG_MLL_TARGETS
2900	GRIK4	glutamate ionotropic receptor kainate type subunit 4 [Source:HGNC Symbol;Acc:HGNC:4582]																					MEISSNER_NPC_HCP_WITH_H3K4ME2				YOSHIMURA_MAPK8_TARGETS_UP														CARRILLOREIXACH_HEPATOBLASTOMA_VS_NORMAL_UP
4826	NNAT	neuronatin [Source:HGNC Symbol;Acc:HGNC:7860]																					MEISSNER_NPC_HCP_WITH_H3K4ME2					SATO_SILENCED_BY_METHYLATION_IN_PANCREATIC_CANCER_1	LEE_BMP2_TARGETS_UP																	FIGUEROA_AML_METHYLATION_CLUSTER_3_UP
8425	LTBP4	latent transforming growth factor beta binding protein 4 [Source:HGNC Symbol;Acc:HGNC:6717]																					MEISSNER_NPC_HCP_WITH_H3K4ME2						LEE_BMP2_TARGETS_UP		WEST_ADRENOCORTICAL_TUMOR_DN
55698	RADIL	Rap associating with DIL domain [Source:HGNC Symbol;Acc:HGNC:22226]																					MEISSNER_NPC_HCP_WITH_H3K4ME2						LEE_BMP2_TARGETS_UP
23373	CRTC1	CREB regulated transcription coactivator 1 [Source:HGNC Symbol;Acc:HGNC:16062]																						WP_ENDODERM_DIFFERENTIATION											WP_MESODERMAL_COMMITMENT_PATHWAY
494324	MIR375	microRNA 375 [Source:HGNC Symbol;Acc:HGNC:31868]																						WP_ENDODERM_DIFFERENTIATION											WP_MESODERMAL_COMMITMENT_PATHWAY
389421	LIN28B	lin-28 homolog B [Source:HGNC Symbol;Acc:HGNC:32207]																							WP_CARDIAC_PROGENITOR_DIFFERENTIATION
4131	MAP1B	microtubule associated protein 1B [Source:HGNC Symbol;Acc:HGNC:6836]																									YOSHIMURA_MAPK8_TARGETS_UP					LIU_OVARIAN_CANCER_TUMORS_AND_XENOGRAFTS_XDGS_DN									CARRILLOREIXACH_HEPATOBLASTOMA_VS_NORMAL_UP	CHICAS_RB1_TARGETS_CONFLUENT
9564	BCAR1	BCAR1 scaffold protein, Cas family member [Source:HGNC Symbol;Acc:HGNC:971]																									YOSHIMURA_MAPK8_TARGETS_UP									DODD_NASOPHARYNGEAL_CARCINOMA_DN
1128	CHRM1	cholinergic receptor muscarinic 1 [Source:HGNC Symbol;Acc:HGNC:1950]																									YOSHIMURA_MAPK8_TARGETS_UP											REACTOME_SIGNALING_BY_GPCR
322	APBB1	amyloid beta precursor protein binding family B member 1 [Source:HGNC Symbol;Acc:HGNC:581]																									YOSHIMURA_MAPK8_TARGETS_UP												HOLLERN_EMT_BREAST_TUMOR_UP
4436	MSH2	mutS homolog 2 [Source:HGNC Symbol;Acc:HGNC:7325]																									YOSHIMURA_MAPK8_TARGETS_UP														CARRILLOREIXACH_HEPATOBLASTOMA_VS_NORMAL_UP
1996	ELAVL4	ELAV like RNA binding protein 4 [Source:HGNC Symbol;Acc:HGNC:3315]																									YOSHIMURA_MAPK8_TARGETS_UP
25837	RAB26	RAB26, member RAS oncogene family [Source:HGNC Symbol;Acc:HGNC:14259]																									YOSHIMURA_MAPK8_TARGETS_UP
7732	RNF112	ring finger protein 112 [Source:HGNC Symbol;Acc:HGNC:12968]																									YOSHIMURA_MAPK8_TARGETS_UP
5327	PLAT	plasminogen activator, tissue type [Source:HGNC Symbol;Acc:HGNC:9051]																										SATO_SILENCED_BY_METHYLATION_IN_PANCREATIC_CANCER_1	LEE_BMP2_TARGETS_UP		WEST_ADRENOCORTICAL_TUMOR_DN	LIU_OVARIAN_CANCER_TUMORS_AND_XENOGRAFTS_XDGS_DN							HOLLERN_EMT_BREAST_TUMOR_UP
55365	TMEM176A	transmembrane protein 176A [Source:HGNC Symbol;Acc:HGNC:24930]																										SATO_SILENCED_BY_METHYLATION_IN_PANCREATIC_CANCER_1	LEE_BMP2_TARGETS_UP			LIU_OVARIAN_CANCER_TUMORS_AND_XENOGRAFTS_XDGS_DN										CHICAS_RB1_TARGETS_CONFLUENT	VERHAAK_AML_WITH_NPM1_MUTATED_UP
5098	PCDHGC3	protocadherin gamma subfamily C, 3 [Source:HGNC Symbol;Acc:HGNC:8716]																										SATO_SILENCED_BY_METHYLATION_IN_PANCREATIC_CANCER_1			WEST_ADRENOCORTICAL_TUMOR_DN						ACEVEDO_LIVER_CANCER_WITH_H3K27ME3_DN
1001	CDH3	cadherin 3 [Source:HGNC Symbol;Acc:HGNC:1762]																										SATO_SILENCED_BY_METHYLATION_IN_PANCREATIC_CANCER_1
8871	SYNJ2	synaptojanin 2 [Source:HGNC Symbol;Acc:HGNC:11504]																										SATO_SILENCED_BY_METHYLATION_IN_PANCREATIC_CANCER_1
78989	COLEC11	collectin subfamily member 11 [Source:HGNC Symbol;Acc:HGNC:17213]																											LEE_BMP2_TARGETS_UP		WEST_ADRENOCORTICAL_TUMOR_DN
51008	ASCC1	activating signal cointegrator 1 complex subunit 1 [Source:HGNC Symbol;Acc:HGNC:24268]																											LEE_BMP2_TARGETS_UP		WEST_ADRENOCORTICAL_TUMOR_DN
28959	TMEM176B	transmembrane protein 176B [Source:HGNC Symbol;Acc:HGNC:29596]																											LEE_BMP2_TARGETS_UP			LIU_OVARIAN_CANCER_TUMORS_AND_XENOGRAFTS_XDGS_DN											VERHAAK_AML_WITH_NPM1_MUTATED_UP
358	AQP1	aquaporin 1 (Colton blood group) [Source:HGNC Symbol;Acc:HGNC:633]																											LEE_BMP2_TARGETS_UP			LIU_OVARIAN_CANCER_TUMORS_AND_XENOGRAFTS_XDGS_DN
284297	SSC5D	scavenger receptor cysteine rich family member with 5 domains [Source:HGNC Symbol;Acc:HGNC:26641]																											LEE_BMP2_TARGETS_UP			LIU_OVARIAN_CANCER_TUMORS_AND_XENOGRAFTS_XDGS_DN
1191	CLU	clusterin [Source:HGNC Symbol;Acc:HGNC:2095]																											LEE_BMP2_TARGETS_UP							DODD_NASOPHARYNGEAL_CARCINOMA_DN						CHICAS_RB1_TARGETS_CONFLUENT	VERHAAK_AML_WITH_NPM1_MUTATED_UP	SCHAEFFER_PROSTATE_DEVELOPMENT_48HR_UP	ALCALAY_AML_BY_NPM1_LOCALIZATION_UP		VALK_AML_CLUSTER_2
147798	TMC4	transmembrane channel like 4 [Source:HGNC Symbol;Acc:HGNC:22998]																											LEE_BMP2_TARGETS_UP							DODD_NASOPHARYNGEAL_CARCINOMA_DN								SCHAEFFER_PROSTATE_DEVELOPMENT_48HR_UP
5998	RGS3	regulator of G protein signaling 3 [Source:HGNC Symbol;Acc:HGNC:9999]																											LEE_BMP2_TARGETS_UP									REACTOME_SIGNALING_BY_GPCR
375775	PNPLA7	patatin like phospholipase domain containing 7 [Source:HGNC Symbol;Acc:HGNC:24768]																											LEE_BMP2_TARGETS_UP
56997	COQ8A	coenzyme Q8A [Source:HGNC Symbol;Acc:HGNC:16812]																											LEE_BMP2_TARGETS_UP
2104	ESRRG	estrogen related receptor gamma [Source:HGNC Symbol;Acc:HGNC:3474]																													WEST_ADRENOCORTICAL_TUMOR_DN
6430	SRSF5	serine and arginine rich splicing factor 5 [Source:HGNC Symbol;Acc:HGNC:10787]																													WEST_ADRENOCORTICAL_TUMOR_DN
587	BCAT2	branched chain amino acid transaminase 2 [Source:HGNC Symbol;Acc:HGNC:977]																													WEST_ADRENOCORTICAL_TUMOR_DN
8398	PLA2G6	phospholipase A2 group VI [Source:HGNC Symbol;Acc:HGNC:9039]																													WEST_ADRENOCORTICAL_TUMOR_DN
401237	CASC15	cancer susceptibility 15 [Source:HGNC Symbol;Acc:HGNC:28245]																														LIU_OVARIAN_CANCER_TUMORS_AND_XENOGRAFTS_XDGS_DN									CARRILLOREIXACH_HEPATOBLASTOMA_VS_NORMAL_UP
2006	ELN	elastin [Source:HGNC Symbol;Acc:HGNC:3327]																														LIU_OVARIAN_CANCER_TUMORS_AND_XENOGRAFTS_XDGS_DN
2823	GPM6A	glycoprotein M6A [Source:HGNC Symbol;Acc:HGNC:4460]																														LIU_OVARIAN_CANCER_TUMORS_AND_XENOGRAFTS_XDGS_DN
22821	RASA3	RAS p21 protein activator 3 [Source:HGNC Symbol;Acc:HGNC:20331]																														LIU_OVARIAN_CANCER_TUMORS_AND_XENOGRAFTS_XDGS_DN
3137	HLA-J	major histocompatibility complex, class I, J (pseudogene) [Source:HGNC Symbol;Acc:HGNC:4967]																														LIU_OVARIAN_CANCER_TUMORS_AND_XENOGRAFTS_XDGS_DN
406983	MIR200A	microRNA 200a [Source:HGNC Symbol;Acc:HGNC:31578]																																	WP_MESODERMAL_COMMITMENT_PATHWAY
26960	NBEA	neurobeachin [Source:HGNC Symbol;Acc:HGNC:7648]																																		DODD_NASOPHARYNGEAL_CARCINOMA_DN		REACTOME_SIGNALING_BY_GPCR
11214	AKAP13	A-kinase anchoring protein 13 [Source:HGNC Symbol;Acc:HGNC:371]																																		DODD_NASOPHARYNGEAL_CARCINOMA_DN		REACTOME_SIGNALING_BY_GPCR
254295	PHYHD1	phytanoyl-CoA dioxygenase domain containing 1 [Source:HGNC Symbol;Acc:HGNC:23396]																																		DODD_NASOPHARYNGEAL_CARCINOMA_DN				MIKKELSEN_IPS_LCP_WITH_H3K4ME3				SCHAEFFER_PROSTATE_DEVELOPMENT_48HR_UP
5447	POR	cytochrome p450 oxidoreductase [Source:HGNC Symbol;Acc:HGNC:9208]																																		DODD_NASOPHARYNGEAL_CARCINOMA_DN
10579	TACC2	transforming acidic coiled-coil containing protein 2 [Source:HGNC Symbol;Acc:HGNC:11523]																																		DODD_NASOPHARYNGEAL_CARCINOMA_DN
100132111	C2CD4D-AS1	C2CD4D and THEM5 antisense RNA 1 [Source:HGNC Symbol;Acc:HGNC:54045]																																		DODD_NASOPHARYNGEAL_CARCINOMA_DN
53373	TPCN1	two pore segment channel 1 [Source:HGNC Symbol;Acc:HGNC:18182]																																		DODD_NASOPHARYNGEAL_CARCINOMA_DN
9175	MAP3K13	mitogen-activated protein kinase kinase kinase 13 [Source:HGNC Symbol;Acc:HGNC:6852]																																		DODD_NASOPHARYNGEAL_CARCINOMA_DN
22874	PLEKHA6	pleckstrin homology domain containing A6 [Source:HGNC Symbol;Acc:HGNC:17053]																																		DODD_NASOPHARYNGEAL_CARCINOMA_DN
57455	REXO1	RNA exonuclease 1 homolog [Source:HGNC Symbol;Acc:HGNC:24616]																																		DODD_NASOPHARYNGEAL_CARCINOMA_DN
55374	TMCO6	transmembrane and coiled-coil domains 6 [Source:HGNC Symbol;Acc:HGNC:28814]																																		DODD_NASOPHARYNGEAL_CARCINOMA_DN
254173	TTLL10	tubulin tyrosine ligase like 10 [Source:HGNC Symbol;Acc:HGNC:26693]																																		DODD_NASOPHARYNGEAL_CARCINOMA_DN
147744	TMEM190	transmembrane protein 190 [Source:HGNC Symbol;Acc:HGNC:29632]																																		DODD_NASOPHARYNGEAL_CARCINOMA_DN
149773	APCDD1L-DT	APCDD1L divergent transcript [Source:HGNC Symbol;Acc:HGNC:27152]																																		DODD_NASOPHARYNGEAL_CARCINOMA_DN
8641	PCDHGB4	protocadherin gamma subfamily B, 4 [Source:HGNC Symbol;Acc:HGNC:8711]																																			ACEVEDO_LIVER_CANCER_WITH_H3K27ME3_DN									FIGUEROA_AML_METHYLATION_CLUSTER_3_UP
9708	PCDHGA8	protocadherin gamma subfamily A, 8 [Source:HGNC Symbol;Acc:HGNC:8706]																																			ACEVEDO_LIVER_CANCER_WITH_H3K27ME3_DN									FIGUEROA_AML_METHYLATION_CLUSTER_3_UP
56100	PCDHGB6	protocadherin gamma subfamily B, 6 [Source:HGNC Symbol;Acc:HGNC:8713]																																			ACEVEDO_LIVER_CANCER_WITH_H3K27ME3_DN
56101	PCDHGB5	protocadherin gamma subfamily B, 5 [Source:HGNC Symbol;Acc:HGNC:8712]																																			ACEVEDO_LIVER_CANCER_WITH_H3K27ME3_DN
56106	PCDHGA10	protocadherin gamma subfamily A, 10 [Source:HGNC Symbol;Acc:HGNC:8697]																																			ACEVEDO_LIVER_CANCER_WITH_H3K27ME3_DN
51198	CDKN2A-AS1	CDKN2A antisense RNA 1 [Source:HGNC Symbol;Acc:HGNC:23831]																																			ACEVEDO_LIVER_CANCER_WITH_H3K27ME3_DN
56102	PCDHGB3	protocadherin gamma subfamily B, 3 [Source:HGNC Symbol;Acc:HGNC:8710]																																			ACEVEDO_LIVER_CANCER_WITH_H3K27ME3_DN
56108	PCDHGA7	protocadherin gamma subfamily A, 7 [Source:HGNC Symbol;Acc:HGNC:8705]																																			ACEVEDO_LIVER_CANCER_WITH_H3K27ME3_DN
56109	PCDHGA6	protocadherin gamma subfamily A, 6 [Source:HGNC Symbol;Acc:HGNC:8704]																																			ACEVEDO_LIVER_CANCER_WITH_H3K27ME3_DN
347148	QRFP	pyroglutamylated RFamide peptide [Source:HGNC Symbol;Acc:HGNC:29982]																																				REACTOME_SIGNALING_BY_GPCR		MIKKELSEN_IPS_LCP_WITH_H3K4ME3
5519	PPP2R1B	protein phosphatase 2 scaffold subunit Abeta [Source:HGNC Symbol;Acc:HGNC:9303]																																				REACTOME_SIGNALING_BY_GPCR
6002	RGS12	regulator of G protein signaling 12 [Source:HGNC Symbol;Acc:HGNC:9994]																																				REACTOME_SIGNALING_BY_GPCR
57449	PLEKHG5	pleckstrin homology and RhoGEF domain containing G5 [Source:HGNC Symbol;Acc:HGNC:29105]																																				REACTOME_SIGNALING_BY_GPCR
55080	TAPBPL	TAP binding protein like [Source:HGNC Symbol;Acc:HGNC:30683]																																						MIKKELSEN_IPS_LCP_WITH_H3K4ME3				SCHAEFFER_PROSTATE_DEVELOPMENT_48HR_UP
84561	SLC12A8	solute carrier family 12 member 8 [Source:HGNC Symbol;Acc:HGNC:15595]																																						MIKKELSEN_IPS_LCP_WITH_H3K4ME3
100507055	LRCOL1	leucine rich colipase like 1 [Source:HGNC Symbol;Acc:HGNC:44160]																																						MIKKELSEN_IPS_LCP_WITH_H3K4ME3
283234	CCDC88B	coiled-coil domain containing 88B [Source:HGNC Symbol;Acc:HGNC:26757]																																						MIKKELSEN_IPS_LCP_WITH_H3K4ME3
285987	DLX6-AS1	DLX6 antisense RNA 1 [Source:HGNC Symbol;Acc:HGNC:37151]																																							CARRILLOREIXACH_HEPATOBLASTOMA_VS_NORMAL_UP
221935	SDK1	sidekick cell adhesion molecule 1 [Source:HGNC Symbol;Acc:HGNC:19307]																																							CARRILLOREIXACH_HEPATOBLASTOMA_VS_NORMAL_UP
125058	TBC1D16	TBC1 domain family member 16 [Source:HGNC Symbol;Acc:HGNC:28356]																																							CARRILLOREIXACH_HEPATOBLASTOMA_VS_NORMAL_UP
1750	DLX6	distal-less homeobox 6 [Source:HGNC Symbol;Acc:HGNC:2919]																																							CARRILLOREIXACH_HEPATOBLASTOMA_VS_NORMAL_UP
50854	SNHG32	small nucleolar RNA host gene 32 [Source:HGNC Symbol;Acc:HGNC:19078]																																							CARRILLOREIXACH_HEPATOBLASTOMA_VS_NORMAL_UP
440556	PRDM16-DT	PRDM16 divergent transcript [Source:HGNC Symbol;Acc:HGNC:48664]																																							CARRILLOREIXACH_HEPATOBLASTOMA_VS_NORMAL_UP
404266	HOXB-AS3	HOXB cluster antisense RNA 3 [Source:HGNC Symbol;Acc:HGNC:40283]																																								CHICAS_RB1_TARGETS_CONFLUENT
6238	RRBP1	ribosome binding protein 1 [Source:HGNC Symbol;Acc:HGNC:10448]																																											ALCALAY_AML_BY_NPM1_LOCALIZATION_UP
56110	PCDHGA5	protocadherin gamma subfamily A, 5 [Source:HGNC Symbol;Acc:HGNC:8703]																																												FIGUEROA_AML_METHYLATION_CLUSTER_3_UP
54661	PCDHB17P	protocadherin beta 17 pseudogene [Source:HGNC Symbol;Acc:HGNC:14547]																																												FIGUEROA_AML_METHYLATION_CLUSTER_3_UP
29114	TAGLN3	transgelin 3 [Source:HGNC Symbol;Acc:HGNC:29868]
1991	ELANE	elastase, neutrophil expressed [Source:HGNC Symbol;Acc:HGNC:3309]
253970	SFTA3	surfactant associated 3 [Source:HGNC Symbol;Acc:HGNC:18387]
117166	WFIKKN1	WAP, follistatin/kazal, immunoglobulin, kunitz and netrin domain containing 1 [Source:HGNC Symbol;Acc:HGNC:30912]
54084	TSPEAR	thrombospondin type laminin G domain and EAR repeats [Source:HGNC Symbol;Acc:HGNC:1268]
22881	ANKRD6	ankyrin repeat domain 6 [Source:HGNC Symbol;Acc:HGNC:17280]
55885	LMO3	LIM domain only 3 [Source:HGNC Symbol;Acc:HGNC:6643]
10472	ZBTB18	zinc finger and BTB domain containing 18 [Source:HGNC Symbol;Acc:HGNC:13030]
23329	TBC1D30	TBC1 domain family member 30 [Source:HGNC Symbol;Acc:HGNC:29164]
5188	GATB	glutamyl-tRNA amidotransferase subunit B [Source:HGNC Symbol;Acc:HGNC:8849]
57104	PNPLA2	patatin like phospholipase domain containing 2 [Source:HGNC Symbol;Acc:HGNC:30802]
407047	MIR9-2	microRNA 9-2 [Source:HGNC Symbol;Acc:HGNC:31642]
114818	KLHL29	kelch like family member 29 [Source:HGNC Symbol;Acc:HGNC:29404]
55243	KIRREL1	kirre like nephrin family adhesion molecule 1 [Source:HGNC Symbol;Acc:HGNC:15734]
29803	REPIN1	replication initiator 1 [Source:HGNC Symbol;Acc:HGNC:17922]
23413	NCS1	neuronal calcium sensor 1 [Source:HGNC Symbol;Acc:HGNC:3953]
2889	RAPGEF1	Rap guanine nucleotide exchange factor 1 [Source:HGNC Symbol;Acc:HGNC:4568]
146712	B3GNTL1	UDP-GlcNAc:betaGal beta-1,3-N-acetylglucosaminyltransferase like 1 [Source:HGNC Symbol;Acc:HGNC:21727]
1468	SLC25A10	solute carrier family 25 member 10 [Source:HGNC Symbol;Acc:HGNC:10980]
388419	BTBD17	BTB domain containing 17 [Source:HGNC Symbol;Acc:HGNC:33758]
25794	FSCN2	fascin actin-bundling protein 2, retinal [Source:HGNC Symbol;Acc:HGNC:3960]
197322	ACSF3	acyl-CoA synthetase family member 3 [Source:HGNC Symbol;Acc:HGNC:27288]
10188	TNK2	tyrosine kinase non receptor 2 [Source:HGNC Symbol;Acc:HGNC:19297]
1144	CHRND	cholinergic receptor nicotinic delta subunit [Source:HGNC Symbol;Acc:HGNC:1965]
57465	TBC1D24	TBC1 domain family member 24 [Source:HGNC Symbol;Acc:HGNC:29203]
119504	ANAPC16	anaphase promoting complex subunit 16 [Source:HGNC Symbol;Acc:HGNC:26976]
338440	ANO9	anoctamin 9 [Source:HGNC Symbol;Acc:HGNC:20679]
646962	HRCT1	histidine rich carboxyl terminus 1 [Source:HGNC Symbol;Acc:HGNC:33872]
8996	NOL3	nucleolar protein 3 [Source:HGNC Symbol;Acc:HGNC:7869]
65124	SOWAHC	sosondowah ankyrin repeat domain family member C [Source:HGNC Symbol;Acc:HGNC:26149]
56130	PCDHB6	protocadherin beta 6 [Source:HGNC Symbol;Acc:HGNC:8691]
206338	LVRN	laeverin [Source:HGNC Symbol;Acc:HGNC:26904]
284422	SMIM24	small integral membrane protein 24 [Source:HGNC Symbol;Acc:HGNC:37244]
56131	PCDHB4	protocadherin beta 4 [Source:HGNC Symbol;Acc:HGNC:8689]
151011	SEPTIN10	septin 10 [Source:HGNC Symbol;Acc:HGNC:14349]
54923	LIME1	Lck interacting transmembrane adaptor 1 [Source:HGNC Symbol;Acc:HGNC:26016]
6573	SLC19A1	solute carrier family 19 member 1 [Source:HGNC Symbol;Acc:HGNC:10937]
79178	THTPA	thiamine triphosphatase [Source:HGNC Symbol;Acc:HGNC:18987]
56132	PCDHB3	protocadherin beta 3 [Source:HGNC Symbol;Acc:HGNC:8688]
5184	PEPD	peptidase D [Source:HGNC Symbol;Acc:HGNC:8840]
80709	AKNA	AT-hook transcription factor [Source:HGNC Symbol;Acc:HGNC:24108]
407046	MIR9-1	microRNA 9-1 [Source:HGNC Symbol;Acc:HGNC:31641]
406902	MIR10A	microRNA 10a [Source:HGNC Symbol;Acc:HGNC:31497]
407003	MIR219A2	microRNA 219a-2 [Source:HGNC Symbol;Acc:HGNC:31598]
100423037	MIR3176	microRNA 3176 [Source:HGNC Symbol;Acc:HGNC:38345]
100874362	HOXB-AS1	HOXB cluster antisense RNA 1 [Source:HGNC Symbol;Acc:HGNC:43744]
197196	LINC00311	long intergenic non-protein coding RNA 311 [Source:HGNC Symbol;Acc:HGNC:28312]
146330	FBXL16	F-box and leucine rich repeat protein 16 [Source:HGNC Symbol;Acc:HGNC:14150]
54919	DNAAF5	dynein axonemal assembly factor 5 [Source:HGNC Symbol;Acc:HGNC:26013]
115703	ARHGAP33	Rho GTPase activating protein 33 [Source:HGNC Symbol;Acc:HGNC:23085]
100124700	HOTAIR	HOX transcript antisense RNA [Source:HGNC Symbol;Acc:HGNC:33510]
56113	PCDHGA2	protocadherin gamma subfamily A, 2 [Source:HGNC Symbol;Acc:HGNC:8700]
26797	SNORD52	small nucleolar RNA, C/D box 52 [Source:HGNC Symbol;Acc:HGNC:10202]
26138	LINC00588	long intergenic non-protein coding RNA 588 [Source:HGNC Symbol;Acc:HGNC:24494]
148266	ZNF569	zinc finger protein 569 [Source:HGNC Symbol;Acc:HGNC:24737]
146547	PRSS36	serine protease 36 [Source:HGNC Symbol;Acc:HGNC:26906]
406984	MIR200B	microRNA 200b [Source:HGNC Symbol;Acc:HGNC:31579]
554210	MIR429	microRNA 429 [Source:HGNC Symbol;Acc:HGNC:13784]
390212	GPR152	G protein-coupled receptor 152 [Source:HGNC Symbol;Acc:HGNC:23622]
388381	SPMAP1	sperm microtubule associated protein 1 [Source:HGNC Symbol;Acc:HGNC:34492]
56143	PCDHA5	protocadherin alpha 5 [Source:HGNC Symbol;Acc:HGNC:8671]
196475	RMST	rhabdomyosarcoma 2 associated transcript [Source:HGNC Symbol;Acc:HGNC:29893]
146325	PRR35	proline rich 35 [Source:HGNC Symbol;Acc:HGNC:14139]
10270	AKAP8	A-kinase anchoring protein 8 [Source:HGNC Symbol;Acc:HGNC:378]
100506736	SLFN12L	schlafen family member 12 like [Source:HGNC Symbol;Acc:HGNC:33920]
25858	CATSPERZ	catsper channel auxiliary subunit zeta [Source:HGNC Symbol;Acc:HGNC:19231]
100507218	RNF157-AS1	RNF157 antisense RNA 1 [Source:HGNC Symbol;Acc:HGNC:44127]
22838	RNF44	ring finger protein 44 [Source:HGNC Symbol;Acc:HGNC:19180]
26801	SNORD48	small nucleolar RNA, C/D box 48 [Source:HGNC Symbol;Acc:HGNC:10188]
100313824	MIR663B	microRNA 663b [Source:HGNC Symbol;Acc:HGNC:35270]
113622	ADPRHL1	ADP-ribosylhydrolase like 1 [Source:HGNC Symbol;Acc:HGNC:21303]
346606	MOGAT3	monoacylglycerol O-acyltransferase 3 [Source:HGNC Symbol;Acc:HGNC:23249]
154064	RAET1L	retinoic acid early transcript 1L [Source:HGNC Symbol;Acc:HGNC:16798]
399806	LBX1-AS1	LBX1 antisense RNA 1 [Source:HGNC Symbol;Acc:HGNC:48678]
50614	GALNT9	polypeptide N-acetylgalactosaminyltransferase 9 [Source:HGNC Symbol;Acc:HGNC:4131]
101180976	IFNL4	interferon lambda 4 (gene/pseudogene) [Source:HGNC Symbol;Acc:HGNC:44480]
440101	FLJ12825	uncharacterized LOC440101 [Source:NCBI gene (formerly Entrezgene);Acc:440101]
26025	PCDHGA12	protocadherin gamma subfamily A, 12 [Source:HGNC Symbol;Acc:HGNC:8699]
285498	RNF212	ring finger protein 212 [Source:HGNC Symbol;Acc:HGNC:27729]
100129027	PCBP3-AS1	PCBP3 antisense RNA 1 [Source:HGNC Symbol;Acc:HGNC:40426]
285093	RTP5	receptor transporter protein 5 (putative) [Source:HGNC Symbol;Acc:HGNC:26585]
100996485	PITX1-AS1	PITX1 antisense RNA 1 [Source:HGNC Symbol;Acc:HGNC:48332]
440352	SNX29P2	sorting nexin 29 pseudogene 2 [Source:HGNC Symbol;Acc:HGNC:31914]
100309464	OTX2-AS1	OTX2 antisense RNA 1 (head to head) [Source:HGNC Symbol;Acc:HGNC:43906]
641364	SLC7A11-AS1	SLC7A11 antisense RNA 1 [Source:HGNC Symbol;Acc:HGNC:44064]
406973	MIR196A2	microRNA 196a-2 [Source:HGNC Symbol;Acc:HGNC:31568]
100038246	TLX1NB	TLX1 neighbor [Source:HGNC Symbol;Acc:HGNC:37183]
100130311	C17orf107	chromosome 17 open reading frame 107 [Source:HGNC Symbol;Acc:HGNC:37238]
100192386	FLJ16779	uncharacterized LOC100192386 [Source:NCBI gene (formerly Entrezgene);Acc:100192386]
100240735	ENSG00000291180	novel transcript
100302289	MIR1251	microRNA 1251 [Source:HGNC Symbol;Acc:HGNC:35317]
100423031	MIR4321	microRNA 4321 [Source:HGNC Symbol;Acc:HGNC:38244]
100507194	LINC02525	long intergenic non-protein coding RNA 2525 [Source:HGNC Symbol;Acc:HGNC:53545]
100616130	MIR4526	microRNA 4526 [Source:HGNC Symbol;Acc:HGNC:41618]
100616160	MIR4655	microRNA 4655 [Source:HGNC Symbol;Acc:HGNC:41754]
100616170	MIR4739	microRNA 4739 [Source:HGNC Symbol;Acc:HGNC:41801]
100616335	MIR219B	microRNA 219b [Source:HGNC Symbol;Acc:HGNC:41823]
100616381	MIR4456	microRNA 4456 [Source:HGNC Symbol;Acc:HGNC:41606]
100861555	SWINGN	SWI/SNF complex interacting GAS6 enhancer non-coding RNA [Source:HGNC Symbol;Acc:HGNC:43709]
151534	LBX2-AS1	LBX2 antisense RNA 1 [Source:HGNC Symbol;Acc:HGNC:25136]
254559	MIR9-3HG	MIR9-3 host gene [Source:HGNC Symbol;Acc:HGNC:27388]
255480	TBX5-AS1	TBX5 antisense RNA 1 [Source:HGNC Symbol;Acc:HGNC:27402]
26812	SNORD37	small nucleolar RNA, C/D box 37 [Source:HGNC Symbol;Acc:HGNC:10166]
283592	FAM181A-AS1	FAM181A antisense RNA 1 [Source:HGNC Symbol;Acc:HGNC:20133]
283692	CPEB1-AS1	CPEB1 antisense RNA 1 [Source:HGNC Symbol;Acc:HGNC:27523]
284798	ENSG00000230725	novel transcript
285547	LINC01097	long intergenic non-protein coding RNA 1097 [Source:HGNC Symbol;Acc:HGNC:27738]
406972	MIR196A1	microRNA 196a-1 [Source:HGNC Symbol;Acc:HGNC:31567]
415056	CNTFR-AS1	CNTFR antisense RNA 1 [Source:HGNC Symbol;Acc:HGNC:48712]
442497	ENSG00000249574	novel transcript
55539	KCNQ1DN	KCNQ1 downstream neighbor [Source:HGNC Symbol;Acc:HGNC:13335]
645323	MIR9-2HG	MIR9-2 host gene [Source:HGNC Symbol;Acc:HGNC:42810]
645434	LINC01625	long intergenic non-protein coding RNA 1625 [Source:HGNC Symbol;Acc:HGNC:52052]
678655	CD27-AS1	CD27 antisense RNA 1 [Source:HGNC Symbol;Acc:HGNC:43896]
693200	MIR615	microRNA 615 [Source:HGNC Symbol;Acc:HGNC:32871]
84054	PCDHB19P	protocadherin beta 19 pseudogene [Source:HGNC Symbol;Acc:HGNC:14549]
[truncated: 3 more columns]

## Sheet: Supplementary Table 3g
Supplementary Table 4E: List of Top 1000 Genes with the Highest Stochasticity (by JSD) in the ATRT-SHH Subtype.
ATRT-878	ATRT-885	ATRT-887	ATRT-891	ATRT-895	ATRT-896	ATRT-897	ATRT-898	ATRT-900		top 100 overlap
FOXL1	FOXI2	FOXL1	HOXA5	GAD2	SNORD37	NKX2-G2:G11315	HOXD3	NKX2-3		CAVIN3
ZIC4	PRDM12	FOXI2	PCDH7	HES5	ZIC4	ATRT-G2:G1131897	SORCS3	NKX2-5		ABR
MIR4745	DMRTA2	LHX9	RUNX3	WNT3	PRDM16-DT	DMRTA2	DMRT2	MIR4745		DMTN
FOXI2	MIR4745	PHOX2B	FOXL1	MIR4745	PAX6	FOXL1	TBXT	TBX4		WNT3
FERD3L	FOXL1	FOXA2	NKX6-2	PRDM16-DT	LINC01558	PCDHGA11	TBX18	PRDM14		VWA1
OTX2	NKX2-3	CDH11	DMRTA2	SP5	PCDHGA11	TBX4	FOXC2	FOXL1		PCBP3-AS1
WNT3	NKX2-5	FERD3L	FOXE1	MEIS1	PRDM8	PCDH17	NKX2-5	CATSPERZ		MT1G
LINC01558	HMX2	PAX6	FOXC2	TBX1	ABR	WNT3	RUNX3	DMRTA2		PCDHGB4
SPON2	ZIC4	ESRRG	HOXD11	CATSPERZ	WNK4	NFIX	FOXL1	CDH3		MIR9-3HG
MIR3663	SNORD37	WNT3	DMRT3	MIR3663	DMRTA2	HOXD4	CDKN2A-DT	BARX1		CHRNB1
PAX6	DMRT2	NKX2-5	NKX2-5	PLEC	CYTOR	NKX2-3	LRFN5	PAX6		APBA2
SNORD37	TFAP2A	LINC00261	TBX18	CTDSP1	DDR1	MIR10B	CBLN1	ESRP1		SIX2
OLIG2	TBX4	TBX4	TLE1	MIRLET7BHG	NKX2-5	SOX11	TFAP2A	FOXI2		NKX2-8
NKX2-5	PRDM14	CDH3	NKX2-3	RTP5	GPER1	WT1	TLX3	PAX6-AS1		ESRP2
C17orf107	MEIS1	PCDHGA11	LRFN5	MDFI	GSE1	SNORD37	DMRTA2	RCN1		SLC19A1
GSE1	WNK4	GSC	CDKN2A-DT	KLHDC7B	MIR4435-2HG	WNK4	TBX4	WNT3		POR
PNPLA2	DMRT3	PAX6-AS1	HOTTIP	H2BC10	DMRT3	TBX5-AS1	HOXC12	GSC		SLC16A11
PAX6-AS1	KCNQ1DN	RCN1	EFNB2	NBEA	PNPLA2	C17orf107	THBD	RPP25		DNAAF5
RCN1	SIX3	VWC2	HOXD4	LINC01558	WT1	TBX5	PRDM14	PCDHGA11		WNT10B
MOB2	CYP26A1	PRRX2	DMRT2	ANKRD63	ELAVL2	LINC01558	PAX1	MIR3663		ADGRG1
GPER1	LBX1	KCNQ1DN	PRDM14	RAB26	ADORA2A	FOXI2	HOXD11	HES5		BHLHA9
KCNQ1DN	SOX7	AJAP1	PAX6	RNF207	MT1H	LHX6	TWIST2	MAB21L2		ALOX12
MEIS1	WNT3	ADCY8	MIR10B	PNPLA2	PCDHB6	HOXC12	AJAP1	LRBA		HHEX
ADORA2A	TBX1	ZIC4	HOXA13	NFIX	PARVB	MIR3185	FOXA2	MDFI		FLJ16779
TBX4	ECEL1P2	NKX2-3	PAX1	LVRN	ZNF217	DMRT3	MIR10B	TFAP2A		PAX6
ESRP2	CDH3	C17orf107	TBXT	GSE1	C17orf107	NNAT	FOXB2	NBEA		NBEA
GPRC5B	LHX5	ZADH2	MLNR	DRD4	TPTEP1	ESRRG	MEIS1	MLNR		LBX2
FBXL16	LBX1-AS1	LVRN	HOXC12	MIR4321	WNT3	TBX15	ESRP1	ESRRG		RTP5
GSX2	ESRP1	TMEM132C	HOXA2	GSX2	SLFN12L	GPER1	LHX9	RNF207		GPER1
KLHDC7B	CRYBA2	FOXF2	HOXD3	SLC16A11	PCDHGA5	KCNQ1DN	HOXD4	ESRP2		PCDHGA8
EVA1B	BAZ2B	SIX2	SLC18A3	WNT5B	SIX3	MDFI	TMEM132E	SLC18A3		IFNL4
PRDM12	TBXT	CXCL12	TWIST2	CRACR2B	FOXL1	HOXB5	GAD2	PRDM8		TFAP2A
MT1H	LHX6	MIR124-2	MEIS1	GPER1	NBEA	PRAC2	MLNR	PRRX2		PRPH
PCDHGA11	MAB21L2	RNF207	NOTUM	CLDN7	TBX4	HOTAIR	WT1	LMX1A		GLI2
WNT5B	VENTX	CLDN7	SORCS3	MOB2	CRACR2B	PCDHGA5	ECEL1P2	ZIC4		PCDHGA11
PLEC	RTP5	LBX2-AS1	TRHDE	PRPH	GLI2	RNF207	TRHDE	ECEL1P2		PCDHGB6
TOR4A	LRBA	LRRN1	WT1	C17orf107	MLNR	MIR4745	WNT3	DMRT3		COL24A1
GGN	WNT1	SFTA3	HOXC10	ADGRG1	PCDHGB5	KLHDC7B	PAX6	OTX2		ZFP42
OTX2-AS1	FEZF2	MDFI	CYP26B1	AGAP11	GRHL2	GSE1	MIR3663	CHAT		MOB2
LVRN	ESRRG	HHEX	WT1-AS	CDK2AP1	LBX2-AS1	LINC00273	CDX2	CGB7		DIP2C
MIR9-3HG	TSPEAR	UAP1L1	FOXB2	CRIP1	ARHGAP27P1	SLFN12L	KCNQ5	SIX2		DUSP2
SLC16A11	BARX1	CGB7	NKX2-6	ESRRG	MIR1237	MCF2L	ALX1	NR2F2		ADORA2A
DOK1	CHAT	PRDM8	TENT5A	NEUROG2	UAP1L1	LBX2	ADCY8	HHEX		APBB1
WT1	WT1	RTP5	LINC00261	IL17REL	APBA2	RFPL2	NKX2-3	WT1		RAB26
ABR	SIX2	MIR4648	TFAP2A	MT1H	PEPD	H2BC3	SLC32A1	TBX18		MIR124-2
RRBP1	PCDHGA11	LBX2	AJAP1	TFAP2A	ESRP2	PRDM16-DT	TBC1D16	LINC01558		ZIC4
SP5	PRDM16-DT	FOXD2-AS1	FOXI2	CGB7	CYB5B	SLC16A11	PHOX2B	DMRT2		ZSCAN10
PRDM16-DT	CATSPERZ	LINC01558	ASCL2	GPT	SYNJ2	PHOX2A	TENT5A	TBXT		CD248
ANGPTL2	HNF1B	PRPH	PRDM16-DT	TOR4A	DMRT2	NEUROG1	VWC2	TMEM200B		DNLZ
TDGF1	MIR3131	IL17REL	ESRRG	SPON2	SLFN13	CYP26B1	KCNQ1DN	VWC2		SYNJ2
LINC01124	LOC648987	DRD4	SLC32A1	LOC100130872	NSD1	PNPLA2	ASCL2	LMX1B		TNK2
SNORD34	ABHD17A	MLNR	MAFB	ZSCAN10	SLC19A1	CATSPERZ	PCDH17	ACTA1		RRBP1
SNORD35A	BSG	LMX1A	SOX7	CYGB	COLEC11	PRDM8	FBN2	KLHDC7B		PCDHGA12
ADAMTSL2	LHX9	MIR9-3HG	TAL1	PCDHGC4	PCDHGA6	SPON2	NKX2-6	SIX3		MED16
CD248	GATA5	SFXN3	FOXF2	LINC01124	PCDHGA12	TFAP2A	ADAMTS1	HMX2		ADPRHL1
BASP1P1	LINC01558	PDZD7	CDX2	LARGE2	HOXB-AS3	PRKCZ	TBX3	HNF1B		NFAM1
NKX2-3	BHLHE23	NKX2-8	NEFM	RNF157-AS1	LBX2	GGN	PCDHGA11	SFMBT2		KCNQ1DN
CRIP2	WNT6	PCDHA8	ECEL1P2	TMEM200B	PCDHGA8	CASC15	ZIC4	SIM2		RNF207
ZFP42	CLDN7	ZFP64	SOX17	HSF4	PCDHGB4	SLC1A2	LINC00261	LOC100288748		PTGDS
CRACR2B	ECEL1	ESAM	RALYL	MIR661	LINC01191	ESRP2	SOX7	DRD4		CYGB
PEPD	LBX2-AS1	SPOCK2	HOXA-AS3	GGN	PCDHA3	H3C3	RAX	KCNQ1DN		SDK1
RTP5	UBE2I	SLC16A11	SFRP1	ADORA2A	PCDHA8	PCDHA10	EPHA5-AS1	LVRN		GATB
BAIAP2	ESRP2	WNK4	FBN2	SLC16A3	PCDHGC4	ADGRG1	EPHA5	ESAM		GPR146
SNORD33	BARHL1	CATSPERZ	GABRB2	NSD1	SLC18A3	MIR4321	SFMBT2	CDKN2A-DT		LBX2-AS1
LBX2-AS1	SHH	MT1H	LHX9	GLI2	HOXB5	SIX2	HHEX	CGB8		AQP1
LOXL3	FOXF2	HNF1B	PNPLA2	LINC00092	UNC5D	DCHS2	NTF3	CDX2		SOWAHC
IFNL4	LBX2	MOB2	TBC1D16	NFAM1	APBB1	PCDHA7	PLEC	MAL		MLNR
MT1G	TLX2	H1-3	TBX15	LBX2-AS1	NR2F2	PCDHGC4	CBLN2	LBX2-AS1		MT1H
GLI2	TBX5-AS1	TLX3	HOXD10	FLNC	PCDHGA7	SOX7	SLC18A3	CRYBA2		TCF7
MLNR	CYP26B1	ADORA2A	TFAP2C	AGAP2-AS1	AJAP1	ABR	GSC	WNT1		SP5
ZADH2	GPER1	NEUROG1	BARX1	MIR3131	TPCN1	PRDM12	LINGO2	RASGRP2		L1TD1
L1TD1	GSC	MBP	HOXD9	MXRA8	RNF44	FOXD2-AS1	FOXD2-AS1	TBX5-AS1		CNTFR-AS1
ADGRG1	LINC01097	ESRP2	CRYBG1	DOK7	DNAAF5	MIR9-3HG	FOXP2	LBX2		LINC01124
SIX2	RAX	RAX	HHEX	MIR149	RRBP1	SLC18A3	NEFM	SPOCK2		KCTD1
DOK7	HPSE2	TBX18	ALX1	OTX2	MT1G	PCDHB6	ESRRG	UAP1L1
LRTM2	RIMBP2	CGB8	IRX2	RRBP1	MED16	SHANK1	HOXB5	CLDN7
RAB26	FOXE1	HS3ST1	WNT3	RTKN	PCDHGB6	PRAC1	FOXF1	SOX7
CLDN7	MIR9-3HG	NBEA	TBX5-AS1	VWA1	PCDHA7	TUBA1C	CYP26B1	ZADH2
PRRX2	GRHL2	TDGF1	GSC	MIR9-3HG	MOB2	NEFM	EPHA6	PRDM16-DT
PCDHGA12	ESAM	PCDHA10	BASP1	COL9A3	NEFM	LINC01097	GPER1	PCDHA9
GSN	TAL1	GATM	HOXD1	PEPD	NFATC1	FERD3L	BHLHE23	LBX1-AS1
PIEZO2	GSE1	GGN	FOXD3	KCTD1	SNORD18B	AGAP11	RALYL	KCNJ12
BAIAP2-DT	TBX5	SATB2-AS1	CRACR2B	COLEC11	TUBA1C	WNT1	HMX2	PHOX2A
AQP1	KCNN3	TBX1	HOXB5	SYNGR3	PCDHA10	ELAVL2	TRHDE-AS1	PCDHA8
CHRNB1	BTBD17	RAB26	BASP1-AS1	ABR	NKX2-3	THBS1	WT1-AS	PCDHGA5
C14orf180	WNT3A	GPER1	BHLHE23	MIR3619	NRXN1	MCF2L-AS1	HOTAIR	COL24A1
LOC284798	DLX5	KCNA4	PRRX2	LBX2	SLC16A11	EFS	HOXA5	GATA5
LBX2	NEUROG1	PCDHGC4	NKX2-8	H1-3	LINC00273	SYNJ2	PLXDC2	MIR375
PDLIM4	TBX15	PCDHA13	SFTA3	WNT10B	CBLN4	H1-1	HOXA-AS3	SLC16A11
PCDHA13	BAIAP3	PCDHGA5	FZD10	WFIKKN1	ZADH2	HSF4	SFRP1	CXCL12
MIR4740	HOTAIR	PCDHA9	TRHDE-AS1	ADAMTSL2	DBN1	PNMA8B	GREM1	TBX5
DNAAF5	MLNR	GALNT9	TBX5	DDB2	PCDHGB3	PCDHA13	IRF4	NEUROG1
SLC16A3	DNAJC22	PCDHGA12	SKOR2	LINC00899	HS3ST3A1	PCDHGA8	KCNN2	LOC100129175
NFAM1	LMX1A	TFAP2A	MIR3185	ZFP42	TRHDE	PCDHGB4	CXCL12	CPT1C
GPT	HES5	MEIS1	SIX2	PAX6	MIR1225	LOC100130872	MIR196A2	HIC1
VWA1	MT1H	TMEM200B	MDFI	PHYHD1	LOC100288123	GLI2	PNPLA2	GSE1
SYNJ2	GDF7	KAZALD1	HOTAIR	H1-0	PCDHA12	MT1H	ISL1	CPNE7
RIN1	ZSCAN10	PCDHA7	NPAS2	CD248	SNORD48	PCDHGA10	GSE1	MIR4321
RARRES2	CDX2	PCDHB3	MAL	RGMA	REXO1	PCDHA9	SIX2	ALX4
PRPH	FOXD2-AS1	BMP2	MIRLET7BHG	WNT7B	MCF2L	PCDHA8	CDHR5	PCDHB3
KAZALD1	MDFI	GRB7	ADCY8	HHEX	SNORD18C	FLRT2	BASP1	SFXN3
ESAM	LINC01749	TMEM176B	LHX6	FGFR2	RTP5	CRIP2	GABRB2	PDZD7
CAVIN3	RNF207	ADAMTSL2	PRAC2	CGB8	CLDN7	CDX2	BASP1-AS1	ADCY8
APBA2	BAHCC1	FLJ16779	EPHA6	DRAXIN	TOR4A	ZIC4	HOXC6	RAB26
MDFI	LINC00261	WNT10B	VWC2	AATK	KDM2A	PCSK9	LOC642366	LHX6
SNORA10	PAX1	PRR18	NEUROG1	KAZALD1	PCDHA9	FBXL16	LHX6	DCHS2
GALNT9	PAX2	NRG3	ESRP1	GRB7	SP5	NBEA	HOXB-AS3	CYP26A1
PCSK9	SLC16A11	LRATD2	PHOX2B	SDK1	ZNF320	HS3ST1	TBX5-AS1	CYP26B1
ZSCAN10	GRB7	TPPP3	LRBA	GLTPD2	TCF4	PCDHGB5	PRDM16-DT	LBX1
PCDHGA6	CASC15	SOX14	CHAT	DPP7	SLFN12	MOB2	TBX15	WNT6
AGAP11	ESPN	TMEM176A	TBX4	GGTLC1	PCDHA1	PCDHB3	HNF1B	PCDHA7
SLC6A9	DUOXA2	NXNL2	GSC2	IL11	PCDHB2	ADORA2A	IGFBP3	VSX1
PPP1R3G	LVRN	HS3ST3A1	SHISA2	KIAA1614	MIR3185	CDK2AP1	LBX1	C2CD4D-AS1
ALDH1A3	DUOX2	NR2F1-AS1	GAD2	SLC19A1	PENK	MLNR	C1QL2	PCDHA13
SPOCK2	ABR	GAD2	LINGO2	KCNQ1DN	NR4A2	RGS12	WNT3A	SFRP1
PCBP3-AS1	PRRX2	SOX7	MIR3663	PCDHGA11	LEMD1-AS1	CPT1C	RTEL1-TNFRSF6B	WNT10B
SRCIN1	PHOX2A	ASTN2	HOXB-AS1	PCDHGC3	NFAM1	GSX2	DPP6	MT1H
FEZF1-AS1	CXCL12	GRM7	HAGLR	FADS2	PCDHGB1	PRRX2	HS3ST1	FOXD2-AS1
APBB1	FGF19	NR4A2	NKX2-4	GALNT9	HS3ST1	ACTA1	MSC-AS1	NETO1
PCDHGA10	SPON2	WNT5B	HOXB-AS3	SIX2	L1TD1	KCNA3	ADAMTS5	PRDM12
PLEKHG5	RUNX3	GPRC5C	SIM1	SYNJ2	HOXB3	L1TD1	LRATD1	HOXC5
MIR4749	MIR4740	PCDHA12	MAB21L2	MYO15B	CD248	HAND2	LINC01097	FERD3L
LINC00565	IHH	LARGE2	GRM7	MT1G	RGS12	PLK5	MEOX2	SPON2
CYP26C1	C17orf107	L1TD1	TMEM200B	MAD2L2	SPON2	MIR1237	CRYBG1	PCDHGA7
SNORA4	ZNF217	PCDHGA6	MNX1	RGS14	LOC100130872	HOXC6	SKOR2	PCDHGC4
PCDHA12	GRIK3	PAX5	DPP10	HIC1	TBX5-AS1	PCDHGB3	DSC3	WNT5B
HNF4G	GLI2	MIR3663	EPHA5-AS1	MIR1908	LINC00261	SLC16A3	GRM7	LHX8
COLEC11	CLU	GLI2	DRD4	PRRX2	MIR149	DOK7	MIRLET7BHG	GRM7
LINC00941	PCDHGA5	CYGB	EPHA5	MIR219A2	PRAC2	PCDHA12	ZSCAN10	TLX2
UAP1L1	PCDHA9	SFRP2	HOXC13	H3C11	THBD	BARX1	MAGI2-AS3	ST8SIA5
SNORA63	NRN1	TLX1	GSE1	MIR124-2	SNORD4A	CLU	TBX20	DDN
MED16	MAFB	SPTBN1	CDH11	PTGDS	NNAT	PAX1	TBX5	ESPN
WNK4	PCSK9	PCDHGA8	HOXB2	DNAAF5	IQSEC1	APBA2	FOXL3-OT1	ARHGEF17
CAMKK1	ADGRG1	PCDHGB4	TLX3	SSH3	NKX2-6	SFMBT2	BMP2	TRHDE
RIMBP2	ACTA1	TLX1NB	LHX8	CYP26C1	TDGF1	CRYBA2	HOXC5	NKX2-8
CLIC1	PCDHA7	VWA1	FZD10-AS1	DOK1	SNHG32	CDKN2A-DT	EPB41L3	PNPLA2
SNORD32A	GPRC5C	LOC284798	MSC-AS1	MIR124-2HG	IRX1	TDGF1	LBX1-AS1	ADORA2A
MIR124-2	TOR4A	PLK5	TMEM132C	CLDN9	HS3ST4	SLC19A1	HOXD9	RASSF10
POR	IRX4	KCNQ5	FOXA2	FGF19	TBX5	RRBP1	EBF4	SV2C
PLK5	BEAN1	NTN3	CRYBA2	H3C8	PCDHA6	H1-3	PENK	AGAP11
PCDHA7	LHX8	LBX1	ADAMTS5	MIR219B	FLNC	WNT10B	KLHDC7B	SLC16A3
RNF207	PCDHGA12	BARX1	EVA1B	ELN	PCDHA2	HAND2-AS1	ULBP1	PCDHGA6
RGS12	SLC9A3	PCDHB6	MIR3131	CLU	PCDHGA3	GALR1	GATA5	RTP5
TPTEP1	RASGRP2	NTM	HTR1B	CHRNB1	RASA3	DPP6	SLFN12L	NDUFA4L2
ANKRD11	CPNE7	PCDHGA7	FENDRR	SLC25A10	MIR1469	TACC2	PKDCC	HSPA2
TPPP3	LINC01124	ZFP42	DPP10-AS1	SFTA3	CRIP1	FLNC	ACTA1	SP6
PPP2R1B	ISL2	LINC01305	LMX1B	PLA2G6	SEPTIN9	C2CD4D-AS1	FEZF1	GPRC5C
SLC35D3	HES2	PCDHGB5	PRPH	SIX3	BHLHA9	LINC00642	DPP10	TRIL
BHLHA9	CRYBG1	CLDN9	TP73	PPP2R1B	EGR3	MIRLET7BHG	TNFRSF6B	PAX5
SLC19A1	LINC00461	MT1G	ECEL1	SORBS3	SIX2	MYO15B	LVRN	ZSCAN10
MIR124-2HG	ST8SIA5	FBXL16	HOXC6	CDH4	TCF7	CACNA1E	DMRT1	CYB5B
DNLZ	TCF4	RRBP1	BAHCC1	FOXJ1	RCAN1	ALDH1A3	ZMIZ1	RARG
ADIRF	ZNF532	NKAIN4	NECTIN3	ANGPTL2	PCDHGA2	LTK	EVA1B	PCDHA3
PROB1	CD248	LINC00899	ZIC4	LINC01019	NEUROG1	PCBP3	FLRT2	PCSK9
MT1JP	C2CD4D-AS1	FEZF1	NBEA	ESRP2	HOXB1	KCTD1	DCHS2	NR2F1-AS1
GATB	ZADH2	DUSP2	SFMBT2	FADS1	GGN	ZFP42	GALNT17	ABR
MIR106B	LOC100288748	ARHGAP27P1	CYP1B1	KDM2B	LINC01124	PCDHA6	MAGI2	TLX3
ATP2B2	H1-1	SHANK1	GREM1	LOC100130449	LRRTM1	TMEM132D	SATB2-AS1	FOXA2
FAM181A-AS1	COL24A1	PTGDS	ACTA1	SPOCK2	FZD10	ZADH2	OBSCN-AS1	TBR1
EFNA1	SFRP2	BIN1	HOXA10-AS	PCDHGA12	LOC100499194	SNORD52	NPY	HOXA10
SLC6A4	RGL3	LINC00642	PPM1N	TPCN1	MIR4321	COL24A1	NKX2-8	GLI2
TAGLN3	MIR4321	SHISA3	PKDCC	SLC26A10	ADPRHL1	AJM1	SFTA3	SHISA8
FEZF1	TBX2	H1-1	KCNQ5	SERPINA10	GALNT17	FZD5	KCNK13	TCF4
ADPRHL1	CDKN2A-DT	LBX1-AS1	GALNT17	TPPP3	TPPP3	PDLIM4	GRIA2	CTDSP1
KIRREL1	NXNL2	ACTA1	TBX1	PHACTR3	PNMA8B	RTP5	RIN1	EGR3
PRAG1	NAGS	SP5	SATB2-AS1	SEPTIN9	NBAT1	LINC00461	HTR1A	TOR4A
CIRBP-AS1	SP6	FEZF1-AS1	DLGAP1	DUSP2	ZSCAN10	LOC729683	FENDRR	MIR1237
PCDHGB6	LRRC38	SP6	IHH	EVA1B	MIR9-3HG	CBLN4	ACP4	TFAP2C
RTKN	HOXA10-HOXA9	SFRP1	CEBPA	MED16	FZD2	ESYT3	HTR1B	PIWIL4
LARGE2	HOXA10	TBXT	HOXA6	RGS11	PPP2R1B	CPEB1	DPP10-AS1	FUT4
LOC100287036	LMX1B	GRAMD1B	SHISA6	LLGL2	CDH8	CCDC140	ASPDH	HSF4
CDH3	TPTEP1	DCHS2	CLDN7	CAMKK1	RGMA	NKX2-6	MSC	CYP1B1
PCDHB6	EPS8L2	SECTM1	SIM2	EPS8L2	RPS7	LIMD2	HS3ST3B1	GADD45G
TTYH3	PCDHGA6	MEOX2	DIO3	ENKD1	SNORD52	COLEC11	HCN1	HOXB5
VSIG2	CPEB1	SORBS3	C5orf38	CDHR5	PCDHB13	MT1G	LHX8	GRB7
DMRT3	GSC2	PEPD	NEFL	NES	LRRC4	HOXD9	IRX4	ANKRD63
ACAP3	SLC18A3	SEPTIN9	GATA3	COL16A1	ADGRG1	CD248	TRIL	VENTX
LINC01191	CPEB1-AS1	MIR4745	DSP	PDE4A	PCDHB15	GLIS3	CERKL	ECEL1
PCDHGB3	ALX3	WT1	LBX1	BCAR1	NXNL2	TMEM176A	NEUROD1	TSPEAR
BAHCC1	TBR1	LINC00466	PCDHGA11	MGC16275	PCDHGB7	VMO1	HOXD1	GPER1
IRS1	TFAP2C	PDGFRA	SEMA4C	NEAT1	CDKN2A-DT	LINC00899	FEZF1-AS1	TDGF1
LLGL2	HOXD3	FLNC	FERD3L	FZD2	CLDN9	HHEX	KCNA4	TMEM176B
BARHL2	ESYT3	WNT10A	FOXF1	UBXN6	AKAP8	NPM2	SP6	RAX
RASA3	GAD2	PCDHA5	IRF4	C16orf86	PCDHB8	CGB7	HS3ST3A1	CYP26C1
WNT10B	FLJ16779	PRDM12	ADM	LINC02347	RBFOX1	RAX	TFAP2C	MIR9-1
PCDHA6	ADORA2A	C5orf66	PENK	DDN	RNF157-AS1	THTPA	PCDHGC4	WNT10A
SNORD58C	GALNT9	LRTM2	LBX1-AS1	LINC01551	CAMKK1	PCDHGA2	MIR124-2	MOB2
SDK1	PCDHGB3	ADGRG1	LMX1A	LIMD2	FOXA2	SNORA10	PIEZO2	TMEM176A
RAX	ATP2B2	CRACR2B	NEUROG3	FLJ16779	TRHDE-AS1	CAVIN3	LMX1B	MIR3131
RADIL	SPNS2	ARHGAP8	HOXA10	LOC729683	MYEOV	TMEM176B	GLI2	MIR1469
LINC00899	PIEZO2	DMRT2	LHX1	FAM170B	FAM181A	AATK	PRPH	DPP10
ESYT3	TMEM176B	TTLL10	CALN1	SLC6A9	RPS24	HIC1	CALN1	PCDHGB6
ESRRG	HOXC5	WT1-AS	MIR4740	CYP27B1	CSMD1	TOR4A	LOC100288748	HS3ST1
CATSPERZ	SFMBT2	ECEL1P2	CCDC140	APBB1	FAM13A	SLC35D2	CCDC8	DPP10-AS1
CYGB	GGN	KCTD1	FOXD2-AS1	CBX8	SNORD16	HOXA6	GLI3	RRBP1
HLX	PCDHA13	MOCOS	CBLN2	NTN3	PRPH	LINC00466	TP73	PCDHGB3
CSDC2	DOK7	ZAR1	AJM1	QRFP	LLGL2	HLX	HOXD10	PCDHA10
PCDHGC4	TWIST2	PCDHB4	ALX4	CLDN6	HOXC5	PCDHGA7	CNTN4	CRABP2
CD151	EFNA1	ZSCAN10	MIR196A2	LINC00311	NEAT1	CPEB1-AS1	FERD3L	PCDHGA8
FAM181A	CGB7	SOWAHC	MSC	PTK2B	PCDHB16	HNF1B	CADPS	PCDHGB4
NKX2-8	EZR	LHX5	FLI1	SLC16A8	SPOCK2	PDE4A	HOTTIP	ALDH1A3
MIR93	MIR375	SCGB3A1	ISL1	LFNG	C5orf66	TLX2	PCDHGA12	SNORD37
ARHGAP9	NKAIN4	EFNA1	CELSR3	IHH	ADAMTSL2	IFNL4	PCSK5	MIR4520-1
MIR25	RPP25	PCDHGB3	KCNK13	LOC100134368	DCHS2	PEPD	SCT	TBX15
LINC01097	LOC100130872	GSN	PRAC1	BAIAP3	HAND2-AS1	EZR	SLC6A5	MT1G
PCDHGA8	AGAP11	CHL1	LOC642366	PLEKHG5	PCDHB18P	ZNF217	LBX2-AS1	NEFM
PCDHGB4	PCDHGA7	CAVIN3	CEBPA-DT	DDR1	SOWAHC	TLX1	PCDHA7	PAX9
LINC02731	TLX1	PCDHGB6	HNF1B	LRRC30	DOK7	SPOCK2	HOXB3	KCNQ5
SSH3	NFAM1	CACNG6	MIR1247	PROB1	MIR3176	PIEZO2	UAP1L1	PAX1
DCHS2	TLX1NB	SDK1	TOR4A	ADIRF	RAPGEF1	ALX3	PGR-AS1	ISL2
CELF2	PCDHGB5	RASA3	KCNA4	TTYH2	SNORD58C	NR2F1-AS1	DLGAP1	GGN
NHSL1	EOMES	BHLHA9	WNT3A	MIR4317	SNORD42A	RPS7	ALX3	NKX3-2
CNPY1	EGR3	ST8SIA4	HOXA11	MIR378C	PHOX2A	KCNA4	TDGF1	NR4A2
CIDEA	PDGFRA	ABR	TWIST1	APBA2	HAND2	CLDN9	MAL	ADAMTSL2
DRD1	ARHGAP27P1	SYNJ2	C17orf107	LINC00898	PCDHB4	ADAMTSL2	CDH4	NAGS
SH3TC1	WNT10B	SPON2	PAX9	C14orf180	EZR	GABRB3	ADRA1A	SECTM1
PLA2G6	SALL3	LOC100130872	MIR149	WFIKKN2	HOXB6	PCDHB15	CCDC140	SYNJ2
HRAS	SPOCK2	SLC26A5	COL12A1	MOCOS	SNORD12	ANGPTL2	CPNE7	ALX3
SMC5-AS1	NR5A1	CHRNB1	UAP1L1	EPHX3	MLC1	CSMD1	C2CD4D-AS1	CLDN3
PCDHA5	PNPLA2	SRCIN1	RIMS2	ANKRD53	LRRN1	MN1	MGC12916	ZFP42
SMC5	PCDHGA8	C14orf180	IGFBP3	AMZ1	IRX2	HOXC5	GALR1	DUOXA2
ARL6IP1	PCDHGB4	DOC2A	RIN1	HCN2	H1-1	ADGRA2	MCF2L	PCDHA12
C9orf24	RIPK4	LOC400940	SLC6A3	PCOLCE-AS1	HOXA10	PRR34	AXIN2	PCDHB18P
PHOX2A	LRTM2	PODN	GBX2	MT1JP	SNORA63	HOXB-AS3	ONECUT1	KCTD1
CNTNAP1	LOC100129175	TCEA3	GATA6	AQP1	MIR196A1	PTGDS	ADORA2A	GAD2
TBC1D24	SIM2	H4C6	OLIG3	FAM83E	HRH1	PCDHB17P	LBX2	RNF212
RGS3	SLC6A4	LINC01124	SLC4A11	PGAP6	PCDHB7	PCDHB18P	LTBP2	FLNC
FAM174C	PHOX2B	SEPTIN10	COL24A1	LOXL3	CDH11	PHYHD1	CEBPA	LTK
LMO7	PCDHA3	TCF7	FEZF1-AS1	IFNL4	SEPTIN10	PCDHA1	LARGE2	LINC00261
PIGZ	ANKRD33B	NFAM1	NRG3	COQ8A	GAD2	PCDHGB7	MN1	SLC4A11
TBC1D16	LRRC10B	MATN4	TBX20	H4C6	SNORA4	NFAM1	MOB2	SORBS3
MBP	FGF17	C9orf24	PIEZO2	GPRC5C	PLD6	PCDHA5	ACTG1	WNK4
TNK2	ZFP42	PCDHGB1	NPBWR1	GRB10	C1QL4	TLX1NB	BTBD17	LINC01097
PCDHGB5	LINC02135	ACAP3	PTF1A	CST4	FERD3L	PCDHGB2	SHISA2	IRF7
KCNH2	TMEM176A	PEAR1	PCDHGC4	NDUFA4L2	CHRNB1	PLEC	HAGLR	MIR4520-2
LOC100288123	SLC17A7	PRAC2	LBX2-AS1	PIGZ	LOC284798	ONECUT1	TCF24	DOK7
H1-1	SOWAHC	THBD	LARGE2	NBPF12	VSIG2	FZD2	CBLN4	ISLR2
REXO1	HSF4	SIX3	GATA5	SCGB3A1	HOTAIR	TCF7	MIR3176	AXIN2
CHRNB4	LOC284798	PCDHGA10	KCNQ1DN	FOXF2	SLC6A9	RPP25	AGAP11	PRKCZ
ASB6	SECTM1	COLEC11	DSC3	KCNQ4	RADIL	HSPB6	FAM155A	IQSEC1
SNORA64	LINC00642	NDUFA4L2	SYT10	TCEA3	GPR146	SNORD4A	NPAS2	DUOX2
RASGEF1C	NKX1-2	CRIP1	POU3F1	PHACTR3-AS1	DLX6-AS1	FZD10	SP5	CRIP1
PCDHB4	PCDHB3	MCF2L	DLX5	MT1IP	PCDHGA9	TAMALIN	KCTD1	FAM201A
SNORD4A	PEAR1	CPT1C	TRIL	NKAIN4	FOXI2	OLIG2	GRIN3A	PCDHGB5
KREMEN1	APBA2	PCDHGB7	EN1	RASGEF1C	DSC3	RXRA	APBA2	TAMALIN
DMTN	NKX2-8	CDKN2B-AS1	MIR196B	CAVIN3	SNORD34	IRX4	SLC4A11	NTRK3
ALOX12	PEPD	IFNL4	NDRG4	WNT1	XKR4	NKX2-8	HOXD12	PLEC
ASS1	UTF1	ANGPTL2	C1QL1	ERG	PRLHR	GPR6	NWD2	ADGRA2
MIR4655	C5orf66	CD248	PLEC	PIWIL1	AGAP3	GRHL2	SEMA4C	SYNGR3
ZBTB18	CNTFR	COL18A1	RTN2	MADCAM1	SNORD35A	HOXB13	HES2	SFRP2
MLC1	SLC32A1	LOC729683	CDKN2A	LIME1	OSMR	TCF4	KCNS3	SLC6A4
SHISA3	PCDHGB6	AQP1	ULBP1	BHLHA9	LRIG1	COL9A3	SYT10	PIEZO2
H1-3	PYY	CAMKK1	PAX5	FSCN2	CHD7	H4C13	MYOD1	PCDHB17P
COL9A3	PYDC1	LIMD2	LVRN	RHBDL1	QRFP	CAMKK1	PARM1	SCGB3A1
MIR3940	TP73	RBFOX1	SSC5D	SNORD1B	ABAT	EPCAM	PCDHGA5	MNX1
LINC01749	SP5	SLC19A1	FOXL3-OT1	ZIC4	FZD10-AS1	ASPDH	PCSK9	ZIC1
PEAR1	SLC35D3	DDN	ESRP2	GSN	PDE4A	APBB1	CD248	DLX5
WFIKKN2	CLDN9	PPP1R1B	ADRB1	CRTAC1	ALOX12	HMGA1	GALNT13	BCL6B
SNORA81	SMAD7	MSC-AS1	CD248	PPP1R1B	PRAC1	RNF44	KLF4	CYGB
MIR596	MT1G	APBA2	KCTD1	DMTN	UBC	WFIKKN2	PITX2	MSC-AS1
BCAR1	SEPTIN10	LHX2	HOXD12	FCRL1	GJB2	HOXD10	DSP	FOXE1
SIX3	DLX6-AS1	LINC01551	HTR1A	TACSTD2	LOC100130449	TCEA3	HOXA13	TLX1
ARHGAP8	WNT10A	C2CD4D-AS1	FGF3	RNU6ATAC	SFRP1	TMEM132C	SLC6A15	UNC5D
H4C6	MYO15B	ALX3	LTBP2	TNK2	AKT2	SORCS3	SSTR1	COL9A2
PTGDS	DLX1	PLEKHF1	LOXL1-AS1	PWWP3A	EFNA1	PCDHB4	HPSE2	GDF6
SARDH	LTK	CRYBA2	TBX3	NKX2-8	RGS3	APBB2	NKX6-1	CRYBG1
ADM2	THTPA	EVA1C	XKR4	H4C13	PAX8	ELN	SLC19A1	HS3ST4
MGC16275	TDGF1	ANKRD11	ISLR2	PIP5KL1	FAM181A-AS1	CCDC166	COL24A1	PCDHB16
LCN8	LOC100132215	CLDN10	TPBG	RARRES2	SHANK1	PENK	CHAT	ST8SIA4
NSD1	SLC5A5	SIAH3	FLNC	NPW	CA10	MIR1225	CEBPA-DT	VMO1
NOD2	FEV	GABRB2	TLX2	ARHGDIA	SNORD33	SNORD34	FAM110C	EML2
NSMF	HOXC6	MYO15B	GPT	CKM	PTGDS	PCDHGA6	COL12A1	ESYT3
NDUFA4L2	HOTAIRM1	AQP5	GLI2	ZBTB18	ADH5	COQ8A	PCDHA13	MFAP2
KCNG3	NOL3	PCDHA6	ST8SIA5	TCF4	NKX2-8	BHLHA9	EOMES	PROB1
PCDHA8	AQP5	BCAT1	CDH3	SNORA63	SNORD42B	PRR34-AS1	IHH	SDK1
ZAR1	MBP	MKLN1	HOXB3	NOL3	ESAM	TBXT	TMEM176A	CHRNB1
RPS7	PCDHB15	CIDEA	ABR	VMO1	RUNX3	CYGB	MT1H	LOC400940
CYB5B	PAX6-AS1	FBLIM1	CLIC6	SECTM1	KCNA3	WNT5A	TMEM176B	RNF39
C1QTNF1	RCN1	LHX6	RPP25	GAL	OXTR	FOXL2	ADPRHL1	STK3
KDM2B	SLC6A5	SLC6A4	PRKCZ	IGSF5	MIR663B	IQSEC1	WNK4	TLX1NB
LEFTY2	MIR9-1	COL9A3	WNT10A	SPRY4	PLEKHA2	SDK1	RNF44	L1TD1
COL18A1	FXYD5	C1QL4	DLX1	KIF5C	NEFL	ALX4	MIR196A1	SLC26A10
TMEM176B	DLX6	ADCY4	LBX2	ANO9	SNORD4B	DUSP2	PAX5	TRHDE-AS1
WNT10A	CLEC4GP1	MIR193A	NRN1	S100A9	HOXA10-AS	FOXG1	SATB2	PTF1A
FRAT1	VMO1	LINC-PINT	AXIN2	HPN	C5orf38	PRDM16	WNT10B	P2RX5-TAX1BP3
PRR18	ZIC1	COL1A2	PDGFRA	IFFO1	COQ8A	SNORD33	CNIH3	P2RX5
COL24A1	PCDHGA3	PLEKHG5	MIR9-3HG	PISD	DIP2C	MAP7D1	ECEL1	BIN1
ZFP64	DNASE1L2	DRAXIN	LOXL1	DIPK1B	HOXA10-HOXA9	VSIG2	CHRM2	LRTM2
CRTC1	DRD4	KIRREL3	CPNE7	SLC6A4	LINC01625	RGMA	RRBP1	MAP3K14-AS1
MIR3176	KLHL21	LOC100287036	FEZF1	MRGPRF	EPHX3	LIME1	PRDM13	MIR149
TMEM176A	MIR4488	RHOD	MN1	LAMA5	PNOC	SNORD35A	LRRC10B	INKA2
PDE4D	KCNA4	ALDH1A3	DOK7	EFNA1	CASC15	RARRES2	LRATD2	PRR15
NES	SHISA3	SLC38A1	PLXDC2	MMP26	LIME1	EOMES	GJD3	EVA1B
SOX7	ZFP64	ECRG4	ZSCAN10	NOXO1	GATB	SNORD42A	MIR661	LOC284798
SNORD52	SCGB3A1	EGFLAM	SLC16A11	LINC00668	ZCCHC8	REC8	NEUROG3	FOXB2
TESMIN	DBH-AS1	WNT6	HOXA11-AS	RGS12	HHEX	NETO1	VIPR2	HES2
LIME1	OTOP1	FUT4	NPY	AQP5	AMER2	SIM2	ADAM12	IRX4
TMC6	HMX3	ELAVL2	LINC01097	CCNA1	LHX9	SNORD58C	BRINP1	FOXF1
NR2F1-AS1	AXIN2	CDX2	RARG	CYP2W1	HMGA1	MED16	CRYBA2	TWIST2
TTYH2	CCDC140	PIWIL4	PRDM12	COL6A3	SORCS1	NSD1	ADAMTS19	MXRA8
TIGD3	SLC19A1	ZNF574	ARHGAP27P2	PTTG1IP	EP400	DIP2C	C1QL1	FLRT2
LGALS3BP	MIR149	GAP43	NKX3-2	TNFRSF18	MYO3A	CDH12	FLI1	PCDHB15
IRF5	FERD3L	LINC02731	GREB1L	PPP1R3G	KCTD1	H3C11	CPEB1	COL9A3
FBLIM1	COL16A1	ETV7	LIN28A	MAEA	PCDHB19P	PAX8	PCDHGA8	SP5
PLEKHF1	HOXA1	BAIAP3	LHX5	ADPRHL1	PCBP3	TACSTD2	PCDHGB4	PTGDS
AKNA	NDUFA4L2	ESYT3	ALDH1A3	MIR380	LMNA	SP5	VWA1	KCNA4
DOC2A	ST6GALNAC2	DMRTA2	EVX1	DRD5	GTF2IRD1	PCDHGB1	CPEB1-AS1	ANGPTL2
LINC00319	TMPRSS2	MIR3185	SIX3	KCNK4	AGAP2-AS1	RHEB	GRHL2	OVOL1
DAB2IP	HRAT92	LTK	PCSK9	TRIM47	MIR124-2	SNORD48	ONECUT2	PRR18
KIRREL3	IGF2BP3	DMTN	RNF207	PLXNA2	CCDC166	PPP2R1B	C1QTNF8	MIR219B
SLC26A10	NR5A2	TESMIN	DMRT1	CD27-AS1	GSN	H4C6	IGF2BP2	SOWAHA
TMEM200C	DENND2A	SSH3	ALX3	LINC01721	RPL23A	PIP5K1A	CHRM3	SPHKAP
BIN1	NOTUM	FOXO3	APBB1	SNORA4	SNORD18A	UNC5D	ATP10A	CACNA1G
EPHX3	CYB5B	BEAN1	HOXC5	IL17RC	KIAA1614	ANAPC5	WFIKKN1	ASS1
LIMA1	BRSK2	OPCML	ZMIZ1	PRR35	CNTFR-AS1	PCDHGA12	NEUROG1	SRCIN1
CNMD	PDGFA	LINC00887	GPER1	RASD1	PCDHA5	PRPH	MED16	HPSE2
SLC16A8	PDE4A	POR	SOWAHA	DNASE1L2	ATP10A	LILRB2	RASA3	AQP5
PACSIN1	SLFN13	P2RX5-TAX1BP3	FOXP2	ZNF581	CRTC1	DLX5	LMX1A	RASA3
PRR15	HOXD4	P2RX5	HOXA7	BAIAP2	SLC6A19	LBX1-AS1	MIR3185	MIR219A2
KRTAP10-12	NPM2	VENTX	C1QL2	H1-1	CAMSAP3	OPCML	CDH7	KCNIP2
KCNK4	PCDHB18P	CLEC14A	PCDHA13	ANKRD33B	KCNH2	CGAS	SYNJ2	PYY
PDGFRB	TGFBR3L	TAGLN3	ROR2	MAP1A	GALR1	DLG4	MIR3131	NRN1
PRKAG2	DLX4	IRX4	TYMP	MIR299	LINC00899	ZNF826P	LRRC3B	ADM2
AQP5	SIM1	PTCH1	LINC02875	RHOD	CELF2	DNAAF5	NRXN3	PCDHGA10
ARHGEF7	ANGPTL2	HOXB5	SLFN12L	TMEM190	PRR18	MIR3619	PCDHA12	SLC19A1
ECRG4	KCTD1	PCDHB15	SYNJ2	VSTM2L	PCDHGB8P	LBX1	TLX2	EPHX3
MFF	DMKN	MAD2L2	MIR193A	COL6A1	PCDHB17P	TWIST1	PCDHA3	NR5A2
PGF	MIR3663	DBH-AS1	GALR1	C7orf65	ANGPTL2	FOXL2NB	HOXA6	RIPOR1
PDGFRA	EMX2OS	HAND2-AS1	HPSE2	DNAJC22	MIR4673	SECTM1	PCDHA1	WNT2B
HCG11	ALDH1A3	ELN	GRIN2C	KHNYN	CLMP	GAD2	L1TD1	PCDHGA12
SCT	GCM2	ADM2	WNK4	ADCY4	PACSIN2	NPR2	PLK5	KRT7
CPT1A	MIR3940	THTPA	ATP2B2	PTCH1	BTBD17	DMTN	ALDH1A3	MIR124-2
CBX4	VWA1	NODAL	MYOD1	BAIAP2-DT	AQP1	LINC00261	MIR9-3	TMPRSS2
LIMD2	PCDHA12	DPP7	HMX2	RTN4R	GPR26	QRFP	GABRB1	HS3ST3A1
SNORD48	SNAPC2	HCN1	TRIP6	NEU4	PCDHA13	ANKRD20A11P	GDF6	COL18A1
COL11A1	TFAP2A-AS1	HAND2	HAND2	SLC2A9	LOC100507053	PCDHGA9	CYP1B1	PEPD
CD27-AS1	SALL1	TRHDE	LRRK1	LINC02120	SARDH	NCOR2	SOCS1	CNPY1
SOX10	CHRNB1	KALRN	CERKL	MIR4526	PCDHGA1	CLEC14A	MIR1237	PTPRN2
PNMA8B	L1TD1	C17orf67	NEUROD1	MIR4669	CELSR1	TBX18	ESYT3	LINC01124
COL18A1-AS2	SOWAHA	RARRES2	HNRNPF	TMC6	MIR3183	MIR196A1	PCDHB6	COL12A1
MCF2L	IFNL4	RIMBP2	MEOX2	DOC2A	FBXL16	CDH3	FGF3	PCDHA5
SOHLH2	INHBB	H3C12	RRBP1	FAM30A	SNORA10	FAM83E	PRAC2	MBP
SNORD18B	SNAI1	NRXN3	FGF8	SMIM24	LRRTM2	PTX3	ADCY2	TMEM102
KIAA1614	CACNG8	FRZB	ADORA2A	MIR3940	LHX2	C5orf66	POU3F1	DLX3
SNORD42A	ZAR1	ADGRA2	CNIH3	H2AC16	VWA1	CDHR5	PCDHGA6	TNK2
HHEX	KCNJ12	RIPPLY3	KCTD8	MAPK11	DHRS3	NEFL	C17orf102	ITPKA
LINC00642	MIR1237	MIR5087	PCDHA7	CARD9	SNORD12B	PSAPL1	EPHA4	DUSP2
FLJ16779	SYT17	CNTN4	SLC19A1	ADGRA2	KCTD15	FZD10-AS1	RAB26	EPS8L2
EPN1	PPP2R1B	PTPRE	GATA4	GJC2	BAIAP2	RBM47	BCAT1	CLDN9
DUSP2	THBD	TBX5-AS1	LRRC10B	MIR411	BMP2	DMRT2	SEPTIN9	CORO6
CNTFR-AS1	TPCN1	RAMP1	H1-1	LRCOL1	GTF2H2C	MXRA8	MIR9-3HG	APBA2
MOGAT3	NAT16	CBLN4	WNT7B	MIR1197	DIPK1B	ANKRD63	CDH8	FGF8
LHX2	GPT	PTPRN2	ASPDH	TTLL10	KATNIP	APCDD1L	TCF7	C1QL1
ITPRIPL2	ADAMTSL2	CHRNB4	IL17REL	TNS2	WWP2	CHAT	OLIG3	S100A10
GRB7	MNX1-AS1	TCF4	EGR3	MIR205	ARC	CRIP1	CADM3	ANKRD33B
MIR4681	ALX1	FAM181A	LOC145845	MFAP2	NRG3	DOK1	H1-1	SPTBN1
ADSS1	RFX4	BRINP1	SLC6A15	FBLIM1	WNT10B	PCDHB19P	DLX1	TXNIP
SLC25A10	GHSR	CDKN2A	MIR10A	FAM107A	IFNL4	SNORD18B	SPHKAP	TMEM37
TMEM190	CRACR2B	KCNH3	FAM110C	LINC00900	MT1JP	CGB8	PHOX2A	CD248
COL1A2	MNX1	FAM181A-AS1	IRF7	NNAT	FOSL2	CYP11B2	CHRNB1	CIDEA
MEOX1	CRIP1	LOC100288748	MBP	IDUA	SOX17	FAM182B	CHSY3	LOC100240735
UCP1	MIR219A2	COL16A1	DOC2B	LINC00941	SLC26A10	MIR3176	WNT10A	SLC16A8
COL16A1	MOB2	PRRT3-AS1	DOK6	LINC00114	NKX2-2	SCT	VMO1	SALL4
RMST	SNORD18B	MIR595	HLX	MTUS2	ZMIZ1	HMX2	LPAR1	THTPA
CCDC166	MIR219B	BMP8A	CYGB	SIGLEC12	NAV1	MIR149	FOXG1	KCNK4
LOC729683	HES3	DOK1	COL18A1	TBC1D24	SATB2	LOC100130992	CYP2E1	SHISA3
CD8A	GATA3	CIRBP-AS1	NTF3	FBXL16	H4C6	ADCY8	DNAAF5	SLC5A5
HSPA8	SLC4A11	CYP26B1	ADAMTS1	PCDHGA10	CREM	PCDHA3	HOXB1	LINC01305
ST14	SFXN3	PGGHG	SYT6	ANK1	CTNNA1	GATB	NR4A2	TMEM121B
SIAH3	PDZD7	SPRY4	CATSPERZ	CYB561	GPR6	ADPRHL1	PDE3A	TCF7
LSP1P3	H2BC10	MIR375	C5orf66	TRIM34	ZFYVE28	LOC284798	MIR4488	FLJ16779
CLDN9	MAL	ANKRD63	NRXN1	ADSS1	EPB41L3	AKAP13	SEMA5A	BAIAP3
VTRNA2-1	SDK1	ESRP1	FOXL2	GATB	SDK1	PTTG1IP	RBFOX1	SHANK1
RIPOR3	PCDHA6	EBF4	ODF3B	NBL1	SKOR2	ST8SIA3	KCNJ3	ZNF423
KCNK1	SYNJ2	MEGF6	PDX1	MAP3K14-AS1	CD27-AS1	RADIL	IRF7	PYDC1
SLFN13	CKM	DGKE	COL27A1	CYBA	A1BG-AS1	ANKRD11	GPR146	RUNX3
KCNIP1	FAM181A-AS1	MT1JP	FOXC1	SPATA32	PIGZ	CRK	EVX1	PCDHAC1
PKNOX2	PPP1R1B	GRB10	TOX2	ADGRF5	L3MBTL4	RAB26	COBL	TFAP2E
SEPTIN9	TTLL10	MAL	ADM2	RBFOX1	WNT2B	TSSK6	SNHG18	CRABP1
CRYBA2	CORO6	ITPKA	WNT5A	NHLRC4	SATB2-AS1	PAK5	PLCB4	RFX4
ATXN7L1	SYNGR3	NFATC1	PCDH8	PIGQ	WFIKKN1	HOXA10-HOXA9	FZD8	IFNL4
RNF216	SNORA10	FZD10	C1QL3	LINC00887	TBC1D24	HOXA10	FOXD3	NPM2
PCDHB16	MOB3A	TSPEAR	CHRM3	KRT42P	LPAR2	DOC2A	FEZF2	NNAT
SNORD10	PTF1A	HOXA10-HOXA9	EN2	SNORD1A	ARL6IP1	NSA2	CCDC166	COBL
RAPGEF1	DUSP2	HOXA10	EFCC1	LOC100288123	CLDN23	AQP1	HMX1	ZBTB46
IFFO1	GBX2	ITPR3	DLX6-AS1	MAPT-IT1	GUCY2D	ST8SIA5	ITGA9	LHX1
NBEA	ISLR2	SLC26A10	TBX2	COL18A1	ANXA2	PAX6	SEMA3D	DSCAML1
NAV2	FOXL3-OT1	MCHR1	OTP	PWWP2B	ZAR1	CACNA1H	SHISA3	PRPH
DMRT2	GRIN2C	LAYN	CA10	OR10H5	BAIAP2-DT	MIR4710	DMPK	GJB6
CCR10	HOXB1	PITX1	ALDH1A2	MMD2	MTMR7	MIR596	GABRA2	RIN1
KCNIP3	LRFN5	ACKR3	NRG1	MIR4636	MOB3A	MAP1A	PCDH8	FOXL2
LOC100130872	CSMD2	ITPRIPL2	VWA1	DLX1	PIP5K1A	OVOL1	ESR1	ROBO3
NPY	CERKL	CYP1B1	MIR375	MT1HL1	TLE5	SNORD4B	TRH	GDF7
GATA3	NEUROD1	PCDHB17P	MIR4488	REXO1	CKM	TPPP3	PCDHGA7	SEPTIN9
RFX4	PAX6	NHSL1	OBSCN-AS1	RMST	DUSP22	PLA2G6	MIR3619	LAYN
PCDHGB2	LOC100287036	TRIL	SSTR1	CST5	MIR23AHG	HOXA-AS3	PCDHB15	APBB1
TAPBPL	RRBP1	MIR4710	MGARP	LOXL1-AS1	TNK2	AKNA	ZFP42	CNTN4
ZNF135	MLC1	TAS1R3	PNMA8B	PDGFB	GRB7	EPHX3	MBP	CDKN2B-AS1
SRL	KRT19	LFNG	PPP1R1B	HRAS	PHYHD1	KCNJ12	GATA6	OXCT2
C12orf57	LINC00273	MRGPRF	SATB2	KRT82	DUSP2	PISD	RTP5	PLEKHD1
DTX2	RNF165	SGPP2	VSX1	MIR1180	KCTD8	PCSK1	PCDHB2	SLC35D3
PPP1R16B	REREP3	S100A10	MOB2	CIRBP-AS1	PLEKHG4B	EFNA1	MNX1	HOXB-AS3
CORO2B	HLX	DNAAF5	L1TD1	TUBA1C	MT2A	TNK2	FLNC	HES3
TRIP6	SORBS3	CRYBG1	PLPP2	ZNF580	MT1A	TRIP6	PDX1	ZAR1
TSPAN32	SRCIN1	SLC35D3	PEAR1	PLEKHF1	SNORD32A	PCDHGA3	EN1	NOL3
ANXA2	APBB1	LOC100129175	DLX2	CBLN3	POLH	SNORD32A	WNT5A	IL17REL
OSBPL5	ANKRD63	GRIK3	KCNIP2	PCDHGB6	MSC-AS1	L3MBTL4	TAFA4	PCDHB4
HRCT1	RASA3	ST6GALNAC2	SLC9A3R1	AKAP8	RPS15	LMX1A	LHX5	RASD1
GJB6	NHSL1	RIN1	OVOL1	CHD7	GPT	SNORD38B	ADRB3	LINC00642
LOC100499194	SLC38A1	TBX5	PAX7	MIR4278	MIR4655	GPT	HOXA10-AS	MEGF11
MTA3	CIDEA	TMEM132D	NPTX1	H2BC18	NTM	ANKRD65	THSD7B	NR5A1
RIPK4	DSCAML1	PLA2G6	HAND2-AS1	LINC00112	GSX2	SNHG32	MAP3K5	TPCN1
CDHR5	HOXC4	ACP4	EMX2OS	MOV10L1	FAM167A	NRXN1	ZNF217	C11orf87
MIR3183	TCF15	PCBP3-AS1	GRID1	NCS1	PPP1R1B	BCAR1	SPTBN1	ARHGAP27P1
ACSBG1	ICAM1	KCNG3	MIR3615	MIR323A	HELZ2	NKAIN4	MSX2	FOXF2
LRIG1	BNC1	PDGFB	PRDM13	ZMYM5	CDH3	MRGPRF	DENND2A	CPEB1
PPP1R1B	CYP1B1	TWIST2	ADRA1A	LINC01446	ANKRD20A11P	VWA1	FAT4	AQP1
BARX1	CAMKK1	MCTP2	CDH7	ASS1	FLJ16779	PLXNB2	ACAP3	LINC00941
WNT5A	TBX18	GALNT3	LINC00466	SLC1A7	SNORA81	NOTUM	DBN1	TENT5B
SNORD36C	DENND1C	AKNA	SPOCK2	REC8	TFAP2A	RBFOX3	FFAR4	TRH
MINAR1	PODXL	NPAS2	DLX6	LILRB1	KLHDC7B	WNT5B	HOXC13	ST6GALNAC2
NGEF	LINC00565	RAB37	SEPTIN9	LTBP1	FOXJ1	PFN3	MIR375	PIGZ
ARHGEF4	PRTG	IGSF9B	GATA3-AS1	CACNA1E	RBM20	PCDHB12	PRDM8	SOX17
CD72	FBXL16	LINC01625	DSCAML1	SUN3	OLIG2	FOXH1	SPOCK3	BHLHA9
MIR1286	SYT6	MIR202	SLC6A5	HNRNPA3P1	ELN	EVA1B	RYR2	MYO15B
ST6GALNAC2	DCHS2	PCDHGA2	HOXA9	CDKN2B-AS1	PCDH8	CBLN1	MIR615	INKA2-AS1
SNORD16	FLNC	BCAR1	LOC100288748	RABL6	AATK	GUCY2D	RPRM	DIP2C
ANKRD63	EVX2	ZCCHC24	THBD	CPNE7	CPNE7	IFFO1	ST8SIA4	DOC2B
CYTOR	FAM181A	SKOR2	BRINP1	OXT	WNT10A	YIPF4	IGF2	CPEB1-AS1
SNHG32	WNT5A	PRAC1	CYP2E1	HSPA2	ATXN7L1	HES5	ANGPTL2	BMP8A
SEMA5B	PRKCZ	PCDHGB2	OTX2	SEMA5B	ST8SIA3	SNORA64	LRTM2	FZD2
CABLES1	OTP	TENT5A	TDGF1	ABAT	SLIT1	AKAP8	PCDHB17P	PKDCC
WFIKKN1	CORT	ADPRHL1	FEZF2	DIP2C	TIGD3	LOC100288123	RXFP3	RIPK4
MRGPRE	CNTFR-AS1	DCC	HOXC4	PDE4D	PCBP3-AS1	TAS1R3	NPR3	ADRB1
PLEKHD1	EVA1C	TENM3	NR4A2	PNMA8B	GABRD	SLFN13	MYRIP	GSN
C17orf98	IGF2BP2	ADM	ZFYVE28	C2CD4D-AS1	SOX10	REXO1	PCDHB3	FOXL2NB
LINC00887	HMX1	MXRA8	NWD2	NPM2	HLX	HTR1A	LINC00466	HOXB2
PHF19	NPAS2	GCNT2	MCF2L	PUF60	PLEKHG5	POR	NTM	C9orf24
ADCY4	PCDHGA9	DLX3	PLA2G6	PFN3	ANKRD11	TCERG1L	EMX2OS	HOXB-AS1
TLE2	ASCC1	ARHGAP9	FOXL2NB	MELTF	RXFP3	LENG9	CLDN9	DNAJC22
CYB561	ELN	PTGER1	HMX3	GALR3	HSD17B1	CIDEA	PIEZO1	PCDHGB7
CALHM2	HR	PIGZ	MARCHF11	FAM170B-AS1	STARD13	PIF1	GPR6	PCDHGB1
RIN3	C1orf94	PHYHD1	SOX18	TESMIN	MFAP2	PRTN3	IKZF1	DNASE1L2
NKAIN4	LINC02381	FGF17	MSX2	KCNA3	GLI3	EGR3	DIP2C	PPP1R3G
SNORD35B	RARRES2	LIME1	PFKP	METRN	MAP1A	NR5A2	RNF207	PCDHGA3
PCBP3	NODAL	OTX2	TENM3	LINC00460	MAFB	SCGB3A1	RASGEF1B	PDE4A
MST1L	FGF8	PRKCZ	RUNX1	CLIC3	BCAR1	GRM7	APBB1	PCDHA1
DUOX1	NGEF	RTN4R	TMEM176B	WNT10A	HOXA6	KCNH2	NKX2-4	KIRREL3
DUOXA1	PLEKHD1	PLEC	C2CD4D-AS1	LINC02447	TM4SF18	PAX3	FGF4	PGF
KCTD1	DDN	HOXA6	KCNG3	MCHR1	HTR1A	SNORA4	GATA3	NKAIN4
GAL	COLEC11	TBX3	NOS1	ACSS3	ACAP3	GFAP	COLEC11	TAL1
LINC01168	MIR4749	GIPC2	TMEM176A	KCNH2	LINC00963	BCL6B	CPNE8	PHYHD1
PAX8	NKX6-2	MIR3176	LOC284798	CLNK	PCDHB12	DHRS3	NODAL	HOXC6
SHANK1	LFNG	VPS9D1-AS1	IGSF9B	LILRA1	PLA2G6	HOXB3	BARX1	H3C11
LAMP5	MSC-AS1	PPP2R1B	PCDHGA6	RHEB	NKX6-1	TPCN1	RAPGEF1	ADRA2A
PARVB	EBF4	TACSTD2	EML2	RIN1	TMEM132C	LOC100287036	PAX8	CIRBP-AS1
IQSEC1	MIR1227	KIRREL1	FZD7	NAGS	GASK1B	C1orf194	PCDHGB6	GRIK3
LINC00273	SEMA6D	CCBE1	ATP10A	NR2F1-AS1	ZMYND8	H3C6	MT1G	PDLIM2
LFNG	APCDD1L	TBR1	MIR1237	BCL9L	MARCHF11	ALX1	GATA4	H4C13
BTBD17	FZD10	PCDHB2	MAGI2-AS3	CCDC88B	XPO5	SNORA63	PEPD	MICB
CACNA1H	PCDHGA2	SP9	HOXC13-AS	RNF44	VANGL2	GABPB2	PCDHA6	WNT7B
MEIS3	KCNIP3	PCDHA2	ESR1	ALOX12	SIGLEC11	CDH8	ROR2	AATK
LTK	ANKRD11	CNGA3	EPHX3	ACAP3	AXIN2	RAET1L	PTGDS	TGFBR3L
CIRBP	COMP	MED16	FLJ16779	AP5B1	TRAF1	CCDC8	KCNV1	ITPR3
MIR661	TRPS1	ADGRD2	VENTX	TEKT5	REREP3	TRHDE	LINC01124	TCEA3
SNORD4B	NTRK1	APBB1	PCDHA3	MT3	CRK	CHRD	PPM1N	PCDHGA2
CABP4	NKX3-2	RGS14	PLXND1	PSG11	LOC100131496	SLC6A9	TGFBR2	HAND2-AS1
ELN	EPAS1	SORCS1	ZFP64	TAPBPL	NKAIN4	LOXL3	MIR4655	TAGLN3
IRX3	MIR10B	FGF8	SPTBN1	FAM181A	LINC00311	HPDL	DOK6	NODAL
SNORD18C	EPHX3	SATB2	KHNYN	MEOX1	MIR4530	F2R	DUSP2	MLC1
ZCCHC8	CH25H	RSPH6A	PCDHA1	MIR596	CCDC85C	SEMA4C	PROKR2	OBSCN-AS1
TACSTD2	AATK	ANKRD65	CPEB1	LCN8	C2CD4D-AS1	GFM2	OVOL1	LINGO2
NBL1	HOXB5	RGS12	ADARB2	GUSBP10	MIR596	UNC45A	CCDC85A	RGL3
SMPDL3A	HOXD9	PTTG1IP	PACSIN3	PIGR	COL6A3	CYP26C1	PIP5K1A	LINC01551
DLEU7	COL18A1	CD72	DOC2A	SEMA4C	TH	CYP11B1	PRAC1	HCN1
AP5B1	CHRD	OVOL1	CRIP1	ANKRD30B	MCHR1	CYB5B	POR	MCHR1
WNT2B	TRIM72	DAB2IP	SP5	RNF135	SNORD38B	NPW	TOLLIP	TMEM132C
NFE2L3	LINGO1	PCDHA1	APBA2	MIR657	PCSK9	FLJ16779	TYMP	DLX4
FAM160A1	KRT7	UGT8	WNT2B	NOTCH1	ANK1	HLA-J	PRKG1-AS1	TPPP3
PHYHD1	DAXX	MCOLN3	IFNL4	SCT	EVA1B	PCDHAC2	SOX14	FBXL16
TLE3	ADGRD2	ATP10A	CPEB1-AS1	MTMR9LP	UBXN6	TMEM91	COL18A1	UGT8
NPAS2	HPN	GUCY2D	RBFOX1	ARHGEF7	LOC100506178	BCKDHA	ISM1	WT1-AS
CACNG6	CLIC3	ZFYVE28	HCN4	DLX2	SLC10A4	MARCHF11	KLF2	MIR1-1HG-AS1
ISLR	NBEA	ASS1	CDH8	RPS7	VGLL4	RAPGEF1	PRDM16	GPR6
MELTF	P2RX5-TAX1BP3	PCDHGA9	PTGER4	AGAP3	LGALS3BP	ADIRF	KCTD8	ELN
LRRC56	P2RX5	MAP1A	TCF24	DSCR4	SMTN	APCDD1L-DT	PDZRN4	SLC26A5
KCNC1	TRH	GALNT6	COL23A1	HNF4G	RNF207	GPR152	AQP5	PCDHB13
KYAT3	SATB2-AS1	GATB	PTGDS	H3C6	TPM2	TTC34	MFAP2	IHH
RBMXL1	PCDHA8	RBPJL	PCDHA12	CNTFR-AS1	AGAP11	LINC01305	DSCAML1	KALRN
MCTP2	CLIC6	LINC00273	NKAIN4	RASIP1	RALGDS	MIR381	LINC01558	ADIRF
MCHR1	SNORD16	THBS2	SPOCK3	PCDHGA8	PLK5	LINC01304	NR2F1-AS1	CLMP
TRIM61	CAVIN3	TUBA1C	SLC10A4	PCDHGB4	FBN2	PCDHB5	SLC17A7	CAVIN3
PCDHA9	HRCT1	RNF157-AS1	DDN	NIBAN2	TBX1	PCDHB7	HSF4	CLIC6
MIR202	TCF7L1	RTKN	UNCX	GPR146	LINC01619	FGF8	ADARB2	DOC2A
DNASE1L2	OVOL1	EPHA6	OSR2	RFPL2	ZFP36	FEZF1-AS1	PCDHGA10	HOXB3
F10	TCF7	RBM38	MFAP2	LDLRAD4	RBFOX3	PLD6	DKK1	ADPRHL1
CRYAB	KRTAP10-12	LOXL3	NAV1	ZNF763	SUN1	ALOX12	CDH2	GSX2
DOK4	MSC	TNK2	GPR6	RNF216	CLEC14A	MOGAT3	MIR1225	TMEM190
DYNC2I2	WNT5B	FAM182B	IGF2BP1	STK25	LINC00565	ASCC1	TMEM200B	CORO2B
GPR152	INSRR	SLC4A8	HOTAIRM1	SSBP2	CRIP2	IGSF9B	MCOLN3	ARHGAP8
NIBAN2	CDH15	SNTG1	FOXK2	SNORD34	OXT	SCUBE3	AQP1	LFNG
SNORD36A	COL4A2	LRRC38	MIR4321	SERPINA1	ZBED9	MSC-AS1	USH1G	DRAXIN
KCNA4	NES	MEGF11	FAM163A	FOXH1	SERPINB9	PCDHGC3	HOXD13	HOTAIR
ZNF570	POU5F1	PXYLP1	TLE5	SYNPO	CHAT	MIR487B	PCDHGB3	HOXC4
PCDHGA9	HOXB-AS3	RASGEF1C	GDF7	PRCD	MYBBP1A	PCDHGB8P	ALX4	HOXA10-HOXA9
CECR3	CYGB	AIRE	PIGZ	MLNR	CYP26C1	A1BG-AS1	FSCN2	TSSK6
CD9	TAGLN3	GATA5	TMEM132D	IRF7	TRABD	NODAL	KIAA1217	MSC
ASCC1	LAMP5	IRF5	ITGA9	TNS3	LOC100506388	CELSR3	LOC729683	HLA-J
KCNQ5	RGMA	PCDHB19P	WNT6	FRAT1	PKNOX2	BRSK2	IFNL4	ALX1
HOXA10	HAND2	LHX8	MAGI2	CDH3	POU5F1	KCNA1	UBE2E2	LINC02381
HELZ2	TIMP2	EGR3	ADGRA2	MIR4710	HSPA8	PLEKHG4B	GDF7	CDKN2A
ST8SIA4	HOXB2	H2AC14	KCNK9	ADM2	CD72	SNORD16	PAWR	PEAR1
NTN3	TPPP3	RHPN2	SYNM	RNF112	CDH7	GABRA5	PTK6	DNAAF5
KIF5C	ST8SIA4	RIPK4	USH1G	RBM46	RSPH6A	FSCN2	ITGA4	CD8A
FNDC11	AFF3	SH2B3	GRIN2A	PDXK	PACSIN1	HOXB1	SIX3	ICAM5
TUBGCP6	MXRA8	PLCB4	FOXQ1	AEBP1	MIR155	SIGLEC10-AS1	GABRA1	EPHA6
KCNC4	PITX2	MIR5700	KCNJ12	LOXL1	PSMD5	RHOD	SLC24A3	HAND2
TLX1NB	DPP7	RADIL	VMO1	ANKRD65	HNF4G	EPB41L3	EZR	CLEC14A
TCF7	PCDHGB7	QRFP	LOC100129175	NDRG1	FLRT2	ELAPOR1	RADIL	CELSR3
UTF1	HHEX	CYP26C1	CGB7	PDZD2	NES	PPP1R3G	TPCN1	MIR5087
CKM	TESMIN	HTR1B	MTA3	TBR1	MIR615	FAM131A	LIMD2	SLC38A1
GLB1L3	SNORD18C	GPT	SHH	FZD5	INPP5A	ENO1	DLG4	NOTUM
CARD9	RBM20	RBM47	KCNS3	FFAR2	LINC00642	NCS1	CAVIN3	LARGE2
CHD7	CCDC88B	GJB2	PAX3	CHRD	DHX34	ANO9	OTOP2	HRAS
FBN2	FZD10-AS1	C13orf42	OTOP1	LINC00656	FUT4	AGAP3	PODN	HR
TMEM167B	PIGZ	PTGER4	BHLHA9	GAREM2	PIWIL4	DDR1	MIR663B	PRCD
MT1E	GRAMD1B	CD27-AS1	PHYHD1	TP73-AS1	CUTALP	KCTD8	MIR193A	GALNT9
XXYLT1	PRR15	ECEL1	ELN	TEF	NRG1	FEZF1	DDN	ATP8B1
KLHL29	CPZ	IFFO1	CNTFR-AS1	AKT2	TAGLN3	MRPS31P5	ESRP2	SOWAHC
SYNPO	KCNQ4	TRHDE-AS1	PCDHGA8	TRPV5	RIPPLY3	TCAF1	GRM6	HLX
GPR25	VSIG2	ANK1	PCDHGB4	GDF7	RPL13	ZNF579	CDKN2A	MIR1225
CTDSP1	MED16	KCNK4	HOXB6	PCSK9	POR	SNORD18C	SHANK1	WFIKKN1
SERHL	GUCY2D	H2BC10	EPB41L4A-DT	ARHGEF17	TAPBPL	INPP5F	PTGDR	FOSL1
ALDH1L1-AS2	OTX1	RFX4	KLF2	C6orf132	CYB561	ZNF649	FGFR2	TRADD
GREB1	LHX1	SLC4A11	EPB41L4A	MIR379	KIRREL1	RBM46	SLC16A11	MED16
TLX1	PCBP3-AS1	CKM	HAND1	SPNS2	MIR196B	SH3TC1	ANKRD65	GIPR
GLI3	MRGPRF	ATP2B2	C1QL4	PACS2	MSC	TRADD	ST3GAL1	PPM1N
SLC26A5	EPB41L4A	UCP1	CPNE8	PDLIM4	RHEB	LRRTM1	ZFP64	SNORA10
RASIP1	PCDH17	NRN1	SRCIN1	OTX2-AS1	COL18A1	MOV10L1	KCNQ1OT1	CACNA1E
CDKN2B-AS1	OVOL2	LRRC10B	KCNV1	NTF3	LCN8	ARC	PCDHGB5	TENT5A
CGB7	FOXB2	LRCOL1	RIPK4	ANKRD6	MIR1260B	VGLL4	NRN1	SLC4A8
RIPPLY3	C1QL1	MIR4540	BCAR1	SNORD35A	MIR4786	ESAM	PRKCH	HS3ST6
MEGF11	HCK	BCL2L11	HOXB4	TSPOAP1-AS1	ZC3H12C	ANKRD24	INSYN2A	MIR4251
KRT7	GATB	LINC00565	HCN1	ENTPD2	MIR595	HOXC10	MIR196B	GALNT6
FLJ33534	REC8	SLC6A9	NOTO	LCN10	IRF7	RNF216	UGT8	UTF1
CPXM2	HELT	GFRA2	RAB26	CYP11B2	PIM3	LHX8	LINC00565	ICAM4
SFXN3	HRAS	ANO9	SDK1	CORO6	GPX7	SPHKAP	PCBP3-AS1	CPNE5
PDZD7	AMDHD2	TUSC1	SP6	SEMA3B	C15orf62	PAX2	PRR18	EGFLAM
SOWAHA	COL4A1	BCO1	MCHR1	CD151	RIPK4	MT1JP	EPHB6	ZNF710
MIR219B	H3C11	TLX2	BARHL2	CRABP2	LYPLAL1	CHRNB1	PCDHB18P	TUBA4B
ZAP70	PTPRN2	SSC5D	CHSY3	LINC00701	LOC100287036	RBFOX1	TRIM58	PCDHB19P
GSDMD	AQP1	MIR4530	BEND4	ZCCHC24	SET	SLIT1	FAM83B	DMTN
FOXH1	TNK2	H2BC14	GABRA5	SLC34A2	CNTN4	LCAT	DENND2B	SPINT1
MEF2D	NNAT	VSX1	LSR	TNFSF8	PITX1	GJB2	NKX3-1	H4C6
DMRTA2	FOXF1	SIM2	SEMA3B	KRTAP4-5	KYAT3	ANKRD33B	IGDCC4	MIR615
PCDHGA7	PCDHB17P	LOC100130992	EPHA10	MIR3176	RBMXL1	ADAP1	GJB6	NTRK1
SP6	GFI1	NBL1	MIR124-2	PSG8	LINC00461	COX19	MAP1A	RARRES2
MOCS3	RAPGEF1	CNTFR-AS1	MIR3619	MIR181C	ZIC5	MIR1286	WDR97	CKM
GIPC2	KRT42P	PCDHGC3	CCNA1	SLA	BSG	CABP4	CYGB	MSX2
MIR219A2	EVX1	CPNE5	PCDHGA7	RADIL	SNORA64	NTN3	CLEC14A	FRZB
TMEM37	MIR124-2	DTNA	HOXB13	C9orf24	BAG4	LOC101448202	HMX3	KCNQ4
CLDN23	NEUROG3	PPFIBP2	GDF6	TCL6	PFN3	RPS11	WNT2B	NFAM1
ALDH1L1	NR4A2	ADRA2A	DUSP2	OR6W1P	MROCKI	ARHGEF25	BMP3	GPR1
HNF1B	SLC6A3	CHD9	MNX1-AS1	MIR758	LYPLAL1-DT	COL16A1	PCDHGA2	HOXA6
COPS5	MIR1-1HG-AS1	RGS3	CAVIN3	RCOR2	ADGRB2	NUMBL	PCDHA5	XKR4
C13orf42	DIO3	MTA3	IRX5	NUMBL	FAM83E	ZSCAN10	PCDHGA3	CBX8
GAREM2	POR	CORO2B	ACAP3	PLXNB2	PAX1	DUOX1	EN2	MAD2L2
MAP3K7CL	EGFLAM	PDLIM4	SOX14	GUCY2D	TM4SF1	DUOXA1	LOC100129175	RIMBP2
EPB41L4B	HS3ST6	TAL1	HES2	COCH	CNIH2	DPP7	PER1	ZNF703
NKX6-2	EBF1	RAET1L	WDR97	NDRG2	ASS1	PCDHGB6	BHLHA9	PRR35
PAPLN	SLFN12L	SPHKAP	HOXA1	GCNT1	HSP90AA1	DRD5	PLXND1	RCN3
MCOLN3	WFDC2	SEC14L4	NR5A2	BIN1	TMBIM1	PCDHGA1	CAPZA3	SNAPC2
MIR4429	PCDHB4	FZD10-AS1	AQP5	NGEF	WNT5B	FEV	SLC35D3	JMJD8
HLA-H	DLX3	DMPK	PCBP3-AS1	KCNH3	LIMD2	LRRTM2	CATSPERZ	MNX1-AS1
HLA-G	BHLHA9	IL11RA	CACNA1A	CCDC85C	RHOD	KLF3	SLC9A3	PAX8
MIR595	CABLES1	SLC9A3R1	ANKRD20A11P	KCTD13	MTA3	C1QL4	MIR663A	CNTFR-AS1
PRMT1	SLC6A9	CCDC140	AKAP8	DAAM2	KCNG3	NKX6-2	SDK1	B3GNT9
LINC01341	PCDHA5	ALX1	PRDM16	CYTOR	CAVIN3	MNX1	SHISA8	CILP2
LAG3	SNORD48	KCNIP3	DBX1	KDELR3	PXYLP1	EGFLAM	IGSF9B	KHDRBS3
ABLIM2	GJB2	ENTPD2	MT1H	ZC2HC1C	HOXC6	PLEKHG5	ADAMTS15	ADCY4
MT1IP	ALKAL1	GPR6	TFAP2A-AS1	CST1	FAM174C	CDK10	SLC25A10	AMN
IL11RA	DMTN	MIR4429	TMEM132E	DBN1	SPATA32	HCAR1	PTMS	CH25H
SLIT1	ARHGAP9	SH3TC1	ADPRHL1	MIR1286	APOB	SDR42E1	NBEA	FBXL8
MGARP	LLGL2	CHRNA4	DMTN	LRIG1	KLHL21	ZKSCAN5	NR5A2	MCOLN3
RPS15	TRHDE	MIR3615	CHRNB1	ANKRD11	LOC389705	PXYLP1	PLPP2	EBF4
NFASC	EPB41L4A-DT	FUT1	FGFR3	PCBP3-AS1	ASPDH	PIP5KL1	CIDEA	GLB1L3
SMG1P2	ZIC5	COL24A1	IGF2	POR	ZNF410	RALGDS	MIR663AHG	JPH4
SLC7A5P1	AMZ1	RNF216	TLX1	NPR2	LINC02731	ZCCHC8	GRB7	ALDH1A2
MATN4	ADGRA2	KCNC1	PHOX2A	H3C12	GABRA4	LINC00887	POU4F3	KCNG3
FLVCR2	HOXB-AS1	MIR4655	SLC6A4	DNLZ	LOC100507346	GRM6	TCF15	UCP1
STK25	ETV7	SHH	LOC100130449	BACE2	IL17REL	DUSP5	AATBC	DLX1
MYO18A	MYOD1	AMER2	TLX1NB	MIR4492	GAREM2	MIR889	RASGEF1A	PCDHGA9
C2orf50	JPH4	MFAP2	CBLN3	LOC100287036	GAS6	MIR539	PLCZ1	MCTP2
MVB12B	FFAR4	KCNQ4	BMP8A	ESRG	LIMA1	RASGEF1C	CRIP2	KRT19
RHOD	ACKR3	KRT86	SPNS2	GC	LEFTY2	PLIN2	LOC100287036	ELAVL2
AMPD3	DOC2A	ATP8B1	TPCN1	SOX8	MAP3K14-AS1	PROSER3	C2CD4B	LOC100132215
CPT1C	ADCY4	GGT5	ESPN	PCBP3	RNF216	GJC2	HLX	VIPR1
LRRC14B	UCP1	CCDC88B	SLC25A10	PRR34	KASH5	ICAM4	ABR	KLF11
SMIM24	LOC100130992	C1orf194	NKX6-1	MIR589	CXCR4	CKM	PLEKHG5	NTN3
PRSS36	ZFYVE28	GASK1B	RNF44	DSCR8	LRRC14B	TBC1D24	TRIP6	POU3F1
SPOCD1	LINC02731	RAP1GAP	PRKCH	SNORA81	LIMD1	SNRPG	FLT1	TUBA4A
EDN2	POU3F1	ELAPOR1	GSX2	TNN	MT1IP	KCNJ3	MIR596	SATB2
FUT2	NOTO	NFE2L3	RAPGEF1	LINC00466	NPY	IRX5	SPNS2	PAPLN
EGFLAM	SLC30A2	CD7	CAVIN1	MAN1B1-DT	LOC729683	ELANE	NOTO	NAV1
CYP1B1	MIR3147	NKX6-2	MAFA	SNORD33	MIA-RAB4B	DENND2B	CHODL	TRIM17
SNAI1	CRABP1	WNT1	GALNT9	ATP2B2	NDRG2	BARHL2	SLC13A5	DNLZ
MOCOS	RPS7	TTYH3	PDGFA	RASA3	THSD7B	MIR4655	CAMSAP3	MAST4
RNF225	PODN	PSME3IP1	PCDHGA5	TLE5	LINC02891	CTNNA1	PAX3	AMZ1
JMJD8	TMEM37	HEY2	MGC12916	CYB5R3	EPS8L2	PCDHB13	PDE10A	PCDHB6
SNORD18A	PLEC	TNFRSF10A	DENND2A	APOOP5	ZNF710	LINC00319	UBE2QL1	SEMA5A
ILF3	ALX4	CNTNAP2	LRTM2	CDKN2A	APBB1IP	MIR3183	PCDHGB1	CLEC4GP1
NR5A1	RNF157-AS1	SFMBT2	BMP8B	XXYLT1	ANAPC1P1	LOC100507346	LINC01305	SLC17A7
GRAMD1B	LOC100130449	GPR1	MYADM	LSP1P3	CD8B	MGARP	SPINT1	IRX5
HOXB1	KCNG3	LRRC34	LRRC4	ZNF826P	JMJD8	NTF3	DCC	SLIT3
NFIB	RASL10A	CABP1	TCF15	AIF1L	GAB2	SNORD42B	ADGRA2	ALCAM
BEAN1	KIF12	MIR200B	ZIC5	PVALEF	PCDHB3	VHL	ZFPM2	ITGA9
MT1L	C14orf180	KRT42P	CPXM1	MIR382	NR2F1-AS1	NTM	FGF14	ABO
MT1M	PIP5KL1	PIP5KL1	ZNF574	MROH6	MIA	LOC100506388	PGBD5	COX7A1
RNF212	DOK1	AEBP1	STK3	TMEM37	TOLLIP	FLJ12825	NPTX1	HOXD1
SOWAHB	FLJ12825	ACSS3	GFI1	PYY	RASEF	SEC16B	PGR	SEPTIN10
PHLDB1	DNAAF5	DOK4	AMER2	APBB2	AMIGO3	CRYZL2P	ZBTB46	PLA2G6
CSPG4	NKX2-6	RMST	ADIRF	UGT3A1	OPCML	MAP3K14-AS1	SETBP1	GUCY2D
RAET1L	RNF39	MLC1	PGBD5	SUN2	NOD2	ZNF581	PCDHGB2	PDLIM4
RNF112	SNORD34	GRHL3	GRB7	LTK	DMTN	LINC02120	KCNIP4	SNHG18
ATP10A	HLA-J	C15orf56	BARHL1	HELZ2	RXRA	SLC6A4	NGEF	VSIG2
FRZB	LINC01305	PAQR6	KLF4	PGK2	PHLDB1	MAP3K14	PRDM12	GHSR
PRRT3-AS1	DLK1	ANHX	AGAP11	TGFBI	VAV2	DBN1	ACTB	TACSTD2
NRG1	TACC2	ZBED9	CLEC14A	TBC1D16	LAG3	SPATA32	CLRN3	COLEC11
MAN1C1	RNU6ATAC	EXD3	ISL2	C15orf62	SSH1	GAREM2	HLA-H	LIPE
SOWAHC	HOXB3	PCDHGB8P	FLJ12825	PFN1	SMPDL3A	GRIN2A	GPSM1	PCDHAC2
PABPC4L	MIR124-2HG	PGF	BCAT1	GPR3	ARHGEF25	OLIG3	GPR39	LRRN1
GAK	DIP2C	KRTAP10-12	SRD5A2	GIMAP7	RPS13	FOXF2	CELSR3	H3C12
PCDHA2	SNORD33	MIR4488	LTK	B3GAT1-DT	SPAAR	GPR25	ADIRF	MT1JP
LRCOL1	PRR35	PRR35	AKR1E2	COL24A1	EBF4	LOC100130449	ADAMTS20	PLEKHG5
ARID5A	JMJD8	CGAS	BAIAP3	HIVEP3	SALL2	ERG	HOXA7	CNGA3
DVL1	TRADD	MRPS31P5	RYR2	TIGD3	ACSF3	LINC00311	EP400	HLA-F-AS1
HPCAL1	SOX8	GREB1	NID1	PLK5	MIR4681	NDUFA13	LOC100126784	ACAP3
ZNF589	MIR3621	TRIM58	PCDHGB5	HBBP1	AP2A2	YJEFN3	AGAP3	TBX3
MOB3C	RGS14	MIR1-1HG-AS1	CACNA1H	ACTG1	SNORD68	CLDN7	CYP26A1	GATB
PRR25	SNORD52	NKX2-6	FZD5	TMEM176B	HOXD4	NDRG2	GAS7	HPN
SLC1A7	GAL	JMJD8	TENM3-AS1	PLAC4	TICAM1	OXT	APCDD1L	KLF4
PIRT	SMIM1	PCDHB18P	DOK1	LEFTY2	SP6	PHACTR3	PGGHG	CELSR1
AGAP3	MOGAT3	TENT5B	PAX8	VENTXP7	SLC6A2	RIN1	MAEA	BNC1
MIR4739	HAND2-AS1	PCDHB12	ABCG1	WDFY4	ARHGEF7	LINC00941	NDRG4	MIR4530
ANK1	CCBE1	WNK2	TRPC6	SLC4A11	CPT1A	WNT7B	TOX2	CACNG6
TNNI1	MCHR1	PAK6	GATA6-AS1	LINC01366	PTGES3L-AARSD1	OLFM1	PNMA8B	TUBA8
GALNT6	TCEA3	TFAP2A-AS1	PLEKHG5	TBXA2R	MDFI	IRF5	KCNK1	ADGRD2
ITPKA	ANO9	LOC389641	VSIG2	LRTM2	CTNNA2	GNG4	DRD4	SMAD7
CD8B	SNORA63	PPP1R16B	FGF4	PPP2R2C	KCNA4	GINS2	MOCOS	OSBPL9
ANAPC1P1	OSR1	AMN	RGS9BP	TLE3	SELENOW	GP5	GRM1	TBX2
SHANK2	SIGIRR	TBC1D24	PCDHA6	PRLR	MEOX1	MIR380	PCDHB14	HLA-H
TBXT	GREM1	GLIPR2	SLC30A3	SMAD3	LOC648987	KRTAP1-5	CNTFR-AS1	NECTIN3
TTLL10	EVA1B	LOC100288123	PGR-AS1	PRTG	DUSP5	MIR1197	SYNM	MIR1-1HG
ZNF662	SFRP1	MIR1286	EGR4	DDC	MIR1286	MAEA	LRRTM2	OTOP1
MIR496	TENM3	MT1IP	KIAA1217	LINC00943	LCAT	C1orf94	RASGRF2	TJP2
SSBP2	CORO2B	CPNE7	DNAAF5	RSPH6A	PTGER1	TIGD3	PLCB1	OSR2
ZNF423	REXO1	PYY	PCOLCE-AS1	RIPOR1	SHISA2	ZFYVE28	PRR5L	KCNC1
TWIST1	WFIKKN1	FGF20	LINC01096	TCEA2	CPLX2	ARHGEF7	OXR1	NWD2
RBM20	PITX1	EMX2OS	NTSR1	CDC14C	USP6NL	MIR4456	C15orf62	PTGER1
JAG1	CEBPA	REREP3	TPBGL	TBL3	DNLZ	LINC01625	FOXK2	NELL1
CLMP	CD27-AS1	HPDL	VIPR2	AKNA	BRSK2	DCHS1	LINC01191	DLX2
C1orf94	LOC100288123	PCDH20	MMP15	BCL6B	SORCS3	NMRK2	TMEFF2	FAM163A
MIR377	MIR615	MIR129-2	CNTNAP1	SOX10	TBC1D32	MIR193B	RGS9BP	PIP5KL1
TSSK6	TMEM132C	H3C11	EVA1C	ITPR1	TAS1R3	MAP3K21	KHNYN	ADAMTS5
TNXB	PHACTR3	CTDSP1	WNT9A	EP400	PPP1R3G	IDUA	SIM2	COMP
DUS1L	NAV2	REXO1	SIX6	COL9A2	RARRES2	MMP25	DLC1	RGS12
HPSE2	IL11RA	TNFRSF18	GDNF	MAP1B	FAM170B	PLEKHA6	ALKAL1	VWA1
DENND2A	COBL	TAPBPL	DLX3	LINC00642	RAB26	HPN	MAP3K21	OLIG2
SLC4A8	RFLNA	HOXB-AS3	GSN	MAN1B1	ALDH1A3	SARDH	P3H2	MEGF10
PPFIBP2	LHX3	LINC00886	PARD6G-AS1	CRB2	HSPA7	FEM1A	PLD6	MATN4
SNORA67	MMP15	HES3	KL	NHSL1	PCDHGA4	GON4L	TNK2	H1-3
HPDL	HRK	LINC00689	DPP6	CA14	STK25	MIR379	GRB10	PRAC2
PTK6	H4C13	PHLDB2	ADRA1D	LGALS3BP	TBC1D9B	CD27-AS1	ITPR3	RGS14
SET	SLC26A10	OSBPL9	ZNF710	RGS3	RCN3	MIR124-2	CNTNAP2	FAM110C
CYP24A1	HOXA9	ARL9	ZFP42	LAMB3	ATP6V0A1	RIPOR1	DLX2	CEBPA
LGALS9B	SMOC2	NAV1	OTOP2	PPFIBP2	LINC01354	SP6	GAL	RBFOX1
LYPD3	PCDHB13	RARG	TAFA4	TOP1P1	ANKRD30B	STARD13	PYDC1	LIPE-AS1
TMEM106A	PCDHB19P	ANAPC1P1	ST8SIA4	OXTR	NPAS2	SHISA8	ANKRD11	IGSF9B
SORBS3	PCDHA1	ACTR3C	ARNTL	FLJ36000	TRIM58	HNF1A	MLF2	KDM2A
RAB6B	LMO3	MGARP	PCDHB6	TNFRSF12A	SEMA7A	SLC10A4	TENM3	GAL
GPR146	HLF	CD8B	HSF4	ESPNL	ECEL1P2	ZNF729	PRCD	DLL4
RNF165	LINC00605	LINC00605	KCNC1	SYK	RAB3A	TOGARAM1	C5orf66	PCDHB7
MYBBP1A	PTK2B	CELF2	ADCY1	PHOX2A	CYGB	MAFB	ARHGAP9	SORCS1
GLIPR2	PRDM8	B3GALT5	MT1G	PLCB4	LINC00588	SNORD46	LRRC7	PCDHB8
TOLLIP	RHOD	NGEF	SOCS1	SHANK2	SH2D6	PODN	TBC1D24	FAM181A-AS1
FRG1BP	CHRM1	HNF4G	NKX2-1	ACTBL2	DND1	CRTC1	FLJ12825	WNT5A
PLD6	ADCY1	AMOTL1	C2CD4B	CLRN3	MGARP	DRD4	PDZRN3	INSRR
ANKRD20A11P	SNORD18A	HLF	CFAP77	WSCD2	TUBGCP6	CPXM1	LOC145845	LOC100130449
TRIM72	ATOH1	FAM13A	CRIP2	KRT7	RNF212	LOC442497	CTNNA1	EVA1C
FRMD4B	RASSF10	TLCD3B	PODN	TMEM238	MIR10B	FOXD4	OBSL1	SHH
MRPS31P5	ICAM5	PLEKHA2	KCNH3	TRIL	RPL26	CTXN3	IFFO1	SNHG28
RPL7L1	SSBP2	NXPH2	BMP4	UCP1	CYP2E1	PCDHB2	ADRB1	PPP1R1B
KRTAP10-9	C9orf24	FOXH1	PCDH17	ZBP1	DYNC2I2	ACTBL2	WNT6	TESK2
DPPA4	MIR10A	CAVIN1	NFIX	LTC4S	DLX6	GABRA1	SLIT3	MIR4526
C15orf62	CACNA2D3	WNT5A	NECTIN3-AS1	OPLAH	LRRC34	RASL11B	GHSR	HTR1A
MSC-AS1	PLPP4	CLDN6	CNTNAP2	MEF2D	TMEM167B	MIR323A	GABRG3	RGS9BP
RASGRF2	APCDD1L-DT	GPX7	DNMT3A	PAX8-AS1	XXYLT1	GSC	MIR4740	ARAP2
PRSS33	SNHG32	LEFTY2	ADGRG1	LRSAM1	METTL7A	KRT42P	CHRD	PAQR6
DPP7	ELAVL4	HOXA-AS3	TRH	MIR329-1	GHSR	RPL23A	BNC1	FAM181A
DPM1	CRABP2	LOC91450	NAPRT	CNR1	ITPRIPL2	BRD9	NLRP6	PRDM13
ZKSCAN5	ZBTB18	PTK2B	NODAL	CIRBP	SLC17A9	LINC02891	LINC02381	IL11RA
OXCT2	ZNF875	WFIKKN2	FBLIM1	OR6K2	SYNPO	SNORD12	TRPC6	HPCAL1
MEDAG	CLDN10	MEOX1	SLC25A25	CACTIN-AS1	PRKCZ	GPSM1	AMER2	SIAH3
DIPK1B	SNORD35A	SNTG2	EPB41L3	SLC49A3	TLX1NB	MIR299	KHDRBS3	LINC00273
ZC2HC1C	MMP2	RNF112	PAX2	HNRNPF	THTPA	NES	NKAIN3	PTTG1IP
ACSF3	DDR1	LMO7	FOXG1	IL19	PDZRN3	C15orf56	SSTR4	PHACTR3
SNORD36B	MIR124-1	LINC02881	DBN1	HRCT1	TLX1	COL6A3	CYP26C1	GSAP
SECTM1	TLE3	CPT1A	CHODL	FRMPD2	DAB2IP	WDR97	PEAR1	RADIL
SALL1	BMP4	PIEZO2	ALOX12	UNC5D	ANKRD33B	GLYCTK	PCDHB19P	RASL10A
CCDC88B	COL12A1	XKR6	GABRD	LOC100130992	ZNF273	MST1P2	CDH13	EOMES
LSP1	PCOLCE-AS1	H3C6	PTTG1IP	PRSS36	TMEM184A	SDHAP3	CCBE1	NKX6-1
KRTAP10-6	MCOLN3	LLGL2	ACTG1	ARHGEF40	BIN3-IT1	KCNK4	LINC00941	POR
TEKT2	A1BG-AS1	TFAP2E	GALNTL6	TOLLIP	TNNI2	ITPRIPL2	TPPP	FRAT1
ESR1	LHX2	RNF126P1	FAM201A	MYOCD	ATP9B	SNORD35B	MIR4526	GATA3
GPR6	KIRREL1	F2R	CBLN1	C15orf56	CADM3	IGFBP7-AS1	MARVELD3	COL16A1
ADGRA2	SNORA4	SET	MIR9-3	RIPPLY3	CHRM3	ANAPC16	DUSP5	HNF4G
SCGB3A1	TLX3	MEIS3	TAC1	NSMF	SQSTM1	RIPOR3	EVA1C	SLC6A9
MORF4L1	ZNF570	TEF	TMEM37	OR7E85BP	HPDL	LRRC34	TES	NGEF
LINC00092	ARSI	DUOXA2	ERG	MIR921	CHRNB4	LBX2-AS1	GATB	ADSS1
MAP3K14	LAYN	LIMK1	LINC01124	LRRC1	SORBS2	KNDC1	MYO18A	CDHR5
KRTAP10-10	CARD9	OPLAH	WNT10B	TNXB	PCDHGA10	C14orf180	MCTP2	RAB6B
CXCR4	NECTIN3	LINC00028	TCEA3	PRAMEF12	LSM1	FGFR2	DMTN	SLC6A5
MFAP2	SLIT1	SLC22A18	PRKG1-AS1	SLC13A5	SPIB	SATB2	PCDHA2	ALKAL1
ADAM33	BCL6B	IRS1	ADAMTS13	VAX1	TRIM67	COX7A1	MYO3A	CLDN10
MIR193A	NDNF	SLC29A1	IGF2BP2	ZBTB42	PTTG1IP	TPTEP1	NAV2	PLLP
MEIS2	RGS9BP	GJC2	TDRD10	LOC284788	KNDC1	EMX2OS	LRCOL1	NT5C1A
BEST4	WFIKKN2	KCNH2	RTP5	PRSS33	DPP10-AS1	SATB2-AS1	PCDH15	TMEM52
SFRP2	RASGEF1C	SARDH	LINC01305	OR8B8	FLJ12825	CSMD2	KCNA1	CLDN6
POU2AF1	SLC22A31	MIR661	ADAMTS17	PRR34-AS1	MIR124-1	BIN1	ESPN	MT1IP
PFN3	NEU4	SLC43A3	PAX6-AS1	EGOT	PCDHB11	AKT2	LIME1	CHRNB4
DECR2	MIR124-1HG	GLTPD2	RCN1	ARHGAP44	PCDHGB2	LINC01124	FOXH1	REC8
MKLN1	FLI1	RUNX1T1	INSYN2A	MYO18A	SERPINH1	SYT17	MAL2	GPRC5A
AKAP8	SHISA8	NCAM2	FAM83E	HSPB8	GLTPD2	CBX8	NXPH2	ACSF2
NRIP2	MIR3185	CSDC2	MED16	CLIC5	LHX6	CNTN4	FZD10	MGA
NNAT	FGFR3	PMEPA1	PTMS	MIR3167	IDUA	CHRNB4	VENTX	DAXX
SEPTIN10	ICAM4	HLX	IRX3	S100A8	KCNV1	SNORD18A	KCNA7	LIMA1
RNF39	PAX5	HOXC5	ITGA4	LRRC56	TBXT	REREP3	RHBDL1	GRB10
C1orf194	EDN2	CEBPA	SHE	NAA11	RPL37	TRIP13	SYT15	AHRR
PLPP7	MIR596	GABRA1	PCDHGB6	SLC29A1	ACOX1	MAPK13	SV2C	SOWAHB
AKT2	MYO10	EPS8L2	KIF12	LMF1	LAMP5	KATNIP	ZBTB18	ENTPD2
DSCAML1	H1-3	LINC00311	GAS7	KCP	MIR200B	LEFTY2	LOC100507346	ARHGAP9
TFRC	PTGDS	CSMD2	SECTM1	KAZN	C12orf57	MIR411	MCHR1	BEAN1
MIR4669	GAK	HLA-J	LHX2	KIAA0754	MEF2D	TRHDE-AS1	NFAM1	C16orf74
TMC2	GCNT2	AHRR	CACNA1B	CTAGE1	APOBEC3D	HSD17B1	PRSS36	DIXDC1
MESTIT1	HTR1A	ARHGAP44	MEF2D	RPP25	CBLN1	LAYN	DACH1	CYP27B1
LINC00261	HOXD11	TMEM37	COL9A3	SOGA1	LOC100130992	MIR663B	SLC16A7	PTGER4
SCRN1	S100A10	FOXP1	GJB6	MFAP4	SYCP1	CYP1B1	TPBGL	PPL
MYF6	MT1JP	CPEB1-AS1	HRAT92	MIR181D	CYTH1	C2CD4D	PRLHR	KL
LINC-PINT	TRIL	INPP5F	FKBP5	RUNX1	ENTPD2	TUBGCP6	ELAVL2	MIR3185
MXRA8	DUOX1	LMX1B	OVOL2	KCNIP2	ATP13A1	WNT6	PCDHGA1	SLC7A10
HOXA10-HOXA9	DUOXA1	TBL3	DIP2C	PAK6	CACNA1H	CYTH1	TMPRSS2	RGS11
KLK4	FNDC11	CPEB1	PPP1R3G	DHRS3	ANKRD30BL	KLF11	AKT2	ADGRG1
U2AF1	SLC25A25	CD8A	ESYT3	PGLYRP3	RPS11	SALL2	EHBP1L1	NOTO
LRRC10B	ITGA5	PLLP	PDLIM2	LINC02731	GALNT6	CADM3	PXDC1	CDCP1
RGPD8	EFCC1	FBP1	HOXD13	KCNJ12	WFIKKN2	KIAA1614	SLC6A2	PCDHB12
NELFA	BEGAIN	BCL6B	PCDHA5	CIZ1	COL24A1	PCDHB8	VSIG2	EML2-AS1
PCDHGB1	SNAR-F	RRAGD	PTPRN2	BNC2	BRD9	TRAF1	DUSP10	XXYLT1
IGFALS	CIRBP-AS1	FOXD3	COL1A2	SBNO2	HSPG2	ANKRD53	PLA2G6	HPDL
ADM5	H2BC18	NAV2	HOXC11	SULF1	GPR25	COL12A1	NDUFA4L2	NKX6-2
SLC43A2	ROBO3	ACTC1	HOXB1	LAIR2	KDM4B	ZNF292	AKAP8	HOXA9
DEPP1	TMEM102	GP5	RNF225	MUC6	SH3BP2	LOC100288748	ARAP2	RAB37
C9orf139	LRRC34	SOWAHA	FOXO3	RASL10A	SLC4A8	NCAM2	OSR1	KREMEN1
MIR1260B	CRIP2	MYO18A	C3orf70	DUSP22	MIR124-1HG	MSC	MEF2D	HOXD-AS2
EBF1	SLC24A4	FGF10	ZNF703	KREMEN1	SERPINA10	HNF4A	TMTC1	WFDC2
SNX29P2	AKAP8	CLIC3	DKK1	PODN	SNORD46	TLE5	GUCY2D	ANKRD18A
TPCN1	APCDD1	CHD7	EML2-AS1	LINGO3	TRPV5	PTGER1	RASEF	CA10
RFPL2	ANAPC16	MAST4	PCDHGB7	ACSM2A	PTPA	RTTN	RAET1L	CDH15
MIR183	ASS1	IGFBP7	TNK2	MIR5700	SLC4A11	LINC01619	ZNF649	FEV
GUSBP4	SIRPA	MT1E	ATP8B1	SNORD52	MACROD2	ZMIZ1	BMP4	LINC00900
CYBA	ASCL2	KCP	ESAM	RAB11FIP3	FRZB	ATCAY	KCNA3	NPY
PITX3	ADPRHL1	DUOX1	TUBB6	HAAO	TRIB1	PTPA	CRIM1	PCBP3-AS1
FAM167A	KLK4	DUOXA1	TMEM121B	TRPC7	EXD3	ZNF77	BCAR1	CNTN2
GJC2	SSC5D	GLB1L3	DCHS2	MYO16	SNORD58A	DMKN	SLC25A25	MIR9-3HG
AGGF1	SH2D3A	PHF19	FAM155A	KIF1A	CNTNAP1	JMJD8	MEG3	MIR3183
DBH-AS1	LINC-PINT	B3GALT5-AS1	CPT1C	MOB3C	ABLIM1	ZSCAN18	VGLL4	GDNF
PFKP	ADM	FZD9	HR	MYD88	IL11RA	RNF39	FOSL1	HCK
ELAPOR1	GSN	TNFRSF11A	SHISA8	CRP	LSP1P3	GPR26	INS-IGF2	LINC01749
RIN2	SH3BP4	JAG2	RPRM	LINC00939	NPTX2	H2AC14	CD27-AS1	MIR4710
DENND3	AJM1	EN1	KLF11	FMNL1	GRM6	LLGL2	NEFH	SATB2-AS1
CDX2	KL	PCBP3	OSBPL9	PSG7	MIR4535	OTX2	SEMA6D	OTX2-AS1
ANO9	RIPPLY3	H4C13	BMP2	FBP1	CYP2W1	GAK	PLLP	SEMA3B
TCP11	INF2	SERHL	IL17RC	LINC00917	DPP10	PRSS36	VSX1	HSD17B14
UNQ6494	ERF	FAM163A	NGEF	FCRL3	KLHDC8B	DIXDC1	MATN4	HOXA10-AS
USP35	PRR18	ADAMTS13	KCNQ2	ANXA2P3	MARVELD2	PCDHB10	FGF8	MCF2L
FAM20C	SLIT3	GSX2	MOCOS	MIR4673	ERG	ZNF580	SLC6A9	LRRC56
MPPED1	GLB1L3	LINC01097	ICAM5	FRZB	SIPA1L1	TBX1	MRGPRF	CERKL
PTPRN2	MKLN1	OXTR	TFAP2D	RASSF3	RASIP1	PAX9	CLEC2L	NEUROD1
CSMD2	ADAM33	ESR2	SLC4A8	ASPDH	WDR97	SENP7	UPP1	CACNA1B
NEU4	PRAC2	RPP25	GABRA4	GCNT2	PTGES3	IGDCC4	PCDHB12	KCNK13
HTR1A	MIR193A	PDLIM2	COL16A1	CBX4	SCUBE3	OBSCN	SLC4A8	PODN
HIVEP3	PCDHB12	MFSD6L	CCDC166	ZNF662	FREM1	PHACTR3-AS1	LAMP5	IFFO1
HSPB2	CGB8	CHRM1	GALNT6	MTARC1	SPHKAP	SRL	HAND2	LINC00565
HSPB2-C11orf52	IZUMO4	MAGI2	PHLDA2	TMEM233	ANHX	SORBS3	FGF19	LRRTM1
AMIGO3	PKNOX2	NTN1	TBC1D9B	MIR3182	POLG2	MST1L	TRIM17	SLC9A3
FLNB	TRPM2	PRR15	OSR1	HES6	CCDC8	CARD9	SIX6	C1QL2
LHX6	PLEKHF1	TMC2	SLC16A8	DPPA2	SH3TC1	SLC13A5	GALNT6	KREMEN2
SNORA3B	RNF44	DRD1	LRIG1	CABP4	PDGFRB	ANK1	ALOX12	GHR
C3orf62	SIAH3	ALDH3B1	FASN	MAP3K14	MOV10L1	TSHZ2	CORO2B	ARRDC4
DDX49	TESK2	CARD9	GJD3	FBXO27	SNORD1C	MIR4752	PTGER4	ZFP64
PXYLP1	SNTG2	AKT2	MT1IP	RBM38	CNTNAP5	TCF7L1	PAK5	TRABD2A
TBR1	TMEM200C	ST14	NPR1	CHST14	SMOC2	ZNF587B	EGR4	KLRG2
HSPB6	MEIS2	SLC16A8	ZBTB46	GPR152	ANKRD6	ZNF587	PRKG1	EPOR
LOC100506388	CCK	PAX8	PCDHB18P	GALNT3	VPS35L	ABLIM3	KALRN	PDXK
PDE9A	RADIL	ANKRD30B	P2RX2	EDN2	TMEM26	PPP2R2B	MATN3	CSMD1
CRABP2	WNT7B	PITX3	WNT1	CRTC1	MIR15B	AKAIN1	FOXC1	ZFPM1
TFAP2A	SCUBE3	SYNPO	LINC00565	PTRH1	KCNJ12	PAK6	PTPRE	UBE2E2
BRICD5	KRTAP10-10	C16orf91	ADAMTSL3	GARS1-DT	NGF	CDH11	RALGDS	DNAAF3
CYP2S1	CD72	PTGDR	DOK4	L1TD1	SEMA4C	MAFK	WNT11	LOXL1
CRABP1	ST14	RGS20	LAMP5	ZBED2	ADRA2A	PABPC3	KCNJ6	C2CD4D
WNT11	PRSS36	INSRR	COL9A2	MIR4674	GRIN3A	IGFBP7	RHOD	NSD1
LINC00857	ANXA2R	PNMA8B	HES3	MIR487A	DKFZp451B082	HSPA7	ADAMTSL3	CAV2
SLC43A3	PLEKHG3	FAM83E	KCTD11	MOCS1	IQGAP1	FGF18	PCDHGB7	WDR97
PCDHGB8P	CRLF1	IGFBP6	CADM3	RBM47	BCR	STEAP1	CRACR2B	LINC00887
CHRND	KRTAP10-6	PCDHB7	CELF4	RNASE12	CDK2AP1	LOC100132215	TLL1	PNMA8B
FAM83F	PAX3	APBB1IP	GATB	MAPT-AS1	TLX2	RAB11FIP3	GSX2	RAET1L
PLEKHG3	ZFHX3	LEF1	TRADD	CD7	MIR16-2	SNORA3B	CLDN10	NDUFA13
MEST	KCNK17	MMP2	LRCOL1	DEFA4	ZNF728	MIR615	A1BG-AS1	YJEFN3
TSPAN18	SOX18	KIF5C	RHPN2	NOTUM	LY6G5C	KLF3-AS1	SHE	DSC3
KCNA3	SHISA7	DUOX2	GCM2	ZNF423	MFAP4	PKNOX2	JAG2	ZFYVE28
PNPLA7	PLEKHA2	FOXB2	EP400	MIR9-1	BCL6B	MFSD4B	NFIX	AKNA
SH2D4B	DPPA4	FAAH	SLC16A3	DAB2IP	AKNA	HOXC11	LRRC4	TMEM30B
ATP1A1	LEF1-AS1	MTMR9LP	MYRIP	KRTAP19-5	IGDCC3	LINC00526	HOXC13-AS	LDLRAD4
ZNF569	PCDHB6	HLA-F	HS3ST3B1	CALHM2	ZNF587B	SLC6A2	CNNM1	C1QL3
HS3ST3A1	WT1-AS	FOSL1	LBH	LINC01777	ZNF587	ADH5	ST6GAL2	SLC6A3
MIR943	PLD6	NPM2	MIR663B	MYO16-AS1	SOCS6	ZNF273	HCN4	MOCOS
TBC1D9B	FOXA2	COCH	LFNG	MT1E	SHF	MIR375	MYO10	SNORD34
DRAXIN	ADD3	IGFBP7-AS1	GPR146	MVB12B	TNXB	MZT2B	KRT7	PISD
MSC	BCAR1	PRDM14	MCC	SOWAHC	C1QTNF1	ANKRD20A8P	TBC1D9B	ELAPOR1
LINC00659	FAAP20	MEDAG	PODXL	SNORD18B	RNF112	PCDHA2	RIPPLY3	NPBWR1
SYNC	ALOX15	COL18A1-AS2	KCNQ3	OR51I2	TBX15	ADRA2A	IGFBPL1	DLG4
PCDHB3	SNORD4A	MT1L	BAIAP2-DT	PSG1	ECT2	C1QL2	CCDC88B	TMEM42
LRRC74B	RHBDL1	MT1M	MINAR1	IL16	ENAH	POU5F1	CPT1A	MRPS31P5
RCAN3	UBC	NKX3-1	CDH4	PCOLCE	CKMT2	LINC00667	KCND2	MIR564
SULT1A1	ITIH5	LINC00319	FOXH1	LINC-ROR	GAS6-AS1	UBC	LHFPL3	SALL1
PLEKHA7	GLI3	TUBA8	ARHGEF7	PPP1R12C	DGKD	MYBBP1A	CD8A	LSP1P3
FGF8	SNORA64	DPP4	JPH3	CEBPA	CDX1	KCNQ3	APCDD1L-DT	TTLL10
NOTCH1	ADAMTS15	CECR3	LOC100288123	SNAI1	SLC22A18	UAP1L1	HLA-J	TRIM72
CHRNA4	ANKRD65	GAS6	TRIM71	SLC43A2	TWIST1	NEAT1	ITPRIPL2	SCT
MIR4786	IRS1	PACSIN1	ALKAL2	CLDN19	HOXC4	SNORA81	ATP8B1	RSPH6A
PVT1	LRFN4	REC8	SLC16A12	PHF19	NCAM2	C16orf74	PARD6G-AS1	ALOX12
KIF1A	LMO7	RPS13	PCDHB15	KLHDC7A	KCNH3	MIR1180	ADAM33	SH3PXD2A
LOC100130238	HIC1	DIPK1B	NKX3-1	CACNA1H	RASD1	EML2-AS1	POU4F2	C1orf194
LRRC2	KANK3	GNG2	IFFO1	KRTAP17-1	KLK3	PCBP3-AS1	TDRD10	RAMP1
FASN	CXCL14	CRYAB	REXO1	AOPEP	FAM178B	MIR196A2	PCDHB13	CXCL16
SH3BP4	TAPBPL	FAM160A1	SOWAHC	FAM13A	SRRM3	RPL6	EFNA1	MOGAT3
NCS1	TSSK6	UNCX	CYP26A1	LINC00922	DUOX1	MIR3182	LRIG1	ABCC9
OXTR	PRPH	NTRK1	CAMKK1	GPX7	DUOXA1	CLDN11	HACD3	SNORA41
RAP1GAP	GLDC	PDGFRB	NKX1-2	SSTR4	CHKA	LINC01551	RNF112	ARHGAP27P2
CX3CL1	MEGF11	PLAU	GABRA1	CHRNB4	PTPRN2	FBLIM1	DOCK1	DOK4
LY6G5C	OTX2	ADAMTS15	LOC283731	MMP2	SEL1L2	HAGLR	CD72	FOXE3
LOC100507346	MSX1	CACNA1B	ELFN2	CST2	HNRNPA3	GRHL3	CBLN3	PAX2
ARHGAP33	PTGDR	DAO	DNLZ	SHISA6	MT1L	KIR3DX1	PKN3	DUOX1
DNAJA4	CALCA	ARID5A	HOXA3	RALGDS	MT1M	DAB2IP	WNT2	DUOXA1
GPR157	IFFO1	TOLLIP	SHISA3	LINC00957	MIR135B	FCRL1	COL1A2	MTA3
BAIAP3	DOC2B	CYBA	MAP3K21	LMO7	SRD5A2	MIR758	LDLRAD4	RAPGEF1
EMILIN1	SARDH	PCAT19	CCR10	METTL7A	IRX4	ACAP3	KIT	GPR146
LINC00311	MIR3196	HSF4	PXDC1	SNORD32A	LRCOL1	DLX1	MYO1B	CD14
BCRP3	CEBPA-DT	KCNIP2	RASIP1	GGT5	DAO	TFAP2D	CCDC88C	GFRA2
CRIP1	EPHA8	CCDC166	UBE2QL1	HS3ST6	CYP11B2	NSMF	PLK2	LOC729683
AMER2	CHRND	GIMAP8	ZBTB18	IFITM1	SLC43A2	XXYLT1	OTX2	PTGER2
PAQR6	MRPS31P5	DMRT1	FGF12	MIR329-2	SORBS3	TRIM17	JPH1	DTNA
MAPK8IP1P2	SPON1	CNTN2	PCDHGA12	RXRA	EGLN2	GAL	ADRA1D	MST1L
PIP5KL1	NKX3-1	KRT19	MAP3K14	LRRC14B	BCL2L11	RASL10A	ST6GALNAC2	CWH43
CDKN2A	GRID1	PCDHA11	CCDC88B	KDM4B	ZFPM2	SIGLEC10	MYF6	PHOX2B
BRAT1	SNORD32A	SBNO2	ARHGAP9	SLC24A3-AS1	UBXN1	LINC00898	ABCG1	RBM38
INSRR	SYNPO	CACTIN-AS1	AGAP3	EFEMP2	MIR4467	CLIC3	AJM1	SSBP4
TSLP	SEPTIN9	NSMF	FLT1	PRKCQ	DNAH17	LINC00668	MARCHF1	OBSCN
IGFBPL1	ADIRF	NEDD4L	PCDHA8	PAX5	MEX3B	CYBA	BEAN1	ST14
ZFYVE28	AMER2	LSP1	BAIAP2	FCAMR	NSMF	SNORD38A	LUZP2	TMEM59L
HCN1	SOX14	ZNF570	CABIN1	AOC1	CRTAC1	WNT3A	TACSTD2	DENND1C
PRTN3	SFTA3	MAEA	PDGFB	HPDL	HOXA-AS3	RGS3	SOWAHA	MIR596
TAS1R3	ALOX12	ARHGAP10	NFAM1	LILRA2	SLC1A7	ADGRF5	DHRS3	PLXND1
RD3	DNLZ	ESPN	EOMES	MIR3196	CALN1	AEBP1	XXYLT1	YBX2
ZNF320	CNTN2	CIRBP	EPAS1	TAS2R41	MST1P2	KCNH3	FLJ16779	IRF5
MST1P2	LINC00602	CYTH1	ANKRD34C-AS1	DAO	ZYX	CLDN19	TMEM30B	KIAA1217
TSPOAP1-AS1	TACSTD2	GRIK4	NR2E1	TMEM200C	SNORD38A	H2AJ	MEIS3	OXT
RHPN2	FGF4	VWDE	RGS12	KATNIP	RPL32	DKFZP434A062	EXOC3L2	DHRS3
PTTG1IP	EN1	PCDHA3	NR2F6	SH3BP1	TRIP13	ZFAND2A	SCRIB	KIF12
VENTX	SNX29P2	NPNT	SYT15	TMEM273	C19orf33	RTN4R	ARHGAP45	LIMD2
DIP2C	SYT15	PLAGL1	AQP1	KIF2B	ZFP42	LINC02731	TCEA3	HAGLR
EIF4A2	ZMAT4	RIPOR3	POU4F3	CDH12	ADGRB1	PLAAT5	DNLZ	GABRD
EGR3	ONECUT1	LTBP1	MAFK	POU5F1B	FAM131B	DUSP22	ADCY1	FAM83H
WDR97	CDC42BPA	ACBD7	RGMA	KRTAP6-2	SPOCD1	RNF225	RERE	CNTNAP1
AVP	LIMD2	MFNG	PRCD	MYO1C	PCSK1	SOWAHC	RASIP1	MKLN1
LOC100131289	PROX1	PFN3	MIR663A	YBX2	DPY19L3	DGKD	BOLL	SMTNL2
ZNF438	GPR146	CELSR3	MIR124-2HG	ARTN	MYF6	LARGE2	SYT1	ZMYND15
TFAP2E	MIR200B	NEFH	CORO2B	ARHGAP23	CDH13	ARHGEF39	LHX2	ADCY1
NTRK1	PTTG1IP	RBP1	CIT	TCF7	ISG15	NRN1	DSC2	PXYLP1
GRIK3	COQ8A	LINC01342	IRX4	OR8B4	CARD9	MEGF11	LINC02120	HSPB6
TENT5A	AGAP3	MIR1-1HG	LINC-PINT	MIR4435-2HG	SLC7A11	IHO1	CLEC4G	SLC9A3R1
DMKN	HOXA4	MIR137HG	FNDC1	MOGAT3	MIR601	CYP2W1	NTMT1	SNORD33
RGS10	NMRK2	NT5C1A	MIR663AHG	PREX1	CHRNA4	TMC8	RNF225	LINC01191
FOXD4L1	MIR4456	DIP2C	PTGDR	MIR601	MTSS2	ABAT	HOXC11	HCN4
CHTF18	SAMD11	CD9	TRIML2	PARVB	TFAP2B	ANHX	HAND2-AS1	RTN2
MAB21L2	NSD1	LTC4S	ACTR6	EPOR	TACC2	MIR5700	TMEM121B	HOXD4
NAALADL1	PLEKHA6	GAS7	KLHL29	MIR1250	HSPA2	NR5A1	PVALEF	PLEKHN1
AMDHD2	RASGRF2	PCDHGC5	AKNA	LINC00670	LINC01097	SNORD114-26	MIR4681	LINC-PINT
LTBP4	FABP5	MAPK13	PIK3R1	BCAT1	PRAP1	LINC00565	DRD5	FOXO3
BMP8A	AMN	RASGRP2	LPAR1	FAM174C	CACNA1E	OSGIN1	SLC6A19	GCM2
PCDHB12	LOC729683	CD151	FRZB	RPS7P5	RBM46	ANKRD30BL	COL11A1	LEF1-AS1
TCEA3	FUT4	NKX3-2	PRR5L	AMH	MYF5	PRR18	GPR135	HOXB1
ADGRB1	BCAT1	SYT6	MIR129-2	LINC00479	GUSBP1	LILRA2	TLE5	FGF20
SKIL	FAM13A	NKX2-2	PYDC1	PROCA1	SIGLEC10-AS1	OR1G1	PCDHB5	PPP1R16B
MIR5700	MTA3	FOXJ1	ONECUT2	ACP4	CKMT2-AS1	CHD7	PIK3R1	MIR497
ATAD3B	HSD17B1	PCDHB5	NEFH	MMP15	ADM2	RPP38-DT	CPXM1	RBM47
MRPL12	STAT5A	TSPAN32	NHLRC4	LTBP4	HSPB7	CD14	TRIML1	COL1A2
CLDN19	HOXD-AS2	BCRP3	PIGQ	SLC25A51P1	PPP1CA	ZNF876P	TBR1	PRIMA1
RCN3	PIWIL4	CPXM2	GRIN3A	SIGLEC6	PSMG3	MEF2D	NEAT1	MIR3615
ST8SIA5	SMIM24	HCG11	MCOLN3	MIR127	MAP2K3	TRAPPC5	PPFIBP2	LINC02731
DLX6-AS1	CLDN11	DMRT3	TLL1	KCNQ3	GCK	VRK2	LSR	PGM5
RPP25	NEFM	USP3-AS1	TCF7	ATP1A2	PRSS36	CNTFR-AS1	PAX7	ACKR3
BDKRB2	LOXL3	BTBD11	MAP3K14-AS1	EPB41L4B	GATA6	MIR329-1	PIGZ	RPS7
IDUA	TIGD3	ATXN7L1	ICOSLG	SERPINB9	COL16A1	DNLZ	SVEP1	CD93
PHACTR3	ALDH1A2	TBX2	VIPR1	ADGRF1	CFAP298	TMEM167B	ANKRD27	TMC2
DUSP22	PCDHGB8P	LRRC61	CKM	CCT8L2	DRD5	PALM	CHD7	LOC100288123
ZNF317	MAPT-IT1	MYD88	CSDC2	ZBED9	SRL	MAP1B	KCNH2	FFAR4
LINC02891	FAM110C	DTX2	MKLN1	ORAI2	LINC00319	MIR378C	MIR4636	NPW
MIR4488	DSP	ALOX12	PITX1	GRAMD1B	C2orf50	NHP2	SSC5D	CHAD
ADH5	PMEPA1	EVX1	SPINT1	PRXL2A	MIR21	LINC00896	NDNF	PLIN2
USP6	FASTK	DCDC2	MT1JP	CYP11B1	CDH4	EPHB3	PSD	GRIN2D
PCDHGA5	LINC00473	KCNK17	SEPTIN10	ADRA1A	ZCCHC9	MIR4526	CYB5R3	WFIKKN2
SNORD105B	CHRNB4	SLC25A10	LRRC3B	PNMT	DLC1	C15orf62	PFKP	FAM83B
ABCA2	GATA2	LGALS3BP	HOXB8	C1QL4	PSMD6	CKMT2	AKNA	SNORD35A
ALLC	TTC34	AMPD3	GFRA2	RERE	FLJ33534	OBSL1	MAFB	PCDHGB8P
SLC7A4	SEMA7A	TMC6	KDM2B	TRIM22	FOXH1	CCT4	CAV2	REXO1
ADAMTS12	LINC00887	CDX1	VSTM2B	GCSAML	CYP27A1	LOC389641	LOC100129931	CCDC88B
LOC91450	HOXB6	PTRH1	PCBP3	DNAH9	ACSS1	TNFRSF10A	SH3TC1	NR4A1
ACTA1	JPH3	TSSK6	EFNA1	OR6M1	KCNQ1DN	NOTCH1	NT5E	IGFBPL1
LDLRAD4	TUBA1C	CRTC1	FAM83B	VWC2	KLHL29	CRYAB	PTPN3	LINC00960
LAYN	TAMALIN	CPSF4L	RHOD	SNORD16	MRC2	LRRC4	TNPO2	VSNL1
SLC9A2	TLCD3B	PISD	CRACDL	PKN1	NOS1	CRTAC1	SLC6A4	PCOLCE-AS1
JUP	PCBP3	HTR1A	PCDHB2	PDGFRA	STXBP6	ECRG4	LINC01749	RPRM
EVA1C	KIAA1217	CALHM2	LPAR3	KRT1	TMEM132D	RASL12	C1orf94	ARHGEF26
CELF3	VTRNA2-1	PRCD	NPR3	MX2	NR2E1	BIN3-IT1	ASB2	OTX1
KIAA1522	GNG13	TENM3-AS1	LINC00273	ZNRF3-AS1	ILF3	MIR382	GJC2	SEMA5B
CFAP92	BRD9	SLC17A7	ADAMTS19	UBE2I	MYT1L	GPR146	SLC24A4	CADM3
LOC442497	HSPA2	SRL	POR	CACNA1A	STK19	PKDREJ	SPON2	LINC01625
MIR1180	ADGRB1	CD93	PLEKHF1	MYSM1	SUGP1	RPL35A	LOC100130872	RBP4
ABLIM3	CNNM2	RGS10	JAG2	SHISA5	BNC1	CNNM2	EIF3G	EN1
SLC24A4	TBC1D9B	RASIP1	PISD	ATXN7L1	RAX	RPP38	CRB3	DOCK9
SATB2-AS1	C11orf45	SNAI1	MIR615	GFAP	SCT	TAPBPL	FAM13A	RIPPLY3
FGFR2	SNCB	ADSS1	AKT2	PLEKHA2	S100A11	CNTNAP1	C1QL4	ETV7
NR1I2	GIPR	HRH2	TRIM58	PABPC1P2	ALLC	PUF60	RTKN	RHBDL1
MEGF8	RAB26	TRH	ANKRD27	TENT5A	HTR1B	AURKAIP1	PKNOX2	PCBP3
PYY	ATP8B1	HPN	SKAP2	THEG5	HOTAIRM1	FAM170B	PHF19	HOOK1
A1BG-AS1	MEOX2	BMP3	JPH1	WNT11	SLC15A3	WNK2	DAB2IP	CELF2
SMOC2	COL9A3	BRSK2	IGFBPL1	TRIM6	INF2	HCG11	NPY1R	RNU6ATAC
NTF4	LRRC4	ABLIM2	FAM43A	DHX34	CNTFR	RSPH6A	HPN	PHF19
SHISA8	ST8SIA2	GABRA5	ZNF732	THTPA	PSAPL1	LCN8	CARD9	EPHA7
HSD17B11	NPR1	MT1A	CHRNB4	MIR4516	NDST1	PLAT	EGFLAM	MLXIPL
CORT	PLEKHJ1	GRIN2D	JPH4	KRT36	PCDHGC5	SBNO2	DYNC2I2	GPR150
LCK	HNF4G	CRHBP	PSD	LINC02881	PAQR6	C1QTNF1	CPT1C	AP3D1
BCAN	MFSD6L	KLHL29	BSX	ENG	SFMBT2	KBTBD13	GALR3	COL11A2
ERBB3	SRMS	ACVRL1	ITPRIPL2	SEMA6C	BOC	BAIAP2	QRFP	MIB2
RGS14	TMEM215	FAM83B	FUT4	RGL3	PPP2R2A	SFXN3	ZNF438	FBLIM1
MIR4458HG	MYRIP	MIR4681	VGLL4	NPEPL1	TNFSF11	PDZD7	SOWAHC	PTCH1
MIR1226	FZD2	SNORD48	WNT2	CXXC5	ABCA2	C11orf45	TCF7L1	C17orf107
NOL4L	CELF2	LY75-CD302	SEMA5B	SSPOP	CRYBB2P1	SLIT3	IL15	CCDC166
SBNO2	HOXD1	LY75	PCDHGB3	LSP1	LEKR1	SSTR4	RASGEF1C	ULBP1
CLEC14A	EIF4E1B	CRABP2	FOXE3	CYP2B7P	CASR	PEAR1	LAYN	GREB1L
SNORD24	HOXB4	TMC4	PIWIL4	FUT4	FOXP4	CDX1	GAS6	DBH-AS1
EFNA3	ACSS3	DSC3	CLIC1	EML1	PFKP	SLC26A10	PYY	AQP3
GIMAP8	SKOR1	LOC442497	MARVELD3	ITPKA	DLEU7	LRTM2	PDGFRB	MIR595
MIR3196	GFAP	DNAJB5	SOGA1	CNTNAP1	ARHGEF2	DHX34	NTSR1	CYTH1
CLDN6	COL1A1	KATNIP	CNIH2	MYBBP1A	IZUMO4	BEAN1	CSTF2T	AEBP1
SNORD58A	SHISA9	LOC100130238	C9orf139	IKZF1	MEGF11	POLH	PLEKHF1	SCN4B
USP2	LINC00028	FAM201A	STUM	MIR520F	CD151	IL17RC	CLDN11	KCNH2
RPS11	PMAIP1	SEMA6C	PDE3A	KMT2B	ADGRF5	BTBD17	PHYHIPL	ONECUT1
TNS2	LRRC26	CPXM1	ADCYAP1	TCAP	EOMES	LOC730668	HCK	KIRREL3-AS3
CDH22	SNAI3	RPS7	TMEM220-AS1	PIWIL4	CMC2	S100A11	RSPH6A	METTL24
HNRNPH1	CELF4	NOTCH1	COBL	MIR4739	SYT10	PPP1R1B	PAPPA	LPAR1
FAM83E	ZNF574	CA14	CCDC85A	OR5E1P	FAM83F	SOX10	ADGRG1	ARHGEF26-AS1
CCNJL	SNORD35B	ZFPM2	CHRNA4	MIR515-1	LOC285000	MIR4317	PPP1R3G	PPP2R1B
EPS8L2	RAET1L	STARD13	RASEF	NR4A2	SLC6A18	ADM2	SLC17A9	STAT5A
OVOL1	USP3	GPR25	WFIKKN1	TGIF1	ADAM8	LINC00710	COL25A1	ALKAL2
NT5C1A	KCNH2	C3orf70	GRB10	KRT38	GATA3	CACNA1G	MIR124-2HG	NKX2-2
INSYN1	CHRNA4	PRKCH	C3orf80	ST8SIA4	AKAIN1	FBP1	TMEM233	CPT1A
ZNF702P	FLJ36000	DNLZ	ROBO3	CPT1C	TACSTD2	OBSCN-AS1	ITPRID1	DOK1
MC2R	EN2	CSMD1	RAP1GAP	CCDC88C	INS	FAM163A	MIR1286	ANKRD11
MIR5587	PACSIN1	AOPEP	TJP2	ISX	MIR1204	AMER2	GBX2	LIME1
MYL9	MIR4429	CLDN23	MEOX1	LINC02891	BEAN1	MIR1913	ARHGEF7	CEBPA-DT
TCEA2	IRX5	GPR146	LIME1	TBC1D9B	LRSAM1	TEF	ANXA2P3	PGM5-AS1
LOC646938	LEFTY2	ST6GAL1	RXFP3	MIR134	KIF16B	PCDHGC5	TSSK6	MIR10B
AQP3	STARD13	DSCAML1	BEAN1	MIR4694	UCKL1-AS1	CNPY1	TAFA2	MMP2
BOLL	RNH1	NEURL1	MYO15B	KRT73	LRRN2	TFAP2C	CRB2	PCDHB11
PLAU	SLC26A5	PAX3	HS3ST2	CABP1	DPAGT1	ZNF662	LOC389705	FOXH1
THBS2	ABLIM2	PODNL1	SENCR	LOC442132	MIR4317	MYF6	CELF2	PRKCH
GUCY1B2	FAM174C	PPP1R12C	PGF	SNHG28	SLC25A45	RPL7L1	MT1JP	ESR1
RTEL1-TNFRSF6B	CACNA1E	NOD2	KAZALD1	PCDHGC5	RPL24	TMEM106A	ARPP21	MATN3
ANAPC16	LPIN2	FOXD4L1	A1BG-AS1	KLF11	GTF3A	TSACC	APBB1IP	ADM5
LRBA	KDM2A	MIR3131	ITPR3	ACAA1	C20orf197	LOC100507053	GPR152	SNAP25
MNX1	MVB12B	AQP3	FSTL4	LINC00343	PRLR	HOXD11	ADM2	DBX2
MAD2L2	TRHDE-AS1	RHBDL3	PLEKHA6	DHRS4	TOX2	HPSE2	TIGD3	MELTF
MCAM	CYP24A1	KHDRBS2	ZBTB42	DHRS4L2	MYO15B	ZMYM2	ADRA2B	LOXL1-AS1
LCAT	GDNF	RNF39	DUSP5	DHRS4-AS1	TWIST2	ARHGAP9	AP2A1	GRIN2C
ADRA1D	EID3	TTC34	NAT16	C16orf91	APCDD1	ISG15	MIR601	IGF2BP3
SNORD42B	FBLIM1	LCN8	PLLP	HDAC10	CIRBP-AS1	RBM38	MGARP	BCAT1
KCP	RNF126P1	DIXDC1	CHRD	FNDC11	C9orf139	MRPL48	TC2N	TCF15
SCNN1A	PAPLN	STAC2	MATN3	PRKAG2	SKIL	MAL	TESMIN	KIF5C
TAMALIN	HOXC9	SOWAHB	PTK2B	RASA4CP	L3MBTL1	MCTP2	NSMF	FUT1

## Sheet: Supplementary Table 3h
Supplementary Table 3h: Top 50 C2 and C5 GSEA Enrichments for Overlapping Genes Ranked by JSD in ATRT-SHH.
Overlap Results
Collection(s):	C2, C5
# overlaps shown:	50
# genesets in collections:	23518
# genes in comparison (n):	74
# genes in universe (N):	42577
Gene Set Name	# Genes in Gene Set (K)	Description	# Genes in Overlap (k)	k/K	p-value	FDR q-value
MEISSNER_NPC_HCP_WITH_H3_UNMETHYLATED	544	Genes with high-CpG-density promoters (HCP) that have no histone H3 methylation marks in neural precursor cells (NPC).	12	0.0221	1.79e-10	4.22e-06
GOMF_TRANSCRIPTION_REGULATOR_ACTIVITY	1963	A molecular function that controls the rate, timing and/or magnitude of gene transcription. The function of transcriptional regulators is to modulate gene expression at the transcription step so that they are expressed in the right cell at the right time and in the right amount throughout the life of the cell and the organism. Genes are transcriptional units, and include bacterial operons. [GOC:p…	17	0.0087	3.36e-08	0.000396
GOMF_DNA_BINDING_TRANSCRIPTION_FACTOR_ACTIVITY	1463	A transcription regulator activity that modulates transcription of gene sets via selective and non-covalent binding to a specific double-stranded genomic DNA sequence (sometimes referred to as a motif) within a cis-regulatory region. Regulatory regions include promoters (proximal and distal) and enhancers. Genes are transcriptional units, and include bacterial operons. [GOC:txnOH-2018]	14	0.0096	1.99e-07	0.00156
GOBP_HOMOPHILIC_CELL_ADHESION_VIA_PLASMA_MEMBRANE_ADHESION_MOLECULES	170	The attachment of a plasma membrane adhesion molecule in one cell to an identical molecule in an adjacent cell. [ISBN:0198506732]	6	0.0353	5.49e-07	0.00323
GOBP_ANIMAL_ORGAN_MORPHOGENESIS	1029	Morphogenesis of an animal organ. An organ is defined as a tissue or set of tissues that work together to perform a specific function or functions. Morphogenesis is the process in which anatomical structures are generated and organized. Organs are commonly observed as visibly distinct structures, but may also exist as loosely associated clusters of cells that work together to perform a specific f…	11	0.0107	1.62e-06	0.00763
GOBP_ANATOMICAL_STRUCTURE_FORMATION_INVOLVED_IN_MORPHOGENESIS	1281	The developmental process pertaining to the initial formation of an anatomical structure from unspecified parts. This process begins with the specific processes that contribute to the appearance of the discrete structure and ends when the structural rudiment is recognizable. An anatomical structure is any biological entity that occupies space and is distinguished from its surroundings. Anatomical…	12	0.0094	2.05e-06	0.00805
KEGG_BASAL_CELL_CARCINOMA	55	Basal cell carcinoma	4	0.0727	2.68e-06	0.00847
GOBP_FIBROBLAST_MIGRATION	56	Cell migration that is accomplished by extension and retraction of a fibroblast pseudopodium. A fibroblast is a connective tissue cell which secretes an extracellular matrix rich in collagen and other macromolecules. [GOC:BHF, GOC:dph, GOC:tb]	4	0.0714	2.88e-06	0.00847
GOBP_CELL_ACTIVATION	1126	A multicellular organismal process by which exposure to an activating factor such as a cellular or soluble ligand results in a change in the morphology or behavior of a cell. [GOC:mgi_curators]	11	0.0098	3.84e-06	0.01
WP_ENDODERM_DIFFERENTIATION	143	Endoderm differentiation	5	0.035	5.33e-06	0.0123
GOMF_SEQUENCE_SPECIFIC_DNA_BINDING	1675	Binding to DNA of a specific nucleotide composition, e.g. GC-rich DNA binding, or with a specific sequence motif or type of DNA e.g. promotor binding or rDNA binding. [GOC:jl]	13	0.0078	5.76e-06	0.0123
GOBP_CELL_CELL_ADHESION	980	The attachment of one cell to another cell via adhesion molecules. [GOC:dos]	10	0.0102	7.56e-06	0.0148
GOMF_CIS_REGULATORY_REGION_SEQUENCE_SPECIFIC_DNA_BINDING	1220	Binding to a specific upstream regulatory DNA sequence (transcription factor recognition sequence or binding site, located in cis relative to the transcription start site (i.e., on the same strand of DNA) of a gene transcribed by some RNA polymerase. Cis-regulatory sites are often referred to as a sequence motifs, enhancers, or silencers. [GOC:txnOH-2018]	11	0.009	8.19e-06	0.0148
GOBP_EPITHELIUM_DEVELOPMENT	1236	The process whose specific outcome is the progression of an epithelium over time, from its formation to the mature structure. An epithelium is a tissue that covers the internal or external surfaces of an anatomical structure. [GOC:dph, GOC:mtg_lung]	11	0.0089	9.25e-06	0.0153
GOBP_CELL_CELL_ADHESION_VIA_PLASMA_MEMBRANE_ADHESION_MOLECULES	282	The attachment of one cell to another cell via adhesion molecules that are at least partially embedded in the plasma membrane. [GOC:dos]	6	0.0213	1.02e-05	0.0153
GOBP_CELLULAR_RESPONSE_TO_COPPER_ION	25	Any process that results in a change in state or activity of a cell (in terms of movement, secretion, enzyme production, gene expression, etc.) as a result of a copper ion stimulus. [GOC:mah]	3	0.12	1.13e-05	0.0153
BENPORATH_SUZ12_TARGETS	1035	Set 'Suz12 targets': genes identified by ChIP on chip as targets of the Polycomb protein SUZ12 [GeneID=23512] in human embryonic stem cells.	10	0.0097	1.21e-05	0.0153
GOBP_REGULATION_OF_CELL_POPULATION_PROLIFERATION	1799	Any process that modulates the frequency, rate or extent of cell proliferation. [GOC:jl]	13	0.0072	1.23e-05	0.0153
GOBP_EMBRYONIC_MORPHOGENESIS	619	The process in which anatomical structures are generated and organized during the embryonic phase. The embryonic phase begins with zygote formation. The end of the embryonic phase is organism-specific. For example, it would be at birth for mammals, larval hatching for insects and seed dormancy in plants. [GOC:jid, GOC:mtg_sensu]	8	0.0129	1.24e-05	0.0153
GOBP_CELL_ADHESION	1542	The attachment of a cell, either to another cell or to an underlying substrate such as the extracellular matrix, via cell adhesion molecules. [GOC:hb, GOC:pf]	12	0.0078	1.34e-05	0.0158
BENPORATH_EED_TARGETS	1059	Set 'Eed targets': genes identified by ChIP on chip as targets of the Polycomb protein EED [GeneID=8726] in human embryonic stem cells.	10	0.0094	1.48e-05	0.0161
GOBP_REGULATION_OF_CELL_ACTIVATION	638	Any process that modulates the frequency, rate or extent of cell activation, the change in the morphology or behavior of a cell resulting from exposure to an activating factor such as a cellular or soluble ligand. [GOC:ai]	8	0.0125	1.54e-05	0.0161
MEISSNER_BRAIN_HCP_WITH_H3K4ME3_AND_H3K27ME3	1074	Genes with high-CpG-density promoters (HCP) bearing histone H3 dimethylation at K4 (H3K4me2) and trimethylation at K27 (H3K27me3) in brain.	10	0.0093	1.67e-05	0.0161
BENPORATH_PRC2_TARGETS	650	Set 'PRC2 targets': Polycomb Repression Complex 2 (PRC) targets; identified by ChIP on chip on human embryonic stem cells as genes that: posess the trimethylated H3K27 mark in their promoters and are bound by SUZ12 [GeneID=23512] and EED [GeneID=8726] Polycomb proteins.	8	0.0123	1.76e-05	0.0161
KEGG_MEDICUS_VARIANT_MUTATION_ACTIVATED_SMO_TO_HEDGEHOG_SIGNALING_PATHWAY	29	Pathway Definition from KEGG: SMO* -> (SUFU+KIF7) // GLI => (BMP2/4,HHIP,GLI1,PTCH,WNT)	3	0.1034	1.78e-05	0.0161
KEGG_MEDICUS_VARIANT_MUTATION_INACTIVATED_PTCH1_TO_HEDGEHOG_SIGNALING_PATHWAY	29	Pathway Definition from KEGG: PTCH1* // SMO -> (SUFU+KIF7) // GLI => (BMP2/4,HHIP,GLI1,PTCH,WNT)	3	0.1034	1.78e-05	0.0161
GOBP_PATTERN_SPECIFICATION_PROCESS	473	Any developmental process that results in the creation of defined areas or spaces within an organism to which cells respond and eventually are instructed to differentiate. [GOC:go_curators, GOC:isa_complete, ISBN:0521436125]	7	0.0148	1.89e-05	0.0165
WP_LNCRNA_IN_CANONICAL_WNT_SIGNALING_AND_COLORECTAL_CANCER	98	lncRNA in canonical Wnt signaling and colorectal cancer	4	0.0408	2.68e-05	0.0225
HP_RENAL_AGENESIS	203	Renal agenesis	5	0.0246	2.89e-05	0.0235
GOBP_RESPONSE_TO_INORGANIC_SUBSTANCE	515	Any process that results in a change in state or activity of a cell or an organism (in terms of movement, secretion, enzyme production, gene expression, etc.) as a result of an inorganic substance stimulus. [GOC:sm]	7	0.0136	3.25e-05	0.0255
GOBP_RESPONSE_TO_COPPER_ION	37	Any process that results in a change in state or activity of a cell or an organism (in terms of movement, secretion, enzyme production, gene expression, etc.) as a result of a copper ion stimulus. [GOC:ai]	3	0.0811	3.75e-05	0.0276
KEGG_MEDICUS_VARIANT_FZD7_OVEREXPRESSION_TO_WNT_SIGNALING_PATHWAY	37	Pathway Definition from KEGG: WNT -> (FZD7*+LRP5/6) -> (DVL+FRAT) -| (GSK3B+AXIN+APC) -| CTNNB1 -> TCF/LEF => (MYC,CCND1)	3	0.0811	3.75e-05	0.0276
GOBP_CELLULAR_RESPONSE_TO_INORGANIC_SUBSTANCE	216	Any process that results in a change in state or activity of a cell (in terms of movement, secretion, enzyme production, gene expression, etc.) as a result of an inorganic substance stimulus. [GOC:mah]	5	0.0231	3.89e-05	0.0277
GOBP_REGULATION_OF_FIBROBLAST_MIGRATION	41	Any process that modulates the rate, frequency or extent of fibroblast cell migration. Fibroblast cell migration is accomplished by extension and retraction of a pseudopodium. [GOC:dph, GOC:tb]	3	0.0732	5.12e-05	0.0348
GOBP_REGULATION_OF_MULTICELLULAR_ORGANISMAL_DEVELOPMENT	1492	Any process that modulates the frequency, rate or extent of multicellular organismal development. [GOC:obol]	11	0.0074	5.2e-05	0.0348
HP_ABNORMAL_ANTIHELIX_MORPHOLOGY	42	Abnormal antihelix morphology	3	0.0714	5.51e-05	0.0348
ZHAN_MULTIPLE_MYELOMA_DN	42	Genes most significantly down-regulated in multiple myeloma samples, compared to normal bone marrow plasma cells.	3	0.0714	5.51e-05	0.0348
GOBP_POSITIVE_REGULATION_OF_TRANSCRIPTION_BY_RNA_POLYMERASE_II	1242	Any process that activates or increases the frequency, rate or extent of transcription from an RNA polymerase II promoter. [GOC:go_curators, GOC:txnOH]	10	0.0081	5.68e-05	0.0348
HAHTOLA_SEZARY_SYNDROM_DN	43	Genes down-regulated in monocytes isolated from peripheral blood samples of Sezary syndrom patients compared to those from healthy normal donors.	3	0.0698	5.92e-05	0.0348
HP_CHOANAL_ATRESIA	120	Choanal atresia	4	0.0333	5.93e-05	0.0348
LINDGREN_BLADDER_CANCER_CLUSTER_2B	389	Genes specifically up-regulated in Cluster IIb of urothelial cell carcinom (UCC) tumors.	6	0.0154	6.14e-05	0.0348
GOBP_CEREBRAL_CORTEX_REGIONALIZATION	7	The regionalization process that results in the creation of areas within the cerebral cortex that will direct the behavior of cell migration and differentiation as the cortex develops. [GO_REF:0000021, GOC:cls, GOC:dgh, GOC:dph, GOC:jid]	2	0.2857	6.22e-05	0.0348
KEGG_MEDICUS_VARIANT_LRP6_OVEREXPRESSION_TO_WNT_SIGNALING_PATHWAY	45	Pathway Definition from KEGG: WNT -> (FZD+LRP6*) -> (DVL+FRAT) -| (GSK3B+AXIN+APC) -| CTNNB1 -> TCF/LEF => (MYC,CCND1)	3	0.0667	6.79e-05	0.0369
GOBP_NEGATIVE_REGULATION_OF_CELL_POPULATION_PROLIFERATION	791	Any process that stops, prevents or reduces the rate or extent of cell proliferation. [GOC:go_curators]	8	0.0101	7.01e-05	0.0369
HP_COLOBOMA	245	Coloboma	5	0.0204	7.06e-05	0.0369
KEGG_MEDICUS_REFERENCE_WNT_SIGNALING_PATHWAY	46	Pathway Definition from KEGG: WNT -> (FZD+LRP5/6) -> (DVL+FRAT) -| (GSK3B+AXIN+APC) -| CTNNB1 -> TCF/LEF => (MYC,CCND1)	3	0.0652	7.25e-05	0.037
GOBP_NEGATIVE_REGULATION_OF_RNA_BIOSYNTHETIC_PROCESS	1282	Any process that stops, prevents or reduces the frequency, rate or extent of RNA biosynthetic process. [GO:jl, GO_REF:0000058, GOC:TermGenie]	10	0.0078	7.39e-05	0.037
HP_APLASIA_HYPOPLASIA_OF_THE_TRAGUS	8	Aplasia/Hypoplasia of the tragus	2	0.25	8.29e-05	0.0406
GOBP_EXOCRINE_SYSTEM_DEVELOPMENT	49	Progression of the exocrine system over time, from its formation to a mature structure. The exocrine system is a system of hormones and glands, where the glands secrete straight to a target site via ducts or tubes. The human exocrine system includes the salivary glands, sweat glands and many glands of the digestive system. [GOC:bf, Wikipedia:Exocrine_gland]	3	0.0612	8.77e-05	0.0421
GOBP_CAMERA_TYPE_EYE_MORPHOGENESIS	134	The process in which the anatomical structures of the eye are generated and organized. The camera-type eye is an organ of sight that receives light through an aperture and focuses it through a lens, projecting it on a photoreceptor field. [GOC:jid, GOC:mtg_sensu]	4	0.0299	9.1e-05	0.0428
Gene/Gene Set Overlap Matrix
Entrez Gene Id	Gene Symbol	Gene Description	MEISSNER_NPC_HCP_WITH_H3_UNMETHYLATED	GOMF_TRANSCRIPTION_REGULATOR_ACTIVITY	GOMF_DNA_BINDING_TRANSCRIPTION_FACTOR_ACTIVITY	GOBP_HOMOPHILIC_CELL_ADHESION_VIA_PLASMA_MEMBRANE_ADHESION_MOLECULES	GOBP_ANIMAL_ORGAN_MORPHOGENESIS	GOBP_ANATOMICAL_STRUCTURE_FORMATION_INVOLVED_IN_MORPHOGENESIS	KEGG_BASAL_CELL_CARCINOMA	GOBP_FIBROBLAST_MIGRATION	GOBP_CELL_ACTIVATION	WP_ENDODERM_DIFFERENTIATION	GOMF_SEQUENCE_SPECIFIC_DNA_BINDING	GOBP_CELL_CELL_ADHESION	GOMF_CIS_REGULATORY_REGION_SEQUENCE_SPECIFIC_DNA_BINDING	GOBP_EPITHELIUM_DEVELOPMENT	GOBP_CELL_CELL_ADHESION_VIA_PLASMA_MEMBRANE_ADHESION_MOLECULES	GOBP_CELLULAR_RESPONSE_TO_COPPER_ION	BENPORATH_SUZ12_TARGETS	GOBP_REGULATION_OF_CELL_POPULATION_PROLIFERATION	GOBP_EMBRYONIC_MORPHOGENESIS	GOBP_CELL_ADHESION	BENPORATH_EED_TARGETS	GOBP_REGULATION_OF_CELL_ACTIVATION	MEISSNER_BRAIN_HCP_WITH_H3K4ME3_AND_H3K27ME3	BENPORATH_PRC2_TARGETS	KEGG_MEDICUS_VARIANT_MUTATION_ACTIVATED_SMO_TO_HEDGEHOG_SIGNALING_PATHWAY	KEGG_MEDICUS_VARIANT_MUTATION_INACTIVATED_PTCH1_TO_HEDGEHOG_SIGNALING_PATHWAY	GOBP_PATTERN_SPECIFICATION_PROCESS	WP_LNCRNA_IN_CANONICAL_WNT_SIGNALING_AND_COLORECTAL_CANCER	HP_RENAL_AGENESIS	GOBP_RESPONSE_TO_INORGANIC_SUBSTANCE	GOBP_RESPONSE_TO_COPPER_ION	KEGG_MEDICUS_VARIANT_FZD7_OVEREXPRESSION_TO_WNT_SIGNALING_PATHWAY	GOBP_CELLULAR_RESPONSE_TO_INORGANIC_SUBSTANCE	GOBP_REGULATION_OF_FIBROBLAST_MIGRATION	GOBP_REGULATION_OF_MULTICELLULAR_ORGANISMAL_DEVELOPMENT	HP_ABNORMAL_ANTIHELIX_MORPHOLOGY	ZHAN_MULTIPLE_MYELOMA_DN	GOBP_POSITIVE_REGULATION_OF_TRANSCRIPTION_BY_RNA_POLYMERASE_II	HAHTOLA_SEZARY_SYNDROM_DN	HP_CHOANAL_ATRESIA	LINDGREN_BLADDER_CANCER_CLUSTER_2B	GOBP_CEREBRAL_CORTEX_REGIONALIZATION	KEGG_MEDICUS_VARIANT_LRP6_OVEREXPRESSION_TO_WNT_SIGNALING_PATHWAY	GOBP_NEGATIVE_REGULATION_OF_CELL_POPULATION_PROLIFERATION	HP_COLOBOMA	KEGG_MEDICUS_REFERENCE_WNT_SIGNALING_PATHWAY	GOBP_NEGATIVE_REGULATION_OF_RNA_BIOSYNTHETIC_PROCESS
389058	SP5	Sp5 transcription factor [Source:HGNC Symbol;Acc:HGNC:14529]	MEISSNER_NPC_HCP_WITH_H3_UNMETHYLATED	GOMF_TRANSCRIPTION_REGULATOR_ACTIVITY	GOMF_DNA_BINDING_TRANSCRIPTION_FACTOR_ACTIVITY		GOBP_ANIMAL_ORGAN_MORPHOGENESIS						GOMF_SEQUENCE_SPECIFIC_DNA_BINDING		GOMF_CIS_REGULATORY_REGION_SEQUENCE_SPECIFIC_DNA_BINDING										MEISSNER_BRAIN_HCP_WITH_H3K4ME3_AND_H3K27ME3																								GOBP_NEGATIVE_REGULATION_OF_RNA_BIOSYNTHETIC_PROCESS
85474	LBX2	ladybird homeobox 2 [Source:HGNC Symbol;Acc:HGNC:15525]	MEISSNER_NPC_HCP_WITH_H3_UNMETHYLATED	GOMF_TRANSCRIPTION_REGULATOR_ACTIVITY	GOMF_DNA_BINDING_TRANSCRIPTION_FACTOR_ACTIVITY								GOMF_SEQUENCE_SPECIFIC_DNA_BINDING			GOBP_EPITHELIUM_DEVELOPMENT					GOBP_EMBRYONIC_MORPHOGENESIS
727857	BHLHA9	basic helix-loop-helix family member a9 [Source:HGNC Symbol;Acc:HGNC:35126]	MEISSNER_NPC_HCP_WITH_H3_UNMETHYLATED	GOMF_TRANSCRIPTION_REGULATOR_ACTIVITY	GOMF_DNA_BINDING_TRANSCRIPTION_FACTOR_ACTIVITY								GOMF_SEQUENCE_SPECIFIC_DNA_BINDING												MEISSNER_BRAIN_HCP_WITH_H3K4ME3_AND_H3K27ME3
56105	PCDHGA11	protocadherin gamma subfamily A, 11 [Source:HGNC Symbol;Acc:HGNC:8698]	MEISSNER_NPC_HCP_WITH_H3_UNMETHYLATED			GOBP_HOMOPHILIC_CELL_ADHESION_VIA_PLASMA_MEMBRANE_ADHESION_MOLECULES								GOBP_CELL_CELL_ADHESION			GOBP_CELL_CELL_ADHESION_VIA_PLASMA_MEMBRANE_ADHESION_MOLECULES					GOBP_CELL_ADHESION
7480	WNT10B	Wnt family member 10B [Source:HGNC Symbol;Acc:HGNC:12775]	MEISSNER_NPC_HCP_WITH_H3_UNMETHYLATED				GOBP_ANIMAL_ORGAN_MORPHOGENESIS	GOBP_ANATOMICAL_STRUCTURE_FORMATION_INVOLVED_IN_MORPHOGENESIS	KEGG_BASAL_CELL_CARCINOMA		GOBP_CELL_ACTIVATION			GOBP_CELL_CELL_ADHESION		GOBP_EPITHELIUM_DEVELOPMENT			BENPORATH_SUZ12_TARGETS	GOBP_REGULATION_OF_CELL_POPULATION_PROLIFERATION		GOBP_CELL_ADHESION	BENPORATH_EED_TARGETS	GOBP_REGULATION_OF_CELL_ACTIVATION		BENPORATH_PRC2_TARGETS	KEGG_MEDICUS_VARIANT_MUTATION_ACTIVATED_SMO_TO_HEDGEHOG_SIGNALING_PATHWAY	KEGG_MEDICUS_VARIANT_MUTATION_INACTIVATED_PTCH1_TO_HEDGEHOG_SIGNALING_PATHWAY		WP_LNCRNA_IN_CANONICAL_WNT_SIGNALING_AND_COLORECTAL_CANCER				KEGG_MEDICUS_VARIANT_FZD7_OVEREXPRESSION_TO_WNT_SIGNALING_PATHWAY			GOBP_REGULATION_OF_MULTICELLULAR_ORGANISMAL_DEVELOPMENT		ZHAN_MULTIPLE_MYELOMA_DN	GOBP_POSITIVE_REGULATION_OF_TRANSCRIPTION_BY_RNA_POLYMERASE_II					KEGG_MEDICUS_VARIANT_LRP6_OVEREXPRESSION_TO_WNT_SIGNALING_PATHWAY	GOBP_NEGATIVE_REGULATION_OF_CELL_POPULATION_PROLIFERATION		KEGG_MEDICUS_REFERENCE_WNT_SIGNALING_PATHWAY	GOBP_NEGATIVE_REGULATION_OF_RNA_BIOSYNTHETIC_PROCESS
80004	ESRP2	epithelial splicing regulatory protein 2 [Source:HGNC Symbol;Acc:HGNC:26152]	MEISSNER_NPC_HCP_WITH_H3_UNMETHYLATED				GOBP_ANIMAL_ORGAN_MORPHOGENESIS									GOBP_EPITHELIUM_DEVELOPMENT				GOBP_REGULATION_OF_CELL_POPULATION_PROLIFERATION					MEISSNER_BRAIN_HCP_WITH_H3K4ME3_AND_H3K27ME3
7473	WNT3	Wnt family member 3 [Source:HGNC Symbol;Acc:HGNC:12782]	MEISSNER_NPC_HCP_WITH_H3_UNMETHYLATED					GOBP_ANATOMICAL_STRUCTURE_FORMATION_INVOLVED_IN_MORPHOGENESIS	KEGG_BASAL_CELL_CARCINOMA			WP_ENDODERM_DIFFERENTIATION				GOBP_EPITHELIUM_DEVELOPMENT			BENPORATH_SUZ12_TARGETS		GOBP_EMBRYONIC_MORPHOGENESIS						KEGG_MEDICUS_VARIANT_MUTATION_ACTIVATED_SMO_TO_HEDGEHOG_SIGNALING_PATHWAY	KEGG_MEDICUS_VARIANT_MUTATION_INACTIVATED_PTCH1_TO_HEDGEHOG_SIGNALING_PATHWAY	GOBP_PATTERN_SPECIFICATION_PROCESS	WP_LNCRNA_IN_CANONICAL_WNT_SIGNALING_AND_COLORECTAL_CANCER	HP_RENAL_AGENESIS			KEGG_MEDICUS_VARIANT_FZD7_OVEREXPRESSION_TO_WNT_SIGNALING_PATHWAY			GOBP_REGULATION_OF_MULTICELLULAR_ORGANISMAL_DEVELOPMENT					HP_CHOANAL_ATRESIA			KEGG_MEDICUS_VARIANT_LRP6_OVEREXPRESSION_TO_WNT_SIGNALING_PATHWAY		HP_COLOBOMA	KEGG_MEDICUS_REFERENCE_WNT_SIGNALING_PATHWAY
114757	CYGB	cytoglobin [Source:HGNC Symbol;Acc:HGNC:16505]	MEISSNER_NPC_HCP_WITH_H3_UNMETHYLATED							GOBP_FIBROBLAST_MIGRATION	GOBP_CELL_ACTIVATION													GOBP_REGULATION_OF_CELL_ACTIVATION								GOBP_RESPONSE_TO_INORGANIC_SUBSTANCE				GOBP_REGULATION_OF_FIBROBLAST_MIGRATION
239	ALOX12	arachidonate 12-lipoxygenase, 12S type [Source:HGNC Symbol;Acc:HGNC:429]	MEISSNER_NPC_HCP_WITH_H3_UNMETHYLATED								GOBP_CELL_ACTIVATION			GOBP_CELL_CELL_ADHESION		GOBP_EPITHELIUM_DEVELOPMENT						GOBP_CELL_ADHESION		GOBP_REGULATION_OF_CELL_ACTIVATION	MEISSNER_BRAIN_HCP_WITH_H3K4ME3_AND_H3K27ME3
135	ADORA2A	adenosine A2a receptor [Source:HGNC Symbol;Acc:HGNC:263]	MEISSNER_NPC_HCP_WITH_H3_UNMETHYLATED								GOBP_CELL_ACTIVATION			GOBP_CELL_CELL_ADHESION						GOBP_REGULATION_OF_CELL_POPULATION_PROLIFERATION		GOBP_CELL_ADHESION		GOBP_REGULATION_OF_CELL_ACTIVATION	MEISSNER_BRAIN_HCP_WITH_H3K4ME3_AND_H3K27ME3							GOBP_RESPONSE_TO_INORGANIC_SUBSTANCE											LINDGREN_BLADDER_CANCER_CLUSTER_2B			GOBP_NEGATIVE_REGULATION_OF_CELL_POPULATION_PROLIFERATION
162515	SLC16A11	solute carrier family 16 member 11 [Source:HGNC Symbol;Acc:HGNC:23093]	MEISSNER_NPC_HCP_WITH_H3_UNMETHYLATED
112464	CAVIN3	caveolae associated protein 3 [Source:HGNC Symbol;Acc:HGNC:9400]	MEISSNER_NPC_HCP_WITH_H3_UNMETHYLATED
2736	GLI2	GLI family zinc finger 2 [Source:HGNC Symbol;Acc:HGNC:4318]		GOMF_TRANSCRIPTION_REGULATOR_ACTIVITY	GOMF_DNA_BINDING_TRANSCRIPTION_FACTOR_ACTIVITY		GOBP_ANIMAL_ORGAN_MORPHOGENESIS	GOBP_ANATOMICAL_STRUCTURE_FORMATION_INVOLVED_IN_MORPHOGENESIS	KEGG_BASAL_CELL_CARCINOMA		GOBP_CELL_ACTIVATION	WP_ENDODERM_DIFFERENTIATION	GOMF_SEQUENCE_SPECIFIC_DNA_BINDING	GOBP_CELL_CELL_ADHESION	GOMF_CIS_REGULATORY_REGION_SEQUENCE_SPECIFIC_DNA_BINDING	GOBP_EPITHELIUM_DEVELOPMENT					GOBP_EMBRYONIC_MORPHOGENESIS	GOBP_CELL_ADHESION		GOBP_REGULATION_OF_CELL_ACTIVATION	MEISSNER_BRAIN_HCP_WITH_H3K4ME3_AND_H3K27ME3		KEGG_MEDICUS_VARIANT_MUTATION_ACTIVATED_SMO_TO_HEDGEHOG_SIGNALING_PATHWAY	KEGG_MEDICUS_VARIANT_MUTATION_INACTIVATED_PTCH1_TO_HEDGEHOG_SIGNALING_PATHWAY	GOBP_PATTERN_SPECIFICATION_PROCESS		HP_RENAL_AGENESIS						GOBP_REGULATION_OF_MULTICELLULAR_ORGANISMAL_DEVELOPMENT	HP_ABNORMAL_ANTIHELIX_MORPHOLOGY		GOBP_POSITIVE_REGULATION_OF_TRANSCRIPTION_BY_RNA_POLYMERASE_II		HP_CHOANAL_ATRESIA					HP_COLOBOMA		GOBP_NEGATIVE_REGULATION_OF_RNA_BIOSYNTHETIC_PROCESS
5080	PAX6	paired box 6 [Source:HGNC Symbol;Acc:HGNC:8620]		GOMF_TRANSCRIPTION_REGULATOR_ACTIVITY	GOMF_DNA_BINDING_TRANSCRIPTION_FACTOR_ACTIVITY		GOBP_ANIMAL_ORGAN_MORPHOGENESIS	GOBP_ANATOMICAL_STRUCTURE_FORMATION_INVOLVED_IN_MORPHOGENESIS					GOMF_SEQUENCE_SPECIFIC_DNA_BINDING		GOMF_CIS_REGULATORY_REGION_SEQUENCE_SPECIFIC_DNA_BINDING	GOBP_EPITHELIUM_DEVELOPMENT			BENPORATH_SUZ12_TARGETS	GOBP_REGULATION_OF_CELL_POPULATION_PROLIFERATION	GOBP_EMBRYONIC_MORPHOGENESIS		BENPORATH_EED_TARGETS		MEISSNER_BRAIN_HCP_WITH_H3K4ME3_AND_H3K27ME3	BENPORATH_PRC2_TARGETS			GOBP_PATTERN_SPECIFICATION_PROCESS								GOBP_REGULATION_OF_MULTICELLULAR_ORGANISMAL_DEVELOPMENT			GOBP_POSITIVE_REGULATION_OF_TRANSCRIPTION_BY_RNA_POLYMERASE_II				GOBP_CEREBRAL_CORTEX_REGIONALIZATION		GOBP_NEGATIVE_REGULATION_OF_CELL_POPULATION_PROLIFERATION	HP_COLOBOMA		GOBP_NEGATIVE_REGULATION_OF_RNA_BIOSYNTHETIC_PROCESS
10736	SIX2	SIX homeobox 2 [Source:HGNC Symbol;Acc:HGNC:10888]		GOMF_TRANSCRIPTION_REGULATOR_ACTIVITY	GOMF_DNA_BINDING_TRANSCRIPTION_FACTOR_ACTIVITY		GOBP_ANIMAL_ORGAN_MORPHOGENESIS	GOBP_ANATOMICAL_STRUCTURE_FORMATION_INVOLVED_IN_MORPHOGENESIS					GOMF_SEQUENCE_SPECIFIC_DNA_BINDING		GOMF_CIS_REGULATORY_REGION_SEQUENCE_SPECIFIC_DNA_BINDING	GOBP_EPITHELIUM_DEVELOPMENT			BENPORATH_SUZ12_TARGETS	GOBP_REGULATION_OF_CELL_POPULATION_PROLIFERATION	GOBP_EMBRYONIC_MORPHOGENESIS		BENPORATH_EED_TARGETS			BENPORATH_PRC2_TARGETS			GOBP_PATTERN_SPECIFICATION_PROCESS								GOBP_REGULATION_OF_MULTICELLULAR_ORGANISMAL_DEVELOPMENT			GOBP_POSITIVE_REGULATION_OF_TRANSCRIPTION_BY_RNA_POLYMERASE_II
7020	TFAP2A	transcription factor AP-2 alpha [Source:HGNC Symbol;Acc:HGNC:11742]		GOMF_TRANSCRIPTION_REGULATOR_ACTIVITY	GOMF_DNA_BINDING_TRANSCRIPTION_FACTOR_ACTIVITY		GOBP_ANIMAL_ORGAN_MORPHOGENESIS	GOBP_ANATOMICAL_STRUCTURE_FORMATION_INVOLVED_IN_MORPHOGENESIS					GOMF_SEQUENCE_SPECIFIC_DNA_BINDING		GOMF_CIS_REGULATORY_REGION_SEQUENCE_SPECIFIC_DNA_BINDING	GOBP_EPITHELIUM_DEVELOPMENT				GOBP_REGULATION_OF_CELL_POPULATION_PROLIFERATION	GOBP_EMBRYONIC_MORPHOGENESIS									WP_LNCRNA_IN_CANONICAL_WNT_SIGNALING_AND_COLORECTAL_CANCER	HP_RENAL_AGENESIS	GOBP_RESPONSE_TO_INORGANIC_SUBSTANCE			GOBP_CELLULAR_RESPONSE_TO_INORGANIC_SUBSTANCE		GOBP_REGULATION_OF_MULTICELLULAR_ORGANISMAL_DEVELOPMENT			GOBP_POSITIVE_REGULATION_OF_TRANSCRIPTION_BY_RNA_POLYMERASE_II						GOBP_NEGATIVE_REGULATION_OF_CELL_POPULATION_PROLIFERATION	HP_COLOBOMA		GOBP_NEGATIVE_REGULATION_OF_RNA_BIOSYNTHETIC_PROCESS
3087	HHEX	hematopoietically expressed homeobox [Source:HGNC Symbol;Acc:HGNC:4901]		GOMF_TRANSCRIPTION_REGULATOR_ACTIVITY	GOMF_DNA_BINDING_TRANSCRIPTION_FACTOR_ACTIVITY			GOBP_ANATOMICAL_STRUCTURE_FORMATION_INVOLVED_IN_MORPHOGENESIS			GOBP_CELL_ACTIVATION	WP_ENDODERM_DIFFERENTIATION	GOMF_SEQUENCE_SPECIFIC_DNA_BINDING		GOMF_CIS_REGULATORY_REGION_SEQUENCE_SPECIFIC_DNA_BINDING				BENPORATH_SUZ12_TARGETS	GOBP_REGULATION_OF_CELL_POPULATION_PROLIFERATION			BENPORATH_EED_TARGETS		MEISSNER_BRAIN_HCP_WITH_H3K4ME3_AND_H3K27ME3	BENPORATH_PRC2_TARGETS			GOBP_PATTERN_SPECIFICATION_PROCESS								GOBP_REGULATION_OF_MULTICELLULAR_ORGANISMAL_DEVELOPMENT		ZHAN_MULTIPLE_MYELOMA_DN	GOBP_POSITIVE_REGULATION_OF_TRANSCRIPTION_BY_RNA_POLYMERASE_II			LINDGREN_BLADDER_CANCER_CLUSTER_2B						GOBP_NEGATIVE_REGULATION_OF_RNA_BIOSYNTHETIC_PROCESS
6932	TCF7	transcription factor 7 [Source:HGNC Symbol;Acc:HGNC:11639]		GOMF_TRANSCRIPTION_REGULATOR_ACTIVITY	GOMF_DNA_BINDING_TRANSCRIPTION_FACTOR_ACTIVITY				KEGG_BASAL_CELL_CARCINOMA		GOBP_CELL_ACTIVATION	WP_ENDODERM_DIFFERENTIATION	GOMF_SEQUENCE_SPECIFIC_DNA_BINDING		GOMF_CIS_REGULATORY_REGION_SEQUENCE_SPECIFIC_DNA_BINDING									GOBP_REGULATION_OF_CELL_ACTIVATION						WP_LNCRNA_IN_CANONICAL_WNT_SIGNALING_AND_COLORECTAL_CANCER				KEGG_MEDICUS_VARIANT_FZD7_OVEREXPRESSION_TO_WNT_SIGNALING_PATHWAY			GOBP_REGULATION_OF_MULTICELLULAR_ORGANISMAL_DEVELOPMENT		ZHAN_MULTIPLE_MYELOMA_DN				LINDGREN_BLADDER_CANCER_CLUSTER_2B		KEGG_MEDICUS_VARIANT_LRP6_OVEREXPRESSION_TO_WNT_SIGNALING_PATHWAY			KEGG_MEDICUS_REFERENCE_WNT_SIGNALING_PATHWAY	GOBP_NEGATIVE_REGULATION_OF_RNA_BIOSYNTHETIC_PROCESS
2852	GPER1	G protein-coupled estrogen receptor 1 [Source:HGNC Symbol;Acc:HGNC:4485]		GOMF_TRANSCRIPTION_REGULATOR_ACTIVITY	GOMF_DNA_BINDING_TRANSCRIPTION_FACTOR_ACTIVITY						GOBP_CELL_ACTIVATION									GOBP_REGULATION_OF_CELL_POPULATION_PROLIFERATION				GOBP_REGULATION_OF_CELL_ACTIVATION													GOBP_REGULATION_OF_MULTICELLULAR_ORGANISMAL_DEVELOPMENT			GOBP_POSITIVE_REGULATION_OF_TRANSCRIPTION_BY_RNA_POLYMERASE_II						GOBP_NEGATIVE_REGULATION_OF_CELL_POPULATION_PROLIFERATION
26257	NKX2-8	NK2 homeobox 8 [Source:HGNC Symbol;Acc:HGNC:16364]		GOMF_TRANSCRIPTION_REGULATOR_ACTIVITY	GOMF_DNA_BINDING_TRANSCRIPTION_FACTOR_ACTIVITY								GOMF_SEQUENCE_SPECIFIC_DNA_BINDING		GOMF_CIS_REGULATORY_REGION_SEQUENCE_SPECIFIC_DNA_BINDING				BENPORATH_SUZ12_TARGETS	GOBP_REGULATION_OF_CELL_POPULATION_PROLIFERATION			BENPORATH_EED_TARGETS			BENPORATH_PRC2_TARGETS														GOBP_POSITIVE_REGULATION_OF_TRANSCRIPTION_BY_RNA_POLYMERASE_II						GOBP_NEGATIVE_REGULATION_OF_CELL_POPULATION_PROLIFERATION
84107	ZIC4	Zic family member 4 [Source:HGNC Symbol;Acc:HGNC:20393]		GOMF_TRANSCRIPTION_REGULATOR_ACTIVITY	GOMF_DNA_BINDING_TRANSCRIPTION_FACTOR_ACTIVITY								GOMF_SEQUENCE_SPECIFIC_DNA_BINDING		GOMF_CIS_REGULATORY_REGION_SEQUENCE_SPECIFIC_DNA_BINDING				BENPORATH_SUZ12_TARGETS				BENPORATH_EED_TARGETS			BENPORATH_PRC2_TARGETS
84891	ZSCAN10	zinc finger and SCAN domain containing 10 [Source:HGNC Symbol;Acc:HGNC:12997]		GOMF_TRANSCRIPTION_REGULATOR_ACTIVITY	GOMF_DNA_BINDING_TRANSCRIPTION_FACTOR_ACTIVITY								GOMF_SEQUENCE_SPECIFIC_DNA_BINDING		GOMF_CIS_REGULATORY_REGION_SEQUENCE_SPECIFIC_DNA_BINDING																																		GOBP_NEGATIVE_REGULATION_OF_RNA_BIOSYNTHETIC_PROCESS
132625	ZFP42	ZFP42 zinc finger protein [Source:HGNC Symbol;Acc:HGNC:30949]		GOMF_TRANSCRIPTION_REGULATOR_ACTIVITY	GOMF_DNA_BINDING_TRANSCRIPTION_FACTOR_ACTIVITY								GOMF_SEQUENCE_SPECIFIC_DNA_BINDING		GOMF_CIS_REGULATORY_REGION_SEQUENCE_SPECIFIC_DNA_BINDING
284252	KCTD1	potassium channel tetramerization domain containing 1 [Source:HGNC Symbol;Acc:HGNC:18249]		GOMF_TRANSCRIPTION_REGULATOR_ACTIVITY																					MEISSNER_BRAIN_HCP_WITH_H3K4ME3_AND_H3K27ME3						HP_RENAL_AGENESIS							HP_ABNORMAL_ANTIHELIX_MORPHOLOGY									HP_COLOBOMA		GOBP_NEGATIVE_REGULATION_OF_RNA_BIOSYNTHETIC_PROCESS
322	APBB1	amyloid beta precursor protein binding family B member 1 [Source:HGNC Symbol;Acc:HGNC:581]		GOMF_TRANSCRIPTION_REGULATOR_ACTIVITY																																				GOBP_POSITIVE_REGULATION_OF_TRANSCRIPTION_BY_RNA_POLYMERASE_II									GOBP_NEGATIVE_REGULATION_OF_RNA_BIOSYNTHETIC_PROCESS
10025	MED16	mediator complex subunit 16 [Source:HGNC Symbol;Acc:HGNC:17556]		GOMF_TRANSCRIPTION_REGULATOR_ACTIVITY																																				GOBP_POSITIVE_REGULATION_OF_TRANSCRIPTION_BY_RNA_POLYMERASE_II
221935	SDK1	sidekick cell adhesion molecule 1 [Source:HGNC Symbol;Acc:HGNC:19307]				GOBP_HOMOPHILIC_CELL_ADHESION_VIA_PLASMA_MEMBRANE_ADHESION_MOLECULES	GOBP_ANIMAL_ORGAN_MORPHOGENESIS	GOBP_ANATOMICAL_STRUCTURE_FORMATION_INVOLVED_IN_MORPHOGENESIS						GOBP_CELL_CELL_ADHESION			GOBP_CELL_CELL_ADHESION_VIA_PLASMA_MEMBRANE_ADHESION_MOLECULES					GOBP_CELL_ADHESION
9708	PCDHGA8	protocadherin gamma subfamily A, 8 [Source:HGNC Symbol;Acc:HGNC:8706]				GOBP_HOMOPHILIC_CELL_ADHESION_VIA_PLASMA_MEMBRANE_ADHESION_MOLECULES								GOBP_CELL_CELL_ADHESION			GOBP_CELL_CELL_ADHESION_VIA_PLASMA_MEMBRANE_ADHESION_MOLECULES					GOBP_CELL_ADHESION
8641	PCDHGB4	protocadherin gamma subfamily B, 4 [Source:HGNC Symbol;Acc:HGNC:8711]				GOBP_HOMOPHILIC_CELL_ADHESION_VIA_PLASMA_MEMBRANE_ADHESION_MOLECULES								GOBP_CELL_CELL_ADHESION			GOBP_CELL_CELL_ADHESION_VIA_PLASMA_MEMBRANE_ADHESION_MOLECULES					GOBP_CELL_ADHESION
56100	PCDHGB6	protocadherin gamma subfamily B, 6 [Source:HGNC Symbol;Acc:HGNC:8713]				GOBP_HOMOPHILIC_CELL_ADHESION_VIA_PLASMA_MEMBRANE_ADHESION_MOLECULES								GOBP_CELL_CELL_ADHESION			GOBP_CELL_CELL_ADHESION_VIA_PLASMA_MEMBRANE_ADHESION_MOLECULES					GOBP_CELL_ADHESION
26025	PCDHGA12	protocadherin gamma subfamily A, 12 [Source:HGNC Symbol;Acc:HGNC:8699]				GOBP_HOMOPHILIC_CELL_ADHESION_VIA_PLASMA_MEMBRANE_ADHESION_MOLECULES								GOBP_CELL_CELL_ADHESION			GOBP_CELL_CELL_ADHESION_VIA_PLASMA_MEMBRANE_ADHESION_MOLECULES					GOBP_CELL_ADHESION
358	AQP1	aquaporin 1 (Colton blood group) [Source:HGNC Symbol;Acc:HGNC:633]					GOBP_ANIMAL_ORGAN_MORPHOGENESIS	GOBP_ANATOMICAL_STRUCTURE_FORMATION_INVOLVED_IN_MORPHOGENESIS		GOBP_FIBROBLAST_MIGRATION						GOBP_EPITHELIUM_DEVELOPMENT		GOBP_CELLULAR_RESPONSE_TO_COPPER_ION		GOBP_REGULATION_OF_CELL_POPULATION_PROLIFERATION												GOBP_RESPONSE_TO_INORGANIC_SUBSTANCE	GOBP_RESPONSE_TO_COPPER_ION		GOBP_CELLULAR_RESPONSE_TO_INORGANIC_SUBSTANCE	GOBP_REGULATION_OF_FIBROBLAST_MIGRATION	GOBP_REGULATION_OF_MULTICELLULAR_ORGANISMAL_DEVELOPMENT						LINDGREN_BLADDER_CANCER_CLUSTER_2B
113622	ADPRHL1	ADP-ribosylhydrolase like 1 [Source:HGNC Symbol;Acc:HGNC:21303]					GOBP_ANIMAL_ORGAN_MORPHOGENESIS	GOBP_ANATOMICAL_STRUCTURE_FORMATION_INVOLVED_IN_MORPHOGENESIS
388591	RNF207	ring finger protein 207 [Source:HGNC Symbol;Acc:HGNC:32947]					GOBP_ANIMAL_ORGAN_MORPHOGENESIS									GOBP_EPITHELIUM_DEVELOPMENT					GOBP_EMBRYONIC_MORPHOGENESIS								GOBP_PATTERN_SPECIFICATION_PROCESS
1844	DUSP2	dual specificity phosphatase 2 [Source:HGNC Symbol;Acc:HGNC:3068]						GOBP_ANATOMICAL_STRUCTURE_FORMATION_INVOLVED_IN_MORPHOGENESIS				WP_ENDODERM_DIFFERENTIATION									GOBP_EMBRYONIC_MORPHOGENESIS																				HAHTOLA_SEZARY_SYNDROM_DN
9289	ADGRG1	adhesion G protein-coupled receptor G1 [Source:HGNC Symbol;Acc:HGNC:4512]						GOBP_ANATOMICAL_STRUCTURE_FORMATION_INVOLVED_IN_MORPHOGENESIS												GOBP_REGULATION_OF_CELL_POPULATION_PROLIFERATION		GOBP_CELL_ADHESION							GOBP_PATTERN_SPECIFICATION_PROCESS												HAHTOLA_SEZARY_SYNDROM_DN	HP_CHOANAL_ATRESIA		GOBP_CEREBRAL_CORTEX_REGIONALIZATION		GOBP_NEGATIVE_REGULATION_OF_CELL_POPULATION_PROLIFERATION
57124	CD248	CD248 molecule [Source:HGNC Symbol;Acc:HGNC:18219]								GOBP_FIBROBLAST_MIGRATION										GOBP_REGULATION_OF_CELL_POPULATION_PROLIFERATION					MEISSNER_BRAIN_HCP_WITH_H3K4ME3_AND_H3K27ME3
2039	DMTN	dematin actin binding protein [Source:HGNC Symbol;Acc:HGNC:3382]								GOBP_FIBROBLAST_MIGRATION												GOBP_CELL_ADHESION										GOBP_RESPONSE_TO_INORGANIC_SUBSTANCE			GOBP_CELLULAR_RESPONSE_TO_INORGANIC_SUBSTANCE	GOBP_REGULATION_OF_FIBROBLAST_MIGRATION
4495	MT1G	metallothionein 1G [Source:HGNC Symbol;Acc:HGNC:7399]									GOBP_CELL_ACTIVATION							GOBP_CELLULAR_RESPONSE_TO_COPPER_ION														GOBP_RESPONSE_TO_INORGANIC_SUBSTANCE	GOBP_RESPONSE_TO_COPPER_ION		GOBP_CELLULAR_RESPONSE_TO_INORGANIC_SUBSTANCE								LINDGREN_BLADDER_CANCER_CLUSTER_2B
5730	PTGDS	prostaglandin D2 synthase [Source:HGNC Symbol;Acc:HGNC:9592]									GOBP_CELL_ACTIVATION									GOBP_REGULATION_OF_CELL_POPULATION_PROLIFERATION																										GOBP_NEGATIVE_REGULATION_OF_CELL_POPULATION_PROLIFERATION
150372	NFAM1	NFAT activating protein with ITAM motif 1 [Source:HGNC Symbol;Acc:HGNC:29872]									GOBP_CELL_ACTIVATION													GOBP_REGULATION_OF_CELL_ACTIVATION													GOBP_REGULATION_OF_MULTICELLULAR_ORGANISMAL_DEVELOPMENT
4496	MT1H	metallothionein 1H [Source:HGNC Symbol;Acc:HGNC:7400]																GOBP_CELLULAR_RESPONSE_TO_COPPER_ION	BENPORATH_SUZ12_TARGETS				BENPORATH_EED_TARGETS			BENPORATH_PRC2_TARGETS						GOBP_RESPONSE_TO_INORGANIC_SUBSTANCE	GOBP_RESPONSE_TO_COPPER_ION		GOBP_CELLULAR_RESPONSE_TO_INORGANIC_SUBSTANCE								LINDGREN_BLADDER_CANCER_CLUSTER_2B
255631	COL24A1	collagen type XXIV alpha 1 chain [Source:HGNC Symbol;Acc:HGNC:20821]																	BENPORATH_SUZ12_TARGETS				BENPORATH_EED_TARGETS			BENPORATH_PRC2_TARGETS
2862	MLNR	motilin receptor [Source:HGNC Symbol;Acc:HGNC:4495]																	BENPORATH_SUZ12_TARGETS				BENPORATH_EED_TARGETS
81532	MOB2	MOB kinase activator 2 [Source:HGNC Symbol;Acc:HGNC:24904]																					BENPORATH_EED_TARGETS
5447	POR	cytochrome p450 oxidoreductase [Source:HGNC Symbol;Acc:HGNC:9208]																													HP_RENAL_AGENESIS							HP_ABNORMAL_ANTIHELIX_MORPHOLOGY				HP_CHOANAL_ATRESIA
321	APBA2	amyloid beta precursor protein binding family A member 2 [Source:HGNC Symbol;Acc:HGNC:579]																																							HAHTOLA_SEZARY_SYNDROM_DN
25837	RAB26	RAB26, member RAS oncogene family [Source:HGNC Symbol;Acc:HGNC:14259]
6238	RRBP1	ribosome binding protein 1 [Source:HGNC Symbol;Acc:HGNC:10448]
64856	VWA1	von Willebrand factor A domain containing 1 [Source:HGNC Symbol;Acc:HGNC:30910]
1140	CHRNB1	cholinergic receptor nicotinic beta 1 subunit [Source:HGNC Symbol;Acc:HGNC:1961]
22982	DIP2C	disco interacting protein 2 homolog C [Source:HGNC Symbol;Acc:HGNC:29150]
65124	SOWAHC	sosondowah ankyrin repeat domain family member C [Source:HGNC Symbol;Acc:HGNC:26149]
29	ABR	ABR activator of RhoGEF and GTPase [Source:HGNC Symbol;Acc:HGNC:81]
26960	NBEA	neurobeachin [Source:HGNC Symbol;Acc:HGNC:7648]
8871	SYNJ2	synaptojanin 2 [Source:HGNC Symbol;Acc:HGNC:11504]
10188	TNK2	tyrosine kinase non receptor 2 [Source:HGNC Symbol;Acc:HGNC:19297]
6573	SLC19A1	solute carrier family 19 member 1 [Source:HGNC Symbol;Acc:HGNC:10937]
728489	DNLZ	DNL-type zinc finger [Source:HGNC Symbol;Acc:HGNC:33879]
5630	PRPH	peripherin [Source:HGNC Symbol;Acc:HGNC:9461]
54919	DNAAF5	dynein axonemal assembly factor 5 [Source:HGNC Symbol;Acc:HGNC:26013]
285093	RTP5	receptor transporter protein 5 (putative) [Source:HGNC Symbol;Acc:HGNC:26585]
54596	L1TD1	LINE1 type transposase domain containing 1 [Source:HGNC Symbol;Acc:HGNC:25595]
5188	GATB	glutamyl-tRNA amidotransferase subunit B [Source:HGNC Symbol;Acc:HGNC:8849]
101180976	IFNL4	interferon lambda 4 (gene/pseudogene) [Source:HGNC Symbol;Acc:HGNC:44480]
115330	GPR146	G protein-coupled receptor 146 [Source:HGNC Symbol;Acc:HGNC:21718]
100129027	PCBP3-AS1	PCBP3 antisense RNA 1 [Source:HGNC Symbol;Acc:HGNC:40426]
406908	MIR124-2	microRNA 124-2 [Source:HGNC Symbol;Acc:HGNC:31503]
440925	LINC01124	long intergenic non-protein coding RNA 1124 [Source:HGNC Symbol;Acc:HGNC:49270]
100192386	FLJ16779	uncharacterized LOC100192386 [Source:NCBI gene (formerly Entrezgene);Acc:100192386]
151534	LBX2-AS1	LBX2 antisense RNA 1 [Source:HGNC Symbol;Acc:HGNC:25136]
254559	MIR9-3HG	MIR9-3 host gene [Source:HGNC Symbol;Acc:HGNC:27388]
415056	CNTFR-AS1	CNTFR antisense RNA 1 [Source:HGNC Symbol;Acc:HGNC:48712]
55539	KCNQ1DN	KCNQ1 downstream neighbor [Source:HGNC Symbol;Acc:HGNC:13335]
[truncated: 3 more columns]

## Sheet: Supplementary Table 3i
Supplementary Table 4I: Convergence of genes with the highest stochasticity (by JSD) in all ATRT samples
GLI2
ALOX12
HHEX
MLNR
ABR
ESRP2
LBX2
GPER1
TFAP2A
ADGRG1
AQP1
