# Supplementary material for: Disordered DNA methylation leads to targetable transcriptional plasticity in ATRT
Source: Acta Neuropathol Commun. 2025 Dec 17;14:22. doi: 10.1186/s40478-025-02173-y (PMC12821819; doi:10.1186/s40478-025-02173-y)
Supplement: Supplementary file 10 — Supplementary Material 10. [file 40478_2025_2173_MOESM10_ESM.xlsx]

## Sheet: ATRT-884-VS-Normal-fetal-brain
Supplementary Table 4. Gene rankings based on the relative JSD (rJSD)
ATRT-884-VS-Normal-fetal-brain
ABSOLUTE dMML RANKING			JSD RANKING			RJSD RANKING
GENE	SCORE		GENE	SCORE		GENE	SCORE	JSD RANK	dMMLRANK	RATIO
MEIS1	0.740457		FOXL1	0.856796		FBXL16	0.646812	39	652	15.7179
NBEA	0.719541		MEIS1	0.837645		NME3	0.481696	292	4356	13.9178
PAX6	0.612136		NBEA	0.823322		POU3F3	0.334519	1297	18100	12.9553
MN1	0.604304		TBC1D16	0.822294		MRPS34	0.345682	1158	12938	10.1727
TBC1D16	0.577311		GPER1	0.7777		HNF1B	0.70066	15	159	9.6
LINC00982	0.574915		DMRTA2	0.775022		OLIG3	0.532399	161	1661	9.31677
FOXL1	0.573037		PAX6	0.750886		EME2	0.334332	1299	13136	9.11239
SLC7A11-AS1	0.570461		TBX4	0.749194		PAX9	0.520975	182	1840	9.10989
GPM6A	0.56802		WNT3	0.748389		HSF4	0.416316	549	4909	7.94171
LINC01558	0.564268		GSE1	0.733182		SFMBT2	0.660175	30	268	7.93333
TCF4	0.560203		LINC01558	0.719708		OLIG2	0.476914	303	2674	7.82508
LIN28A	0.557549		LINC00982	0.713206		SOX7	0.452194	377	3282	7.70557
GSE1	0.554723		ZADH2	0.712928		LOC283731	0.39622	670	5785	7.63433
TBX4	0.549771		ESRP2	0.70967		FEZF2	0.589095	81	683	7.4321
APBB1	0.548268		HNF1B	0.70066		NTN1	0.407681	602	4625	6.68272
GLI2	0.545972		LBX2-AS1	0.699918		NKX2-5	0.585647	84	637	6.58333
NFIX	0.541705		PCDHGA11	0.695734		ZFP36L2	0.276817	2237	16692	6.46178
APBA2	0.538012		LIN28A	0.685666		ARHGAP27P2	0.372327	866	6436	6.43187
CELF2	0.520696		MN1	0.684376		PRRX2	0.646733	40	297	6.425
ZADH2	0.517671		TFAP2A	0.682705		BCL2L11	0.331315	1341	9850	6.34526
EZR	0.511595		SPON2	0.681608		HMX2	0.509858	203	1459	6.18719
ZBTB18	0.508738		LOC100130872	0.681608		AJM1	0.3157	1552	10877	6.00838
ADGRG1	0.504606		NFIX	0.677858		FOXL1	0.856796	1	7	6
DMRTA2	0.500135		PRKCZ	0.676303		KDM2A	0.433711	461	3147	5.82646
WNT3	0.497742		LBX2	0.671254		GPER1	0.7777	5	34	5.8
KCNIP3	0.491646		GPT	0.67064		FZD10	0.292406	1922	12739	5.62799
KIRREL1	0.489607		EZR	0.664875		TMEM200B	0.329638	1366	8753	5.40776
ADORA2A	0.489461		LINC00461	0.663998		STK3	0.301886	1750	11182	5.38971
HOXB1	0.481517		EVA1B	0.662607		ELAVL3	0.280222	2171	13820	5.36573
NFAM1	0.481308		SFMBT2	0.660175		TBXT	0.516692	190	1192	5.27368
LBX2-AS1	0.480106		KCNQ1DN	0.659152		GGN	0.541768	140	861	5.15
RGS12	0.477244		GLI2	0.652689		GATA6-AS1	0.258883	2695	16491	5.11911
ANGPTL2	0.472475		TCF4	0.652645		NR5A1	0.525871	172	1050	5.10465
GPER1	0.472009		CRYBA2	0.652563		HELT	0.438546	440	2656	5.03636
MIR21	0.470605		HOXB3	0.652036		CYP26A1	0.35315	1071	6419	4.99346
PCDHGA11	0.468791		PNPLA2	0.64995		LINC00461	0.663998	28	167	4.96429
PNPLA2	0.468366		SPOCK2	0.649343		EVA1B	0.662607	29	172	4.93103
TACC2	0.46826		C17orf107	0.647065		SOWAHC	0.544263	135	799	4.91852
PRKCZ	0.467961		FBXL16	0.646812		MDFI	0.598483	76	437	4.75
PCDHGC4	0.467673		PRRX2	0.646733		EIF4E3	0.416667	546	3126	4.72527
SYNJ2	0.464881		CRIP2	0.645643		LOC729683	0.473094	312	1779	4.70192
VSIG2	0.459933		GSC	0.643907		ELANE	0.623711	52	295	4.67308
TPCN1	0.457794		TACC2	0.640647		45910	0.533768	155	874	4.63871
GRAMD1B	0.457298		HOXB5	0.639722		GPR27	0.418649	534	2999	4.6161
TRIM2	0.455476		SLC7A11-AS1	0.639472		WNT3A	0.414788	562	3136	4.58007
AKAP13	0.454485		ADORA2A	0.634478		LIMD2	0.475106	310	1717	4.53871
NAV2	0.453885		RTP5	0.632459		ISLR2	0.446594	398	2178	4.47236
SLC13A4	0.453675		ABR	0.631864		RASD1	0.342019	1197	6493	4.42439
RTP5	0.450242		WT1	0.629142		MIR4321	0.604913	67	363	4.41791
LBX2	0.448828		ADGRG1	0.626052		MIR3663	0.615641	60	317	4.28333
ABR	0.448636		ACAP3	0.624722		HNRNPH1	0.41633	548	2879	4.25365
HOXB2	0.447707		ELANE	0.623711		NRN1	0.488559	263	1377	4.23574
LINC02525	0.447623		ADAMTSL2	0.621188		GATA6	0.481786	291	1510	4.189
MITF	0.447585		HOXB-AS3	0.620981		ADGRA2	0.410003	588	2963	4.03912
RRBP1	0.44656		ASPDH	0.620197		WDR97	0.450101	387	1945	4.02584
SPON2	0.446186		ZFP42	0.619555		KCNQ1DN	0.659152	31	155	4
LOC100130872	0.446186		APBA2	0.618437		JMJD8	0.399854	653	3262	3.99541
SATB2-AS1	0.445228		MOB2	0.617314		CCDC140	0.499532	237	1183	3.99156
FLJ12825	0.443651		SATB2-AS1	0.616536		ZNF580	0.286171	2058	10117	3.91594
CLDN9	0.442907		MIR3663	0.615641		FOXB2	0.242634	3171	15506	3.88994
ESRP2	0.442221		NNAT	0.611711		PAX3	0.434307	459	2244	3.88889
TFAP2A	0.437194		CELF2	0.608167		UCN	0.376843	833	4069	3.88475
HOXB3	0.436618		FLNC	0.607133		CLDN7	0.422009	510	2455	3.81373
BCAT2	0.435382		CLDN9	0.607042		ZAR1	0.510787	200	961	3.805
HOTAIR	0.435057		NFAM1	0.606335		OTX2-AS1	0.490774	260	1236	3.75385
TDGF1	0.434434		PCDHA8	0.605206		ALX4	0.430933	471	2238	3.75159
ASPDH	0.43379		MIR4321	0.604913		SIX2	0.583349	87	410	3.71264
PPP2R1B	0.433683		APBB1	0.604472		NSD1	0.29118	1954	9206	3.71136
TCEA3	0.433584		LTBP4	0.602466		SIM2	0.378318	817	3840	3.70012
ADAMTSL2	0.433493		SYNJ2	0.601445		HMGA1	0.41179	578	2673	3.62457
ZSCAN10	0.433132		CDK2AP1	0.601333		PRDM16	0.206909	4471	20523	3.59025
C17orf107	0.430638		PCSK9	0.601039		HOXC5	0.436864	447	2019	3.51678
FAM181A-AS1	0.429583		HOXB2	0.600091		PRDM14	0.379375	802	3614	3.50623
FAM181A	0.426419		MIR9-2	0.599984		FAT4	0.291555	1945	8756	3.5018
HOXB5	0.426242		PEPD	0.599286		LBX1	0.312978	1591	7138	3.48649
HOXB-AS3	0.425658		MDFI	0.598483		HSPA2	0.257326	2727	12176	3.46498
SEMA5B	0.424257		C14orf180	0.597522		CBS	0.352962	1073	4777	3.452
SLC6A9	0.422412		PCDHGC4	0.59446		PROB1	0.40507	626	2781	3.44249
PHACTR3	0.421106		ZSCAN10	0.594106		MYO1C	0.372278	867	3798	3.38062
WT1	0.41797		RAB26	0.592638		SKI	0.23515	3395	14856	3.37585
PCSK9	0.417021		FEZF2	0.589095		DLX4	0.392474	700	3058	3.36857
FAM13A	0.416653		RRBP1	0.587813		ESRP2	0.70967	14	61	3.35714
MOB2	0.416645		BAIAP2	0.585655		GSC	0.643907	42	183	3.35714
BTBD17	0.416369		NKX2-5	0.585647		FBLN7	0.350806	1098	4763	3.33789
CLU	0.415879		SDK1	0.585252		KLHL17	0.244947	3097	13383	3.32128
ABAT	0.415133		TDGF1	0.584862		CRIP2	0.645643	41	177	3.31707
LINC01619	0.414682		SIX2	0.583349		DCHS2	0.35569	1047	4502	3.2999
ZNF217	0.412802		TMEM176B	0.582336		RUNX3	0.229832	3567	15334	3.29885
FOXP2	0.412215		FAM181A-AS1	0.582149		ZCCHC14	0.423934	503	2162	3.29821
ACAP3	0.411943		PRR18	0.582072		BARX1	0.386564	748	3203	3.28209
SDK1	0.411717		VWA1	0.582045		MIR1225	0.464063	338	1447	3.28107
GSN	0.411427		HOXB-AS1	0.581064		PPP1R3G	0.42558	494	2109	3.26923
CREB5	0.411342		FAM181A	0.580843		SOCS2-AS1	0.210647	4311	18206	3.22315
NNAT	0.410758		TPCN1	0.580829		ITPRIPL2	0.461494	347	1458	3.20173
PCDHA8	0.41069		RGS12	0.580684		PRR18	0.582072	90	378	3.2
PLAT	0.408482		PCDHA7	0.579732		FZD10-DT	0.271504	2367	9854	3.16308
VWA1	0.40787		ESAM	0.575464		CBLN1	0.235417	3384	14078	3.16017
C14orf180	0.407735		LRTM2	0.573485		FOXD4L1	0.379263	803	3275	3.07846
GPT	0.407459		MT1H	0.573006		HIST1H2AL	0.336684	1270	5178	3.07717
MAP1A	0.40719		MIRLET7BHG	0.572758		VPS9D1	0.261344	2629	10702	3.07075
GLI3	0.406954		GPM6A	0.57145		NR2E1	0.451469	383	1545	3.03394
CAMKK1	0.406782		BCAT2	0.571376		CEBPA-DT	0.247108	3016	12083	3.0063
MIR9-2	0.405494		BTBD17	0.57089		SIX3	0.420842	520	2081	3.00192
PDXK	0.404576		NEUROG1	0.570043		DMRTA2	0.775022	6	24	3
MT1H	0.401424		C5orf66	0.569553		ADRB1	0.23145	3520	13968	2.96818
DOK4	0.400645		MIR219B	0.569147		EMX2OS	0.531798	163	646	2.96319
SPOCK2	0.400434		ANGPTL2	0.568673		FBN2	0.319396	1493	5831	2.90556
SLC19A1	0.400063		PCDHGA12	0.568183		CRYBA2	0.652563	34	131	2.85294
HOXB-AS1	0.398805		TMEM176A	0.567261		CEBPA	0.258796	2699	10278	2.80808
PCDHGA10	0.398348		MIR219A2	0.567153		GPT	0.67064	26	99	2.80769
MIR219A2	0.398148		LINC02525	0.567114		SARM1	0.352849	1076	4095	2.80576
PCDHGA5	0.39781		PCDHGA5	0.56612		CDX2	0.46367	339	1288	2.79941
ZC3H12C	0.397718		ZBTB18	0.565873		DBX1	0.197087	4930	18708	2.79473
MIR219B	0.397227		MLNR	0.564307		CRYBG1	0.382658	777	2944	2.78893
LINC01625	0.396663		HOXB1	0.56279		TSPEAR	0.552389	131	495	2.77863
PCDHA7	0.396549		MT1G	0.561315		MTA3	0.26979	2413	9107	2.77414
AQP1	0.395064		WNT10B	0.561189		MIR200B	0.458558	357	1336	2.7423
MIR1286	0.394542		CAMKK1	0.559873		IRX5	0.183429	5684	21230	2.73505
PEPD	0.394282		GALNT9	0.557751		ECEL1P2	0.297548	1829	6819	2.72827
CD248	0.394146		KIRREL1	0.55761		NR1H2	0.277316	2224	8277	2.72167
TNK2	0.393648		KCNIP3	0.55731		KCNC3	0.280021	2175	8039	2.69609
CNTFR-AS1	0.393465		TTYH1	0.555882		MYO15B	0.347064	1139	4209	2.69535
GATB	0.393444		BAIAP2-DT	0.555646		GDF7	0.302999	1730	6370	2.68208
PCDHGB3	0.392036		DMRT3	0.553906		MGC12916	0.357257	1029	3781	2.67444
ESAM	0.391792		DOK7	0.553554		C1QL3	0.416924	545	1999	2.66789
TAGLN3	0.391351		PCDHGA8	0.552929		OTP	0.361554	969	3532	2.64499
KRTAP10-12	0.391014		PCDHGB4	0.552929		HS3ST3B1	0.351616	1086	3948	2.63536
TPPP3	0.390471		FOXD2-AS1	0.552916		IRX3	0.331009	1350	4883	2.61704
MIRLET7BHG	0.388955		SLC19A1	0.55285		FERD3L	0.458548	358	1294	2.61453
AKAP6	0.388752		DLX6-AS1	0.552721		ABO	0.401507	642	2316	2.60748
CRYBA2	0.387849		TSPEAR	0.552389		LINC00941	0.344054	1179	4236	2.59288
STARD13	0.387014		GRAMD1B	0.55105		RAB11FIP4	0.331692	1337	4802	2.59162
ELN	0.386832		PCDHA12	0.550888		HOXA5	0.213793	4189	15041	2.59059
DBN1	0.384674		BCAR1	0.544983		ANKRD33B	0.270056	2406	8622	2.58354
LTBP4	0.383944		SOWAHC	0.544263		MAFB	0.197203	4922	17602	2.57619
DMKN	0.38362		PCDHGB3	0.544177		TRIM71	0.422317	509	1807	2.5501
GALNT9	0.38342		CD248	0.54309		KCNH3	0.413726	568	2010	2.53873
PCDHGA8	0.383208		PCDHGA10	0.542179		FRAT1	0.392393	701	2475	2.53067
PCDHGB4	0.383208		PHYHD1	0.541838		CDC42EP1	0.251958	2867	10095	2.5211
MIR4526	0.38138		GGN	0.541768		ATOH1	0.264842	2543	8928	2.51081
ELAVL4	0.381257		PDXK	0.541729		HMX3	0.183316	5691	19977	2.51028
LRTM2	0.380617		JPH4	0.540973		MIR4673	0.447717	394	1379	2.5
PTN	0.378983		ECEL1	0.540314		KCNG3	0.302179	1747	6109	2.49685
KIF5C	0.378921		ATP2B2	0.540208		HCN2	0.270838	2384	8321	2.49035
IGSF9B	0.37826		SLC6A9	0.540038		ZNF597	0.191913	5206	18148	2.48598
PCDHGA3	0.378235		MXRA8	0.538874		GLUD1P3	0.266929	2481	8645	2.48448
HPDL	0.378031		LLGL2	0.538091		FSTL3	0.370871	880	3066	2.48409
PHYHD1	0.377933		HIST1H1A	0.53746		BIN1	0.376823	834	2894	2.47002
CD27-AS1	0.376852		TPPP3	0.537062		LHX9	0.508711	205	710	2.46341
MAP1B	0.375907		POR	0.535607		C17orf98	0.442071	424	1468	2.46226
TTYH1	0.375875		VSIG2	0.535144		LINC01126	0.225473	3716	12854	2.4591
CYTH1	0.375733		MIR21	0.534765		PDE4A	0.442365	421	1456	2.45843
HOXA10-HOXA9	0.374854		SLC13A4	0.534471		RPL36	0.252932	2847	9841	2.45662
HOXA10	0.374854		NKX2-8	0.533867		EPS8L2	0.514442	195	673	2.45128
KCNQ1DN	0.374262		45910	0.533768		GSX2	0.322347	1452	4994	2.43939
GPNMB	0.373938		RASA3	0.533257		SHISA9	0.22659	3666	12600	2.43699
LLGL2	0.373326		PAX8	0.532938		COL24A1	0.304426	1709	5856	2.42657
DMRT3	0.372897		WNT5B	0.53287		CDH3	0.3509	1096	3754	2.42518
HNF1B	0.371999		MIR9-3HG	0.532438		MYOD1	0.201584	4716	16136	2.42154
LOC100129027	0.371974		TNK2	0.532412		ALDH1A3	0.446456	401	1371	2.41895
JPH4	0.37178		OLIG3	0.532399		ADRA2A	0.322898	1443	4918	2.40818
RUNX1T1	0.37153		AQP1	0.53215		RTKN	0.226419	3674	12510	2.40501
MT1G	0.371362		EMX2OS	0.531798		EFNA1	0.514809	194	660	2.40206
RAP1GAP	0.371189		TLX1NB	0.531545		THBD	0.216525	4071	13846	2.40113
CDK2AP1	0.371129		TCEA3	0.531027		SEPT7P9	0.30143	1758	5960	2.39022
HRCT1	0.370402		KRTAP10-12	0.53045		SHC2	0.247265	3009	10177	2.38219
LINC00461	0.370264		VAX2	0.530252		WT1-AS	0.202309	4681	15827	2.38112
BRINP3	0.36981		TBC1D30	0.529961		LINC02138	0.262728	2589	8750	2.37968
ZFP42	0.369505		TLX1	0.529421		NKX2-3	0.370506	885	2989	2.3774
MAP2	0.369361		L1TD1	0.529213		DLX3	0.302841	1732	5835	2.36894
CSDC2	0.369328		PCDHB17P	0.52919		PTMA	0.189063	5372	18054	2.36076
EVA1B	0.368271		NR5A1	0.525871		CIDEA	0.407631	603	2021	2.35158
MIR9-3HG	0.367805		TOR4A	0.525831		PHOX2A	0.482625	290	970	2.34483
LDLRAD4	0.367195		AKAP8	0.52548		NEUROG3	0.176864	6081	20288	2.33629
PACSIN1	0.366011		PCDHGB5	0.525241		LVRN	0.508838	204	679	2.32843
MXRA8	0.365976		LOC100129027	0.523776		MUC6	0.499001	240	798	2.325
CRIP2	0.365602		HOTAIR	0.523595		CNTFR	0.288607	2007	6662	2.31938
LINC01973	0.365498		SEMA4C	0.523271		MIR200A	0.419916	526	1742	2.31179
RGS3	0.365329		NAV2	0.523167		FGF19	0.227502	3638	12044	2.31061
LIMCH1	0.364892		DNASE1L2	0.522859		LOC100130992	0.425666	493	1632	2.31034
GCNT2	0.364547		MIR193B	0.521988		VAX2	0.530252	167	552	2.30539
PCDHA12	0.364211		PAX9	0.520975		PGGHG	0.325699	1415	4666	2.29753
GSC	0.363713		DNAAF5	0.5192		VTN	0.261352	2627	8656	2.29501
METTL7A	0.363709		LOC284798	0.519038		HSPB6	0.499566	235	773	2.28936
PCDHB19P	0.363553		HPN	0.518329		NKX6-2	0.22983	3568	11732	2.28812
IL11RA	0.363545		PCDHGA3	0.518044		FZD7	0.350341	1103	3607	2.27017
DNAAF5	0.362789		PCDHB4	0.517214		CELSR3	0.268981	2425	7917	2.26474
CAVIN3	0.362549		RTN4R	0.51712		ESYT3	0.376194	839	2736	2.26103
PCDHB17P	0.362019		IGSF9B	0.516779		FLNC	0.607133	63	205	2.25397
SSC5D	0.361768		TBXT	0.516692		DUS1L	0.33294	1318	4287	2.25266
KCNIP1	0.361606		ELN	0.515997		CPEB3	0.291889	1933	6265	2.24108
RASA3	0.361007		ADPRHL1	0.515736		C5orf38	0.234494	3420	11077	2.23889
FOXP1	0.360892		PCDHGA6	0.51571		PTTG1IP	0.306101	1689	5468	2.23742
HNRNPKP3	0.360216		EFNA1	0.514809		SETX	0.273087	2333	7537	2.2306
RASGEF1C	0.359964		EPS8L2	0.514442		KCNK4	0.445754	405	1307	2.22716
PCDHGA12	0.359733		HOXA10-HOXA9	0.512903		ZNF570	0.35056	1101	3542	2.21708
CECR3	0.358758		HOXA10	0.512903		ZNF276	0.316154	1544	4961	2.21308
C5orf66	0.35835		PPP2R1B	0.512378		ANKRD18A	0.259966	2667	8521	2.19498
CHD7	0.3581		SHANK2	0.511759		SEMA4B	0.221911	3853	12296	2.19128
DLX6-AS1	0.35686		ZAR1	0.510787		SLC18A3	0.216364	4082	13008	2.18667
PAX8	0.356398		FAM69B	0.51065		FOXE1	0.21973	3931	12488	2.1768
RAB26	0.355649		RADIL	0.50995		LTK	0.327129	1399	4438	2.17227
HIST1H1A	0.355443		HMX2	0.509858		MANEAL	0.300888	1770	5612	2.17062
ATP2B2	0.35531		LVRN	0.508838		RNF220	0.270749	2387	7565	2.16925
FLNC	0.355162		LHX9	0.508711		SLC10A4	0.359399	995	3151	2.16683
PCDHB4	0.35514		MIR4526	0.50839		FOXI2	0.224219	3758	11835	2.14928
P4HTM	0.355046		MIR1237	0.508067		CAMK2N1	0.189452	5356	16862	2.14824
IFFO1	0.354849		FLJ12825	0.507957		TMEM132C	0.2314	3524	11051	2.13593
NFIB	0.353433		RASGEF1C	0.507683		TSC22D1	0.175399	6171	19348	2.13531
AKAP8	0.353173		LOC100288123	0.507675		FLOT1	0.278117	2210	6909	2.12624
FAM129B	0.353168		RARRES2	0.507249		LRP8	0.22476	3737	11682	2.12604
45909	0.352781		CNTFR-AS1	0.507007		TFAP2A	0.682705	20	62	2.1
HDAC9	0.352436		WNT10A	0.506826		GAL	0.351253	1090	3379	2.1
MIR193B	0.352267		PLAT	0.506318		MEX3B	0.39132	711	2200	2.09423
KIAA1614	0.351974		REXO1	0.506308		ALX3	0.417378	540	1670	2.09259
DAB2IP	0.351856		NKAIN4	0.505342		KDM2B	0.372714	864	2669	2.08912
SAMD13	0.35162		DMKN	0.504532		MIR615	0.39689	666	2049	2.07658
NEUROG1	0.351145		45909	0.504262		PNMA2	0.406532	615	1889	2.07154
TYR	0.351058		P4HTM	0.504046		BRMS1L	0.21557	4119	12642	2.06919
KCNH2	0.351015		MIR149	0.50373		TRIM65	0.353851	1067	3271	2.0656
JAG1	0.350293		CAVIN3	0.503445		C2CD4C	0.266672	2494	7625	2.05734
RIPOR2	0.350078		MED16	0.503389		KMT2B	0.219127	3953	12046	2.04731
TBC1D24	0.349668		PCDHB15	0.502195		FGF9	0.166278	6801	20710	2.04514
MLNR	0.349274		LINC00565	0.502142		FAM163A	0.381369	784	2380	2.03571
BCAR1	0.34862		CLU	0.502026		HSPA12A	0.311301	1615	4902	2.03529
NKX2-8	0.348323		DOK1	0.501627		CLPX	0.190834	5267	15966	2.03133
BAIAP2	0.348176		TRIM2	0.501547		PHOX2B	0.195808	4997	15134	2.02862
EDN2	0.347494		RNF44	0.501531		IER3	0.429955	477	1441	2.02096
RAPGEF1	0.347173		WFIKKN1	0.501336		LMX1A	0.487204	266	803	2.0188
TAPBPL	0.347144		GATB	0.500558		ZFP42	0.619555	56	169	2.01786
MIR5700	0.347111		FLJ16779	0.500186		SOCS2	0.237541	3322	10011	2.01355
LINC00565	0.346148		SEMA5B	0.500109		HIST1H3G	0.199082	4827	14516	2.00725
RARRES2	0.345855		PCDHGC3	0.50002		TBX3	0.342966	1186	3566	2.00675
VWA5B1	0.34563		PCDHGA7	0.499871		NEIL1	0.318184	1514	4542	2
LEFTY2	0.345584		HSPB6	0.499566		DLX5	0.39739	661	1979	1.99395
SRCIN1	0.345215		TBX15	0.499534		CENPB	0.303107	1728	5170	1.9919
NOD2	0.344388		CCDC140	0.499532		TMEM176B	0.582336	88	263	1.98864
GFAP	0.34429		GSN	0.499356		IRX2	0.192744	5164	15392	1.98064
PLEKHA6	0.34413		CD27-AS1	0.49903		NR5A2	0.200448	4773	14216	1.97842
GJC2	0.343413		MUC6	0.499001		CHAT	0.280203	2173	6462	1.97377
DNASE1L2	0.343392		RIN1	0.498655		MIR132	0.200554	4770	14173	1.97128
RADIL	0.343198		PCDHA6	0.498613		SETD1B	0.265567	2524	7498	1.97068
LOC284798	0.343108		SLIT1	0.498601		AGAP2-AS1	0.252513	2856	8470	1.96569
ADIRF	0.343085		DOK4	0.498346		TRIM72	0.426504	490	1449	1.95714
RGR	0.342928		ZNF217	0.497934		FZD2	0.435102	453	1337	1.95143
ANKRD6	0.34274		TBC1D24	0.497027		RASSF2	0.377784	825	2432	1.94788
KRTAP10-10	0.342389		SRCIN1	0.496582		MIR1281	0.173269	6297	18540	1.94426
CX3CL1	0.342176		RAB11FIP1	0.496569		GPRC5B	0.265862	2517	7409	1.94358
PCDHGA1	0.342166		ABAT	0.495711		BHLHA9	0.41761	538	1582	1.94052
DMTN	0.341929		EPHX3	0.495381		WNT6	0.389591	726	2134	1.93939
PCDHGA7	0.341359		DHX34	0.494965		PHPT1	0.183977	5654	16598	1.93562
POR	0.340861		PCDHB19P	0.49457		RNF212	0.459145	355	1041	1.93239
LINC01235	0.340194		PPP1R1B	0.494201		ICAM5	0.205702	4524	13265	1.93214
GPR1	0.339933		KCNA4	0.493818		TUBBP5	0.318006	1518	4441	1.92556
ECEL1	0.339806		HCK	0.492939		CGAS	0.288051	2018	5892	1.91972
BOC	0.339682		RXRA	0.492787		HOXD4	0.206966	4469	13038	1.91743
FOSL2	0.338092		TBX5-AS1	0.492629		PCDHAC1	0.380306	790	2303	1.91519
MIR1180	0.337447		GLI3	0.491955		GHSR	0.257235	2730	7941	1.90879
MIR1251	0.336763		SSC5D	0.490982		ADRA2B	0.288798	2000	5816	1.908
WNT10A	0.336509		OTX2-AS1	0.490774		LHX3	0.205964	4514	13104	1.90297
HLA-DPB1	0.336407		CYTH1	0.490548		MIR3185	0.273834	2315	6720	1.90281
TEF	0.336087		MAP1A	0.488596		GPR137B	0.272052	2353	6827	1.9014
TMEM176B	0.336043		NRN1	0.488559		BARX2	0.218724	3977	11538	1.90118
RNF112	0.335941		PLA2G6	0.487796		MYPOP	0.19323	5137	14868	1.8943
DIP2C	0.335435		PLK5	0.487734		TMEM132E	0.181808	5790	16757	1.89413
LRIG1	0.33522		LMX1A	0.487204		SPOCK2	0.649343	37	107	1.89189
GPD1	0.334691		CREB5	0.487193		DRD4	0.385123	757	2186	1.88771
SFMBT2	0.334569		PCDHB18P	0.487101		MSC-AS1	0.308238	1654	4774	1.88634
PTPA	0.334422		TBX5	0.486902		NHLH2	0.360055	988	2849	1.8836
CFTR	0.334369		FEV	0.486751		EP300	0.170202	6494	18637	1.86988
POU2F1	0.334268		HRCT1	0.486548		FOXG1	0.164592	6926	19850	1.86601
HLA-DPA1	0.33414		ANO9	0.486499		ANXA11	0.445198	410	1175	1.86585
COL16A1	0.334129		METRNL	0.486393		TBC1D30	0.529961	168	481	1.8631
PCDHB18P	0.333782		TAGLN3	0.48627		MIR210	0.273157	2331	6672	1.86229
DPPA4	0.333718		LINC00319	0.485976		MADCAM1	0.228853	3591	10258	1.85659
PHACTR1	0.333536		SLFN12L	0.485398		DSG2	0.22787	3621	10316	1.84894
MEOX1	0.333282		PLD6	0.485288		CPT1C	0.286751	2041	5810	1.84664
HPN	0.331539		ADIRF	0.485154		C11orf87	0.314442	1564	4452	1.84655
TMEM176A	0.331502		COL16A1	0.485132		LINC00092	0.400336	646	1837	1.84365
PCDHGA2	0.331499		PCDHA5	0.484962		DHRS3	0.335644	1288	3653	1.83618
MIR148B	0.331175		KRTAP10-9	0.484608		SLC38A1	0.369734	893	2529	1.83203
PCDHGB5	0.330773		PCDHA13	0.484413		MIR212	0.194616	5061	14327	1.83086
SEMA4C	0.330728		HPDL	0.484186		OVOL2	0.252769	2851	8068	1.82988
RMST	0.330698		FAM83E	0.484025		NDRG2	0.375838	842	2382	1.82898
FGF1	0.330635		PCDHA2	0.483621		ASCL1	0.26374	2563	7250	1.82872
NQO1	0.33021		PCDHGB6	0.483517		VWCE	0.309303	1640	4638	1.82805
WNT10B	0.33005		DIP2C	0.483367		OTX2	0.465487	331	936	1.82779
LOC100288123	0.330022		LDLRAD4	0.483322		ANKRD63	0.324637	1425	4018	1.81965
TRPM3	0.329974		ANKRD11	0.483074		HIST1H2AG	0.178836	5956	16782	1.81766
ZMIZ1	0.32948		PHOX2A	0.482625		KLF11	0.276155	2257	6356	1.81613
ELMO1	0.329206		GATA6	0.481786		BAIAP2-DT	0.555646	123	346	1.81301
REXO1	0.329131		NME3	0.481696		LOC100132215	0.220555	3903	10968	1.81015
PRKAG2	0.32902		PACSIN1	0.481463		GBX2	0.159686	7298	20495	1.8083
CKMT2	0.328956		PITX1	0.480579		LRFN4	0.225027	3730	10450	1.80161
ELANE	0.327582		MIR4739	0.480377		NTN4	0.211548	4276	11949	1.79443
PLA2G6	0.327161		LRBA	0.479765		ZNF461	0.309605	1634	4551	1.78519
PRRX2	0.32696		GALR3	0.47941		CACNA1H	0.341699	1203	3350	1.7847
TRMT44	0.326795		ZFYVE28	0.478884		TET1	0.230307	3552	9882	1.78209
PTK2B	0.326678		HHEX	0.478806		MIR3177	0.336812	1265	3514	1.77787
RNF216	0.326446		KCTD1	0.478519		WNT3	0.748389	9	25	1.77778
ANKS1B	0.324998		ALOX12	0.478345		RBM44	0.213795	4188	11622	1.77507
PCDHGB6	0.324868		CSDC2	0.477502		MIR210HG	0.268546	2446	6782	1.77269
ARHGEF7	0.324861		OLIG2	0.476914		TCF7	0.364757	936	2590	1.76709
ACOX3	0.324421		DLX6	0.476862		PODN	0.424703	498	1375	1.76104
SORBS2	0.324162		PCDHGA2	0.476453		TMEM30B	0.33721	1260	3476	1.75873
ZNF532	0.324094		PLEKHG5	0.476269		LOC100132111	0.466369	329	907	1.75684
AKT2	0.323894		NEU4	0.476229		RTEL1	0.378077	821	2262	1.75518
AES	0.32377		TAPBPL	0.475225		RTEL1-TNFRSF6B	0.378077	822	2263	1.75304
PCDHB15	0.323651		MIR9-1	0.475111		PROSER3	0.422427	508	1394	1.74409
MIR149	0.322343		LIMD2	0.475106		PRR12	0.152557	7857	21537	1.74112
KAZN	0.322109		GPNMB	0.474536		USP3-AS1	0.385611	753	2062	1.73838
AKNA	0.321585		LOC729683	0.473094		TSEN34	0.155079	7662	20976	1.73767
L1TD1	0.321284		C6orf48	0.472343		BAIAP2	0.585655	83	227	1.73494
MIR4681	0.320614		AKAP13	0.472168		TFAP2A-AS1	0.268519	2448	6692	1.73366
PCBP3	0.320561		PTGDS	0.471892		MOB3A	0.219825	3929	10729	1.73072
SLC12A8	0.319927		KRT7	0.471747		IZUMO4	0.19511	5036	13724	1.72518
MIR3663	0.319672		RAPGEF1	0.471455		PRDM12	0.1527	7848	21360	1.72171
FAM69B	0.319343		LOXL3	0.470672		DOK7	0.553554	125	340	1.72
PTGDS	0.319062		DPPA4	0.470629		SOX2	0.175709	6152	16669	1.70953
FAM131A	0.318985		CCDC8	0.470577		DOC2A	0.41253	572	1547	1.70455
PGAM2	0.318529		SYT8	0.469853		COL4A1	0.180205	5887	15916	1.70358
FAM83E	0.318401		PCDHB6	0.469823		TENM3	0.358476	1007	2720	1.70109
BTBD3	0.317943		AGAP11	0.469533		PPP1R9B	0.163332	7032	18971	1.69781
ATXN7L1	0.317656		MIR1286	0.468719		GSX1	0.156349	7561	20381	1.69554
WFIKKN1	0.317604		A1BG-AS1	0.468005		KRT7	0.471747	316	851	1.69304
RXRA	0.317546		OXT	0.467451		RNF39	0.451202	384	1034	1.69271
WNT5B	0.31745		LRIG1	0.46716		MIR193A	0.373372	858	2309	1.69114
TLX1	0.31702		PCDHGB2	0.466505		INAFM1	0.347519	1132	3043	1.68816
SNORD48	0.316745		LOC100132111	0.466369		NEFL	0.217139	4050	10881	1.68667
LOC284865	0.316539		TBC1D9B	0.465526		CPEB1-AS1	0.401945	641	1722	1.68643
GDF5	0.316193		OTX2	0.465487		EOMES	0.175048	6192	16629	1.68556
NFASC	0.315659		COQ8A	0.465353		MRPS31P5	0.34449	1172	3146	1.6843
ADPRHL1	0.315425		COLEC11	0.46518		FOXD3	0.175196	6184	16589	1.68257
NRIP2	0.315251		RNF207	0.464557		COL4A2	0.185615	5563	14923	1.68255
KRTAP10-9	0.314761		AGAP3	0.46445		EEF1D	0.324229	1429	3830	1.6802
PCDHB16	0.314491		AES	0.464407		FOXD2-AS1	0.552916	128	343	1.67969
MAPK10	0.314177		NGEF	0.464161		ARL10	0.233345	3462	9247	1.671
TXNIP	0.314106		MIR1225	0.464063		C21orf2	0.383822	767	2047	1.66884
SH2D4B	0.313631		CDX2	0.46367		CDKN2A-DT	0.402187	639	1705	1.66823
DOK7	0.313592		MITF	0.463558		C19orf24	0.265426	2528	6744	1.66772
LINC00642	0.313563		IFFO1	0.463408		SPON2	0.681608	21	56	1.66667
PCDHA6	0.31308		C1QTNF12	0.462465		CCDC184	0.23168	3512	9345	1.66088
FOXD2-AS1	0.312087		PNPLA7	0.462289		SP8	0.174353	6235	16484	1.64379
LTB4R	0.31198		FAM129B	0.46228		HOXB4	0.217687	4023	10610	1.63734
MIR3619	0.31192		NR4A2	0.461781		STOX2	0.274858	2290	6023	1.63013
BAIAP2-DT	0.311617		FOSL2	0.461771		PTGER4	0.240419	3235	8495	1.62597
ATP1A2	0.311428		ITPRIPL2	0.461494		ZNF335	0.270802	2385	6257	1.62348
PCDHA2	0.311304		NES	0.461416		MGA	0.206143	4502	11810	1.62328
C6orf48	0.311247		SNORD48	0.461329		MOGAT3	0.437503	445	1167	1.62247
PPP1R1B	0.310399		NHLRC4	0.460625		LINC01089	0.388843	735	1927	1.62177
KLHL29	0.310137		PIGQ	0.460625		RHBDL1	0.33832	1246	3260	1.61637
CDH22	0.309653		MIR3619	0.460563		DRGX	0.318028	1517	3960	1.61042
CIDEB	0.308976		KRTAP10-10	0.459918		TOR4A	0.525831	173	451	1.60694
A1BG-AS1	0.308794		BRINP3	0.45956		FAM201A	0.360635	982	2559	1.60591
CHRNA4	0.308686		RNF212	0.459145		KCNJ14	0.219561	3935	10246	1.60381
IGFBPL1	0.308511		PHACTR3	0.458772		TBX5-AS1	0.492629	257	669	1.60311
COLEC11	0.30819		MIR200B	0.458558		KRTAP5-AS1	0.161809	7147	18601	1.60263
ANKRD11	0.307915		FERD3L	0.458548		IGF2BP1	0.215637	4114	10707	1.60258
SPOCD1	0.30746		GRIK4	0.458397		MIR429	0.378208	819	2131	1.60195
TLX1NB	0.307424		SLC25A10	0.458315		PRRT3-AS1	0.350854	1097	2854	1.60164
PCDHGB2	0.30707		RAP1GAP	0.45816		TACC3	0.20326	4626	12027	1.59987
IL17RD	0.307018		MIR4456	0.457808		EBF3	0.148924	8151	21176	1.59796
MIR4321	0.306558		TMPRSS2	0.457364		SIX5	0.160389	7242	18802	1.59624
CRB2	0.30595		MAB21L2	0.456462		ACAA1	0.236111	3367	8735	1.5943
KRTAP10-11	0.305776		LRCOL1	0.456432		SNORD1C	0.199527	4810	12469	1.59231
PCDHB6	0.305572		DMTN	0.455837		ZBTB7A	0.179259	5939	15394	1.59202
MIR378D1	0.305495		FRZB	0.455558		LOC100130872	0.681608	22	57	1.59091
HTRA4	0.305316		FAM13A	0.455119		NOTUM	0.263016	2579	6678	1.58938
QRFP	0.305168		LEFTY2	0.454224		HOTAIRM1	0.288435	2011	5205	1.58826
SYNPO	0.304141		SRL	0.454032		INCA1	0.268586	2444	6324	1.58756
FRZB	0.304124		PCDHB16	0.45366		ZNF703	0.228589	3601	9317	1.58734
SLC1A7	0.303861		KCNH2	0.453554		JAG2	0.243646	3137	8101	1.5824
ETV7	0.303824		PLPP7	0.453473		HIST1H2BJ	0.165014	6889	17774	1.58006
FLJ16779	0.303737		LINC00311	0.453156		GJB2	0.315987	1548	3991	1.57817
SRSF5	0.303562		SLC1A4	0.453017		GRIK4	0.458397	359	925	1.5766
NCALD	0.303363		DBN1	0.452846		SOWAHB	0.249691	2934	7558	1.57601
NR4A2	0.303302		SOX7	0.452194		ADCY9	0.270858	2382	6134	1.57515
PRR18	0.30315		TEF	0.452124		AEBP1	0.384182	763	1964	1.57405
MED16	0.302919		RNF112	0.452063		EFEMP2	0.378271	818	2103	1.5709
LTB4R2	0.302864		CHRNA4	0.452008		RNF126P1	0.415462	556	1429	1.57014
PCDHB8	0.302391		LOC100287036	0.452		PRR34	0.446485	400	1025	1.5625
RAET1L	0.301671		AKT2	0.451899		BMP8A	0.358146	1010	2588	1.56238
PCDHA5	0.301243		NR2E1	0.451469		MRM3	0.351	1093	2800	1.56176
TBX15	0.301023		RNF39	0.451202		TMEM129	0.19467	5058	12957	1.56168
RNF44	0.300676		LOC91450	0.450827		MIR4456	0.457808	362	927	1.56077
CELF6	0.300596		SARDH	0.450266		PACSIN3	0.309489	1636	4188	1.5599
SEMA4A	0.300391		WDR97	0.450101		TMEM176A	0.567261	109	279	1.55963
MIR4739	0.300204		LINC00588	0.44923		CYP1B1	0.160722	7218	18457	1.55708
AGAP11	0.300074		HPSE2	0.449111		PCSK2	0.189831	5334	13620	1.55343
MTUS2	0.299969		HIST1H3I	0.449032		ZNF57	0.214392	4165	10633	1.55294
SMC5-AS1	0.299677		CRTC1	0.448583		NGEF	0.464161	337	860	1.55193
HAAO	0.299311		NCS1	0.448229		ADCY1	0.35928	996	2539	1.5492
SPATA13	0.299309		MIR1180	0.447918		BAHCC1	0.26896	2426	6182	1.54823
AMPD3	0.298994		MIR4673	0.447717		MEGF8	0.313887	1571	4001	1.54679
RTN4R	0.298831		CHD7	0.447695		SNAP25	0.218952	3964	10092	1.54591
BAZ2B	0.298729		AKNA	0.446796		RPP25	0.284968	2084	5305	1.54559
MBNL1	0.298383		RAET1L	0.446769		TMEM37	0.425314	496	1262	1.54435
ITGB6	0.29821		ISLR2	0.446594		FBP1	0.394722	681	1729	1.53891
FREM1	0.298155		FGF8	0.446495		MAPK11	0.234627	3414	8665	1.53808
CRYAB	0.298127		PRR34	0.446485		BARHL1	0.159866	7277	18444	1.53456
ARL6IP1	0.298046		ALDH1A3	0.446456		TCF15	0.410787	584	1480	1.53425
RIPOR3	0.297862		SMG1P2	0.446333		PPP1R16B	0.3876	742	1879	1.53235
TMC1	0.297788		SLC7A5P1	0.446333		SATB2	0.434923	456	1154	1.5307
SMC5	0.297277		PGAM2	0.445926		LBX1-AS1	0.382996	775	1961	1.53032
PLPP7	0.297204		KCNK4	0.445754		TMPRSS2	0.457364	363	918	1.52893
NR3C1	0.297008		GCNT2	0.445609		COL26A1	0.280191	2174	5493	1.52668
LINC00311	0.296442		LOC284865	0.445405		RAB26	0.592638	80	202	1.525
HCG9	0.2962		ETV7	0.44529		EMX2	0.248616	2962	7472	1.52262
PCDHGA9	0.295895		SH2D4B	0.445288		EPHB3	0.238977	3282	8279	1.52255
SIX2	0.295771		ANXA11	0.445198		TIGD5	0.345428	1163	2933	1.52193
ANK2	0.295603		PRSS36	0.444804		CPNE5	0.362981	952	2399	1.51996
GREB1	0.295254		HIST1H3J	0.444579		TCF7L1	0.248483	2966	7470	1.51854
LOC100287036	0.295069		EDN2	0.44426		DCUN1D1	0.224599	3744	9408	1.51282
TMEM190	0.294888		JAG1	0.44389		RAB11FIP1	0.496569	248	623	1.5121
NKAIN4	0.294698		KIF5C	0.443765		PAX6-AS1	0.31332	1584	3978	1.51136
RD3	0.294526		ADAM8	0.44349		RCN1	0.31332	1585	3979	1.51041
SLIT1	0.294524		ST14	0.443363		REREP3	0.235375	3386	8491	1.50768
POU5F1	0.294464		LINC01097	0.443271		IGFALS	0.347952	1125	2821	1.50756
PPP2R2C	0.294026		MAP1B	0.443189		CRIM1	0.163438	7028	17621	1.50726
SRL	0.29388		PLEKHA6	0.442471		MIR1237	0.508067	207	519	1.50725
LSP1	0.293537		PDE4A	0.442365		SCGB3A1	0.276808	2238	5602	1.50313
ZNF662	0.293518		DAB2IP	0.442172		HIC1	0.34852	1120	2793	1.49375
INMT	0.293404		MGARP	0.442113		LAMP5	0.338572	1245	3100	1.48996
INMT-MINDY4	0.293404		C17orf98	0.442071		CPEB1	0.405073	625	1556	1.4896
SHANK2	0.293017		PCDHGA1	0.442042		FAM84A	0.166811	6755	16792	1.48586
LOC100507346	0.292992		GJC2	0.441963		AVP	0.278235	2207	5469	1.47802
MIR4429	0.292834		GAS6	0.441715		MIR3176	0.430295	475	1177	1.47789
IDUA	0.292664		ACOX3	0.441581		KIF2C	0.208991	4392	10882	1.47769
RIN1	0.292627		SLC6A4	0.441436		CCDC166	0.311676	1610	3987	1.4764
DLG5	0.292368		ZNF532	0.441402		EN1	0.14683	8346	20641	1.47316
EP400	0.292242		LRSAM1	0.441287		HOXA1	0.284977	2082	5136	1.46686
MIR4252	0.292096		STARD13	0.441241		GATA2	0.186905	5480	13515	1.46624
CNTN2	0.291851		CELF4	0.441102		NR4A3	0.178527	5981	14742	1.46481
ZFYVE28	0.291845		NFASC	0.440579		KIF1C	0.256556	2742	6754	1.46317
DHX34	0.291723		LINC00642	0.440356		FBXL15	0.155411	7631	18788	1.46206
ALOX12	0.291459		PCBP3	0.440018		ADGRB1	0.341375	1207	2971	1.46147
MDFI	0.29133		KRT19	0.439195		PRR34-AS1	0.427151	486	1196	1.46091
EGFR	0.290826		MIR202	0.43876		HTR7P1	0.240752	3222	7919	1.45779
TBC1D9B	0.290817		POU5F1	0.438618		B3GNT2	0.190715	5281	12973	1.45654
ARHGAP33	0.290743		HELT	0.438546		NTRK1	0.225314	3719	9128	1.45442
PBX1	0.290742		OBSCN	0.438369		BEND4	0.165943	6825	16748	1.45392
LINC01097	0.290634		PCDHB8	0.437762		WNT10B	0.561189	117	287	1.45299
NT5C2	0.290543		FOXP2	0.437734		NODAL	0.267149	2476	6070	1.45153
PCDHGA6	0.290525		NQO1	0.437601		DYDC1	0.249115	2950	7221	1.4478
LIPC	0.290496		MOGAT3	0.437503		DYDC2	0.249261	2947	7213	1.44757
NCS1	0.290414		XXYLT1	0.437421		DRD1	0.243579	3142	7690	1.44749
SOST	0.290321		HOXC5	0.436864		EGR3	0.148464	8195	20050	1.44661
ATP6V0D1	0.290272		TRMT44	0.436144		DCC	0.188722	5386	13177	1.44653
COQ8A	0.290069		TXNIP	0.436131		GTF2I	0.30281	1733	4239	1.44605
PCDHA13	0.290019		TTLL10	0.436026		DNAJB6	0.275107	2283	5583	1.44547
TOR4A	0.289528		QRFP	0.436021		FOXA2	0.145872	8407	20543	1.44356
LOC400940	0.289278		SETD6	0.436002		HHEX	0.478806	299	730	1.44147
FAM178B	0.289263		FZD2	0.435102		RGS9BP	0.149393	8111	19798	1.44088
FABP7	0.289044		ELAVL4	0.435082		TVP23C-CDRT4	0.173677	6271	15298	1.43948
PLD6	0.289		HOXA6	0.435018		TVP23C	0.173677	6272	15299	1.43925
RNF207	0.288927		SATB2	0.434923		ATP8A2	0.264839	2544	6204	1.43868
PLK5	0.288856		PTCH1	0.434806		LOC375196	0.291123	1955	4761	1.43529
GRIP1	0.288822		AMER2	0.43463		DLX6	0.476862	304	740	1.43421
PUF60	0.288602		PAX3	0.434307		CLEC14A	0.294649	1882	4570	1.42827
LCN8	0.288513		LINC01625	0.433744		SLC5A3	0.195831	4993	12122	1.4278
SARDH	0.288263		KDM2A	0.433711		MRPS6	0.195831	4994	12123	1.42751
MKL2	0.287978		LINC00689	0.433365		TBX5	0.486902	269	653	1.42751
CD72	0.287878		TAL1	0.432538		HEBP1	0.240194	3242	7868	1.4269
APBB2	0.287496		CARD9	0.432525		RIMBP2	0.262785	2587	6274	1.4252
ACVR1	0.287236		NOD2	0.432317		KDM4B	0.420337	525	1273	1.42476
RHOH	0.287199		HIST1H4L	0.431806		CRTAC1	0.236843	3344	8107	1.42434
RAPGEF5	0.287136		LSP1	0.431794		CDC34	0.157977	7427	17996	1.42305
NCKAP5	0.286771		RIPOR3	0.431767		SYNM	0.313746	1576	3818	1.42259
IFT122	0.286688		MCOLN3	0.431669		PRR23B	0.262231	2608	6318	1.42255
CELF4	0.286631		ARID5A	0.431289		ATP11A	0.32555	1417	3430	1.42061
SLFN12L	0.286595		ALX4	0.430933		KCNC1	0.323447	1437	3477	1.41962
LOC151484	0.286448		RGS3	0.430895		NPY	0.271852	2361	5710	1.41847
GALR3	0.285993		PMEPA1	0.430497		ATP6V0C	0.348844	1116	2697	1.41667
EMP1	0.285988		PTPA	0.430427		HAND2	0.184234	5644	13639	1.41655
PRSS36	0.285913		MIR3176	0.430295		PCDHGC3	0.50002	233	563	1.41631
CFAP298	0.285887		CD72	0.429989		PTCH1	0.434806	457	1104	1.41575
CTNND2	0.285586		IER3	0.429955		LRRC4	0.295245	1870	4516	1.41497
SPAAR	0.285301		CECR3	0.429743		EN2	0.191371	5240	12610	1.40649
ZAN	0.285169		FUT2	0.429345		AMN	0.210363	4323	10389	1.40319
RGS8	0.284879		IDUA	0.429101		RARRES1	0.341553	1204	2892	1.40199
TBC1D30	0.284585		WSCD1	0.428912		SLC2A4RG	0.330562	1353	3249	1.40133
SULF1	0.284281		ANK1	0.427991		MELTF	0.319619	1490	3576	1.4
PIGZ	0.284133		HLA-DPB1	0.427841		EPHA5-AS1	0.188983	5376	12902	1.39993
DOCK9	0.284091		HLA-J	0.427829		HM13-AS1	0.275879	2264	5428	1.39753
SIAH3	0.284091		KCNIP1	0.427792		PDE8A	0.286757	2040	4885	1.39461
OBSCN	0.283991		PRR34-AS1	0.427151		DOK1	0.501627	226	541	1.39381
TNXB	0.283958		SYNPO	0.42702		PAOX	0.243591	3141	7515	1.39255
MPRIP	0.283936		ZMIZ1	0.426697		SLC1A4	0.453017	375	896	1.38933
MAP3K14	0.283932		WFIKKN2	0.426686		ST6GAL1	0.272171	2351	5614	1.38792
KRTAP29-1	0.283912		TRIM72	0.426504		NFYB	0.276272	2253	5374	1.38526
NRADDP	0.283742		PRR35	0.425857		WNT11	0.339087	1239	2955	1.38499
FEV	0.283717		ARHGEF7	0.425839		ADA2	0.270055	2407	5735	1.38263
KCNA4	0.28329		LOC100130992	0.425666		FAM162B	0.297227	1835	4368	1.38038
CRTC1	0.282926		PPP1R3G	0.42558		AHNAK	0.231884	3504	8336	1.379
TSPEAR	0.282847		CATSPERZ	0.425372		MIR663B	0.287085	2035	4835	1.37592
FRMD4B	0.282696		TMEM37	0.425314		CFD	0.321759	1464	3478	1.37568
LRBA	0.282278		HLA-DPA1	0.424986		PHLDA1	0.230436	3546	8424	1.37563
HIST1H4I	0.2821		PODN	0.424703		PRR23C	0.298226	1819	4319	1.37438
DPY19L3	0.282085		RNF165	0.42463		AKIP1	0.259894	2668	6332	1.37331
PITX1	0.281852		ST8SIA5	0.42461		SUSD1	0.323208	1442	3422	1.37309
METRNL	0.281676		GFAP	0.424327		FOXD4	0.397383	662	1570	1.3716
PLAC9	0.281638		TMEM200C	0.42426		ZNF569	0.314891	1560	3699	1.37115
SNX29P2	0.281546		ZCCHC14	0.423934		EVA1C	0.360259	986	2337	1.37018
LRCOL1	0.281098		KLHL29	0.423573		MIR124-3	0.143294	8647	20479	1.36834
JOSD2	0.281009		PCDHB5	0.423124		TPBG	0.262813	2586	6122	1.36736
KRTAP10-4	0.28089		SPOCD1	0.422849		FBXL14	0.261411	2626	6216	1.3671
MAP3K14-AS1	0.280877		TFAP2D	0.422466		MYD88	0.273656	2321	5492	1.36622
MIR5580	0.28083		PROSER3	0.422427		PKDREJ	0.273428	2326	5498	1.36371
MYH7	0.280759		TRIM71	0.422317		FKBP6	0.197685	4899	11579	1.36354
SPATA32	0.280458		CLDN7	0.422009		KANK3	0.196632	4958	11708	1.36144
LOC100287010	0.280288		LOC100130449	0.421992		HSPA6	0.318525	1507	3557	1.36032
ANK3	0.280107		PCDHGA9	0.42187		ZRANB2-AS1	0.276731	2239	5283	1.35954
LRSAM1	0.280059		LOC100507346	0.421648		EDIL3	0.152235	7882	18596	1.3593
CATSPERZ	0.279952		CCDC88B	0.421604		LINC00466	0.279362	2187	5154	1.35665
EPHX3	0.279662		CACNG6	0.421594		FZD5	0.176537	6102	14376	1.35595
LOC100130449	0.279655		ARHGEF26-AS1	0.421458		RFX2	0.186368	5512	12980	1.35486
SYT8	0.279431		SLC1A7	0.42134		FOXL2	0.217172	4047	9528	1.35434
HCK	0.279104		RUNX1T1	0.421193		ARHGEF40	0.156022	7588	17862	1.35398
MIR1237	0.279099		KIAA1614	0.421124		NES	0.461416	348	819	1.35345
MYO16	0.279093		SIX3	0.420842		HOXD3	0.170684	6461	15182	1.34979
C15orf62	0.278819		LHX2	0.420813		DUSP4	0.148745	8173	19172	1.34577
KCTD1	0.278734		JOSD2	0.42066		HHIPL1	0.295985	1858	4355	1.34392
SOGA1	0.27842		NPDC1	0.420636		LOC100132356	0.168483	6641	15562	1.34332
TRAK1	0.278104		SOGA3	0.420561		DHPS	0.233933	3444	8067	1.34233
ACACB	0.278002		KDM4B	0.420337		SNHG16	0.219254	3945	9232	1.34018
MIR1260A	0.277952		MIR200A	0.419916		MIR5699	0.203044	4641	10851	1.33807
AGAP3	0.277937		SNHG28	0.419789		FGF18	0.255216	2774	6485	1.33778
KRTAP10-3	0.277929		CX3CL1	0.419671		CCND1	0.147943	8242	19267	1.33766
PDE1A	0.277537		PTN	0.419593		MRI1	0.219181	3951	9235	1.33738
SLC25A25	0.277472		GPR152	0.418858		DUSP8	0.165995	6820	15929	1.33563
GIMAP8	0.277423		SH3TC1	0.418786		C19orf33	0.363059	951	2221	1.33544
XXYLT1	0.277397		PCDHGB8P	0.418754		KRT19	0.439195	437	1020	1.3341
BIN3-IT1	0.277293		PNMA8B	0.41865		ZNF257	0.262476	2599	6066	1.33397
ANO9	0.277096		GPR27	0.418649		SLC4A11	0.35847	1008	2352	1.33333
MEF2D	0.277055		SIAH3	0.418587		CYS1	0.254453	2801	6531	1.33167
MKLN1	0.277054		ZNF541	0.418356		LY6K	0.294423	1885	4394	1.33103
PDGFRB	0.276886		FOXP1	0.418334		LYSMD4	0.290046	1977	4608	1.3308
MIR9-1	0.276869		BHLHA9	0.41761		ANKRD30BL	0.221847	3855	8965	1.32555
FDFT1	0.276669		FSCN2	0.417387		SOX21	0.306616	1681	3908	1.32481
LINC00028	0.276473		ALX3	0.417378		CDK2AP1	0.601333	71	165	1.32394
DOK1	0.276473		TNXB	0.417136		GALE	0.262006	2611	6064	1.32248
CARD9	0.276332		TESMIN	0.417128		PPARG	0.253526	2831	6565	1.31897
LHX2	0.275937		KRTAP10-4	0.417086		RNASET2	0.226744	3659	8484	1.31867
LINC01114	0.275916		SERPINF1	0.417053		TNPO2	0.212792	4233	9813	1.31821
TGM3	0.274856		C1QL3	0.416924		PCDH8	0.139319	9023	20905	1.31686
LINC00689	0.274667		EIF4E3	0.416667		HAND2-AS1	0.176819	6086	14095	1.31597
FUT2	0.274564		MBP	0.416462		AK4	0.246328	3039	7035	1.31491
THBS2	0.274538		HNRNPH1	0.41633		JUN	0.137511	9220	21300	1.3102
GPR25	0.274507		HSF4	0.416316		CARD10	0.350042	1106	2551	1.30651
GCK	0.273997		NKX6-1	0.416049		MIR10A	0.332518	1325	3056	1.30642
UBC	0.273898		MIR4681	0.415865		RNF157-AS1	0.385742	752	1733	1.30452
VAX2	0.27365		DNLZ	0.415792		LOC100506639	0.168407	6647	15302	1.30209
LOXL3	0.273551		THBS2	0.415705		INF2	0.331972	1334	3070	1.30135
HIST1H3J	0.273385		CHRNB4	0.415697		PCDHGA6	0.51571	193	444	1.30052
FXYD2	0.273334		ARHGEF26	0.415673		FUT4	0.378848	809	1861	1.30037
NHLRC4	0.273		RNF126P1	0.415462		SHISA7	0.201781	4706	10825	1.30025
PIGQ	0.273		PCDHB7	0.415294		SHISA6	0.277892	2213	5083	1.29688
ADAMTS3	0.272843		PCDHA1	0.415269		GIPC2	0.339456	1233	2832	1.29684
RALGDS	0.272697		PTGER1	0.415231		NAA38	0.372433	865	1986	1.29595
ARID5A	0.27255		AMIGO3	0.41497		PIWIL4	0.378321	816	1873	1.29534
PCDHGB8P	0.272508		NRIP2	0.414804		FOXF2	0.143877	8587	19699	1.29405
LINC-PINT	0.27235		WNT3A	0.414788		EMILIN3	0.241557	3201	7340	1.29303
PCDHGC3	0.272222		SRSF5	0.414623		MIR4635	0.173292	6295	14416	1.29007
SLC25A10	0.271957		CABP4	0.414495		PRDM6	0.182882	5716	13087	1.28954
TTYH2	0.271409		CABP2	0.414058		BCL7A	0.261695	2618	5993	1.28915
LOC100131289	0.271309		SLC12A8	0.413768		HIST3H2BB	0.215353	4129	9448	1.28821
PCDHB5	0.271223		TMEM190	0.413731		HES3	0.189433	5357	12251	1.28691
PCDHB12	0.271207		KCNH3	0.413726		SOX13	0.161074	7194	16449	1.28649
LMO3	0.271047		CDHR5	0.41338		CNOT1	0.176157	6122	13990	1.2852
CA3	0.270854		IL11RA	0.412819		TRH	0.262582	2595	5928	1.28439
LINC00319	0.270281		MIR4277	0.412592		CCND2	0.134571	9510	21722	1.28412
INSRR	0.269981		DOC2A	0.41253		ADAM8	0.44349	416	950	1.28365
CYTOR	0.269945		PUF60	0.41246		HCN4	0.203231	4629	10571	1.28365
CALHM2	0.269825		LINC01619	0.412357		METTL26	0.16655	6778	15474	1.28297
KRTAP10-6	0.269799		PBX1	0.412249		ANKRD65	0.402881	635	1448	1.28031
ACBD7	0.269779		IGFBPL1	0.412073		JAKMIP3	0.316227	1543	3518	1.27997
SH2D6	0.26977		LINC01973	0.412018		BCL2	0.283501	2112	4814	1.27936
RORC	0.269732		HMGA1	0.41179		DPF1	0.276836	2236	5096	1.27907
NEU4	0.269657		APCDD1L	0.411636		TERT	0.308641	1649	3757	1.27835
KIRREL3	0.269545		ACBD7	0.411339		JPT1	0.212822	4231	9639	1.27818
MIR601	0.269436		CKM	0.411164		MIR663AHG	0.176853	6083	13849	1.27667
NWD1	0.269229		LINC00028	0.410971		PGR-AS1	0.162334	7108	16182	1.27659
SMG1P2	0.269089		MIR4252	0.410967		SLC37A3	0.184881	5601	12744	1.27531
SLC7A5P1	0.269089		TCF15	0.410787		VGF	0.133991	9581	21779	1.27314
KRTAP16-1	0.269031		VWA5B1	0.410291		ZNF575	0.190522	5296	12029	1.27134
CKM	0.269004		PRKAG2	0.410204		SBNO1	0.173206	6298	14298	1.27024
LOC91450	0.268969		RAMP1	0.410011		C1orf109	0.20936	4375	9917	1.26674
PLEKHG5	0.268921		ADGRA2	0.410003		SALL1	0.294748	1878	4253	1.26464
MAST4	0.268648		KIF1A	0.409886		C3orf80	0.215034	4139	9373	1.26456
NAMA	0.268382		ATXN7L1	0.409364		USP5	0.230532	3543	8022	1.26418
TRIO	0.268332		SNAI1	0.40936		PSMB8	0.210119	4336	9812	1.26292
PNPLA7	0.268258		MAPK8IP1P2	0.409023		GATA3	0.25506	2781	6279	1.25782
MIR4786	0.268187		VSTM2L	0.408989		HTR1A	0.139145	9041	20409	1.25738
RCAN2	0.268085		LCN8	0.408974		SAP25	0.190428	5301	11954	1.25505
RPRD1B	0.267729		SCUBE3	0.408832		TSPAN4	0.35092	1095	2469	1.25479
PCDHB7	0.267443		SPEM1	0.408755		ZNF354B	0.230766	3540	7981	1.25452
KIF1A	0.2673		APBB2	0.408568		MIR5189	0.381449	783	1764	1.25287
CHD9	0.267182		RGR	0.408449		CDK10	0.391196	712	1604	1.25281
LARS2-AS1	0.267116		CACNA1E	0.408168		SEPT5-GP1BB	0.31241	1603	3605	1.24891
GAK	0.266959		SUN1	0.408119		HIST3H2A	0.202818	4652	10458	1.24807
PNMA8B	0.266815		WDR34	0.407976		RAC3	0.293547	1900	4268	1.24632
ATP6V1E2	0.266483		NTN1	0.407681		NKX3-2	0.175219	6182	13881	1.24539
CLCN3	0.266374		CIDEA	0.407631		ZNF581	0.220017	3923	8803	1.24395
CLDN19	0.266066		F10	0.407513		MELTF-AS1	0.198209	4864	10910	1.24301
ZNF587B	0.265843		GPR1	0.407348		INPP5A	0.405527	622	1395	1.24277
ZNF587	0.265843		TIGD3	0.407258		POLR2B	0.166512	6782	15199	1.24108
SPEM1	0.265655		KRTAP10-11	0.407097		NAGS	0.169533	6553	14684	1.24081
GRIK5	0.265522		NEAT1	0.40696		MIR663A	0.178547	5979	13395	1.24034
SNORD52	0.265495		CDX1	0.406955		MIR3190	0.178278	5996	13428	1.23949
MIR4260	0.265488		GAK	0.406946		PFN3	0.328498	1383	3097	1.23933
KRT86	0.265313		GUCY2D	0.406681		PRIMA1	0.346619	1146	2565	1.23822
CCDC88B	0.265215		ALX1	0.406657		CBLN2	0.146412	8371	18733	1.23784
BMPR1B	0.26504		MIR378D1	0.406548		CLDN5	0.202334	4680	10463	1.23568
DGKD	0.264958		GALNT6	0.406544		MIR3191	0.180555	5864	13103	1.23448
MRVI1	0.264843		PNMA2	0.406532		VPS9D1-AS1	0.265778	2518	5610	1.22796
C1QTNF12	0.264598		MIR5700	0.406481		CDCA3	0.241484	3203	7132	1.22666
WSCD1	0.264123		SLC4A8	0.406466		VSNL1	0.164716	6915	15389	1.22545
AIF1L	0.263871		DPY19L3	0.40634		ESR1	0.245829	3063	6810	1.22331
CCNJL	0.263757		PRSS3	0.405891		SRRM4	0.189649	5343	11875	1.22253
ADH5	0.263599		RALGDS	0.405788		MNX1	0.273936	2310	5132	1.22165
TMEM91	0.26328		FAM163B	0.405676		LOC100288911	0.172779	6314	14027	1.22157
BCKDHA	0.26328		INPP5A	0.405527		FAM78A	0.179326	5936	13179	1.22018
RAB11FIP1	0.263211		LCK	0.405386		RNF175	0.270937	2381	5280	1.21756
HSPB7	0.26313		ADGRA1	0.405151		TFAP2C	0.323578	1434	3178	1.21618
CCDC8	0.263127		CPEB1	0.405073		TRAPPC12	0.143693	8610	19078	1.2158
KCP	0.263006		PROB1	0.40507		FOXL2NB	0.220505	3906	8648	1.21403
SELENOP	0.262999		PTK2B	0.404994		AMER2	0.43463	458	1014	1.21397
FGFR2	0.262852		CHKA	0.404637		LOC90768	0.313488	1582	3501	1.21302
PDE4B	0.262822		SLC26A10	0.404262		ARPC1A	0.153165	7813	17282	1.21195
GPR152	0.262782		EP400	0.403631		FOXJ1	0.315541	1556	3441	1.21144
MIR4277	0.262698		ARL6IP1	0.403471		OXTR	0.304743	1705	3770	1.21114
FAM118A	0.262672		CRACR2B	0.403334		NTRK3	0.346263	1150	2542	1.21043
UNQ6494	0.262538		RHOB	0.403096		DKKL1	0.190101	5321	11761	1.2103
HSPB2	0.262276		NIM1K	0.403069		SOX9	0.169909	6518	14405	1.21003
HSPB2-C11orf52	0.262276		ANKRD65	0.402881		GFI1	0.179992	5897	13027	1.20909
LDB2	0.262238		HES5	0.402705		SOBP	0.303323	1724	3806	1.20766
NKX2-5	0.26223		KRTAP10-6	0.402369		CITED4	0.21217	4250	9368	1.20424
MCOLN3	0.262215		MKLN1	0.402243		HIST1H2BI	0.333759	1308	2881	1.2026
LCK	0.262162		CDKN2A-DT	0.402187		NID2	0.182075	5767	12686	1.19976
CABP4	0.262125		FAM131A	0.402149		VSX1	0.145334	8443	18565	1.19886
C1QTNF1	0.261868		CPEB1-AS1	0.401945		EML2-AS1	0.18769	5439	11957	1.19838
CLCNKA	0.261857		ABO	0.401507		NPB	0.224744	3739	8218	1.19791
LINC00856	0.261578		NANOG	0.401147		PSMB8-AS1	0.195767	5001	10991	1.19776
SELENBP1	0.261567		ITGA5	0.401131		RGS20	0.145512	8434	18529	1.19694
GRIA1	0.261324		ADM2	0.401085		NSMF	0.376134	840	1845	1.19643
EMX2OS	0.261202		LINC00092	0.400336		TLX1NB	0.531545	164	360	1.19512
ARHGEF26-AS1	0.261165		KAZN	0.400197		C15orf56	0.349163	1114	2444	1.1939
MAB21L2	0.261015		CELF6	0.400163		RNF208	0.193975	5093	11169	1.19301
RNASE1	0.261003		NRADDP	0.40014		C17orf82	0.15807	7414	16245	1.19112
SERTAD4	0.260907		LIMCH1	0.400104		STIP1	0.268419	2450	5368	1.19102
DYSF	0.260871		ABLIM2	0.400096		NACC1	0.195055	5039	11037	1.19032
FBXL16	0.260812		KCNA3	0.399946		GABRA5	0.197806	4892	10715	1.19031
TBX5	0.260601		JMJD8	0.399854		GRID1	0.264205	2556	5597	1.18975
CHRND	0.260514		RBM47	0.399097		FAM46A	0.253358	2836	6210	1.1897
LRRC2	0.260338		FAM178B	0.39906		CAV2	0.338965	1240	2715	1.18952
CHRNB4	0.260299		TJP2	0.398471		FGF22	0.21868	3980	8710	1.18844
OXT	0.260023		BOC	0.39799		HVCN1	0.20763	4447	9730	1.18799
DLGAP4	0.259928		DPYSL2	0.397649		SLC33A1	0.187181	5461	11945	1.18733
TCF21	0.259908		CHRND	0.397539		ITPR3	0.324834	1424	3109	1.18329
EFNA1	0.259697		MEOX1	0.39749		SH3RF3	0.163842	6996	15268	1.18239
CFAP97	0.259512		DLX5	0.39739		AIRE	0.38906	731	1595	1.18194
KRT42P	0.259102		FOXD4	0.397383		DPPA5	0.170153	6496	14170	1.18134
ARHGEF26	0.25901		ZC3H12C	0.397295		GPX4	0.281252	2150	4689	1.18093
BCAN	0.258727		HNRNPKP3	0.397133		PCED1B	0.232198	3492	7614	1.18041
SLC24A5	0.258628		NYAP1	0.396907		TBX1	0.348309	1124	2448	1.17794
RIPK3	0.258557		MIR615	0.39689		SLFN12	0.251841	2871	6252	1.17764
SLC38A3	0.25848		LINC-PINT	0.396852		TBR1	0.169113	6587	14344	1.17762
OSBPL5	0.258235		CNTN2	0.396288		ST14	0.443363	417	908	1.17746
TBX5-AS1	0.258019		GREB1	0.396238		POU4F2	0.132842	9708	21137	1.17728
TMEM154	0.257763		LOC283731	0.39622		H1FNT	0.231565	3515	7636	1.1724
MRGPRE	0.257549		CRB2	0.395852		TMEM121B	0.224527	3746	8131	1.17058
COL2A1	0.257498		ZNF628	0.395795		FAM217B	0.178832	5957	12923	1.16938
EPS8L2	0.257479		KCNQ5	0.395574		IQSEC3	0.232202	3491	7573	1.16929
SDC2	0.257351		TMEM105	0.395551		MIR10B	0.199395	4818	10449	1.16874
TMC2	0.257351		SLC38A3	0.395533		ZBTB5	0.171644	6398	13874	1.16849
LINC00310	0.257327		SEMA4A	0.395508		AFAP1L1	0.32765	1390	3009	1.16475
LINC01354	0.257178		RAX	0.395185		LOC339975	0.144545	8518	18430	1.16365
TMCC3	0.256981		FOXH1	0.394977		FKBPL	0.227345	3642	7877	1.16282
LVRN	0.256886		PCDHA3	0.39488		ASCL2	0.18844	5402	11666	1.15957
SERPINF1	0.256866		CKMT2	0.394771		GAS6	0.441715	427	922	1.15925
ENG	0.25682		FBP1	0.394722		WFIKKN2	0.426686	489	1055	1.15746
CDH15	0.256673		HIST1H3E	0.39459		ECE2	0.333524	1313	2829	1.15461
FEZF2	0.256628		FGF1	0.394582		GOLPH3	0.138944	9074	19546	1.15407
ANK1	0.256399		SBNO2	0.394366		MIR4482	0.163142	7053	15179	1.15213
CACNA1C-IT3	0.256252		LIME1	0.394046		TMEFF2	0.217793	4016	8640	1.15139
GARNL3	0.256247		C15orf62	0.393875		IFNL4	0.294836	1876	4035	1.15085
ADARB2	0.256095		PLCH2	0.393826		SCO2	0.172741	6318	13576	1.14878
NHLH1	0.256063		ABCA2	0.393818		KIAA1211L	0.245049	3091	6638	1.14753
ENPP6	0.256051		INSRR	0.393707		RIPK4	0.27517	2281	4897	1.14687
NTRK3-AS1	0.255843		PIGZ	0.393556		GFRA2	0.166998	6741	14465	1.14582
LINGO1	0.255258		MIR4786	0.393552		NXPH1	0.162215	7120	15276	1.14551
DNAAF4-CCPG1	0.255256		MIR3183	0.393503		CDCA8	0.202478	4673	10025	1.1453
DNAAF4	0.255256		MOCOS	0.393368		CACNA1E	0.408168	599	1284	1.14357
HIST1H3I	0.255217		ARHGAP33	0.393316		VENTX	0.300271	1781	3817	1.14318
MICAL2	0.254973		UBC	0.392898		LINC00261	0.264573	2551	5466	1.14269
LINC00588	0.2547		BARHL2	0.392868		DNAJA4	0.352853	1075	2301	1.14047
PPFIA4	0.25445		CA10	0.392696		FGF8	0.446495	399	854	1.14035
TFAP2D	0.254415		SPAAR	0.392635		ARHGAP39	0.164206	6964	14900	1.13957
PCDHGC5	0.254052		HCG11	0.392526		R3HDM4	0.239599	3263	6980	1.13914
CRACR2B	0.254018		DLX4	0.392474		MOCOS	0.393368	693	1482	1.13853
SNORA41	0.254015		FRAT1	0.392393		RASL12	0.379553	796	1702	1.13819
LOC100507053	0.253874		RNF26	0.392371		LINC01578	0.142953	8671	18531	1.13712
NANOG	0.253818		MCTP2	0.392156		MCTP2	0.392156	703	1502	1.13656
HPSE2	0.253775		POU2AF1	0.392099		SOX1	0.166261	6802	14528	1.13584
ESRRG	0.253466		EXD3	0.39198		SHANK2	0.511759	199	425	1.13568
CACNG6	0.25343		GPR25	0.39185		KIF3C	0.279306	2188	4672	1.13528
PTPRE	0.253347		MAP2	0.391712		LOC286177	0.250132	2919	6227	1.13326
WDR34	0.253287		ISLR	0.391634		GNAL	0.154371	7720	16465	1.13277
TSPAN32	0.253265		DBH-AS1	0.391608		CYB5D1	0.358707	1002	2136	1.13174
LHX9	0.253111		MIR4429	0.391341		MST1P2	0.384056	765	1630	1.13072
MBP	0.2531		MEX3B	0.39132		ANPEP	0.318223	1513	3222	1.12954
MFAP4	0.25307		CDK10	0.391196		ABCA2	0.393818	688	1465	1.12936
DNHD1	0.252842		RGMA	0.391164		CCKBR	0.291079	1957	4167	1.12928
ABLIM2	0.252655		ANKRD53	0.39105		ATP5MC2	0.285711	2068	4402	1.12863
MGARP	0.252633		HDAC9	0.390905		FAM155A	0.143922	8582	18237	1.12503
SOGA3	0.252294		PISD	0.390856		HSF5	0.179323	5937	12613	1.12447
MAPK8IP1P2	0.2522		ACSF3	0.390667		LAYN	0.387481	743	1578	1.12382
ETV1	0.252133		AIF1L	0.390643		PUSL1	0.270238	2399	5092	1.12255
PIRT	0.252042		PRTN3	0.390525		WNT7B	0.153817	7758	16462	1.12194
EML1	0.251973		TRADD	0.390417		LOC728392	0.157501	7474	15850	1.12069
GPRC5C	0.251832		DCHS1	0.390254		TGIF2	0.226055	3690	7824	1.12033
LRRC4C	0.251729		NR3C1	0.390216		TGIF2-RAB5IF	0.226055	3691	7825	1.12002
B3GNTL1	0.251652		DGKD	0.390166		SGMS1	0.245194	3087	6544	1.11986
ZNF628	0.2515		CFTR	0.389813		POLR2J	0.155056	7666	16248	1.11949
CABP2	0.251371		KCNK17	0.389632		PCDHGA11	0.695734	17	36	1.11765
RNF26	0.251319		WNT6	0.389591		GRIA2	0.174572	6220	13168	1.11704
TCIRG1	0.251265		LOC442497	0.389582		CAMK2D	0.156022	7587	16059	1.11665
KSR1	0.251256		MRGPRE	0.389332		BTBD2	0.234842	3402	7197	1.11552
PTPRD	0.251237		SLC4A2	0.389272		SLITRK5	0.14087	8880	18778	1.11464
HHEX	0.250957		SCT	0.38908		SNTG2	0.256494	2743	5799	1.11411
SUN1	0.250795		AIRE	0.38906		COX7A1	0.253641	2829	5980	1.11382
LPAR5	0.250781		MAP3K14-AS1	0.388947		LINC00313	0.265317	2533	5354	1.1137
LINC01142	0.2506		TCF21	0.388906		CRK	0.275662	2266	4788	1.11297
BLCAP	0.25059		AQP3	0.388891		EDF1	0.21732	4040	8531	1.11163
AMIGO3	0.250577		LINC01089	0.388843		MIR4648	0.331079	1344	2838	1.11161
SNAI1	0.250504		MIR601	0.388186		ANKRD27	0.135013	9463	19978	1.11117
MIR183	0.25038		SPATA32	0.388063		IRF2BP2	0.141118	8854	18690	1.11091
PSD3	0.250302		MIR3196	0.387946		OSBP2	0.298747	1808	3816	1.11062
PITPNA	0.250302		LOC400940	0.387776		APCDD1L	0.411636	579	1222	1.11054
DLX6	0.250242		CLDN19	0.387673		NKX6-1	0.416049	550	1158	1.10545
RMDN2-AS1	0.249811		SLC51A	0.387653		RIPOR1	0.262885	2585	5436	1.1029
PRKN	0.249768		PPP1R16B	0.3876		KCNG2	0.234502	3419	7185	1.10149
SYNE1	0.249718		LAYN	0.387481		RTN4R	0.51712	188	395	1.10106
PCDHA1	0.249537		PCDHGB1	0.387229		CXCL14	0.276107	2258	4738	1.09832
TRPV3	0.249493		TRPV3	0.387212		PLPPR3	0.196299	4972	10423	1.09634
PCDHB3	0.249479		IQSEC1	0.387105		NEUROG1	0.570043	104	218	1.09615
MYO10	0.249422		ZNF728	0.38693		PNKP	0.325488	1418	2972	1.09591
ADGRB2	0.24938		BARX1	0.386564		ATP8B1	0.203319	4623	9685	1.09496
LOC100506388	0.249145		KRTAP10-3	0.386323		CCR10	0.269203	2421	5070	1.09418
PGF	0.249018		SNORD52	0.386125		SLC7A5	0.291046	1958	4099	1.09346
DCHS1	0.248916		LCN10	0.385834		CPT1A	0.373324	859	1798	1.09313
HES5	0.248675		RNF157-AS1	0.385742		EPB41L3	0.219867	3926	8217	1.09297
SYTL2	0.248658		USP3-AS1	0.385611		ITGA5	0.401131	644	1346	1.09006
PHLDB1	0.248534		PCDHB12	0.385409		TLE4	0.155083	7661	16008	1.08954
FAM163B	0.248527		KRT86	0.385262		SLC6A15	0.238885	3285	6853	1.08615
PLXNA2	0.248466		MFAP2	0.385196		NBR2	0.154951	7677	16014	1.08597
SLC6A4	0.248308		DRD4	0.385123		COL12A1	0.216205	4092	8532	1.08504
ROBO1	0.248095		ADH5	0.384925		ADRA1A	0.18012	5892	12285	1.08503
HOXA6	0.247965		TMEM91	0.384474		ADA	0.273534	2324	4845	1.08477
CXCR4	0.24791		BCKDHA	0.384474		ECHS1	0.26255	2596	5410	1.08398
GAS7	0.247629		METTL7A	0.384338		FLI1	0.271626	2365	4928	1.08372
EMILIN1	0.247515		RPRD1B	0.384185		MUC2	0.330158	1359	2830	1.08241
TJAP1	0.247447		AEBP1	0.384182		NKX1-2	0.357944	1011	2104	1.08111
C1orf61	0.24732		ZAN	0.384059		DUOX1	0.34695	1141	2373	1.07975
MYT1L	0.247184		MST1P2	0.384056		DUOXA1	0.34695	1142	2374	1.07881
TCEA2	0.247139		PCDHA4	0.384048		AHRR	0.366909	920	1912	1.07826
CALD1	0.246737		C21orf2	0.383822		OTX1	0.281642	2143	4451	1.07699
CTBS	0.24671		ANKRD6	0.383618		LRRC34	0.287681	2022	4199	1.07666
SPTBN5	0.246705		HIST1H4F	0.383561		CACNG8	0.314204	1566	3252	1.07663
PKD1L1	0.24666		GDF5	0.38346		LINC00319	0.485976	275	571	1.07636
MIR202	0.24663		ENKD1	0.383274		C6orf201	0.292862	1915	3976	1.07624
IKZF4	0.246608		SHISA3	0.383219		FAM217A	0.292439	1920	3986	1.07604
HSPB6	0.246414		CFAP298	0.383163		SHISA2	0.178709	5964	12381	1.07596
ITIH3	0.246409		OBSCN-AS1	0.383158		HOXD9	0.177358	6053	12560	1.075
ZNF536	0.246374		LBX1-AS1	0.382996		SYCP2	0.131518	9854	20424	1.07266
LOC100289511	0.246275		ZYX	0.382794		RAX	0.395185	677	1403	1.07238
PTGER1	0.246275		CRYBG1	0.382658		B4GALNT2	0.219356	3941	8166	1.07206
KMT5C	0.246183		KIRREL3	0.382643		PTGER3	0.282575	2127	4407	1.07193
PMEPA1	0.246106		CYB561	0.382471		SLC35C1	0.215363	4128	8548	1.07074
TMEM100	0.246065		HELZ2	0.381861		CCDC144NL	0.234513	3418	7077	1.07051
TAL1	0.245927		ITGB6	0.381533		TFAP2E	0.3686	903	1869	1.06977
ATP13A1	0.245872		PHACTR1	0.381469		WNT5B	0.53287	158	327	1.06962
MT1L	0.245864		MIR5189	0.381449		TRIM50	0.1869	5482	11344	1.06932
MT1M	0.245864		FAM163A	0.381369		MIR1914	0.218337	3999	8268	1.06752
CACNB4	0.245857		TRIP6	0.381296		GRIN2A	0.222578	3823	7904	1.06749
RBM47	0.245736		SMAD3	0.380982		MST1L	0.346531	1147	2368	1.06452
RAPGEF2	0.245581		RAB11FIP3	0.380886		GLOD4	0.350948	1094	2258	1.06399
FAM57B	0.245501		FAM131B	0.380591		TMEM215	0.365534	928	1915	1.06358
LTC4S	0.245419		B3GNTL1	0.380575		SPATA2L	0.239279	3274	6755	1.06323
ZEB1	0.245374		PCDHAC1	0.380306		SNHG28	0.419789	527	1086	1.06072
ZNF541	0.245254		ELMO1	0.380219		EPHX3	0.495381	250	515	1.06
MFNG	0.245123		HIST1H1D	0.380164		KISS1R	0.132725	9723	20029	1.05996
RNF165	0.245098		C13orf42	0.380124		MNX1-AS1	0.199672	4805	9890	1.05827
MAP3K13	0.24476		KCP	0.380045		C1orf194	0.266735	2491	5127	1.05821
NPDC1	0.244632		GPR17	0.37997		ZNF785	0.288218	2016	4149	1.05804
SH3TC1	0.244624		RASL12	0.379553		SNHG3	0.179503	5925	12191	1.05755
PCDHB10	0.244538		MIR4655	0.3795		SMOC2	0.316918	1533	3153	1.05675
MUC6	0.244302		SOST	0.379492		MIR4750	0.278712	2198	4519	1.05596
SOWAHC	0.244231		KMT5C	0.379488		STK11	0.141978	8768	18021	1.05531
FSCN2	0.244142		MIR5580	0.379469		PITPNM1	0.202128	4693	9640	1.05412
DBH-AS1	0.244075		ESRRG	0.379437		RAVER1	0.164001	6983	14335	1.05284
LINC01532	0.244046		PRDM14	0.379375		SLC18A2	0.352848	1077	2209	1.05107
LMX1A	0.244025		FOXD4L1	0.379263		ZNF695	0.202815	4653	9541	1.05051
LHX6	0.244009		AMPD3	0.379216		HRAT92	0.124279	10603	21737	1.05008
VSTM2L	0.243655		PGF	0.379133		PERM1	0.312305	1605	3289	1.04922
PKD2L2	0.243289		C16orf86	0.379079		RXFP3	0.297407	1832	3752	1.04803
SLCO3A1	0.243215		LMO3	0.378919		BMP7	0.13665	9300	19031	1.04634
DNLZ	0.24319		SMIM24	0.37887		CYB561	0.382471	779	1594	1.04621
ADAMTS4	0.24287		FUT4	0.378848		DPYSL5	0.181768	5791	11848	1.04593
TCF7L2	0.242664		HAAO	0.378706		AURKC	0.298609	1812	3707	1.04581
ALX1	0.24263		PLAC9	0.378684		NID1	0.332753	1321	2702	1.04542
SLC26A10	0.242593		SLC25A25	0.378573		EVX2	0.127779	10217	20888	1.04444
DNAH17	0.242454		MIR4669	0.378462		HORMAD1	0.131355	9866	20170	1.04439
SMIM24	0.242375		GPD1	0.378449		STX16	0.253381	2835	5793	1.04339
PRR35	0.24233		SOWAHA	0.378365		MIB2	0.284783	2088	4265	1.04262
SCHIP1	0.242195		PIWIL4	0.378321		CCDC57	0.234629	3413	6968	1.04161
ZBTB38	0.242189		SIM2	0.378318		GRIN3A	0.193412	5126	10464	1.04136
TLE2	0.241974		EFEMP2	0.378271		AMIGO2	0.225308	3720	7582	1.03817
NES	0.24193		MIR429	0.378208		SPAG4	0.139245	9032	18396	1.03676
SRGAP3	0.241864		RNF216	0.378079		SP5	0.316898	1534	3123	1.03585
PRTN3	0.241822		RTEL1	0.378077		PRR15	0.15735	7481	15226	1.03529
LY6G6D	0.24159		RTEL1-TNFRSF6B	0.378077		TCF3	0.28655	2049	4170	1.03514
ACSS1	0.241566		LINC01235	0.378077		NAIF1	0.163285	7038	14321	1.03481
ABLIM1	0.241499		AKAP6	0.377824		HAS2	0.147438	8288	16863	1.03463
PVT1	0.241426		RASSF2	0.377784		FBXO41	0.309958	1631	3315	1.0325
CES1P1	0.241353		CDH15	0.377758		NOTCH1	0.34614	1154	2345	1.03206
TJP2	0.241324		SPTBN5	0.377277		HCK	0.492939	255	518	1.03137
TSPOAP1-AS1	0.241257		SMC5	0.377073		TM7SF2	0.280351	2168	4404	1.03137
LINC01550	0.241172		SMC5-AS1	0.377065		MALAT1	0.137893	9183	18654	1.03136
ENKD1	0.241099		NWD1	0.376934		GPR146	0.352209	1080	2193	1.03056
ANGPT2	0.240985		LRRN4	0.376916		TMEM159	0.285226	2077	4215	1.02937
RAMP1	0.240855		SNED1	0.376876		ZNF37A	0.197952	4884	9908	1.02867
TSPOAP1	0.240808		UCN	0.376843		PIP5KL1	0.224424	3749	7601	1.02747
CMIP	0.24061		BIN1	0.376823		LINC00921	0.147799	8249	16724	1.0274
ROBO4	0.240575		SLC43A2	0.37659		IRF4	0.204083	4590	9305	1.02723
TRADD	0.239995		HCG9	0.376506		TRAF3	0.279964	2177	4413	1.0271
HCG11	0.239786		HR	0.376455		KLF1	0.276277	2252	4565	1.02709
LINC01102	0.239781		KBTBD13	0.376378		ADGRA1	0.405151	624	1264	1.02564
SLC9A9	0.23963		ESYT3	0.376194		BLVRB	0.177527	6043	12220	1.02217
ZCCHC24	0.239628		NSMF	0.376134		CNNM1	0.193371	5129	10351	1.01813
APOB	0.239487		MPRIP	0.376099		MIR1193	0.222347	3836	7740	1.01773
MIR204	0.239361		NDRG2	0.375838		TEAD2	0.153476	7785	15705	1.01734
KLHDC8A	0.239258		RIPOR2	0.375693		EXD3	0.39198	705	1422	1.01702
POU2AF1	0.239182		PDGFA	0.375442		MIR2052HG	0.234662	3412	6882	1.017
DKFZp451B082	0.23902		PCDHB2	0.375359		CADM3	0.260516	2651	5346	1.0166
CHKA	0.23889		TCEA2	0.37532		USP48	0.212584	4237	8541	1.01581
TTLL10	0.238886		RORC	0.37513		CTDSP1	0.137668	9203	18549	1.01554
TIMP4	0.238788		MIR375	0.374936		NDNF	0.231754	3508	7070	1.01539
PCDHGB1	0.238674		NKX3-1	0.374917		OXT	0.467451	326	657	1.01534
PISD	0.238651		MEGF10	0.374505		KBTBD13	0.376378	838	1688	1.01432
KRT7	0.238464		PTRH1	0.374365		PEX7	0.133279	9655	19439	1.01336
ZNF385C	0.238449		GRASP	0.374354		FBXO31	0.236258	3363	6769	1.01279
MED25	0.238436		PLEC	0.374294		ZNF77	0.287345	2032	4083	1.00935
FGF8	0.238318		MIR148B	0.374294		ADORA2B	0.20823	4425	8887	1.00836
ITPRIP	0.238233		RNF225	0.374133		DOC2B	0.308204	1655	3323	1.00785
SLC4A8	0.23811		PIF1	0.373806		ZEB1-AS1	0.131142	9890	19853	1.00738
SPEG	0.23811		GNAI2	0.373742		MFN2	0.176391	6109	12254	1.00589
SREBF1	0.238109		MIR193A	0.373372		HLX	0.337436	1258	2523	1.00556
LCAT	0.237955		CPT1A	0.373324		HLA-F	0.284591	2091	4193	1.00526
NGEF	0.237921		TSPAN32	0.37316		MIR5703	0.170689	6460	12946	1.00402
GGN	0.237917		COL18A1	0.372833		ZNRF4	0.339292	1235	2474	1.00324
RPN2	0.2378		SLCO4A1-AS1	0.372778		NOTO	0.213922	4180	8370	1.00239
LINC01341	0.237755		CALHM2	0.372741		TEX29	0.200561	4768	9545	1.00189
FAM49A	0.237731		KDM2B	0.372714		LBX2	0.671254	25	50	1
HELZ2	0.237683		NAA38	0.372433		GBGT1	0.243403	3150	6300	1
MYLK	0.237639		ARHGAP27P2	0.372327		TAC1	0.235734	3374	6742	0.998222
IFITM1	0.237628		MYO1C	0.372278		HDAC11	0.250719	2899	5790	0.99724
GALNT6	0.237603		LENG9	0.372206		AGFG1	0.169762	6533	13046	0.996939
NUDT16P1	0.237536		ZNF587B	0.372101		UAP1L1	0.220936	3886	7757	0.99614
SETD6	0.237444		ZNF587	0.372101		CCDC85B	0.144231	8542	17049	0.995903
MIR100HG	0.237365		TCF7L2	0.371852		PAX5	0.346291	1149	2293	0.995648
HIVEP3	0.23722		MT1E	0.371673		KAT8	0.160824	7211	14384	0.99473
ADAM17	0.237107		GAREM2	0.371538		SH3RF3-AS1	0.158755	7363	14685	0.994432
45910	0.237043		LHX6	0.371481		PRDM8	0.203276	4625	9222	0.993946
C2orf80	0.236949		ATP13A1	0.371389		ISL2	0.205228	4541	9051	0.993173
LYST	0.236914		HTRA4	0.371327		TMEM171	0.317758	1524	3037	0.992782
TSPAN18	0.2369		CDH22	0.371188		UBTD1	0.154669	7697	15333	0.992075
HIST1H4L	0.23689		MATN4	0.370958		MIDN	0.167853	6696	13336	0.991637
MIR1276	0.236843		RIPK3	0.370932		EPCAM	0.209251	4381	8713	0.988815
YOD1	0.236734		FSTL3	0.370871		NPNT	0.161782	7150	14215	0.988112
HLA-J	0.236697		LOC100507053	0.370857		SIM1	0.168948	6606	13133	0.988041
SMAD3	0.236578		FXYD2	0.370856		PAQR9	0.16303	7063	14039	0.987682
VRTN	0.236567		SLC22A18	0.370689		NECTIN2	0.147107	8322	16540	0.987503
C12orf57	0.23648		SPNS2	0.370534		FREM3	0.195037	5041	10018	0.987304
C16orf86	0.236475		NKX2-3	0.370506		GLTPD2	0.341724	1202	2388	0.986689
TESMIN	0.236317		LINC01354	0.370427		SNORD105B	0.253942	2816	5594	0.986506
MIR96	0.236281		CNPY1	0.370377		GRHL2	0.345333	1165	2314	0.986266
CNIH2	0.235935		DLEU7	0.370229		ZNF503-AS2	0.121701	10883	21614	0.986033
ARHGEF37	0.235911		LOC151484	0.370228		NOA1	0.134093	9570	19004	0.985789
PAXIP1-AS2	0.235876		PPP2R2C	0.369997		INSM1	0.142151	8745	17357	0.984791
SP7	0.23579		MT1L	0.369939		DDN	0.235162	3394	6735	0.984384
RIN2	0.235774		MT1M	0.369939		RORA	0.250336	2911	5775	0.983854
PFKFB2	0.235725		SLC38A1	0.369734		TOB2	0.127159	10287	20397	0.982794
LOC442497	0.235668		MIR595	0.369681		LCORL	0.191603	5228	10366	0.982785
TACR2	0.235477		LCAT	0.369516		WDR86-AS1	0.28947	1987	3937	0.981379
SLC1A4	0.235209		MYBBP1A	0.369404		HHIP	0.158365	7391	14635	0.980111
IRX6	0.235164		MED25	0.369242		DNAH3	0.283823	2102	4162	0.980019
RHOJ	0.235085		ADARB2	0.369215		CLEC2L	0.256411	2745	5435	0.979964
TMEM200C	0.235082		TSSK6	0.368904		GSAP	0.248257	2974	5887	0.979489
CA10	0.234891		OSBPL5	0.368841		EXOSC6	0.201007	4746	9384	0.977244
SH3PXD2A	0.234705		ITPRIP	0.368737		LMF1	0.354206	1066	2105	0.974672
HPCAL1	0.234469		PXYLP1	0.368732		PRSS21	0.335806	1285	2536	0.973541
MIR1250	0.234434		TFAP2E	0.3686		STAT6	0.272307	2350	4637	0.973191
MT1IP	0.234314		SOGA1	0.368343		GPR135	0.262712	2591	5108	0.97144
C9orf64	0.234251		LTB4R	0.368327		RABEPK	0.213835	4187	8253	0.971101
SNORA4	0.234179		CLIC3	0.368018		ARC	0.207063	4463	8790	0.969527
LOC100132111	0.234025		SLCO3A1	0.367956		STAC2	0.161857	7142	14060	0.968636
ST14	0.234024		PAK6	0.367922		FOXC2	0.170272	6490	12774	0.968259
PLD5	0.233853		TGM3	0.367787		WDR90	0.285832	2067	4068	0.96807
MIR4669	0.233635		LOC100506388	0.367722		VIPR1	0.206094	4506	8861	0.966489
ADGRG3	0.233364		EMILIN1	0.367699		MIR4655	0.3795	797	1567	0.966123
MSH2	0.233336		CTNND2	0.367696		MIR4440	0.200305	4780	9393	0.965063
SVIL	0.233312		GRIN3B	0.367567		MLNR	0.564307	114	224	0.964912
TRAF3IP2	0.233281		SP7	0.367552		LINC01124	0.145578	8429	16555	0.964053
GRASP	0.233275		DES	0.36727		LRFN1	0.187043	5471	10744	0.963809
TIGD3	0.233244		UNQ6494	0.367131		ANO9	0.486499	272	534	0.963235
MSRA	0.233178		PTPRE	0.367004		LINC01305	0.287596	2026	3977	0.962981
TMPRSS2	0.233161		FGF20	0.366998		MIR4745	0.226483	3671	7200	0.961318
TCF20	0.23314		MEGF11	0.366994		HOXA-AS3	0.361158	976	1914	0.961066
NOL4L	0.233081		AHRR	0.366909		KCND2	0.125032	10539	20659	0.960243
MVB12B	0.232764		TSGA10IP	0.366644		ORAOV1	0.190653	5286	10360	0.959894
GAS6	0.232594		ANKRD20A8P	0.366554		CDHR5	0.41338	569	1115	0.959578
IL17RC	0.232359		MXRA7	0.365975		RNPEPL1	0.219208	3949	7736	0.958977
PCDHA11	0.232334		MIR183	0.365849		PAXX	0.264042	2559	5013	0.958968
GRIK4	0.232154		HSPB7	0.365778		RBMXL2	0.178072	6009	11768	0.958396
ANKRD53	0.23206		PHLDB1	0.365673		EPHA7	0.163025	7064	13833	0.958239
MIR4456	0.23178		C1QTNF1	0.365621		PPP3R1	0.122237	10827	21198	0.957883
SCNN1A	0.231628		TMEM215	0.365534		LTBP4	0.602466	69	135	0.956522
PLEKHA7	0.231588		SCNN1A	0.365502		AHNAK2	0.312856	1593	3114	0.954802
SMTN	0.23151		GREB1L	0.365438		LHX5	0.33461	1295	2531	0.95444
CLK3	0.231388		SAMD13	0.365246		45911	0.2468	3025	5912	0.95438
NIM1K	0.231274		MTUS2	0.364957		UTS2R	0.264995	2540	4964	0.954331
SLC22A18	0.23112		TYR	0.364889		MEX3C	0.162492	7099	13873	0.954219
CLIC3	0.231092		ETV2	0.364856		ZBTB46	0.299837	1787	3491	0.953553
GNAI2	0.231007		ARHGEF37	0.364815		PLEKHD1	0.353496	1068	2086	0.953184
OTX2	0.230998		TCF7	0.364757		CCDC8	0.470577	320	625	0.953125
PGM5	0.23098		ATP1A2	0.364695		UHRF2	0.217669	4026	7863	0.953055
IGFBP6	0.230894		TMEM88	0.364548		FGD5P1	0.222817	3808	7437	0.952994
USP35	0.23083		CLCNKA	0.364096		PALM	0.303225	1726	3370	0.952491
MIR1203	0.230821		ENG	0.364093		ZNF653	0.190781	5271	10287	0.951622
TRAPPC6B	0.230808		EGFR	0.364058		ALKAL2	0.309406	1637	3194	0.95113
ATXN7	0.230695		APCDD1L-DT	0.363959		TBX21	0.190934	5260	10260	0.95057
MIR3196	0.230646		TCIRG1	0.36389		TACC1	0.22891	3587	6996	0.950376
B3GNT5	0.230537		CIDEB	0.363824		MAGI2-AS3	0.213865	4183	8158	0.950275
REPIN1	0.230511		FAM118A	0.363799		JMY	0.127719	10223	19918	0.948352
STMN4	0.230476		PGM5	0.363763		HHIP-AS1	0.160828	7210	14038	0.947018
DISP3	0.230363		S100A10	0.363463		GRM7	0.21123	4293	8357	0.946657
FAM151B	0.230287		RHOH	0.363384		NBL1	0.288048	2019	3930	0.946508
CACNA2D1	0.230135		ENTPD2	0.363361		NAT14	0.214949	4144	8060	0.944981
ADAM8	0.230056		KRT8	0.363188		KCNK17	0.389632	725	1410	0.944828
GGT5	0.230003		C19orf33	0.363059		STARD10	0.242093	3189	6199	0.94387
SLC2A3	0.229996		CPNE5	0.362981		TDP1	0.146211	8388	16293	0.942418
GPR19	0.229811		ABLIM1	0.362901		PTGDR	0.288712	2001	3885	0.941529
KSR2	0.229675		MIR1250	0.362822		ABCA3	0.234395	3424	6647	0.941297
NKX3-1	0.229662		PCDHA10	0.362662		GUCY2D	0.406681	611	1186	0.94108
PLCH2	0.229488		GPRC5C	0.362546		KCNA4	0.493818	254	493	0.940945
ZNF423	0.229309		PCDHB10	0.362432		TLX1	0.529421	169	328	0.940828
TNFAIP8	0.229229		MAPK10	0.362342		ALG12	0.144018	8570	16627	0.94014
TRIM61	0.22918		UNC45A	0.362238		MFSD6L	0.33204	1333	2586	0.939985
SLC22A8	0.229059		TACR2	0.362058		KLF4	0.199117	4825	9359	0.939689
ZAR1	0.228989		CRYAB	0.36205		LBX2-AS1	0.699918	16	31	0.9375
TMCC2	0.228912		TRPM3	0.361921		PYDC1	0.217494	4031	7806	0.936492
HIST1H1D	0.228881		DLG5	0.361865		ZMYND15	0.344674	1170	2265	0.935897
ST8SIA5	0.228705		NFIB	0.361863		DDX4	0.17973	5910	11435	0.934856
MIR4476	0.228658		RFX4	0.361769		PHLPP1	0.168763	6620	12806	0.934441
RALYL	0.228594		RAB32	0.36176		SUSD4	0.162402	7104	13741	0.934262
MUSTN1	0.228593		FERMT1	0.361673		CRHBP	0.335266	1290	2495	0.934109
ARID3B	0.228544		SNX29P2	0.361656		PDE10A	0.201072	4743	9161	0.931478
IFIT1	0.228541		OTP	0.361554		VRK2	0.217115	4052	7820	0.929911
PHOX2A	0.228424		MIR124-2HG	0.361394		MSLN	0.318972	1496	2887	0.929813
SHH	0.228384		GIMAP8	0.361317		CCDC74A	0.15971	7294	14073	0.929394
PCDHA9	0.228355		PCBP1-AS1	0.361261		ST8SIA5	0.42461	500	964	0.928
ATP6V1B1	0.228232		RSPO2	0.361242		RAB11FIP3	0.380886	787	1516	0.926302
MYBPC2	0.228163		ZNF662	0.361241		RASSF10	0.293572	1899	3658	0.926277
VPS35L	0.228124		PRPH	0.361187		ARHGAP21	0.27379	2316	4459	0.925302
HOXA3	0.228105		HOXA-AS3	0.361158		SETD6	0.436002	452	870	0.924779
FAM20C	0.227906		ADGRG3	0.361066		PIK3R4	0.268097	2454	4723	0.924613
UCP1	0.227819		LPAR5	0.361015		KCNQ5	0.395574	673	1295	0.92422
RGS10	0.227751		SLC24A4	0.360998		SYNGR3	0.234952	3398	6538	0.924073
PGLYRP1	0.227504		APOB	0.360957		NETO1	0.14876	8170	15719	0.92399
ALPK3	0.227454		PGLYRP1	0.360668		NPHP4	0.203405	4617	8882	0.92376
PTRH1	0.227449		FAM201A	0.360635		SPINT1	0.315666	1553	2987	0.923374
ADM2	0.2273		OXGR1	0.36051		RHPN2	0.238482	3296	6338	0.922937
SLC22A2	0.227288		LOC100289511	0.360469		ZNF560	0.306337	1685	3240	0.922849
MIR496	0.227118		MFNG	0.360435		PRR23A	0.209149	4386	8431	0.922253
DMGDH	0.227103		EVA1C	0.360259		PLEKHG5	0.476269	306	588	0.921569
SLC43A2	0.22707		IFITM1	0.360202		CXCL16	0.343496	1182	2271	0.92132
MIR4458HG	0.226965		NHLH2	0.360055		NKAIN4	0.505342	216	415	0.921296
LIME1	0.226933		NR2F1-AS1	0.359956		TAPT1-AS1	0.213758	4192	8053	0.92104
SNORD51	0.226795		BEGAIN	0.359486		SLC22A31	0.326243	1411	2709	0.919915
TMEM94	0.226784		C1QL4	0.359464		ABTB1	0.206755	4474	8581	0.91797
CD63	0.226767		SH2D6	0.359401		LYN	0.195918	4991	9564	0.916249
SYBU	0.22667		INMT	0.3594		FNDC10	0.282344	2128	4071	0.913064
KRT8	0.226377		INMT-MINDY4	0.3594		TRPM5	0.249744	2932	5605	0.911664
HTR3A	0.226368		SLC10A4	0.359399		SLC22A3	0.256878	2739	5233	0.910551
GPR17	0.22628		ADCY1	0.35928		CAVIN1	0.167714	6702	12804	0.910474
GTF2IRD1	0.226274		CNIH2	0.35915		MBOAT7	0.159984	7266	13878	0.909992
LRMDA	0.226236		LTBR	0.358981		CRELD2	0.14171	8789	16778	0.908977
BHMT2	0.226128		RAPGEF5	0.358816		HIST1H3F	0.258312	2711	5174	0.908521
CDK14	0.225957		DNAH17	0.358784		CYP26C1	0.222387	3833	7315	0.908427
ALDOC	0.225936		B3GNT9	0.358753		SPRY4	0.212125	4253	8114	0.90783
SLC6A11	0.225868		CYB5D1	0.358707		ANHX	0.304691	1706	3254	0.907386
MYO18A	0.225823		PDGFRB	0.358671		EVX1	0.260556	2647	5048	0.907065
PRKCA	0.22581		PLXNA2	0.35864		CNMD	0.355912	1041	1985	0.90682
UNC13C	0.225764		F2RL1	0.358585		SOX12	0.117891	11310	21563	0.906543
ARID5B	0.225735		PRR5	0.358517		RIPPLY3	0.308589	1650	3144	0.905455
ZKSCAN5	0.22565		TENM3	0.358476		ZNF90	0.14593	8401	15994	0.903821
ITGA7	0.225533		SLC4A11	0.35847		WWOX	0.171351	6412	12207	0.903774
LPIN1	0.225477		LINC01341	0.3584		ACSF2	0.270735	2389	4547	0.903307
LRRTM4	0.225431		BMP8A	0.358146		ITPKA	0.276258	2254	4290	0.903283
LOC100128239	0.225271		NKX1-2	0.357944		HIVEP2	0.12662	10348	19690	0.902783
PODXL2	0.225229		HLA-H	0.357914		LATS2	0.289898	1979	3765	0.902476
SMG6	0.225192		HLA-G	0.357914		PHF19	0.313062	1589	3023	0.902454
AMER2	0.225132		LINC00598	0.357913		WDR27	0.202308	4682	8900	0.900897
LILRB3	0.225066		ZEB1	0.357834		KHDC3L	0.139105	9050	17194	0.89989
LILRA6	0.225066		PCDHAC2	0.357758		DSC3	0.233697	3449	6549	0.898811
FMNL1	0.224934		SIRPA	0.357667		APCDD1L-DT	0.363959	942	1788	0.898089
MYLPF	0.224933		MIR377	0.357661		SUMO3	0.18853	5396	10241	0.897887
GPSM1	0.22487		GLIPR2	0.357655		INSL3	0.259413	2681	5087	0.897426
KRT19	0.224707		CFAP97	0.357544		DDX11-AS1	0.131389	9862	18712	0.897384
SCUBE3	0.224684		TACSTD2	0.357534		CRB3	0.285418	2071	3928	0.896668
CMKLR1	0.224644		SEMA7A	0.357522		C17orf107	0.647065	38	72	0.894737
MIR377	0.22462		MFSD4A	0.35748		C2orf68	0.235936	3369	6383	0.894627
CD180	0.224595		EXTL3	0.357399		CBARP	0.312537	1601	3032	0.893816
PRR34	0.224498		SSPO	0.357389		CFAP46	0.243253	3157	5977	0.893253
SYN2	0.224434		ALOX15B	0.357382		SLC25A2	0.288659	2003	3791	0.892661
CPE	0.224341		CACNA1C-IT3	0.357298		MNT	0.135452	9418	17803	0.890316
LTBR	0.224187		PGM5-AS1	0.357278		SDHAP3	0.276618	2242	4237	0.889831
CYP11A1	0.22413		MGC12916	0.357257		FGFR3	0.218453	3993	7546	0.889807
CROCC	0.224101		RD3	0.357228		HES6	0.288483	2009	3795	0.889
CFAP65	0.223897		MYLPF	0.35717		CH25H	0.220667	3898	7359	0.887891
GUCA2A	0.223889		SLCO4A1	0.357138		LTBP2	0.214842	4148	7830	0.887657
KLHL2	0.223837		GJB6	0.357128		RPL41	0.128844	10100	19054	0.886535
RNF39	0.223814		IGDCC3	0.356898		NEU4	0.476229	307	579	0.885993
GNB3	0.223718		GPSM1	0.356653		C5orf66	0.569553	105	198	0.885714
ETV2	0.223697		IFT122	0.356594		POLG	0.136525	9315	17558	0.884917
CORO2B	0.223687		KRT42P	0.356479		HIST1H4L	0.431806	466	878	0.88412
F13A1	0.223555		ANXA2	0.356396		PRR14	0.254441	2802	5277	0.883298
RFTN2	0.22345		LIN28B	0.356379		NKX2-1	0.120703	10995	20706	0.88322
CDX1	0.223432		HCCAT5	0.35604		TTLL10	0.436026	450	847	0.882222
RNF212	0.223284		CNMD	0.355912		ZNF273	0.260342	2658	4997	0.879985
LOC100132078	0.223126		OSBPL2	0.355888		DOCK5	0.190485	5297	9951	0.878611
SNED1	0.222881		ASPHD1	0.355863		ARHGAP22	0.295015	1874	3520	0.878335
SLC6A2	0.222838		CSPG4	0.355845		PRAC2	0.344141	1178	2211	0.87691
MIR595	0.222534		FGFR2	0.355697		APLF	0.149709	8091	15185	0.876777
MAGI1	0.222429		DUSP22	0.355696		GAD2	0.258534	2706	5077	0.876201
ZNF517	0.222382		DCHS2	0.35569		GPD1L	0.190144	5316	9972	0.875847
UQCC1	0.22217		HSP90AA1	0.355508		MLF2	0.128392	10155	19046	0.875529
ACTC1	0.22214		MYBPC2	0.355503		ZNF354A	0.276598	2244	4208	0.875223
NR5A1	0.222131		PRSS33	0.355388		GGTA1P	0.164395	6946	13021	0.874604
SPNS2	0.22211		C10orf142	0.355325		TNFRSF10D	0.182262	5751	10776	0.873761
KCNE1	0.22199		CERKL	0.355197		HILPDA	0.138406	9130	17100	0.872946
DLEU7	0.221789		CPXM1	0.355193		PRSS3	0.405891	619	1159	0.872375
CSPG4	0.221538		RASIP1	0.355036		UBALD1	0.202837	4651	8707	0.872071
WFIKKN2	0.221475		SPATA13	0.354857		DENND4C	0.132326	9754	18256	0.871642
INHBA	0.22138		BIN3-IT1	0.354778		FAM196A	0.275034	2286	4278	0.871391
ZNF728	0.221352		MIR1260A	0.354761		FAM43A	0.121745	10879	20356	0.871128
NDUFS2	0.221259		ANKS1B	0.35473		CATSPER2	0.236378	3359	6285	0.871093
MFAP2	0.221088		ZKSCAN5	0.354683		AFG3L1P	0.211523	4278	8003	0.870734
HSD17B7	0.221083		HDAC4	0.354586		SLC27A3	0.207843	4438	8301	0.870437
SNORA3B	0.221042		IRX6	0.354399		MAP3K8	0.250559	2904	5424	0.867769
PGM5-AS1	0.220983		MEDAG	0.354308		TSSK6	0.368904	899	1679	0.867631
COL18A1	0.220962		TTYH2	0.354293		ADAM33	0.337599	1256	2344	0.866242
CALN1	0.22085		LOC100129175	0.354271		HIST2H2BA	0.152407	7870	14683	0.865693
KIAA1522	0.220848		MRC2	0.354239		NT5C1A	0.332565	1323	2466	0.863946
PIK3C2G	0.220798		LMF1	0.354206		WDR60	0.201585	4715	8780	0.862142
SNORA63	0.220705		TRIM65	0.353851		RBFA	0.178747	5959	11094	0.861722
GAREM2	0.220702		PLEKHD1	0.353496		KCNG1	0.23134	3526	6564	0.8616
CERKL	0.220536		KSR2	0.353264		TESK1	0.130843	9923	18461	0.860425
TMEM105	0.220283		KALRN	0.35321		NEAT1	0.40696	608	1131	0.860197
LINC02226	0.220215		CYP26A1	0.35315		BNC1	0.283607	2108	3920	0.859583
LINC00670	0.220177		MGC16025	0.352983		MPIG6B	0.156892	7509	13956	0.85857
KIAA1324	0.220053		CBS	0.352962		EIF2B3	0.174428	6229	11574	0.858083
TGFB3	0.219809		MFAP4	0.35292		RHOB	0.403096	633	1176	0.85782
NYAP1	0.219605		DNAJA4	0.352853		CITED2	0.116598	11448	21258	0.856918
NEDD4L	0.219533		SARM1	0.352849		CHST5	0.294147	1892	3513	0.856765
HSD11B2	0.219188		SLC18A2	0.352848		ZNF503	0.114804	11684	21693	0.856642
LINC01310	0.219005		LTB4R2	0.352623		PTP4A3	0.258048	2716	5042	0.856406
LOC150935	0.218927		TULP1	0.352232		GALNT7	0.201284	4729	8777	0.855995
LINC00514	0.218922		GPR146	0.352209		ISLR	0.391634	708	1314	0.855932
TULP1	0.218723		MRPL23-AS1	0.352136		RMND5A	0.140372	8920	16554	0.85583
EXTL3	0.218643		LINC00857	0.35213		S1PR4	0.186759	5490	10183	0.854827
F10	0.218615		MIR4458HG	0.35202		DUSP10	0.17333	6292	11670	0.854736
PRICKLE2	0.218493		MIR1251	0.351827		ZNF790-AS1	0.14251	8701	16133	0.854155
DDO	0.218491		PLEKHA2	0.351636		PLEK2	0.316119	1546	2866	0.853816
SNHG28	0.218483		HS3ST3B1	0.351616		FOXF1	0.187104	5468	10136	0.853694
PHGR1	0.218422		LSP1P3	0.351476		LINC00857	0.35213	1082	2005	0.85305
RPL24	0.21842		MT1IP	0.351455		RET	0.24788	2991	5539	0.851889
MIR1284	0.218306		TMC2	0.351414		DNM1P35	0.179425	5934	10989	0.851871
DIDO1	0.2183		GAL	0.351253		PAX2	0.146108	8389	15527	0.850876
MYBBP1A	0.218238		FAM57B	0.351071		ADCY10P1	0.166564	6775	12539	0.850775
TNNI1	0.218205		MAP6D1	0.351028		CD7	0.334835	1293	2393	0.850735
NNMT	0.218149		MRM3	0.351		KL	0.155835	7603	14071	0.850717
MALINC1	0.218029		GLOD4	0.350948		TMEM59L	0.303573	1721	3185	0.850668
LPIN2	0.217891		TSPAN4	0.35092		ZBTB12	0.17862	5972	11050	0.850301
PRRC2B	0.217768		CDH3	0.3509		FAM71E2	0.282135	2137	3954	0.850257
DKFZP434A062	0.217685		PRRT3-AS1	0.350854		BORCS6	0.234928	3399	6289	0.85025
MFAP1	0.217679		FBLN7	0.350806		SLC45A1	0.190703	5282	9757	0.847217
MARK2P9	0.21762		SMTNL2	0.350645		MIR3183	0.393503	692	1278	0.846821
SLC40A1	0.217583		CYTOR	0.350619		PTX4	0.170935	6441	11890	0.845987
CABP1	0.217512		ZNF570	0.35056		PTH1R	0.244908	3098	5718	0.845707
C9orf139	0.217482		BCAN	0.350458		FADS2	0.234483	3421	6313	0.845367
WBP1L	0.217445		FZD7	0.350341		DTX3L	0.153113	7820	14428	0.845013
PTCH1	0.21715		SEMA6C	0.350322		TRIM67	0.194912	5046	9309	0.844828
SLC2A9	0.217128		TRIM61	0.350268		IRX4	0.224614	3743	6905	0.844777
IPCEF1	0.217093		CARD10	0.350042		KIAA0895L	0.233147	3469	6399	0.844624
KNCN	0.217089		REPIN1	0.349971		ABCG1	0.192896	5155	9508	0.844423
RASSF4	0.217033		BTBD3	0.349871		PLEC	0.374294	853	1573	0.84408
TRIP6	0.216927		TRIO	0.349848		SRD5A1	0.1509	7988	14728	0.843766
MEGF10	0.216889		NEDD4L	0.349709		DLL1	0.126927	10316	19015	0.843253
PCDHA3	0.21688		MIR496	0.349568		IRAK3	0.200855	4752	8758	0.843013
TVP23A	0.216767		THBS4	0.349305		CCDC137	0.218192	4001	7373	0.842789
PANK4	0.216763		YOD1	0.349176		ABCA17P	0.235833	3371	6212	0.842777
PCBP1-AS1	0.216734		C15orf56	0.349163		PRKAG2-AS1	0.127669	10231	18847	0.842146
CDHR5	0.216676		MIR338	0.349011		NSUN2	0.151364	7957	14657	0.842026
MFSD4A	0.216575		ATP6V0C	0.348844		COX19	0.149631	8096	14908	0.841403
VWA5B2	0.216528		STK25	0.348844		L1TD1	0.529213	170	313	0.841176
SLC13A3	0.216504		STPG1	0.348766		SMIM1	0.217054	4053	7462	0.841105
HECW2	0.216411		PRAC1	0.348718		ELAVL2	0.291557	1944	3579	0.841049
LRRC75B	0.216345		HIC1	0.34852		LINC01342	0.297115	1837	3382	0.841045
GABRG1	0.21619		TP53AIP1	0.348453		SRRM3	0.215067	4138	7615	0.840261
PTGS1	0.216101		TMC1	0.348341		SLC13A5	0.29051	1968	3621	0.839939
AGTPBP1	0.216011		GCK	0.348328		MPV17L	0.240208	3241	5963	0.839864
TEX26-AS1	0.215887		TBX1	0.348309		KCNIP2	0.255348	2770	5095	0.83935
TEX26	0.215882		IGFALS	0.347952		DPYSL2	0.397649	658	1210	0.838906
C7orf61	0.215733		ITIH3	0.347928		ENOSF1	0.139054	9055	16651	0.838874
MAST2	0.215651		MIR3065	0.34776		CHAD	0.282273	2131	3918	0.838573
MFSD2A	0.215563		LIPC	0.347679		MRPL23-AS1	0.352136	1081	1987	0.838113
SLC7A4	0.215516		PODXL2	0.347678		ANKRD34B	0.166859	6752	12404	0.837085
SMYD3	0.215516		PSD3	0.347578		SLC12A7	0.185455	5569	10230	0.836955
NEAT1	0.215426		OPLAH	0.347573		CDKN1B	0.126069	10403	19107	0.836682
LINC01587	0.215412		INAFM1	0.347519		SHOX2	0.251585	2882	5293	0.836572
HIST1H3E	0.215404		FGF17	0.34739		TACSTD2	0.357534	1021	1875	0.836435
IRS1	0.215258		CEP170B	0.347389		SLC25A1	0.156978	7503	13778	0.836332
GOLT1A	0.215186		ZCCHC24	0.34735		CENPBD1	0.209007	4391	8062	0.836028
RNF225	0.215177		NOL4L	0.347239		CGREF1	0.26688	2484	4560	0.835749
PSRC1	0.215044		MIR4516	0.347211		METRNL	0.486393	273	501	0.835165
TNS1	0.215023		RAB11FIP5	0.347167		ZIC1	0.119633	11112	20392	0.835133
FRMD4A	0.214996		MYO15B	0.347064		MSC	0.242384	3179	5830	0.83391
MCC	0.214967		MIR1203	0.347023		DDIT4	0.213333	4209	7717	0.833452
OBSCN-AS1	0.214954		DUOX1	0.34695		C5orf49	0.164839	6904	12658	0.83343
SHF	0.214912		DUOXA1	0.34695		RNF125	0.177927	6019	11034	0.833195
CACNA1I	0.214903		NELFA	0.346935		PARP9	0.154476	7717	14143	0.832707
NAV3	0.214837		BAZ2B	0.346893		SLC6A5	0.156443	7549	13834	0.832561
FGF20	0.214799		LINGO1	0.346833		B3GNT9	0.358753	1001	1834	0.832168
STEAP1	0.21468		PRIMA1	0.346619		FNBP4	0.215765	4107	7521	0.831264
ACSF3	0.21451		MST1L	0.346531		SLC4A2	0.389272	729	1334	0.829904
CHRNE	0.214474		GRIK5	0.346404		DPP7	0.267701	2463	4506	0.829476
GATAD2A	0.21439		PAX5	0.346291		SATB1	0.12577	10442	19089	0.828098
GATM	0.214377		NTRK3	0.346263		RPS2	0.168066	6676	12200	0.827442
STK25	0.214358		PDGFRA	0.346242		OXLD1	0.217327	4039	7381	0.827433
PDE4D	0.214303		FREM1	0.34617		FZD9	0.259412	2682	4900	0.826995
GNB4	0.214288		TSLP	0.346155		C19orf12	0.163256	7044	12869	0.826945
SATB2	0.21427		NOTCH1	0.34614		RNF103-CHMP3	0.114936	11670	21314	0.826392
LRRC17	0.214238		RABL6	0.346077		LINC00602	0.281118	2153	3932	0.826289
FHOD3	0.214218		ACACB	0.345878		MVD	0.173425	6286	11478	0.825962
TSLP	0.214151		GALP	0.345803		PPP1R37	0.129895	10005	18267	0.825787
NKX6-1	0.214136		MRPS34	0.345682		FBXO27	0.187175	5462	9958	0.823142
PRSS3	0.214122		C9orf64	0.345645		NHP2	0.125525	10480	19106	0.823092
FXYD1	0.213872		C12orf57	0.345537		PROCA1	0.309388	1639	2988	0.823063
GRM4	0.213841		POU2F1	0.345525		MEIOC	0.130519	9952	18142	0.82295
MEGF11	0.213819		ACSS1	0.345506		CTBP2	0.284972	2083	3797	0.822852
SERPINA12	0.213618		TIGD5	0.345428		POLR2L	0.20123	4737	8634	0.822673
HIST1H4F	0.21361		SORBS2	0.345371		CGNL1	0.165918	6830	12448	0.822548
MXRA7	0.213604		GRHL2	0.345333		FEV	0.486751	270	492	0.822222
PAK6	0.213585		GPR132	0.345163		AVL9	0.140908	8874	16167	0.821839
MOGAT3	0.213557		SREBF1	0.345123		RCC2	0.154099	7738	14097	0.821789
HSP90AA1	0.213502		MIR1276	0.345054		S100A6	0.195206	5030	9163	0.82167
RAB32	0.21347		ANK2	0.344849		TMEM121	0.205059	4552	8291	0.821397
KCNA3	0.213465		ZMYND15	0.344674		OPLAH	0.347573	1131	2060	0.821397
BARHL2	0.21341		FMNL1	0.344646		ZER1	0.171094	6431	11713	0.821334
LHPP	0.213348		MRPS31P5	0.34449		ENTPD2	0.363361	949	1728	0.820864
SBNO2	0.213303		ZNF876P	0.344432		KCNA5	0.214736	4153	7562	0.820852
PCDHA4	0.213161		DKFZP434A062	0.344341		FKSG29	0.149341	8116	14774	0.820355
ANXA11	0.213123		MARK2P9	0.344314		DDX43	0.197906	4887	8896	0.82034
RHOB	0.212942		CCDC188	0.344311		HLA-J	0.427829	484	881	0.820248
MIR3176	0.212876		UCP1	0.344295		SNHG9	0.141345	8832	16074	0.819973
CNGA3	0.212805		PRAC2	0.344141		ZNF526	0.147192	8311	15114	0.818554
ALOX15B	0.212762		LINC00941	0.344054		SCGB1B2P	0.342416	1193	2169	0.818106
ATP9A	0.212712		GNG3	0.344042		OSR1	0.266779	2489	4525	0.817999
SOX15	0.212674		FKBP4	0.3439		LINC00482	0.211304	4288	7795	0.817864
SUN2	0.212663		CXCL16	0.343496		FASN	0.203114	4635	8423	0.81726
CCDC140	0.212509		HSPA7	0.343381		DDX11	0.261881	2612	4746	0.816998
SCT	0.21248		NR4A1	0.34309		LHX4	0.126688	10342	18790	0.816863
SLC22A11	0.212466		C9orf139	0.343006		ADCY6	0.211041	4300	7812	0.816744
GUCY2D	0.212451		TBX3	0.342966		PPP4R3A	0.144208	8546	15518	0.81582
TMEM72-AS1	0.212401		ALOX12P2	0.342942		MIR4783	0.21867	3981	7228	0.815624
CHPT1	0.212147		C1orf94	0.342746		CCDC85C	0.141307	8836	16040	0.815301
LDLRAD3	0.212029		COL18A1-AS2	0.342745		PCDHGA12	0.568183	108	196	0.814815
KCTD14	0.211984		LINC02226	0.342565		MUC4	0.294052	1893	3435	0.81458
LOC100507156	0.21196		FXYD1	0.342456		ZNF84	0.221368	3872	7024	0.81405
TBXT	0.211959		PITPNA	0.34243		KCNQ4	0.293119	1911	3465	0.813187
HORMAD2	0.211923		SCGB1B2P	0.342416		PCGF6	0.12337	10705	19393	0.811583
THSD7A	0.211849		EBF4	0.342249		KCNK13	0.274489	2298	4163	0.811575
FOXH1	0.211842		SH3BP2	0.342219		ELOVL6	0.113883	11818	21391	0.810036
PRR34-AS1	0.211805		DKFZp451B082	0.342042		HPSE2	0.449111	389	704	0.809769
MEST	0.211769		RASD1	0.342019		MIR543	0.189671	5340	9664	0.809738
CCDC9B	0.211628		PRSS22	0.342006		SERPINB9	0.242998	3163	5724	0.809674
LEFTY1	0.211544		ZNF517	0.341935		ERICH6	0.242122	3187	5766	0.809225
SOWAHA	0.211425		SHH	0.341901		TRIP12	0.122349	10816	19567	0.809079
ST7	0.211391		MYH7	0.341813		DUSP1	0.128405	10152	18362	0.808708
PRPH	0.211314		GLTPD2	0.341724		UST	0.139133	9045	16343	0.806855
TMCC1	0.211258		CACNA1H	0.341699		KIF12	0.242472	3178	5737	0.805223
SLC1A5	0.211218		RARRES1	0.341553		FAM84B	0.16709	6735	12158	0.805197
FHL2	0.211125		TRARG1	0.341478		EXOSC3	0.122023	10849	19579	0.804682
PXYLP1	0.211113		COL2A1	0.341433		TAPT1	0.203631	4605	8309	0.804343
CAMSAP1	0.211054		ADGRB1	0.341375		SLC25A39	0.133973	9583	17289	0.804132
LINC00634	0.211031		RGS10	0.341338		DDAH2	0.310359	1624	2928	0.802956
RFX4	0.211027		GAS7	0.341332		CWH43	0.30746	1668	3007	0.802758
DPYSL2	0.211026		SLC6A11	0.34131		TLX3	0.170394	6481	11678	0.801882
LOC389705	0.210984		ENPP6	0.341061		C1QTNF12	0.462465	342	616	0.80117
MAP2K3	0.210968		PCDHGC5	0.341008		RNF40	0.203886	4595	8276	0.801088
IQSEC1	0.210932		DLGAP4	0.340756		HOXD8	0.119896	11083	19960	0.800956
IL21R	0.210849		ZPBP2	0.340755		CCDC177	0.116388	11481	20671	0.800453
ZNF385B	0.210811		ACVRL1	0.340685		TOX	0.146882	8342	15018	0.800288
LCN10	0.21077		DGCR6	0.340432		HOXB3	0.652036	35	63	0.8
DDX11L2	0.21076		USP35	0.340355		MAPT-IT1	0.11478	11685	21024	0.79923
TSGA10IP	0.210712		CTBS	0.340297		TRIL	0.189486	5351	9624	0.798542
PRICKLE2-AS1	0.210689		MIR96	0.340243		SPIRE2	0.249909	2928	5266	0.798497
ILF3	0.210591		BSCL2	0.340214		ANXA2R	0.168142	6667	11989	0.79826
PCP4	0.210577		CA3	0.340144		CCZ1P-OR7E38P	0.246505	3035	5457	0.798023
APCDD1L	0.210505		ARHGAP10	0.340116		BAALC	0.33619	1277	2295	0.797181
FAP	0.210484		DIXDC1	0.340032		C1QL4	0.359464	991	1781	0.797175
ANKRD2	0.210416		LINC00310	0.339992		MARCKS	0.11178	12070	21690	0.797017
STK32C	0.210215		RIMS4	0.339991		HOXD12	0.169879	6522	11719	0.796841
NPPA	0.21014		RGS8	0.339978		ODF2L	0.125571	10468	18808	0.796714
SIPA1L1	0.21004		ACTC1	0.339957		SCART1	0.229258	3581	6434	0.796705
PROK2	0.20997		TRAK1	0.339859		KNDC1	0.277051	2232	4010	0.796595
MIR124-2HG	0.209962		MCC	0.339712		CCDC154	0.214069	4174	7491	0.794681
TUBA1C	0.209878		KIAA0556	0.339696		KCNA3	0.399946	652	1170	0.794479
LOC400684	0.2097		LINC00659	0.339494		MTCL1	0.30523	1697	3045	0.794343
CCDC81	0.209691		GTF2IRD1	0.339489		LINC00588	0.44923	388	696	0.793814
PRSS33	0.209578		GIPC2	0.339456		SH3BP2	0.342219	1195	2143	0.793305
ALOXE3	0.20957		PYCARD	0.339378		F10	0.407513	604	1083	0.793046
CDH4	0.209537		ZNRF4	0.339292		KANK2	0.157283	7486	13420	0.79268
OTX2-AS1	0.209526		NNMT	0.33929		SNAP25-AS1	0.172324	6347	11378	0.792658
MIR26A1	0.209504		DUSP5	0.339235		GBX1	0.317941	1519	2723	0.792627
ADCY5	0.209503		BLCAP	0.339225		MOS	0.173307	6294	11279	0.792024
MIR486-1	0.209437		WNT11	0.339087		TBX18	0.118103	11284	20213	0.791297
C1QTNF3	0.209309		CAV2	0.338965		GJB6	0.357128	1033	1850	0.7909
PRKACB	0.209296		RBP4	0.338899		TMEM200C	0.42426	502	899	0.790837
MIR128-2	0.20926		CROCC	0.33877		MAN1C1	0.201702	4712	8438	0.790747
GRIN3B	0.209017		MCF2L	0.338645		RAB34	0.136952	9273	16603	0.790467
TAAR6	0.208976		PCDHA9	0.338639		MATN4	0.370958	878	1572	0.790433
C10orf142	0.208947		LAMP5	0.338572		MYADM	0.157852	7440	13319	0.790188
CAVIN2	0.208937		RHBDL1	0.33832		AMOTL1	0.282157	2135	3820	0.789227
SOX17	0.208912		CAMSAP1	0.338307		COL9A3	0.324295	1427	2553	0.789068
MIR375	0.2089		CACNA1I	0.338198		DYRK2	0.309064	1643	2939	0.788801
PER2	0.208843		FAM182B	0.338157		FOSL1	0.194649	5060	9049	0.78834
RGMA	0.20871		STK32C	0.338156		HAR1A	0.159679	7300	13049	0.787534
CNTN1	0.208682		LRRC2	0.338103		KAT6B	0.137788	9194	16433	0.787361
SLCO4A1-AS1	0.208675		SPEG	0.337926		GALNT3	0.268874	2430	4342	0.786831
SLC51A	0.208659		SUN2	0.3378		HR	0.376455	837	1495	0.786141
LENG9	0.208589		GUCA2A	0.337678		PWWP2B	0.307953	1660	2964	0.785542
ASCC1	0.208558		SRGAP3	0.337616		CCDC144A	0.217825	4013	7164	0.785198
DUSP5	0.20841		ADAM33	0.337599		DUSP22	0.355696	1046	1867	0.784895
LINC00887	0.20834		MT3	0.337545		GRP	0.264574	2550	4550	0.784314
ABHD16A	0.208271		HLX	0.337436		ECEL1	0.540314	143	255	0.783217
LY6G6E	0.208271		SLC40A1	0.337354		HOXC6	0.321787	1461	2605	0.783025
IGF1	0.20825		TMEM30B	0.33721		CYBC1	0.252287	2861	5101	0.782943
CBFA2T2	0.208217		LINC01114	0.337192		HOXC4	0.321787	1462	2606	0.78249
TMEM37	0.208197		MIR657	0.33699		FOXE3	0.283799	2103	3748	0.782216
RHBDL2	0.208096		SLC16A3	0.3369		TYSND1	0.174827	6204	11056	0.782076
ADGRA1	0.207999		ADGRB2	0.336869		CCDC189	0.198669	4847	8636	0.781721
DOCK1	0.207949		MIR3177	0.336812		SBF1	0.166226	6804	12117	0.780864
ASS1	0.207834		GRIA1	0.336791		SEMA6C	0.350322	1104	1966	0.780797
FGFR4	0.207786		SLC15A3	0.336764		MAB21L2	0.456462	364	648	0.78022
UACA	0.207631		NTN3	0.336752		RIN1	0.498655	241	429	0.780083
P2RX7	0.207517		SLC9A3	0.336694		SHISA3	0.383219	772	1374	0.779793
ABCC5-AS1	0.207496		HIST1H2AL	0.336684		LY6H	0.169064	6591	11729	0.779548
SLC12A1	0.207432		SHC3	0.33651		HIST1H3I	0.449032	390	694	0.779487
FLJ22447	0.207432		RMST	0.33647		PKP3	0.333411	1315	2340	0.779468
KDM4B	0.20728		GSTP1	0.336464		OOEP	0.197983	4878	8678	0.779008
RABGAP1L	0.207235		ACVR1	0.336463		NEUROG2	0.112256	12007	21357	0.778712
PIF1	0.207187		NMRK2	0.336461		SLC30A2	0.300361	1779	3164	0.778527
JCAD	0.207065		SLC17A9	0.33641		ITPRIPL1	0.243542	3145	5588	0.776789
MYOF	0.207056		BAALC	0.33619		PRRX1	0.153979	7746	13763	0.776788
MIR3183	0.207038		ARL4D	0.335944		ONECUT3	0.1144	11737	20836	0.775241
MTHFD1L	0.207002		TRHDE	0.335904		HS3ST3A1	0.141318	8835	15682	0.774986
LINC00896	0.206969		ARHGEF4	0.335894		XYLT1	0.130766	9928	17616	0.774376
IGDCC3	0.206963		LOC100131289	0.335863		DEF8	0.20259	4666	8278	0.774111
S100B	0.20683		NAMA	0.335856		CAPN15	0.226406	3676	6520	0.773667
GSTM5	0.206821		CRYGN	0.335855		ADGRL1	0.130273	9973	17655	0.77028
CACNA1E	0.206818		IL17RD	0.335847		BABAM1	0.169814	6526	11552	0.77015
RASD2	0.20679		PRSS21	0.335806		ANKH	0.290462	1970	3487	0.770051
C20orf203	0.206785		MSH2	0.335782		PPDPF	0.270996	2380	4212	0.769748
FAM210B	0.206761		LINC01310	0.335769		FHOD1	0.136289	9340	16524	0.769165
CDX2	0.206754		DHRS3	0.335644		RTN4RL2	0.266676	2493	4410	0.768953
MC2R	0.206696		LEFTY1	0.33532		EFCAB11	0.119182	11158	19735	0.768686
MRGPRF	0.206637		CRHBP	0.335266		DIS3L2	0.143821	8593	15197	0.768533
PDGFA	0.20663		SPATC1L	0.335242		PYCARD	0.339378	1234	2182	0.768233
MIR650	0.206547		OVOL1	0.335004		MAPK13	0.328035	1388	2454	0.768012
MIR338	0.206449		CD7	0.334835		RFX8	0.194243	5083	8983	0.767263
FERD3L	0.206315		CHD9	0.334813		HIST1H1B	0.169861	6524	11524	0.766401
KCNQ5	0.20625		LHX5	0.33461		LGALS3	0.269648	2417	4269	0.766239
AQP3	0.206193		EML1	0.334528		SNORA78	0.132182	9768	17252	0.766175
FGF17	0.206187		POU3F3	0.334519		MS4A12	0.141175	8849	15628	0.766075
LINC02092	0.206152		MIR5587	0.334403		AQP3	0.388891	734	1296	0.765668
NTRK2	0.206106		EME2	0.334332		NEBL	0.184039	5653	9977	0.764904
DCSTAMP	0.206093		MBNL1	0.334249		ACAP3	0.624722	51	90	0.764706
CEP85L	0.206066		FLVCR2	0.334163		TXNL4A	0.1568	7512	13256	0.764643
CMTM5	0.206029		PFKFB2	0.334162		SLC6A4	0.441436	429	757	0.764569
FOXS1	0.20586		PYCARD-AS1	0.334093		NXNL2	0.208009	4435	7822	0.763698
CYP4F2	0.205835		MIR4260	0.334064		TDRD12	0.163674	7008	12359	0.763556
MIR3065	0.205827		NCAN	0.333841		MIR494	0.199283	4820	8500	0.763485
KLK11	0.205806		INHBA	0.333837		AP1B1P1	0.20308	4638	8177	0.763044
KCNK4	0.205772		CSMD2	0.333767		SMPD3	0.185913	5543	9770	0.762583
SSPO	0.205651		HIST1H2BI	0.333759		FLRT2	0.113534	11861	20906	0.762583
LSP1P3	0.20564		PANK4	0.333736		FOXH1	0.394977	678	1195	0.762537
C13orf42	0.205537		EMP1	0.333633		ETNK1	0.159604	7303	12858	0.760646
GALP	0.205506		HSPB2	0.333531		HEY1	0.175217	6183	10886	0.760634
ALDH1L1-AS1	0.205502		HSPB2-C11orf52	0.333531		HIST1H2BH	0.239721	3261	5741	0.760503
SLCO4A1	0.205489		ECE2	0.333524		MIR202	0.43876	438	771	0.760274
ISLR	0.205429		VRTN	0.333426		IGFBP1	0.292115	1927	3391	0.75973
OSBPL2	0.20534		PKP3	0.333411		THOP1	0.155817	7605	13375	0.758711
LINC00598	0.205335		FAM151B	0.333322		CELSR2	0.20119	4739	8334	0.758599
CLASP2	0.205331		MEF2D	0.33322		DNAAF3	0.241073	3212	5645	0.757472
RSPO2	0.205323		DUS1L	0.33294		ESRP1	0.136293	9339	16413	0.757469
SENP7	0.205225		PACS1	0.332891		GRHL3	0.251195	2887	5073	0.757187
MIR4435-2HG	0.205198		KIAA1024	0.332803		GLIPR2	0.357655	1019	1790	0.756624
ZNF649	0.20518		NID1	0.332753		METRN	0.242632	3172	5570	0.75599
MIR192	0.205169		LHPP	0.332651		RCC1	0.179503	5926	10404	0.755653
KCNJ12	0.205107		NT5C1A	0.332565		ABHD14A	0.233542	3453	6060	0.754996
IP6K3	0.205093		TMEM154	0.332538		ST8SIA3	0.182287	5749	10089	0.754914
FAM131B	0.205039		MIR10A	0.332518		SLC30A5	0.156536	7539	13230	0.754875
FYN	0.204961		PLIN2	0.332497		ABHD14A-ACY1	0.233542	3454	6061	0.754777
TP53AIP1	0.204926		TJP3	0.332485		CTF1	0.141601	8799	15440	0.754745
RNF43	0.204808		HPCAL1	0.332466		RGMA	0.391164	713	1250	0.753156
ZYX	0.204738		TRIM17	0.332367		HCG27	0.288295	2013	3529	0.753105
TINAGL1	0.20472		VPS35L	0.332268		ATP10A	0.149182	8129	14248	0.752737
SERPINE1	0.204655		DOCK9	0.332202		RIMS4	0.339991	1225	2147	0.752653
GRN	0.204517		KSR1	0.332058		CPEB2	0.108624	12497	21894	0.75194
MIR194-2	0.204478		MFSD6L	0.33204		NUP62	0.14072	8888	15567	0.751463
SLC4A2	0.204354		INF2	0.331972		NDRG4	0.233407	3458	6055	0.751012
PLPPR1	0.204301		CMIP	0.331777		LRCH1	0.147615	8266	14470	0.750544
MIR200B	0.204252		FDFT1	0.331712		EFS	0.228131	3615	6328	0.750484
FZD2	0.204236		RAB11FIP4	0.331692		SLC1A2	0.307851	1661	2907	0.750151
HCCAT5	0.20423		C9orf106	0.331565		SKOR2	0.113036	11928	20875	0.750084
MT1E	0.204201		ATP6V1E2	0.33152		TBX4	0.749194	8	14	0.75
LEP	0.204105		SLC6A2	0.33142		KCNC4	0.240934	3217	5628	0.749456
RBP4	0.203928		BCL2L11	0.331315		TMEM249	0.252751	2852	4989	0.749299
NUMA1	0.203902		ADAMTS4	0.331194		HEXDC	0.169451	6564	11480	0.748934
YBX2	0.203775		SRMS	0.331175		ZNF600	0.139814	8974	15677	0.746936
GSTP1	0.203671		MIR4648	0.331079		MIR5587	0.334403	1298	2267	0.746533
PDE7B	0.203541		YBX2	0.331075		MIR4523	0.173453	6285	10975	0.746221
ITGA5	0.203518		APOBEC3F	0.331071		NR2F1-AS1	0.359956	989	1727	0.746208
PCDHAC2	0.20349		APOBEC3G	0.331071		PACS1	0.332891	1319	2302	0.745262
PRR5	0.203295		CYFIP1	0.331035		VTRNA1-1	0.202798	4655	8124	0.74522
ANXA6	0.203229		KLK6	0.331025		EFL1P1	0.249569	2937	5123	0.744297
LDB3	0.203209		IRX3	0.331009		C17orf67	0.177626	6035	10526	0.744159
PCDHA10	0.203152		CABP1	0.330898		PRPF40B	0.221726	3858	6728	0.743909
PDLIM4	0.203007		FAM20C	0.330758		MRPS25	0.14906	8140	14193	0.743612
TMEM167B	0.202968		SLC2A4RG	0.330562		ADAMTS20	0.318482	1509	2631	0.743539
VPS37B	0.202904		CLDN4	0.330548		DCAKD	0.167498	6712	11702	0.743445
RXRG	0.202795		CES1P1	0.330477		IER2	0.123987	10640	18547	0.743139
ANKRD20A8P	0.202674		CCNJL	0.330432		GPR132	0.345163	1166	2032	0.74271
C7orf33	0.202603		SLC7A4	0.330307		SRSF3	0.129824	10013	17442	0.741935
DAPL1	0.202448		C16orf74	0.330263		MIR9-1	0.475111	309	538	0.7411
TGM6	0.202431		MUC2	0.330158		ADAD1	0.142252	8734	15205	0.740898
TF	0.202319		SLC9A2	0.330129		LOC100288748	0.159107	7345	12784	0.740504
LIMK1	0.202305		LRRC75B	0.330042		PLEKHG6	0.187887	5427	9445	0.740372
DES	0.202229		LINC01532	0.329983		KCTD1	0.478519	300	522	0.74
KRT18	0.202217		TIMP4	0.329942		HIST2H2AC	0.121967	10851	18879	0.73984
CLDN4	0.202199		LCN9	0.329928		ITGA4	0.194397	5073	8826	0.739799
MIR34A	0.202073		FABP7	0.329911		SHB	0.170032	6506	11317	0.739471
ECT2L	0.20205		TMEM200B	0.329638		LOXL3	0.470672	318	553	0.738994
LCN9	0.202042		ZNF649	0.329482		TMEM220-AS1	0.2061	4504	7832	0.738899
MYT1	0.201996		ADAM17	0.32938		C2orf27A	0.199231	4822	8382	0.738283
FAM182B	0.201949		F11R	0.329337		RSPH3	0.273934	2311	4014	0.73691
C8orf46	0.201723		TSTD1	0.329337		HTRA3	0.240934	3218	5589	0.736793
ALDH1A3	0.201694		CYP11A1	0.329207		MTO1	0.200404	4775	8293	0.736754
FAM110D	0.201646		PROK2	0.329196		U2AF2	0.127928	10200	17714	0.736667
SHC3	0.201619		PPFIA4	0.328953		FLT4	0.222109	3843	6671	0.735883
SHISA3	0.20161		LILRB3	0.328947		NEBL-AS1	0.190063	5325	9243	0.735775
PODN	0.201576		LILRA6	0.328947		TWIST1	0.1453	8446	14658	0.735496
PKDCC	0.201575		LOC100128239	0.328932		C9orf106	0.331565	1338	2322	0.735426
NRN1	0.201541		MYO7A	0.328914		THSD1	0.215838	4103	7120	0.735316
SLC7A11	0.201496		TOLLIP	0.32889		ZCCHC2	0.129751	10019	17383	0.735003
MIR4673	0.201467		CASC15	0.328876		IER5L	0.127308	10267	17809	0.734587
SLC17A9	0.201387		SOX17	0.328763		PYCARD-AS1	0.334093	1303	2260	0.734459
LINC01940	0.201317		PRKN	0.328678		ADPRHL1	0.515736	192	333	0.734375
MIR657	0.201303		LTC4S	0.328599		DEDD2	0.147059	8327	14440	0.734118
PRAC1	0.201292		PFN3	0.328498		E2F8	0.256935	2738	4748	0.734112
PCDH17	0.201291		FRMD4B	0.328442		MIR5680	0.2135	4203	7288	0.734
AKAP7	0.201209		HIST1H4I	0.328364		CSMD1	0.213206	4215	7307	0.733571
B3GNT8	0.201151		SYT2	0.328336		SPRED3	0.181735	5793	10042	0.733471
LRRN4	0.200981		PRKCA	0.328198		DHX34	0.494965	251	435	0.733068
MIR641	0.200884		MAPK13	0.328035		EMX1	0.147338	8298	14367	0.731381
LINC00659	0.200847		KCNK1	0.327971		MIR4535	0.155157	7654	13249	0.73099
PRELP	0.200767		AFAP1L1	0.32765		VAV2	0.244643	3111	5384	0.730633
FAM167A	0.20076		NPPA	0.32762		TBX20	0.121802	10872	18815	0.730592
NRGN	0.200633		MKL2	0.32757		NDUFS5	0.164083	6975	12064	0.729606
CACHD1	0.200572		CNRIP1	0.327488		RING1	0.118163	11279	19504	0.729231
PROSER3	0.200549		LRRC14B	0.327433		FTCD	0.172895	6310	10911	0.72916
INPP5A	0.200505		EFNA2	0.327419		GREB1L	0.365438	930	1608	0.729032
IL17REL	0.200448		SH3PXD2A	0.327303		SDF4	0.130862	9922	17153	0.728785
TFF3	0.200391		ASCC1	0.327237		ANKRD26P1	0.130804	9925	17157	0.728665
MIR4516	0.200301		MRVI1	0.327137		ATP1A1	0.169879	6521	11269	0.728109
GATA4	0.200281		LTK	0.327129		TOB1-AS1	0.119461	11132	19237	0.728081
MT3	0.200135		KIAA0930	0.327072		ATF5	0.139601	8998	15544	0.727495
LNX1	0.199983		LNX1	0.327005		B4GAT1	0.227756	3628	6267	0.727398
BEAN1	0.199899		TFF3	0.326894		PDPK1	0.169771	6531	11277	0.726688
RAX	0.199876		TMEM94	0.326848		ICE1	0.150325	8040	13882	0.726617
CYB5R3	0.199801		BAALC-AS2	0.326773		FHIT	0.202989	4643	8016	0.72647
AKR1C1	0.199765		VAX1	0.326759		ZNF812P	0.168216	6661	11500	0.726467
AKR1C3	0.199765		GOLGA7B	0.326671		ZNF831	0.262699	2592	4474	0.72608
FGL2	0.199743		PIRT	0.32647		PNPLA7	0.462289	343	592	0.725948
ZPBP2	0.199694		MIR4476	0.326418		SPTBN4	0.254486	2800	4830	0.725
MPZL2	0.199655		KCNJ12	0.326343		CYB5B	0.200638	4761	8212	0.724848
KCNK17	0.199631		ARTN	0.326284		MIR1-1HG	0.189056	5373	9266	0.724549
ILDR1	0.199624		SLC22A31	0.326243		PLK5	0.487734	265	457	0.724528
MIR629	0.199477		SLC26A5	0.326201		MAL	0.320805	1473	2538	0.723014
SHROOM1	0.199339		CHPT1	0.326144		ESPN	0.206425	4487	7731	0.722977
CASC15	0.199266		NTSR1	0.325782		DUS3L	0.153666	7773	13381	0.721472
C9orf3	0.199238		PGGHG	0.325699		HOOK2	0.206226	4500	7745	0.721111
PRDM1	0.199235		MIR4649	0.325661		USP39	0.238955	3283	5650	0.720987
PCDHB2	0.19919		ATP11A	0.32555		GATA5	0.144252	8540	14694	0.720609
NR4A1	0.199112		PNKP	0.325488		SAMM50	0.136737	9291	15983	0.720267
SIRPA	0.198925		FAIM2	0.325282		NMT1	0.165428	6862	11803	0.720052
BEGAIN	0.198901		EPB41L4B	0.325232		SLCO2A1	0.217783	4017	6908	0.719691
SLC2A5	0.198819		AGTPBP1	0.325139		NELFA	0.346935	1143	1965	0.71916
EXD3	0.198757		SELENOP	0.325091		FUS	0.150405	8035	13813	0.719104
KLK6	0.198731		RBM46	0.324979		ARMH3	0.138233	9148	15726	0.719064
SPATA22	0.198676		ITPR3	0.324834		LINC01191	0.291233	1953	3357	0.718894
MRAP	0.19864		ANKRD63	0.324637		HDAC4	0.354586	1060	1822	0.718868
RASIP1	0.198512		TVP23A	0.32441		AK3	0.178097	6006	10322	0.718615
FSTL4	0.198447		COL9A3	0.324295		IRF5	0.27565	2268	3897	0.718254
PDPN	0.198292		PDGFRL	0.324273		TMEM150B	0.205828	4518	7762	0.718017
RNF126P1	0.19821		EEF1D	0.324229		ADAMTS17	0.184639	5617	9649	0.717821
LINC00619	0.19821		KCNAB2	0.324215		KIAA1257	0.28032	2170	3724	0.716129
LIN28B	0.198176		TMCC2	0.324071		SLIT1	0.498601	243	417	0.716049
TMEM108	0.198008		ALOXE3	0.323839		SCUBE3	0.408832	595	1021	0.715966
SH2D3C	0.198001		ASB6	0.323748		SDHAP2	0.160851	7208	12368	0.715871
ARHGEF10L	0.197992		TFAP2C	0.323578		TXNDC11	0.220713	3896	6685	0.715862
KLHL33	0.197954		GRIP1	0.323487		TRMT1	0.185655	5560	9539	0.715647
SCN2B	0.197928		SULF1	0.323474		SLC15A3	0.336764	1267	2173	0.715075
EXTL1	0.197878		KCNC1	0.323447		SBNO2	0.394366	684	1173	0.714912
SCGB2B3P	0.19778		NOL3	0.323428		MIR124-2	0.265206	2536	4349	0.714905
PDGFRL	0.197705		SLC22A8	0.323363		FAM3B	0.252362	2858	4901	0.714836
BTBD11	0.197685		SORBS3	0.323266		SPRED1	0.156492	7543	12935	0.714835
IER3	0.197445		LOXL4	0.323249		MIR1-1HG-AS1	0.225084	3724	6385	0.714554
NPPA-AS1	0.197418		SUSD1	0.323208		IL15RA	0.190936	5259	9016	0.714394
KCNE3	0.197388		ADRA2A	0.322898		TUB	0.322463	1449	2484	0.714286
CYFIP1	0.197318		FGFR4	0.322668		RMND5B	0.185746	5553	9515	0.713488
MIR4436A	0.197267		TLE2	0.322668		RILP	0.155407	7632	13075	0.713181
LEMD2	0.197255		BEAN1	0.322645		MIR939	0.130515	9953	17050	0.713051
MIR1225	0.197157		ZNF536	0.322633		B3GALT6	0.133295	9653	16535	0.712939
ANKRD65	0.197151		LNX1-AS2	0.322617		HES2	0.210326	4327	7411	0.712734
TRIM72	0.197066		TUB	0.322463		ZDHHC17	0.255802	2760	4727	0.712681
F11R	0.197043		NCALD	0.322463		ZYX	0.382794	776	1329	0.712629
TSTD1	0.197043		DPYSL3	0.322408		CARD14	0.259354	2684	4595	0.711997
AANAT	0.196979		GSX2	0.322347		PLPP3	0.182826	5719	9788	0.711488
TNS2	0.196926		SLC38A8	0.32234		KCNA2	0.227531	3636	6222	0.711221
CCDC188	0.196855		NEURL1	0.322162		PHRF1	0.223865	3769	6448	0.710799
CCDC33	0.196744		LEP	0.32215		ADAM22	0.237687	3320	5679	0.710542
PDE4A	0.196645		SCN4B	0.322056		SNORD105	0.209127	4387	7504	0.710508
MYLK2	0.196641		MIR34A	0.321997		POTEH	0.141522	8809	15065	0.710183
ITPRIPL2	0.196631		ZNF14	0.32194		DGKE	0.174693	6214	10621	0.709205
HMX2	0.19655		DPP6	0.321884		HDGFL1	0.137865	9184	15697	0.709168
SDC3	0.196496		ANGPT2	0.321846		GPC5	0.205445	4535	7750	0.708931
ZNF839	0.196483		HOXC6	0.321787		CFLAR	0.289168	1994	3407	0.708626
SUGP1	0.196407		HOXC4	0.321787		SOX5	0.159772	7287	12449	0.708385
SLC24A4	0.196376		MYOM2	0.321785		SNORD37	0.2275	3639	6215	0.707887
CYP4V2	0.196338		CFD	0.321759		CDX1	0.406955	609	1040	0.707718
ABCA2	0.1963		IRS1	0.321754		SLC35A1	0.160933	7205	12302	0.707425
LRRC14B	0.196276		DYSF	0.321739		LRRN1	0.18225	5752	9820	0.707232
KRT15	0.196232		MRGPRF	0.321698		MED16	0.503389	222	379	0.707207
C17orf98	0.196221		TF	0.321692		MORN1	0.201976	4698	8019	0.706897
GOLGA7B	0.196172		MAP3K14	0.321302		SLFN12L	0.485398	276	471	0.706522
JMJD1C	0.196107		RPL24	0.321286		CBX6	0.148194	8220	14026	0.706326
SEMA7A	0.196092		LPIN1	0.321261		STUB1	0.230836	3537	6035	0.706248
LINC00608	0.196077		CHRNE	0.321153		MEDAG	0.354308	1062	1812	0.706215
ZC3HC1	0.195951		MAL	0.320805		CFAP53	0.192606	5171	8816	0.704893
NECTIN3-AS1	0.195871		PSD	0.320728		UTF1	0.297354	1833	3125	0.704855
SLC12A4	0.195853		CYP2S1	0.320654		SPACA1	0.197071	4933	8409	0.704642
GRIP2	0.195779		LRRC4C	0.320568		CLMP	0.27643	2248	3832	0.704626
CNTN5	0.195753		LOC400684	0.320436		HOXB5	0.639722	44	75	0.704545
ANXA2	0.195697		PLPP4	0.320308		KIF3B	0.130762	9929	16922	0.704301
RND1	0.19567		TJAP1	0.320307		C1orf229	0.178249	5997	10217	0.703685
TCF15	0.195621		ILF3	0.320299		GP5	0.22721	3646	6209	0.702962
CNPY1	0.195526		MCAM	0.320198		TSPYL5	0.248832	2954	5029	0.702437
MOCOS	0.195474		GREM1	0.320153		CRHR1	0.214665	4154	7071	0.702215
MIR4696	0.195356		TSPAN18	0.319926		UPP1	0.317469	1528	2600	0.701571
ATP6V0A1	0.195311		NCKAP5	0.319904		LINC01137	0.162349	7106	12091	0.70152
BCAS1	0.195307		DNAAF4-CCPG1	0.319901		MEIS2	0.258713	2700	4594	0.701481
LRRC74A	0.195303		DNAAF4	0.319901		FMN2	0.155922	7599	12928	0.701276
PLEKHA2	0.19529		PLXND1	0.319869		CCDC36	0.310069	1630	2773	0.701227
TCAF1	0.195194		MALINC1	0.319817		APCDD1	0.195141	5033	8561	0.700974
CACNA2D3-AS1	0.195148		SLC22A11	0.319628		PITX1	0.480579	294	500	0.70068
TEAD1	0.195136		MELTF	0.319619		C1QTNF9	0.136724	9294	15795	0.699484
MEI1	0.195117		RNASE1	0.31951		ANGEL1	0.122844	10762	18280	0.698569
NLRP8	0.195101		RANBP3	0.319444		RIMS1	0.246167	3045	5171	0.698194
LRFN2	0.195007		FBN2	0.319396		TMEM52	0.244093	3124	5304	0.697823
SRPK2	0.194964		LINC00856	0.31931		CPNE7	0.192071	5198	8823	0.697384
HR	0.194882		DENND2D	0.319234		VSX2	0.151891	7912	13427	0.697042
KIAA0930	0.194844		MSLN	0.318972		CEBPB	0.143721	8607	14605	0.696875
LOC100130417	0.194809		ZNF385C	0.318966		TMEM88	0.364548	938	1591	0.696162
LNX1-AS2	0.194806		OSR2	0.31896		SV2C	0.10856	12504	21199	0.695377
PLXND1	0.194781		DND1	0.318944		MPDU1	0.228757	3594	6091	0.694769
TPD52L1	0.194661		SPATA2	0.318909		CLDN23	0.231427	3521	5967	0.694689
MIR1287	0.194583		ATP6V0D1	0.31888		EFNA2	0.327419	1395	2364	0.694624
MCTP2	0.194529		MYO18A	0.318769		PTER	0.208771	4405	7464	0.694438
MIR302B	0.194513		PCDHB3	0.318746		C2CD4D	0.311253	1617	2737	0.692641
DOC2GP	0.194508		FAAP20	0.318708		UBE2V2	0.138925	9077	15363	0.69252
P2RX6	0.194457		TMCC3	0.318614		WDR86	0.294492	1883	3187	0.692512
KIAA1024	0.194348		PLEKHG3	0.318585		CDH13	0.179718	5913	10003	0.691696
TRARG1	0.194294		HSPA6	0.318525		TRIM9	0.16497	6892	11657	0.691381
ALOX12P2	0.194284		PLEKHA7	0.318492		SERP2	0.152363	7873	13313	0.690969
SLC49A3	0.194229		ADAMTS20	0.318482		SLC51A	0.387653	741	1253	0.690958
GATA6	0.194204		MFAP1	0.318442		INPP5J	0.181961	5777	9768	0.690843
FAM107A	0.194191		LOC100287010	0.318369		DGCR6	0.340432	1216	2056	0.690789
CTCFL	0.194164		TCAF1	0.318321		TXNRD1	0.226756	3658	6184	0.690541
FLVCR2	0.194111		ANPEP	0.318223		TEX12	0.140451	8914	15068	0.690375
SNORA81	0.194082		NEIL1	0.318184		MGARP	0.442113	423	715	0.690307
KALRN	0.19405		MIR1-1	0.318126		ICAM4	0.242616	3173	5363	0.690199
RAB11FIP3	0.19404		BTBD11	0.318068		MPPED2	0.295415	1868	3157	0.690043
GSG1L	0.193966		DRGX	0.318028		GYPC	0.182274	5750	9717	0.689913
C3orf62	0.193955		TUBBP5	0.318006		APOC3	0.206544	4483	7574	0.689494
SV2A	0.193902		GBX1	0.317941		EPHA5	0.267548	2465	4164	0.689249
FAM102A	0.193869		CELP	0.317928		GTPBP1	0.146837	8345	14093	0.688796
ALDH3A1	0.193815		GRM6	0.317839		RNF44	0.501531	228	385	0.688596
TMEM106A	0.193718		CYP2W1	0.317831		FAM53A	0.2149	4145	6999	0.68854
CMYA5	0.193685		DISP3	0.317796		PTBP1	0.136146	9351	15785	0.688055
TOX2	0.193633		TMEM171	0.317758		MIR675	0.240864	3219	5432	0.687481
KLF7	0.193627		RXRG	0.317715		MRC2	0.354239	1065	1797	0.687324
CES3	0.193614		MEIS3	0.317631		TAL1	0.432538	463	781	0.686825
CCBE1	0.19358		DMGDH	0.317569		TRRAP	0.160779	7216	12168	0.686253
DTX2	0.193437		UPP1	0.317469		ABHD14B	0.242806	3168	5341	0.685922
ABCA9	0.193397		GLDC	0.31732		LARGE2	0.190254	5310	8950	0.685499
PPM1L	0.193383		RASSF4	0.317102		CEP170B	0.347389	1134	1911	0.685185
EBF4	0.193317		SMTN	0.317069		PLSCR3	0.176912	6077	10238	0.684713
OXGR1	0.193305		MEI1	0.316962		FAM209B	0.161239	7181	12095	0.684306
SPTAN1	0.193304		SMOC2	0.316918		CKMT2-AS1	0.214969	4141	6971	0.68341
S100A10	0.193242		SP5	0.316898		SNAP91	0.167611	6704	11283	0.683025
LIMS2	0.19324		KRTAP29-1	0.316823		BARHL2	0.392868	696	1171	0.682471
MIR3151	0.193228		NUDT16P1	0.31679		HSPB9	0.216315	4085	6872	0.682252
ATP6V0CP3	0.193182		CXCR4	0.316778		NAT8L	0.291461	1946	3273	0.681912
TRIM16	0.193077		CMTM5	0.316749		FAM131B	0.380591	788	1325	0.681472
IARS	0.193071		ZNF48	0.316657		MIR1178	0.134868	9480	15935	0.680907
HOPX	0.193044		HSD11B2	0.316557		DENND5B	0.188634	5393	9065	0.680883
ALLC	0.192937		MICAL2	0.316523		MAFG-DT	0.180971	5840	9815	0.680651
MTMR14	0.19276		WNK4	0.316417		ZCCHC9	0.213861	4184	7030	0.68021
ARSG	0.192679		JAKMIP3	0.316227		POR	0.535607	150	252	0.68
GNG3	0.192663		ZNF276	0.316154		ANKRD9	0.199864	4797	8058	0.6798
NR2E1	0.192636		TNS1	0.316136		FAM19A2	0.133869	9594	16114	0.679591
UNC45A	0.192611		PLEK2	0.316119		MIR4441	0.172703	6320	10615	0.679589
DOC2A	0.192592		KRTAP16-1	0.316		RER1	0.216818	4062	6822	0.679468
MGC16275	0.192549		GJB2	0.315987		BCAR1	0.544983	134	225	0.679104
NSUN5P2	0.192548		DHDDS	0.315938		LRBA	0.479765	296	497	0.679054
ALDH1L2	0.192516		DGKI	0.315877		POU3F2	0.111215	12159	20406	0.678263
PRSS8	0.192487		PLXNB2	0.315841		DTX1	0.279741	2181	3659	0.677671
MGC16025	0.19248		AJM1	0.3157		PIANP	0.147299	8302	13928	0.677668
SFTPC	0.192454		SPINT1	0.315666		RABEP1	0.11879	11206	18792	0.676959
AQP4	0.192445		BHMT2	0.315627		PCDHB2	0.375359	845	1417	0.676923
DDR1	0.192416		FOXS1	0.315622		IFT80	0.179909	5902	9897	0.676889
CPEB1	0.192397		FOXJ1	0.315541		TRIM59	0.179909	5903	9898	0.676775
ARL4D	0.192355		CDH4	0.315381		FAM173A	0.298744	1809	3030	0.674959
HEG1	0.192281		CALN1	0.315237		CRIP1	0.153628	7775	13016	0.674084
MAP6D1	0.19222		SDHAF1	0.31506		SNORD84	0.159176	7340	12286	0.673842
NEURL1	0.19222		ZNF569	0.314891		EVPL	0.237996	3308	5537	0.673821
LINC02026	0.192197		TPD52L1	0.31482		CYBA	0.267171	2475	4141	0.673131
LOC100130238	0.192105		ILDR1	0.314777		CEBPD	0.13688	9280	15520	0.672414
AKT1	0.192079		SNORA3B	0.31476		MAFG	0.172523	6332	10588	0.672142
SLC29A1	0.192067		C11orf87	0.314442		EP400P1	0.245703	3068	5130	0.672099
SPIDR	0.192054		MEG9	0.314405		KCNA1	0.199739	4803	8031	0.67208
KAT7	0.192051		CACNG8	0.314204		HNRNPA0	0.109071	12441	20799	0.671811
MIR4655	0.192048		GNB4	0.314165		HOXA7	0.107345	12667	21172	0.67143
MASP1	0.192024		CD63	0.314064		KLF13	0.11112	12170	20337	0.671076
DIXDC1	0.192022		KLHL2	0.313996		PENK	0.125897	10422	17415	0.670984
FOXD4	0.191938		STEAP1	0.313994		LIPE	0.288262	2015	3367	0.670968
C6orf52	0.19193		MEGF8	0.313887		MEOX2	0.116644	11444	19122	0.670919
MATN4	0.191908		CD93	0.313858		PCDH7	0.104043	13097	21879	0.670535
PLEC	0.191889		COX4I2	0.313794		LOC100131347	0.226137	3686	6157	0.670374
PTK2	0.191888		CXCL12	0.31375		TOMM6	0.150876	7989	13342	0.670046
MIR125B2	0.191887		MRAP	0.31375		HSD17B1	0.223507	3788	6326	0.670011
EYA2	0.191882		SYNM	0.313746		CNPY1	0.370377	887	1481	0.669673
ASPHD1	0.191777		LIMK1	0.313696		TSC2	0.297532	1831	3057	0.669579
LAYN	0.191694		DTX2	0.31366		APC2	0.244954	3096	5169	0.669574
ORAI2	0.191577		MVB12B	0.313654		ADAMTS13	0.309398	1638	2734	0.669109
CACNA1D	0.191513		VWA5B2	0.313599		LRRN4	0.376916	831	1387	0.669073
CDH5	0.191471		HIVEP3	0.313502		45726	0.185303	5579	9311	0.668937
BHLHA9	0.191314		LOC90768	0.313488		MX1	0.216591	4068	6788	0.668633
MOB3C	0.191289		PSRC1	0.313324		LPIN3	0.195152	5032	8396	0.668521
C1orf94	0.191188		PAX6-AS1	0.31332		PINLYP	0.162289	7115	11871	0.668447
SLA	0.191152		RCN1	0.31332		HOXA6	0.435018	455	759	0.668132
CPXM1	0.191102		HIF3A	0.313305		ATP5MPL	0.215235	4135	6897	0.667956
SOAT2	0.191091		ALPK3	0.313254		LRAT	0.146508	8365	13951	0.667782
CP	0.190921		SLC2A3	0.3132		LOC100499194	0.253838	2820	4703	0.66773
FAM138D	0.190904		PHF19	0.313062		MIR3944	0.252998	2845	4743	0.667135
MED24	0.190899		MFSD2A	0.313036		TNFSF13	0.191286	5243	8737	0.666412
TMEM88	0.190889		LBX1	0.312978		DAZAP1	0.137919	9180	15293	0.665904
PSTPIP1	0.190851		KNCN	0.312872		MARVELD2	0.143518	8624	14365	0.6657
DNASE1	0.190801		AHNAK2	0.312856		EFNB2	0.109435	12393	20638	0.665295
CYB561	0.190776		HCRT	0.312828		MYO7B	0.306553	1682	2801	0.665279
AIRE	0.190679		KIRREL2	0.312743		BHLHE41	0.110804	12217	20344	0.665221
FERMT1	0.19066		MGC16275	0.312737		TMC6	0.286286	2057	3425	0.665046
ETS1	0.190606		MYO10	0.312682		MIR129-2	0.231698	3511	5842	0.663913
MIR4261	0.190575		SLC38A10	0.312619		RPS6KL1	0.254551	2796	4652	0.663805
CYP4F11	0.190523		RHPN1	0.312567		NCR3LG1	0.121878	10861	18069	0.663659
HLA-H	0.190517		CELF5	0.312558		SLC16A12	0.184478	5624	9350	0.662518
HLA-G	0.190517		CBARP	0.312537		HOXA2	0.141158	8850	14712	0.662373
CYP2W1	0.190492		B3GNT8	0.312509		PPM1G	0.120987	10966	18228	0.662229
MIR137	0.190324		SEPT5-GP1BB	0.31241		PTMS	0.179753	5907	9817	0.661927
CDK10	0.190214		F13A1	0.312311		SPTSSB	0.149163	8132	13513	0.661707
GPHA2	0.190121		PERM1	0.312305		HIST1H3E	0.39459	682	1133	0.66129
ST6GALNAC6	0.190063		MIR486-1	0.312179		NUS1	0.1484	8201	13621	0.660895
MCF2L	0.190061		ROBO4	0.312105		GFRA1	0.217596	4028	6690	0.660874
GREB1L	0.190034		LHFPL3	0.312105		ATAD3C	0.191642	5225	8676	0.660478
VPS37C	0.189992		SLC49A3	0.311733		SENCR	0.253187	2839	4713	0.660092
STPG1	0.18996		CCDC166	0.311676		PRR35	0.425857	491	815	0.659878
SLC38A8	0.189898		ADCY5	0.311657		ZNF605	0.180996	5839	9692	0.659873
NUP43	0.189887		TUBB2B	0.311657		AGMAT	0.151978	7904	13119	0.659793
PRR15L	0.189854		FAM210B	0.311364		NPRL3	0.166404	6793	11267	0.658619
MEGF6	0.189837		PIAS3	0.311317		SLC35E2B	0.191698	5220	8657	0.658429
SLC1A6	0.189822		HSPA12A	0.311301		ACOT1	0.226026	3694	6126	0.658365
ASB2	0.189821		PGPEP1L	0.311291		TMEM220	0.200125	4789	7937	0.65734
AQP7	0.189798		C2CD4D	0.311253		TMEM102	0.121095	10953	18150	0.65708
F2RL1	0.189642		KRT18	0.311149		PHLDA3	0.177377	6048	10022	0.657077
PIP5K1A	0.189616		GNB3	0.311074		ZSWIM6	0.103952	13112	21719	0.656422
BHMT	0.189602		TGFB3	0.310938		AURKAIP1	0.1895	5349	8859	0.656197
MCF2L2	0.189545		TMEM72-AS1	0.310906		RPLP1	0.112632	11967	19819	0.656138
DENND3	0.189467		KCTD14	0.310765		FSIP2	0.268611	2442	4044	0.65602
RAPGEF3	0.189403		WWC2-AS2	0.310413		ACE	0.212062	4258	7051	0.655942
KRTAP12-1	0.189397		DDAH2	0.310359		HRK	0.126603	10352	17138	0.655526
GOLGA2P9	0.189387		CNTNAP1	0.31033		BSG	0.220684	3897	6450	0.655119
ECT2	0.189349		ALDH7A1	0.310136		GADD45G	0.143004	8669	14346	0.654862
TRIM66	0.18933		C8orf46	0.310093		DCXR	0.170022	6507	10767	0.65468
PARP10	0.189325		DPEP1	0.310091		SFRP1	0.278442	2206	3650	0.654578
FKBP4	0.189274		SVIL	0.310079		ZNF500	0.199922	4794	7931	0.65436
MST1P2	0.189262		CCDC36	0.310069		CPVL	0.214186	4169	6896	0.654114
ACOT11	0.189248		FBXO41	0.309958		COMTD1	0.133419	9643	15949	0.653946
LOC100130992	0.189021		PRRC2B	0.309867		RPAP1	0.238691	3290	5441	0.653799
DSCAML1	0.188803		CCDC17	0.309758		C2	0.217484	4032	6667	0.653522
NTSR1	0.188682		ZNF461	0.309605		GALR1	0.113502	11868	19617	0.652932
MIR4270	0.188641		SEC14L4	0.309496		NGFR	0.114746	11693	19327	0.652869
PGPEP1L	0.188507		PACSIN3	0.309489		TENM4	0.223838	3770	6229	0.652255
PRSS56	0.188499		ALKAL2	0.309406		ASAP3	0.183118	5701	9418	0.651991
TRIM24	0.188404		ADAMTS13	0.309398		C13orf42	0.380124	793	1310	0.651955
METTL11B	0.188327		PROCA1	0.309388		PHLDA2	0.223704	3775	6236	0.651921
PRSS22	0.188323		VWCE	0.309303		KAT2A	0.22862	3598	5943	0.651751
CHD5	0.188279		ACKR3	0.309102		JRK	0.178502	5982	9878	0.651287
COL18A1-AS2	0.188243		WWC2	0.309078		ADRA1D	0.256258	2750	4541	0.651273
SSH1	0.187988		DYRK2	0.309064		GNB2	0.128815	10107	16689	0.651232
LINC00672	0.187943		LYPD2	0.308998		PSMA3-AS1	0.107797	12598	20802	0.651214
SLC16A3	0.187781		CARD11	0.308989		NT5C1B-RDH14	0.156187	7573	12504	0.651129
USP44	0.187666		TMEM167B	0.308866		ADCYAP1	0.1096	12378	20436	0.650994
C16orf90	0.187553		SOX15	0.30879		CELSR1	0.138891	9082	14990	0.650518
ITGB2	0.187469		SLC22A2	0.308644		FERMT1	0.361673	967	1596	0.650465
RARA	0.187359		TERT	0.308641		FRAT2	0.216547	4070	6715	0.649877
ERMN	0.18735		RIPPLY3	0.308589		CHRD	0.187712	5438	8970	0.649503
LYPD2	0.18734		EVI5L	0.308515		NLRP7	0.249987	2924	4823	0.649453
USP31	0.187297		ZIC4	0.308471		KAZALD1	0.13632	9336	15399	0.649422
RABL6	0.187218		PCDHB11	0.308277		MIR647	0.237516	3323	5481	0.649413
THBS4	0.187216		MSC-AS1	0.308238		SCD5	0.293919	1896	3127	0.649262
SLFN13	0.187189		DOC2B	0.308204		LHFPL4	0.144842	8497	14013	0.64917
C9orf62	0.187172		NAV1	0.308129		TCP11L1	0.128829	10104	16662	0.64905
BSCL2	0.18717		SLC12A4	0.308114		LINC00473	0.272562	2344	3864	0.648464
TNKS2	0.187131		FAM69C	0.308045		SLC25A31	0.138763	9097	14994	0.648236
CCDC13-AS1	0.186994		CYP4F2	0.307957		CCNA1	0.263106	2575	4244	0.648155
ZNF208	0.186936		PWWP2B	0.307953		MYH10	0.13599	9370	15442	0.648026
OLIG3	0.186924		SLC1A2	0.307851		UBE4B	0.175468	6163	10156	0.647899
PDGFRA	0.186887		ATP6V1B1	0.307723		ONECUT2	0.105343	12915	21276	0.647387
PLXNB1	0.186863		ATP8B3	0.307691		ADAM12	0.155363	7638	12580	0.647028
MYF5	0.186838		RBBP8NL	0.307669		PMEPA1	0.430497	473	779	0.646934
IKBKE	0.186827		LY6G5C	0.30763		SNAR-I	0.167854	6695	11025	0.646751
LINC00940	0.186824		ASS1	0.307577		ZNF141	0.123298	10714	17642	0.646631
NIN	0.186821		MICAL1	0.307498		DPAGT1	0.192535	5173	8517	0.646433
AFF3	0.186794		CWH43	0.30746		LNPEP	0.111236	12151	19995	0.645544
TYROBP	0.186785		PKD2L2	0.307449		TRIB3	0.181914	5784	9517	0.645401
ALX3	0.186728		ZNF398	0.307297		PTF1A	0.118568	11233	18482	0.645331
SPATC1L	0.186685		NECTIN3	0.30722		PRKCE	0.249419	2940	4836	0.644898
SRMS	0.186668		SHROOM1	0.307173		KCNS3	0.211265	4290	7054	0.644289
LOC339166	0.186572		FAM49A	0.307096		SDHAP1	0.191944	5205	8558	0.644188
VTRNA2-1	0.186567		MAP3K13	0.307088		KANK4	0.27529	2275	3739	0.643516
RTN1	0.186548		CFAP74	0.306887		MIR153-2	0.258219	2715	4462	0.643462
CLIP1	0.18649		SPATA22	0.306791		PLD6	0.485288	277	455	0.642599
RBPJL	0.186442		LINC02026	0.306752		GREM1	0.320153	1482	2434	0.642375
CIITA	0.186433		C1GALT1C1L	0.306667		TJP3	0.332485	1327	2179	0.64205
TSSK6	0.186394		TPSG1	0.306643		NMRK2	0.336461	1275	2093	0.641569
KIAA0556	0.186344		LOC389705	0.306628		GALR2	0.156774	7514	12333	0.641336
CD93	0.186327		SOX21	0.306616		SCRT1	0.108547	12506	20525	0.641212
WISP2	0.186325		MYO7B	0.306553		ZNF440	0.197445	4913	8061	0.640749
C20orf85	0.186323		TSNARE1	0.306546		COL6A1	0.134533	9517	15614	0.640643
GGT1	0.186317		GDNF	0.306413		BMS1P4	0.118457	11244	18442	0.640164
ABCB9	0.186295		ZNF560	0.306337		RHEB	0.110825	12214	20020	0.639103
SCGB2B2	0.186262		DDO	0.306257		CCDC17	0.309758	1633	2676	0.638702
TLE3	0.186246		IGFBP6	0.306243		TWIST2	0.108558	12505	20488	0.638385
KBTBD13	0.186183		CACNA2D1	0.306187		ICAM1	0.198718	4843	7934	0.638241
PCDHB13	0.186159		PTTG1IP	0.306101		RNF187	0.190528	5294	8672	0.638081
MEIOB	0.186151		IL17RC	0.30605		TAOK1	0.158917	7357	12050	0.637896
BRICD5	0.186134		NTRK2	0.305871		FAM43B	0.136011	9367	15340	0.637664
CYP2E1	0.186126		SENP7	0.305783		OBP2A	0.204576	4571	7485	0.637497
GTF3A	0.186049		CMKLR1	0.305771		ADAL	0.190755	5274	8630	0.636329
LINC01913	0.186009		ASPG	0.305717		PCDHA3	0.39488	679	1111	0.63623
FBLIM1	0.18584		AQP5	0.305616		LCMT2	0.190755	5275	8631	0.636209
FAIM2	0.185773		DNAJB5	0.305443		CHP2	0.23374	3447	5640	0.636205
LINC00323	0.185729		MTCL1	0.30523		LOC728752	0.124538	10584	17315	0.63596
AGT	0.185678		RPS11	0.305209		DNM3	0.140205	8937	14619	0.635784
USP40	0.18561		NDUFA4L2	0.305088		ZNF497	0.115541	11574	18931	0.635649
DTX4	0.185563		TMEM155	0.304981		TPPP	0.191045	5251	8586	0.635117
MYO7A	0.185488		LINC00896	0.304942		POMC	0.260695	2646	4326	0.634921
RASL12	0.185475		PKDCC	0.304912		TESMIN	0.417128	542	886	0.634686
COX4I2	0.185466		LY6G6D	0.304897		TOLLIP-AS1	0.186273	5518	9020	0.63465
SLC2A2	0.185437		PADI2	0.304769		JAZF1-AS1	0.273359	2327	3803	0.634293
CDKN2A-DT	0.185426		OXTR	0.304743		TAF5	0.144515	8521	13925	0.634198
MYMK	0.185337		ANHX	0.304691		FBXO15	0.126292	10378	16959	0.63413
LOXL4	0.185299		DDX11L2	0.304452		SLC22A4	0.155365	7637	12479	0.634019
CNRIP1	0.185259		PKP1	0.304449		WT1	0.629142	49	80	0.632653
CRX	0.18521		COL24A1	0.304426		ADM5	0.228159	3614	5897	0.63171
CELP	0.185194		MIR194-2	0.304285		CHST2	0.181621	5801	9465	0.631615
QRFPR	0.185193		PCDHA11	0.304177		PIGL	0.17092	6444	10514	0.631595
C1QB	0.185149		ABCB6	0.304025		HYLS1	0.202535	4672	7622	0.631421
EXOC3L1	0.185115		NDUFA13	0.304024		ZNF668	0.180598	5859	9558	0.631336
PCDHGA4	0.185095		YJEFN3	0.304024		TUBB4A	0.200729	4759	7763	0.631225
CHDH	0.185068		GPR62	0.303958		GGACT	0.13587	9382	15304	0.631209
LOC100129175	0.184908		SCHIP1	0.303875		IFT88	0.115823	11537	18817	0.631013
LIMD2	0.184822		GOLT1A	0.303808		TRAPPC1	0.150691	8015	13072	0.630942
TRIM17	0.184807		PIP5K1A	0.303804		TLL2	0.128707	10122	16508	0.630903
MT1DP	0.184778		C7orf61	0.303791		NLRP2	0.253525	2832	4618	0.63065
MIRLET7I	0.184727		FLNB	0.303647		CYP2S1	0.320654	1475	2405	0.630508
RHOBTB3	0.184677		TMEM59L	0.303573		ISM2	0.198305	4860	7924	0.630453
CPEB1-AS1	0.184652		ZNF423	0.303534		NAAA	0.126652	10344	16865	0.630414
CYFIP2	0.184606		SELENBP1	0.303354		PROSER2-AS1	0.159148	7343	11972	0.630396
PADI1	0.184604		SOBP	0.303323		LPAR2	0.210363	4324	7049	0.630204
ACVRL1	0.184549		BHMT	0.303322		ME1	0.283277	2115	3446	0.629314
PLA2G12B	0.184534		PALM	0.303225		MIR4316	0.249356	2942	4791	0.628484
NR2F1-AS1	0.184468		PALD1	0.303124		KIAA1191	0.171631	6399	10419	0.628223
ENTPD2	0.18445		CENPB	0.303107		SRXN1	0.147488	8281	13478	0.627581
FBP1	0.184371		PVT1	0.303092		SCRT2	0.147488	8282	13479	0.627505
KIRREL2	0.184296		GDF7	0.302999		MASP2	0.275103	2284	3717	0.627408
NRG3	0.184178		PLA2G2E	0.302904		MIR1247	0.191049	5250	8543	0.627238
GLIS3	0.184147		DLX3	0.302841		TBX15	0.499534	236	384	0.627119
RNF157-AS1	0.184068		GTF2I	0.30281		TTC12	0.260951	2636	4289	0.627086
SMTNL2	0.184052		SNORA4	0.302788		SOX8	0.293273	1906	3101	0.626967
DHDDS	0.184041		NPPA-AS1	0.302712		FBXO32	0.282239	2133	3469	0.626348
ARHGAP10	0.18398		PIEZO1	0.302663		FBXO33	0.115786	11547	18779	0.62631
CES1	0.183951		LINC00514	0.302659		IQSEC1	0.387105	746	1213	0.626005
TMEM53	0.183831		PRSS8	0.302629		SLC6A1	0.172171	6362	10343	0.625747
KCNK1	0.183826		DHRS4L1	0.302623		PRKCZ	0.676303	24	39	0.625
PALD1	0.183754		SLC2A5	0.302601		PXMP2	0.215852	4102	6665	0.624817
SLC26A5	0.183674		SPOCK3	0.302426		POLE	0.186514	5505	8939	0.623797
MIR200A	0.183651		MIR192	0.302418		HTR6	0.247961	2986	4846	0.622907
TOLLIP	0.183636		SPTAN1	0.302255		SYCE1L	0.19435	5075	8232	0.622069
KIAA1217	0.183571		CYGB	0.302236		PUS1	0.146572	8358	13556	0.621919
BCR	0.183543		LOC100507472	0.302228		SCT	0.38908	730	1184	0.621918
PARP15	0.183308		TBX2	0.30218		ZIC2	0.100734	13513	21910	0.621402
MICAL1	0.183279		KCNG3	0.302179		STX10	0.113563	11858	19224	0.621184
LINC00222	0.183256		PDSS1	0.30211		DDX39B	0.161301	7179	11637	0.620978
SEPHS1	0.183241		PITX3	0.302022		EFNA4	0.165163	6874	11142	0.62089
KLK14	0.183223		STK3	0.301886		EFNA3	0.165163	6875	11143	0.6208
CTNNBL1	0.183198		RBPJL	0.301836		MEX3D	0.150771	7999	12960	0.620203
LINC00242	0.183129		BICC1	0.301798		S100A10	0.363463	947	1534	0.619852
COLQ	0.183126		AP1M2	0.301654		PROM1	0.205282	4540	7354	0.619824
PLCB2	0.183069		GATAD2A	0.301653		LCN10	0.385834	751	1216	0.619174
C1GALT1C1L	0.183028		TNS2	0.30154		SLC7A10	0.243998	3132	5071	0.619093
GPR148	0.183009		SFXN3	0.301523		FLJ16779	0.500186	231	374	0.619048
MYOM2	0.182973		PDZD7	0.301523		GPRIN1	0.221562	3864	6256	0.619048
GRM6	0.182926		SEPT7P9	0.30143		AP1B1	0.281036	2154	3486	0.618384
MIR5011	0.182847		PRODH	0.301363		RFNG	0.121906	10859	17572	0.618197
HRH2	0.182663		SGK1	0.301199		RTN4RL1	0.129412	10050	16262	0.618109
RHPN1	0.182641		PRR26	0.30119		NYAP1	0.396907	665	1075	0.616541
PCDHGB7	0.182632		PRSS56	0.301187		NACAD	0.154791	7690	12430	0.616385
ADCYAP1R1	0.182623		KYAT3	0.301147		CNN2	0.175821	6146	9934	0.616336
MIR5189	0.182607		RBMXL1	0.301147		MIR219A1	0.110913	12201	19706	0.615114
VPS53	0.182539		TCF20	0.301104		AIP	0.287642	2023	3267	0.614928
ACKR3	0.1825		PDE1A	0.301021		SELENOO	0.177743	6027	9733	0.6149
ZBED6CL	0.18248		TAAR6	0.300996		LRRC1	0.153466	7786	12571	0.614565
DNMT3B	0.18246		TEKT4	0.300973		PRPF8	0.213238	4214	6803	0.614381
CDH2	0.182447		MEST	0.300921		FIGNL1	0.152117	7891	12738	0.614244
PECAM1	0.182421		MANEAL	0.300888		HIST2H2AB	0.159319	7329	11829	0.613999
LUZP6	0.18231		LDB2	0.300787		RNH1	0.173466	6284	10139	0.613463
ELMSAN1	0.182233		ALDOC	0.300745		ROCK1	0.124184	10612	17119	0.613174
EXOC4	0.182199		CYP4V2	0.300723		LOC100129175	0.354271	1064	1716	0.612782
TSPAN5	0.182164		PTPN18	0.30072		UNC45A	0.362238	959	1546	0.612096
MAP4	0.182163		PDLIM4	0.300671		TNFRSF1B	0.250444	2906	4684	0.611838
SLC9A3	0.182111		ACOT7	0.300669		SAMD11	0.292549	1918	3091	0.611575
NOL3	0.181996		TRIM24	0.300499		PCDHGB5	0.525241	175	282	0.611429
MLXIPL	0.181987		TRAPPC5	0.300416		MRPL15	0.128447	10145	16346	0.611237
LOC729683	0.181954		SLC30A2	0.300361		SYT8	0.469853	321	517	0.610592
CASC8	0.181949		LDB3	0.300317		F2RL1	0.358585	1005	1618	0.60995
C1QL4	0.181916		VENTX	0.300271		NTNG2	0.199762	4801	7729	0.609873
PPM1F	0.181859		PP12613	0.300206		KCNV2	0.11781	11321	18222	0.609575
CRYGN	0.181826		PTPRD	0.300189		ABCG4	0.298768	1807	2908	0.609297
BRSK2	0.181825		NRTN	0.300032		SQSTM1	0.209929	4345	6989	0.608516
MLC1	0.181824		RHBDL2	0.299964		LEMD3	0.123237	10723	17242	0.607946
USP7	0.181805		GRIP2	0.299925		LOC407835	0.144642	8509	13680	0.607709
NAV2-AS4	0.181797		ZBTB46	0.299837		SKOR1	0.294737	1880	3022	0.607447
APCDD1L-DT	0.181792		AMH	0.299836		ARNT	0.210244	4331	6961	0.60725
FANK1	0.181729		PLPPR1	0.299825		NIPA1	0.115299	11614	18659	0.606595
GLIPR2	0.181721		RPL3L	0.299818		SYT10	0.206376	4492	7216	0.606411
KAAG1	0.181677		HIST1H2AJ	0.299814		ACADL	0.24585	3060	4915	0.606209
RAB11FIP5	0.181669		MYLK2	0.299746		PLCD3	0.146811	8347	13407	0.606206
RPS11	0.181595		DNHD1	0.299609		TRHDE	0.335904	1279	2054	0.605942
ANKRD24	0.181532		NRG3	0.299557		ID4	0.190976	5257	8442	0.605859
MAP7	0.181513		ALDH1L2	0.299542		IRF3	0.136859	9282	14901	0.605365
LINC01343	0.181486		PKD1L1	0.299512		ACTN3	0.172686	6323	10150	0.605251
MRC2	0.181425		ARID3B	0.29943		RNF32	0.200611	4766	7650	0.60512
CPT1A	0.181254		LYST	0.299372		NAXD	0.259859	2669	4284	0.605096
DYRK4	0.181212		LPIN2	0.299207		DIO3	0.254294	2807	4505	0.604916
EPSTI1	0.18116		WNK2	0.299187		SSTR1	0.105938	12838	20581	0.603131
LOC158434	0.181098		MAST4	0.298948		POLR3K	0.178236	5999	9614	0.6026
APOBEC3F	0.181036		MIR4740	0.29892		CDK5RAP3	0.168925	6610	10593	0.602572
APOBEC3G	0.181036		TNFAIP8	0.2989		MIR1915	0.108834	12468	19979	0.602422
DNAJC6	0.181002		WNT5A	0.29882		LBH	0.122877	10758	17227	0.60132
CRYGD	0.180882		RAPGEF3	0.298814		ZNF876P	0.344432	1173	1878	0.601023
CELF3	0.180836		KCNK6	0.298772		FKBP9	0.150436	8032	12853	0.600224
TRIM71	0.180756		ABCG4	0.298768		ATAD2	0.133641	9625	15398	0.599792
CHRM1	0.180599		OSBP2	0.298747		ACSF3	0.390667	717	1147	0.599721
NMNAT2	0.18059		FAM173A	0.298744		MIR3186	0.24846	2967	4739	0.597236
MYL10	0.180454		ITGB2	0.298704		ZDHHC24	0.176674	6093	9731	0.597079
CCDC155	0.180436		FAM167A	0.298618		C2CD2	0.216015	4097	6542	0.596778
MEDAG	0.180355		AURKC	0.298609		PCDHA13	0.484413	282	450	0.595745
MS4A10	0.1803		LINC01550	0.298569		ARMC7	0.13606	9360	14935	0.59562
SORBS3	0.180243		PPP1R3C	0.298556		PLA2G16	0.164055	6978	11129	0.59487
GAS2L3	0.180227		BRICD5	0.29855		NEUROD1	0.136681	9298	14829	0.594859
PRDM11	0.180211		NECTIN3-AS1	0.298528		FAM19A5	0.166171	6809	10858	0.594654
RUSC2	0.180086		TRAF3IP2	0.29845		KLHL1	0.214072	4173	6653	0.594297
HSPA7	0.180074		PGAP1	0.298365		CD247	0.153319	7801	12436	0.594155
SLC45A3	0.180004		PRR23C	0.298226		EPHB4	0.19897	4830	7699	0.593996
NCAN	0.179917		GATM	0.298053		PHAX	0.120956	10969	17482	0.593764
RBM46	0.179895		IKZF4	0.297884		MAFF	0.185909	5544	8835	0.593615
HDAC4	0.179888		MT1DP	0.297803		GDF11	0.107307	12674	20185	0.592631
DENND2D	0.17982		FOXD2	0.297802		GALR3	0.47941	297	473	0.592593
ZNF775	0.179798		ELMO3	0.297751		GPHN	0.111827	12065	19205	0.591794
UGT3A1	0.179782		NDUFS2	0.297726		ISYNA1	0.121842	10866	17295	0.591662
IQCA1	0.179746		FAM107A	0.297703		ZNF786	0.178565	5976	9511	0.591533
ZSWIM2	0.179637		LOC100130238	0.297627		LHX1	0.0989908	13734	21854	0.591233
PDE1B	0.179626		EIF4E1B	0.297602		LINC00664	0.158403	7389	11757	0.591149
PHETA2	0.179516		ECEL1P2	0.297548		HIPK2	0.153881	7754	12336	0.590921
ACOT7	0.179503		ZFYVE21	0.29754		LINC01801	0.212009	4262	6780	0.590802
TRIM7	0.179482		TSC2	0.297532		SEMA4C	0.523271	178	283	0.589888
LINC00570	0.179448		RXFP3	0.297407		FIZ1	0.171978	6374	10131	0.589426
NECAB3	0.179371		UTF1	0.297354		C19orf66	0.129891	10008	15905	0.589229
B3GNT9	0.179369		TSPOAP1-AS1	0.29735		MIR1229	0.152038	7897	12550	0.589211
VAMP8	0.179333		FAM162B	0.297227		RNF165	0.42463	499	793	0.589178
DCLK1	0.17914		LARS2-AS1	0.297194		SPDYA	0.126956	10308	16380	0.589057
LINC00092	0.179062		LINC01342	0.297115		GINS2	0.183113	5702	9060	0.588916
CHD3	0.179051		CHD3	0.296854		GNMT	0.19635	4967	7892	0.588887
SOD3	0.179009		SH2D3C	0.296806		NHLRC4	0.460625	350	556	0.588571
PAX9	0.179008		BCR	0.296766		ABCA1	0.117932	11306	17960	0.588537
TNFRSF10C	0.178983		KIAA1324	0.296752		LUZP1	0.214454	4162	6610	0.588179
MCAM	0.178946		RIN2	0.296711		LINC01158	0.132727	9722	15438	0.587945
DSCR9	0.178924		MLXIPL	0.296711		TRPV1	0.178709	5965	9472	0.58793
ANKRD13A	0.178865		FNDC11	0.296633		PPP1R18	0.234301	3430	5446	0.587755
NSMF	0.178853		LIMS2	0.296607		CCDC80	0.202063	4696	7456	0.587734
EFCAB6	0.178787		BRSK2	0.296539		C11orf96	0.106497	12773	20279	0.587646
EEF1DP3	0.178759		RARG	0.296513		TMEM105	0.395551	674	1070	0.587537
PHACTR2	0.178738		BAIAP3	0.296503		IRF2BP1	0.124172	10614	16847	0.587243
TMEM95	0.178722		TSPOAP1	0.29646		ZNF383	0.122039	10846	17215	0.587221
GJB6	0.178716		ZBED6CL	0.296417		C7orf13	0.190215	5312	8430	0.586973
C2orf91	0.178705		WBP1L	0.296406		PIGQ	0.460625	351	557	0.586895
ZNF75A	0.178604		IL17REL	0.2964		NTF3	0.159461	7317	11610	0.586716
ZNF106	0.178575		IL21R	0.296392		PEPD	0.599286	75	119	0.586667
APOL2	0.178504		HTR3A	0.29637		BCAS4	0.212243	4245	6731	0.58563
FOXN1	0.178435		SNCB	0.296349		NCAM2	0.240986	3215	5097	0.585381
TIGD7	0.178372		KLK11	0.296113		INHBB	0.117377	11364	18008	0.584653
TRAF7	0.178337		TRAF7	0.29606		GEMIN5	0.137864	9185	14550	0.584105
TBX2	0.178305		HHIPL1	0.295985		SNORD23	0.143378	8642	13688	0.583893
PYGM	0.178259		TP73	0.295958		TMEM163	0.282155	2136	3383	0.583801
LINC00870	0.17818		PLD5	0.295914		UNC13A	0.161086	7193	11391	0.583623
FUT4	0.178179		PDCD6IPP2	0.295763		COL18A1-AS1	0.138383	9134	14462	0.583315
LINC01465	0.178113		C20orf85	0.295746		PTPRA	0.253655	2828	4476	0.582744
SMOC1	0.17807		SLFN13	0.295713		ARL9	0.228404	3609	5712	0.58271
ZFYVE21	0.178061		CYP27A1	0.295665		KCNB1	0.172604	6326	10012	0.582675
NTN3	0.178036		SOX30	0.295587		FAM69B	0.51065	201	318	0.58209
EIF2S2	0.1779		DNAJC6	0.295508		CUL4A	0.130632	9941	15720	0.58133
DUSP22	0.177796		IGDCC4	0.295466		SOX11	0.098662	13785	21796	0.581139
CDK8	0.177786		MPPED2	0.295415		HLA-H	0.357914	1012	1600	0.581028
TFAP2E	0.177777		SNORA50C	0.295247		C8orf82	0.192519	5174	8180	0.580982
DTNA	0.177771		LRRC4	0.295245		MSI1	0.136451	9320	14732	0.580687
SNORD62A	0.177763		ADCK2	0.295125		CTIF	0.149758	8085	12779	0.580581
DMPK	0.1777		NUMA1	0.295079		FZD8	0.0982335	13840	21874	0.580491
PIWIL4	0.177691		DENND3	0.295029		PIWIL2	0.268895	2429	3839	0.580486
PDCD6IPP2	0.177686		ARHGAP22	0.295015		HLA-G	0.357914	1013	1601	0.580454
TACSTD2	0.177578		SERTAD4	0.295014		ATP8B3	0.307691	1663	2628	0.580277
POU6F2-AS1	0.17736		IFNL4	0.294836		ZNF414	0.155066	7665	12108	0.579648
PLCXD2	0.177313		FYN	0.294804		EAF1	0.160387	7244	11441	0.579376
ZNF876P	0.177233		SALL1	0.294748		BCL2L12	0.138827	9092	14359	0.5793
PPP1R16B	0.177201		SLC1A5	0.294738		ZNF169	0.176682	6092	9618	0.578792
JAM3	0.177157		SKOR1	0.294737		FBXO6	0.148865	8158	12876	0.578328
COL1A2	0.177106		CDC25B	0.294695		METTL6	0.160644	7226	11404	0.57819
GDNF	0.177095		CLEC14A	0.294649		SMTNL2	0.350645	1099	1734	0.577798
CAMTA1	0.177075		WDR86	0.294492		SLIT2	0.101567	13402	21145	0.57775
FRG1BP	0.177048		TYROBP	0.294451		RANBP6	0.16447	6936	10938	0.57699
SYNGR1	0.177021		LY6K	0.294423		ZNF627	0.165768	6839	10783	0.576692
CAST	0.177003		C16orf90	0.294403		SPESP1	0.266126	2505	3946	0.57525
LOC441204	0.176994		DTX4	0.294358		SOX18	0.233378	3459	5448	0.575022
HCG22	0.176936		COL27A1	0.294336		NOX5	0.266126	2506	3947	0.57502
PNMA2	0.176933		LCNL1	0.294332		RAB11FIP5	0.347167	1138	1792	0.574692
IL17RB	0.176925		SNORD60	0.294319		KDF1	0.220756	3893	6130	0.574621
OTOF	0.17692		CYR61	0.294251		PMAIP1	0.246976	3022	4757	0.574123
NDUFA4L2	0.176819		CHST5	0.294147		MIR4520-1	0.118745	11212	17645	0.57376
CYR61	0.176782		MUC4	0.294052		LAMTOR4	0.227816	3623	5701	0.573558
LINC00917	0.176758		SUGP1	0.294017		AGAP3	0.46445	335	527	0.573134
C16orf74	0.176726		SOAT2	0.293938		ICMT	0.193839	5100	8021	0.572745
PLEKHG3	0.176589		SCD5	0.293919		RUSC1-AS1	0.134741	9497	14936	0.572707
OPRL1	0.176496		LOC100129931	0.293866		FGF14	0.116596	11449	18003	0.572452
WNK2	0.176483		ZNF75A	0.293828		ZNF566	0.121127	10950	17214	0.572055
UBAP1L	0.176346		RASSF10	0.293572		ZNF69	0.123878	10652	16737	0.571254
SEC16B	0.17633		RAC3	0.293547		TAF12	0.162325	7111	11171	0.570946
DPEP1	0.176217		TIGD7	0.293529		SPHKAP	0.159157	7342	11533	0.570825
AQP4-AS1	0.176146		MIRLET7I	0.293445		ADAMTS5	0.228501	3606	5664	0.570715
LOC339593	0.176123		COL9A1	0.293391		BHLHE22	0.106733	12742	20014	0.570711
MIR4729	0.176092		CRABP1	0.293328		CNTROB	0.138561	9114	14313	0.570441
ANAPC16	0.175964		PPM1F	0.293293		ZFAND1	0.113686	11840	18583	0.56951
DHRS4L1	0.175959		SOX8	0.293273		TPRG1L	0.126949	10311	16180	0.569198
ANKRD55	0.175911		ALLC	0.293189		RPH3A	0.1857	5554	8714	0.568959
PYROXD2	0.175835		BMPR1B	0.293186		FIGLA	0.229611	3575	5607	0.568392
ARHGEF4	0.175825		CHD5	0.293133		DPYSL3	0.322408	1451	2275	0.567884
THTPA	0.175729		LINC02092	0.293131		MACF1	0.241241	3208	5028	0.567332
CEP170B	0.175691		KCNQ4	0.293119		RAD17	0.140598	8899	13946	0.567142
AHRR	0.175668		SCGB2B2	0.2931		MIR4520-2	0.118067	11290	17693	0.567139
VAT1	0.175615		PYCR2	0.293081		SLC25A10	0.458315	360	564	0.566667
HOXA-AS3	0.175604		ACOX1	0.292957		PPP1R14B	0.163388	7029	11010	0.566368
TMEM215	0.17555		C6orf201	0.292862		TXNRD3	0.272012	2356	3690	0.566214
BDKRB2	0.175518		RASD2	0.292806		IRAK2	0.136948	9275	14526	0.566146
SLC43A3	0.175426		ZNF208	0.292727		PSD	0.320728	1474	2308	0.565807
MIR5698	0.175404		SAMD11	0.292549		ST3GAL1	0.105604	12891	20178	0.565278
OLFML2B	0.175362		ZBTB16	0.292502		SPPL2B	0.245983	3056	4783	0.565118
SULT1C4	0.175324		FAM217A	0.292439		LINC01012	0.154658	7698	12048	0.565082
PADI2	0.175299		SNORA41	0.292431		PARP3	0.111741	12077	18901	0.565041
LAMC2	0.175298		FZD10	0.292406		CERS3	0.219199	3950	6181	0.56481
KIF14	0.175246		GPHA2	0.292326		INA	0.194414	5071	7935	0.56478
OVOL1	0.175182		FBLIM1	0.292312		WDR88	0.220398	3910	6118	0.564706
OPTC	0.175146		IP6K3	0.29227		AMDHD2	0.277289	2225	3481	0.564494
SYT2	0.175137		CFAP65	0.292163		IRX1	0.27516	2282	3570	0.564417
LINC01089	0.175119		IGFBP1	0.292115		SYMPK	0.12494	10546	16495	0.5641
GNG7	0.175097		CTHRC1	0.292007		HLA-E	0.220726	3895	6090	0.563543
MIR2682	0.175082		AKT1	0.291999		HOXD13	0.126587	10356	16190	0.563345
CETP	0.175058		RPN2	0.291989		RRP7BP	0.148935	8149	12733	0.562523
FXYD6-FXYD2	0.175043		THSD7A	0.291986		STK31	0.121101	10951	17109	0.562323
FXYD6	0.175043		KCNE1	0.291962		TMEM238	0.126961	10306	16101	0.562294
SLIT3	0.175		CPEB3	0.291889		EIF3K	0.137792	9193	14360	0.562058
MIR5584	0.174958		HIST1H2BM	0.291866		MIR4469	0.118153	11280	17619	0.561968
MIR5191	0.174954		SLC2A9	0.291862		CGB8	0.169312	6575	10269	0.561825
KANK1	0.1749		UNC5A	0.29181		AVPR1B	0.215479	4123	6439	0.561727
IMPDH1	0.174863		PTGS1	0.29179		BTBD6	0.118774	11207	17500	0.561524
ASB6	0.174485		LOC100130417	0.291782		FAM184B	0.235456	3381	5279	0.561372
LINC00606	0.174452		LOC574538	0.291768		C2orf40	0.230003	3561	5560	0.561359
LMNA	0.174394		CES1	0.291713		PPP3CA	0.122359	10815	16882	0.56098
ECE1	0.174334		JAZF1	0.29171		MTMR9LP	0.205384	4537	7082	0.560943
PCOLCE	0.174296		PLCB2	0.291632		ADAP2	0.180361	5880	9178	0.560884
PRODH	0.174288		ARSJ	0.291611		NPR1	0.260172	2664	4158	0.560811
DHRS4L2	0.174273		ELAVL2	0.291557		PBX4	0.262259	2606	4065	0.559862
WDR97	0.174253		FAT4	0.291555		SGK1	0.301199	1760	2745	0.559659
KRTAP12-2	0.174237		NAT8L	0.291461		CXCR5	0.235339	3388	5284	0.559622
MAGI2	0.174233		MLXIP	0.291456		HTATIP2	0.229287	3579	5581	0.559374
TRIM54	0.174161		LINC00940	0.291436		MIR4722	0.128969	10087	15728	0.559235
CDC25B	0.174137		ADAMTS3	0.291367		OXGR1	0.36051	983	1532	0.558494
SGK3	0.174033		PCDHGB7	0.291352		RNF126	0.132752	9718	15144	0.558345
TUBA3FP	0.174014		SSH1	0.291241		MIR92B	0.106681	12751	19859	0.557446
PKIA	0.17401		FRG1BP	0.291241		TDRD6	0.129218	10067	15675	0.557068
FER1L6-AS1	0.173992		LINC01191	0.291233		EPB41L4A-DT	0.111335	12136	18894	0.556856
GNG2	0.173988		NSD1	0.29118		HNRNPDL	0.111565	12099	18836	0.556823
AP1M2	0.173914		LOC375196	0.291123		MALL	0.255269	2773	4316	0.556437
HMGN3-AS1	0.173904		TCERG1L	0.291096		COL13A1	0.232999	3472	5403	0.556164
HAPLN3	0.173881		CCKBR	0.291079		RAB6B	0.247733	2994	4659	0.556112
NECTIN3	0.173817		SLC7A5	0.291046		SEL1L3	0.24544	3078	4789	0.55588
MIR4467	0.173751		PVALEF	0.291017		MYH3	0.220101	3922	6099	0.555074
FNDC11	0.173702		ANK3	0.290823		WSB1	0.141901	8775	13645	0.554986
LBX1-AS1	0.173699		PAPLN	0.290788		AKAIN1	0.165475	6860	10666	0.55481
KRTAP10-5	0.173505		PARP10	0.290724		HOOK3	0.152976	7831	12175	0.554718
GRAMD2A	0.173488		MIR4261	0.290723		MGMT	0.134313	9548	14844	0.554671
AEBP1	0.173487		PCDHGA4	0.290634		RHOF	0.223624	3781	5878	0.554615
NELFA	0.173451		KCNA7	0.290628		PLXNB2	0.315841	1551	2411	0.554481
SEMA6C	0.173447		TSPAN5	0.290602		SAMD4A	0.165042	6885	10700	0.554103
RAET1G	0.17344		DDR1	0.290587		FBXW4P1	0.288128	2017	3134	0.553793
MIR137HG	0.173401		SLC13A5	0.29051		HIF3A	0.313305	1586	2464	0.553594
CCER2	0.173321		CAVIN2	0.290468		LOC100129620	0.17035	6485	10074	0.553431
BLK	0.173317		ANKH	0.290462		AHDC1	0.132762	9716	15088	0.552902
KCNAB2	0.173288		TINAGL1	0.290432		ARHGEF16	0.275278	2279	3539	0.552874
FOXD2	0.173269		CHDH	0.290427		CLUH	0.220389	3911	6072	0.552544
CSMD2	0.173268		SNORA63	0.290401		SELENOM	0.1633	7035	10920	0.552239
C16orf82	0.173248		LRMDA	0.290135		MATK	0.25367	2827	4388	0.552175
PKP1	0.173242		CDK5R1	0.290117		PLPP4	0.320308	1478	2294	0.552097
ZNF14	0.173227		SYNE1	0.29007		ZMYND12	0.141541	8804	13664	0.552022
OSBPL8	0.173226		LYSMD4	0.290046		TPRN	0.215707	4111	6380	0.551934
ITGAL	0.173149		CAST	0.289974		FAM19A4	0.162494	7097	11014	0.551923
DLX5	0.173023		LATS2	0.289898		ZNF239	0.211459	4282	6645	0.551845
GJA5	0.172984		LRFN2	0.289829		PPCS	0.142241	8735	13553	0.551574
DISC2	0.17297		MIR5008	0.28977		BTBD1	0.143934	8580	13312	0.551515
SKAP1	0.172963		LINC01940	0.289744		SUSD6	0.119945	11077	17185	0.551413
CILP	0.172914		MYT1	0.289739		ALOX15P1	0.116217	11496	17834	0.551322
CREB3L1	0.172865		GABRG1	0.28967		LOC100129534	0.20898	4393	6812	0.550649
CNMD	0.172772		SULT1A1	0.289638		CFAP20	0.10339	13176	20428	0.550395
NAA38	0.172655		LOC150935	0.28957		MRPS31	0.135175	9446	14638	0.549651
MRPL23-AS1	0.172651		WDR86-AS1	0.28947		NACC2	0.110735	12230	18948	0.549305
PTPRVP	0.17264		EPHA8	0.289466		SLC35D3	0.206993	4468	6922	0.549239
PCBP4	0.172636		MUSTN1	0.289367		MAPT-AS1	0.0977172	13914	21554	0.549087
SOX30	0.17259		CFAP100	0.289335		DLX2	0.141549	8803	13636	0.549017
DACT1	0.172587		C9orf62	0.289293		SALL3	0.117095	11394	17649	0.548973
HIGD1A	0.172582		TRHDE-AS1	0.289202		PLEKHN1	0.16898	6604	10229	0.54891
AQP5	0.172524		SYN2	0.289172		KCNQ3	0.126012	10410	16121	0.548607
RNF224	0.172504		CFLAR	0.289168		ZNF717	0.190006	5326	8247	0.548442
TNFSF15	0.172482		ZDHHC11	0.289166		FAM160B2	0.200107	4790	7414	0.547808
KCNK6	0.172364		AGPAT3	0.289101		RBAKDN	0.183896	5659	8759	0.5478
[truncated: 20,302 more rows]

## Sheet: ATRT-884-top-200-GSEA
ATRT-884-VS-Normal-fetal-brain
Overlap Results
Collection(s):	C2, C5
# overlaps shown:	10
# genesets in collections:	23789
# genes in comparison (n):	196
# genes in universe (N):	43414
Gene Set Name	# Genes in Gene Set (K)	Description	# Genes in Overlap (k)	k/K	p-value	FDR q-value
BENPORATH_EED_TARGETS	1059	Set 'Eed targets': genes identified by ChIP on chip as targets of the Polycomb protein EED [GeneID=8726] in human embryonic stem cells.	72	0.068	2.25e-64	5.36e-60
BENPORATH_ES_WITH_H3K27ME3	1115	Set 'H3K27 bound': genes posessing the trimethylated H3K27 (H3K27me3) mark in their promoters in human embryonic stem cells, as identified by ChIP on chip.	72	0.0646	8.88e-63	1.06e-58
BENPORATH_SUZ12_TARGETS	1035	Set 'Suz12 targets': genes identified by ChIP on chip as targets of the Polycomb protein SUZ12 [GeneID=23512] in human embryonic stem cells.	68	0.0657	1.55e-59	1.03e-55
BENPORATH_PRC2_TARGETS	650	Set 'PRC2 targets': Polycomb Repression Complex 2 (PRC) targets; identified by ChIP on chip on human embryonic stem cells as genes that: posess the trimethylated H3K27 mark in their promoters and are bound by SUZ12 [GeneID=23512] and EED [GeneID=8726] Polycomb proteins.	59	0.0908	1.74e-59	1.03e-55
GOMF_SEQUENCE_SPECIFIC_DNA_BINDING	1623	Binding to DNA of a specific nucleotide composition, e.g. GC-rich DNA binding, or with a specific sequence motif or type of DNA e.g. promotor binding or rDNA binding. [GOC:jl]	65	0.04	3.1e-43	1.47e-39
GOMF_TRANSCRIPTION_REGULATOR_ACTIVITY	1943	A molecular function that controls the rate, timing and/or magnitude of gene transcription. The function of transcriptional regulators is to modulate gene expression at the transcription step so that they are expressed in the right cell at the right time and in the right amount throughout the life of the cell and the organism. Genes are transcriptional units, and include bacterial operons. [GOC:p…	68	0.035	1.17e-41	4.62e-38
MEISSNER_BRAIN_HCP_WITH_H3K27ME3	272	Genes with high-CpG-density promoters (HCP) bearing the H3K27 tri-methylation (H3K27me3) mark in brain.	35	0.1287	2.21e-40	7.51e-37
GOMF_RNA_POLYMERASE_II_TRANSCRIPTION_REGULATORY_REGION_SEQUENCE_SPECIFIC_DNA_BINDING	1331	Binding to a specific sequence of DNA that is part of a regulatory region that controls the transcription of a gene or cistron by RNA polymerase II. [GOC:txnOH]	58	0.0436	2.67e-40	7.94e-37
GOMF_DNA_BINDING_TRANSCRIPTION_FACTOR_ACTIVITY	1406	A transcription regulator activity that modulates transcription of gene sets via selective and non-covalent binding to a specific double-stranded genomic DNA sequence (sometimes referred to as a motif) within a cis-regulatory region. Regulatory regions include promoters (proximal and distal) and enhancers. Genes are transcriptional units, and include bacterial operons. [GOC:txnOH-2018]	59	0.042	4.06e-40	1.07e-36
GOCC_CHROMATIN	1422	The ordered and organized complex of DNA, protein, and sometimes RNA, that forms the chromosome. [GOC:elh, PMID:20404130]	57	0.0401	1.28e-37	3.05e-34
Gene/Gene Set Overlap Matrix
Entrez Gene Id	Gene Symbol	Gene Description	BENPORATH_EED_TARGETS	BENPORATH_ES_WITH_H3K27ME3	BENPORATH_SUZ12_TARGETS	BENPORATH_PRC2_TARGETS	GOMF_SEQUENCE_SPECIFIC_DNA_BINDING	GOMF_TRANSCRIPTION_REGULATOR_ACTIVITY	MEISSNER_BRAIN_HCP_WITH_H3K27ME3	GOMF_RNA_POLYMERASE_II_TRANSCRIPTION_REGULATORY_REGION_SEQUENCE_SPECIFIC_DNA_BINDING	GOMF_DNA_BINDING_TRANSCRIPTION_FACTOR_ACTIVITY	GOCC_CHROMATIN
6928	HNF1B	HNF1 homeobox B [Source:HGNC Symbol;Acc:HGNC:11630]	BENPORATH_EED_TARGETS	BENPORATH_ES_WITH_H3K27ME3	BENPORATH_SUZ12_TARGETS	BENPORATH_PRC2_TARGETS	GOMF_SEQUENCE_SPECIFIC_DNA_BINDING	GOMF_TRANSCRIPTION_REGULATOR_ACTIVITY	MEISSNER_BRAIN_HCP_WITH_H3K27ME3	GOMF_RNA_POLYMERASE_II_TRANSCRIPTION_REGULATORY_REGION_SEQUENCE_SPECIFIC_DNA_BINDING	GOMF_DNA_BINDING_TRANSCRIPTION_FACTOR_ACTIVITY	GOCC_CHROMATIN
1045	CDX2	caudal type homeobox 2 [Source:HGNC Symbol;Acc:HGNC:1806]	BENPORATH_EED_TARGETS	BENPORATH_ES_WITH_H3K27ME3	BENPORATH_SUZ12_TARGETS	BENPORATH_PRC2_TARGETS	GOMF_SEQUENCE_SPECIFIC_DNA_BINDING	GOMF_TRANSCRIPTION_REGULATOR_ACTIVITY	MEISSNER_BRAIN_HCP_WITH_H3K27ME3	GOMF_RNA_POLYMERASE_II_TRANSCRIPTION_REGULATORY_REGION_SEQUENCE_SPECIFIC_DNA_BINDING	GOMF_DNA_BINDING_TRANSCRIPTION_FACTOR_ACTIVITY	GOCC_CHROMATIN
50674	NEUROG3	neurogenin 3 [Source:HGNC Symbol;Acc:HGNC:13806]	BENPORATH_EED_TARGETS	BENPORATH_ES_WITH_H3K27ME3	BENPORATH_SUZ12_TARGETS	BENPORATH_PRC2_TARGETS	GOMF_SEQUENCE_SPECIFIC_DNA_BINDING	GOMF_TRANSCRIPTION_REGULATOR_ACTIVITY	MEISSNER_BRAIN_HCP_WITH_H3K27ME3	GOMF_RNA_POLYMERASE_II_TRANSCRIPTION_REGULATORY_REGION_SEQUENCE_SPECIFIC_DNA_BINDING	GOMF_DNA_BINDING_TRANSCRIPTION_FACTOR_ACTIVITY	GOCC_CHROMATIN
10736	SIX2	SIX homeobox 2 [Source:HGNC Symbol;Acc:HGNC:10888]	BENPORATH_EED_TARGETS	BENPORATH_ES_WITH_H3K27ME3	BENPORATH_SUZ12_TARGETS	BENPORATH_PRC2_TARGETS	GOMF_SEQUENCE_SPECIFIC_DNA_BINDING	GOMF_TRANSCRIPTION_REGULATOR_ACTIVITY	MEISSNER_BRAIN_HCP_WITH_H3K27ME3	GOMF_RNA_POLYMERASE_II_TRANSCRIPTION_REGULATORY_REGION_SEQUENCE_SPECIFIC_DNA_BINDING	GOMF_DNA_BINDING_TRANSCRIPTION_FACTOR_ACTIVITY	GOCC_CHROMATIN
1747	DLX3	distal-less homeobox 3 [Source:HGNC Symbol;Acc:HGNC:2916]	BENPORATH_EED_TARGETS	BENPORATH_ES_WITH_H3K27ME3	BENPORATH_SUZ12_TARGETS	BENPORATH_PRC2_TARGETS	GOMF_SEQUENCE_SPECIFIC_DNA_BINDING	GOMF_TRANSCRIPTION_REGULATOR_ACTIVITY	MEISSNER_BRAIN_HCP_WITH_H3K27ME3	GOMF_RNA_POLYMERASE_II_TRANSCRIPTION_REGULATORY_REGION_SEQUENCE_SPECIFIC_DNA_BINDING	GOMF_DNA_BINDING_TRANSCRIPTION_FACTOR_ACTIVITY	GOCC_CHROMATIN
4654	MYOD1	myogenic differentiation 1 [Source:HGNC Symbol;Acc:HGNC:7611]	BENPORATH_EED_TARGETS	BENPORATH_ES_WITH_H3K27ME3	BENPORATH_SUZ12_TARGETS	BENPORATH_PRC2_TARGETS	GOMF_SEQUENCE_SPECIFIC_DNA_BINDING	GOMF_TRANSCRIPTION_REGULATOR_ACTIVITY	MEISSNER_BRAIN_HCP_WITH_H3K27ME3	GOMF_RNA_POLYMERASE_II_TRANSCRIPTION_REGULATORY_REGION_SEQUENCE_SPECIFIC_DNA_BINDING	GOMF_DNA_BINDING_TRANSCRIPTION_FACTOR_ACTIVITY	GOCC_CHROMATIN
145258	GSC	goosecoid homeobox [Source:HGNC Symbol;Acc:HGNC:4612]	BENPORATH_EED_TARGETS	BENPORATH_ES_WITH_H3K27ME3	BENPORATH_SUZ12_TARGETS	BENPORATH_PRC2_TARGETS	GOMF_SEQUENCE_SPECIFIC_DNA_BINDING	GOMF_TRANSCRIPTION_REGULATOR_ACTIVITY	MEISSNER_BRAIN_HCP_WITH_H3K27ME3	GOMF_RNA_POLYMERASE_II_TRANSCRIPTION_REGULATORY_REGION_SEQUENCE_SPECIFIC_DNA_BINDING	GOMF_DNA_BINDING_TRANSCRIPTION_FACTOR_ACTIVITY	GOCC_CHROMATIN
25806	VAX2	ventral anterior homeobox 2 [Source:HGNC Symbol;Acc:HGNC:12661]	BENPORATH_EED_TARGETS	BENPORATH_ES_WITH_H3K27ME3	BENPORATH_SUZ12_TARGETS	BENPORATH_PRC2_TARGETS	GOMF_SEQUENCE_SPECIFIC_DNA_BINDING	GOMF_TRANSCRIPTION_REGULATOR_ACTIVITY	MEISSNER_BRAIN_HCP_WITH_H3K27ME3	GOMF_RNA_POLYMERASE_II_TRANSCRIPTION_REGULATORY_REGION_SEQUENCE_SPECIFIC_DNA_BINDING	GOMF_DNA_BINDING_TRANSCRIPTION_FACTOR_ACTIVITY	GOCC_CHROMATIN
1748	DLX4	distal-less homeobox 4 [Source:HGNC Symbol;Acc:HGNC:2917]	BENPORATH_EED_TARGETS	BENPORATH_ES_WITH_H3K27ME3	BENPORATH_SUZ12_TARGETS	BENPORATH_PRC2_TARGETS	GOMF_SEQUENCE_SPECIFIC_DNA_BINDING	GOMF_TRANSCRIPTION_REGULATOR_ACTIVITY	MEISSNER_BRAIN_HCP_WITH_H3K27ME3	GOMF_RNA_POLYMERASE_II_TRANSCRIPTION_REGULATORY_REGION_SEQUENCE_SPECIFIC_DNA_BINDING	GOMF_DNA_BINDING_TRANSCRIPTION_FACTOR_ACTIVITY	GOCC_CHROMATIN
3222	HOXC5	homeobox C5 [Source:HGNC Symbol;Acc:HGNC:5127]	BENPORATH_EED_TARGETS	BENPORATH_ES_WITH_H3K27ME3	BENPORATH_SUZ12_TARGETS	BENPORATH_PRC2_TARGETS	GOMF_SEQUENCE_SPECIFIC_DNA_BINDING	GOMF_TRANSCRIPTION_REGULATOR_ACTIVITY	MEISSNER_BRAIN_HCP_WITH_H3K27ME3	GOMF_RNA_POLYMERASE_II_TRANSCRIPTION_REGULATORY_REGION_SEQUENCE_SPECIFIC_DNA_BINDING	GOMF_DNA_BINDING_TRANSCRIPTION_FACTOR_ACTIVITY	GOCC_CHROMATIN
2300	FOXL1	forkhead box L1 [Source:HGNC Symbol;Acc:HGNC:3817]	BENPORATH_EED_TARGETS	BENPORATH_ES_WITH_H3K27ME3	BENPORATH_SUZ12_TARGETS	BENPORATH_PRC2_TARGETS	GOMF_SEQUENCE_SPECIFIC_DNA_BINDING	GOMF_TRANSCRIPTION_REGULATOR_ACTIVITY	MEISSNER_BRAIN_HCP_WITH_H3K27ME3	GOMF_RNA_POLYMERASE_II_TRANSCRIPTION_REGULATORY_REGION_SEQUENCE_SPECIFIC_DNA_BINDING	GOMF_DNA_BINDING_TRANSCRIPTION_FACTOR_ACTIVITY	GOCC_CHROMATIN
60529	ALX4	ALX homeobox 4 [Source:HGNC Symbol;Acc:HGNC:450]	BENPORATH_EED_TARGETS	BENPORATH_ES_WITH_H3K27ME3	BENPORATH_SUZ12_TARGETS	BENPORATH_PRC2_TARGETS	GOMF_SEQUENCE_SPECIFIC_DNA_BINDING	GOMF_TRANSCRIPTION_REGULATOR_ACTIVITY	MEISSNER_BRAIN_HCP_WITH_H3K27ME3	GOMF_RNA_POLYMERASE_II_TRANSCRIPTION_REGULATORY_REGION_SEQUENCE_SPECIFIC_DNA_BINDING	GOMF_DNA_BINDING_TRANSCRIPTION_FACTOR_ACTIVITY	GOCC_CHROMATIN
401	PHOX2A	paired like homeobox 2A [Source:HGNC Symbol;Acc:HGNC:691]	BENPORATH_EED_TARGETS	BENPORATH_ES_WITH_H3K27ME3	BENPORATH_SUZ12_TARGETS	BENPORATH_PRC2_TARGETS	GOMF_SEQUENCE_SPECIFIC_DNA_BINDING	GOMF_TRANSCRIPTION_REGULATOR_ACTIVITY	MEISSNER_BRAIN_HCP_WITH_H3K27ME3	GOMF_RNA_POLYMERASE_II_TRANSCRIPTION_REGULATORY_REGION_SEQUENCE_SPECIFIC_DNA_BINDING	GOMF_DNA_BINDING_TRANSCRIPTION_FACTOR_ACTIVITY	GOCC_CHROMATIN
3167	HMX2	H6 family homeobox 2 [Source:HGNC Symbol;Acc:HGNC:5018]	BENPORATH_EED_TARGETS	BENPORATH_ES_WITH_H3K27ME3	BENPORATH_SUZ12_TARGETS	BENPORATH_PRC2_TARGETS	GOMF_SEQUENCE_SPECIFIC_DNA_BINDING	GOMF_TRANSCRIPTION_REGULATOR_ACTIVITY	MEISSNER_BRAIN_HCP_WITH_H3K27ME3	GOMF_RNA_POLYMERASE_II_TRANSCRIPTION_REGULATORY_REGION_SEQUENCE_SPECIFIC_DNA_BINDING	GOMF_DNA_BINDING_TRANSCRIPTION_FACTOR_ACTIVITY	GOCC_CHROMATIN
6493	SIM2	SIM bHLH transcription factor 2 [Source:HGNC Symbol;Acc:HGNC:10883]	BENPORATH_EED_TARGETS	BENPORATH_ES_WITH_H3K27ME3	BENPORATH_SUZ12_TARGETS	BENPORATH_PRC2_TARGETS	GOMF_SEQUENCE_SPECIFIC_DNA_BINDING	GOMF_TRANSCRIPTION_REGULATOR_ACTIVITY	MEISSNER_BRAIN_HCP_WITH_H3K27ME3	GOMF_RNA_POLYMERASE_II_TRANSCRIPTION_REGULATORY_REGION_SEQUENCE_SPECIFIC_DNA_BINDING	GOMF_DNA_BINDING_TRANSCRIPTION_FACTOR_ACTIVITY	GOCC_CHROMATIN
23440	OTP	orthopedia homeobox [Source:HGNC Symbol;Acc:HGNC:8518]	BENPORATH_EED_TARGETS	BENPORATH_ES_WITH_H3K27ME3	BENPORATH_SUZ12_TARGETS	BENPORATH_PRC2_TARGETS	GOMF_SEQUENCE_SPECIFIC_DNA_BINDING	GOMF_TRANSCRIPTION_REGULATOR_ACTIVITY	MEISSNER_BRAIN_HCP_WITH_H3K27ME3	GOMF_RNA_POLYMERASE_II_TRANSCRIPTION_REGULATORY_REGION_SEQUENCE_SPECIFIC_DNA_BINDING	GOMF_DNA_BINDING_TRANSCRIPTION_FACTOR_ACTIVITY	GOCC_CHROMATIN
340784	HMX3	H6 family homeobox 3 [Source:HGNC Symbol;Acc:HGNC:5019]	BENPORATH_EED_TARGETS	BENPORATH_ES_WITH_H3K27ME3	BENPORATH_SUZ12_TARGETS	BENPORATH_PRC2_TARGETS	GOMF_SEQUENCE_SPECIFIC_DNA_BINDING	GOMF_TRANSCRIPTION_REGULATOR_ACTIVITY	MEISSNER_BRAIN_HCP_WITH_H3K27ME3	GOMF_RNA_POLYMERASE_II_TRANSCRIPTION_REGULATORY_REGION_SEQUENCE_SPECIFIC_DNA_BINDING	GOMF_DNA_BINDING_TRANSCRIPTION_FACTOR_ACTIVITY	GOCC_CHROMATIN
56033	BARX1	BARX homeobox 1 [Source:HGNC Symbol;Acc:HGNC:955]	BENPORATH_EED_TARGETS	BENPORATH_ES_WITH_H3K27ME3	BENPORATH_SUZ12_TARGETS	BENPORATH_PRC2_TARGETS	GOMF_SEQUENCE_SPECIFIC_DNA_BINDING	GOMF_TRANSCRIPTION_REGULATOR_ACTIVITY	MEISSNER_BRAIN_HCP_WITH_H3K27ME3	GOMF_RNA_POLYMERASE_II_TRANSCRIPTION_REGULATORY_REGION_SEQUENCE_SPECIFIC_DNA_BINDING	GOMF_DNA_BINDING_TRANSCRIPTION_FACTOR_ACTIVITY	GOCC_CHROMATIN
10660	LBX1	ladybird homeobox 1 [Source:HGNC Symbol;Acc:HGNC:16960]	BENPORATH_EED_TARGETS	BENPORATH_ES_WITH_H3K27ME3	BENPORATH_SUZ12_TARGETS	BENPORATH_PRC2_TARGETS	GOMF_SEQUENCE_SPECIFIC_DNA_BINDING	GOMF_TRANSCRIPTION_REGULATOR_ACTIVITY	MEISSNER_BRAIN_HCP_WITH_H3K27ME3		GOMF_DNA_BINDING_TRANSCRIPTION_FACTOR_ACTIVITY	GOCC_CHROMATIN
170825	GSX2	GS homeobox 2 [Source:HGNC Symbol;Acc:HGNC:24959]	BENPORATH_EED_TARGETS	BENPORATH_ES_WITH_H3K27ME3	BENPORATH_SUZ12_TARGETS	BENPORATH_PRC2_TARGETS	GOMF_SEQUENCE_SPECIFIC_DNA_BINDING	GOMF_TRANSCRIPTION_REGULATOR_ACTIVITY	MEISSNER_BRAIN_HCP_WITH_H3K27ME3		GOMF_DNA_BINDING_TRANSCRIPTION_FACTOR_ACTIVITY	GOCC_CHROMATIN
2627	GATA6	GATA binding protein 6 [Source:HGNC Symbol;Acc:HGNC:4174]	BENPORATH_EED_TARGETS	BENPORATH_ES_WITH_H3K27ME3	BENPORATH_SUZ12_TARGETS	BENPORATH_PRC2_TARGETS	GOMF_SEQUENCE_SPECIFIC_DNA_BINDING	GOMF_TRANSCRIPTION_REGULATOR_ACTIVITY		GOMF_RNA_POLYMERASE_II_TRANSCRIPTION_REGULATORY_REGION_SEQUENCE_SPECIFIC_DNA_BINDING	GOMF_DNA_BINDING_TRANSCRIPTION_FACTOR_ACTIVITY	GOCC_CHROMATIN
9935	MAFB	MAF bZIP transcription factor B [Source:HGNC Symbol;Acc:HGNC:6408]	BENPORATH_EED_TARGETS	BENPORATH_ES_WITH_H3K27ME3	BENPORATH_SUZ12_TARGETS	BENPORATH_PRC2_TARGETS	GOMF_SEQUENCE_SPECIFIC_DNA_BINDING	GOMF_TRANSCRIPTION_REGULATOR_ACTIVITY		GOMF_RNA_POLYMERASE_II_TRANSCRIPTION_REGULATORY_REGION_SEQUENCE_SPECIFIC_DNA_BINDING	GOMF_DNA_BINDING_TRANSCRIPTION_FACTOR_ACTIVITY	GOCC_CHROMATIN
79191	IRX3	iroquois homeobox 3 [Source:HGNC Symbol;Acc:HGNC:14360]	BENPORATH_EED_TARGETS	BENPORATH_ES_WITH_H3K27ME3	BENPORATH_SUZ12_TARGETS	BENPORATH_PRC2_TARGETS	GOMF_SEQUENCE_SPECIFIC_DNA_BINDING	GOMF_TRANSCRIPTION_REGULATOR_ACTIVITY		GOMF_RNA_POLYMERASE_II_TRANSCRIPTION_REGULATORY_REGION_SEQUENCE_SPECIFIC_DNA_BINDING	GOMF_DNA_BINDING_TRANSCRIPTION_FACTOR_ACTIVITY	GOCC_CHROMATIN
6496	SIX3	SIX homeobox 3 [Source:HGNC Symbol;Acc:HGNC:10889]	BENPORATH_EED_TARGETS	BENPORATH_ES_WITH_H3K27ME3	BENPORATH_SUZ12_TARGETS	BENPORATH_PRC2_TARGETS	GOMF_SEQUENCE_SPECIFIC_DNA_BINDING	GOMF_TRANSCRIPTION_REGULATOR_ACTIVITY		GOMF_RNA_POLYMERASE_II_TRANSCRIPTION_REGULATORY_REGION_SEQUENCE_SPECIFIC_DNA_BINDING	GOMF_DNA_BINDING_TRANSCRIPTION_FACTOR_ACTIVITY	GOCC_CHROMATIN
83595	SOX7	SRY-box transcription factor 7 [Source:HGNC Symbol;Acc:HGNC:18196]	BENPORATH_EED_TARGETS	BENPORATH_ES_WITH_H3K27ME3	BENPORATH_SUZ12_TARGETS	BENPORATH_PRC2_TARGETS	GOMF_SEQUENCE_SPECIFIC_DNA_BINDING	GOMF_TRANSCRIPTION_REGULATOR_ACTIVITY		GOMF_RNA_POLYMERASE_II_TRANSCRIPTION_REGULATORY_REGION_SEQUENCE_SPECIFIC_DNA_BINDING	GOMF_DNA_BINDING_TRANSCRIPTION_FACTOR_ACTIVITY	GOCC_CHROMATIN
10215	OLIG2	oligodendrocyte transcription factor 2 [Source:HGNC Symbol;Acc:HGNC:9398]	BENPORATH_EED_TARGETS	BENPORATH_ES_WITH_H3K27ME3	BENPORATH_SUZ12_TARGETS	BENPORATH_PRC2_TARGETS	GOMF_SEQUENCE_SPECIFIC_DNA_BINDING	GOMF_TRANSCRIPTION_REGULATOR_ACTIVITY		GOMF_RNA_POLYMERASE_II_TRANSCRIPTION_REGULATORY_REGION_SEQUENCE_SPECIFIC_DNA_BINDING	GOMF_DNA_BINDING_TRANSCRIPTION_FACTOR_ACTIVITY	GOCC_CHROMATIN
5077	PAX3	paired box 3 [Source:HGNC Symbol;Acc:HGNC:8617]	BENPORATH_EED_TARGETS	BENPORATH_ES_WITH_H3K27ME3	BENPORATH_SUZ12_TARGETS	BENPORATH_PRC2_TARGETS	GOMF_SEQUENCE_SPECIFIC_DNA_BINDING	GOMF_TRANSCRIPTION_REGULATOR_ACTIVITY		GOMF_RNA_POLYMERASE_II_TRANSCRIPTION_REGULATORY_REGION_SEQUENCE_SPECIFIC_DNA_BINDING	GOMF_DNA_BINDING_TRANSCRIPTION_FACTOR_ACTIVITY	GOCC_CHROMATIN
84504	NKX6-2	NK6 homeobox 2 [Source:HGNC Symbol;Acc:HGNC:19321]	BENPORATH_EED_TARGETS	BENPORATH_ES_WITH_H3K27ME3	BENPORATH_SUZ12_TARGETS	BENPORATH_PRC2_TARGETS	GOMF_SEQUENCE_SPECIFIC_DNA_BINDING	GOMF_TRANSCRIPTION_REGULATOR_ACTIVITY		GOMF_RNA_POLYMERASE_II_TRANSCRIPTION_REGULATORY_REGION_SEQUENCE_SPECIFIC_DNA_BINDING	GOMF_DNA_BINDING_TRANSCRIPTION_FACTOR_ACTIVITY	GOCC_CHROMATIN
10265	IRX5	iroquois homeobox 5 [Source:HGNC Symbol;Acc:HGNC:14361]	BENPORATH_EED_TARGETS	BENPORATH_ES_WITH_H3K27ME3	BENPORATH_SUZ12_TARGETS	BENPORATH_PRC2_TARGETS	GOMF_SEQUENCE_SPECIFIC_DNA_BINDING	GOMF_TRANSCRIPTION_REGULATOR_ACTIVITY		GOMF_RNA_POLYMERASE_II_TRANSCRIPTION_REGULATORY_REGION_SEQUENCE_SPECIFIC_DNA_BINDING	GOMF_DNA_BINDING_TRANSCRIPTION_FACTOR_ACTIVITY	GOCC_CHROMATIN
5083	PAX9	paired box 9 [Source:HGNC Symbol;Acc:HGNC:8623]	BENPORATH_EED_TARGETS	BENPORATH_ES_WITH_H3K27ME3	BENPORATH_SUZ12_TARGETS	BENPORATH_PRC2_TARGETS	GOMF_SEQUENCE_SPECIFIC_DNA_BINDING	GOMF_TRANSCRIPTION_REGULATOR_ACTIVITY		GOMF_RNA_POLYMERASE_II_TRANSCRIPTION_REGULATORY_REGION_SEQUENCE_SPECIFIC_DNA_BINDING	GOMF_DNA_BINDING_TRANSCRIPTION_FACTOR_ACTIVITY	GOCC_CHROMATIN
474	ATOH1	atonal bHLH transcription factor 1 [Source:HGNC Symbol;Acc:HGNC:797]	BENPORATH_EED_TARGETS	BENPORATH_ES_WITH_H3K27ME3	BENPORATH_SUZ12_TARGETS	BENPORATH_PRC2_TARGETS	GOMF_SEQUENCE_SPECIFIC_DNA_BINDING	GOMF_TRANSCRIPTION_REGULATOR_ACTIVITY		GOMF_RNA_POLYMERASE_II_TRANSCRIPTION_REGULATORY_REGION_SEQUENCE_SPECIFIC_DNA_BINDING	GOMF_DNA_BINDING_TRANSCRIPTION_FACTOR_ACTIVITY	GOCC_CHROMATIN
159296	NKX2-3	NK2 homeobox 3 [Source:HGNC Symbol;Acc:HGNC:7836]	BENPORATH_EED_TARGETS	BENPORATH_ES_WITH_H3K27ME3	BENPORATH_SUZ12_TARGETS	BENPORATH_PRC2_TARGETS	GOMF_SEQUENCE_SPECIFIC_DNA_BINDING	GOMF_TRANSCRIPTION_REGULATOR_ACTIVITY		GOMF_RNA_POLYMERASE_II_TRANSCRIPTION_REGULATORY_REGION_SEQUENCE_SPECIFIC_DNA_BINDING	GOMF_DNA_BINDING_TRANSCRIPTION_FACTOR_ACTIVITY	GOCC_CHROMATIN
3299	HSF4	heat shock transcription factor 4 [Source:HGNC Symbol;Acc:HGNC:5227]	BENPORATH_EED_TARGETS	BENPORATH_ES_WITH_H3K27ME3	BENPORATH_SUZ12_TARGETS	BENPORATH_PRC2_TARGETS	GOMF_SEQUENCE_SPECIFIC_DNA_BINDING	GOMF_TRANSCRIPTION_REGULATOR_ACTIVITY		GOMF_RNA_POLYMERASE_II_TRANSCRIPTION_REGULATORY_REGION_SEQUENCE_SPECIFIC_DNA_BINDING	GOMF_DNA_BINDING_TRANSCRIPTION_FACTOR_ACTIVITY	GOCC_CHROMATIN
200350	FOXD4L1	forkhead box D4 like 1 [Source:HGNC Symbol;Acc:HGNC:18521]	BENPORATH_EED_TARGETS	BENPORATH_ES_WITH_H3K27ME3	BENPORATH_SUZ12_TARGETS	BENPORATH_PRC2_TARGETS	GOMF_SEQUENCE_SPECIFIC_DNA_BINDING	GOMF_TRANSCRIPTION_REGULATOR_ACTIVITY		GOMF_RNA_POLYMERASE_II_TRANSCRIPTION_REGULATORY_REGION_SEQUENCE_SPECIFIC_DNA_BINDING	GOMF_DNA_BINDING_TRANSCRIPTION_FACTOR_ACTIVITY	GOCC_CHROMATIN
55079	FEZF2	FEZ family zinc finger 2 [Source:HGNC Symbol;Acc:HGNC:13506]	BENPORATH_EED_TARGETS	BENPORATH_ES_WITH_H3K27ME3	BENPORATH_SUZ12_TARGETS	BENPORATH_PRC2_TARGETS	GOMF_SEQUENCE_SPECIFIC_DNA_BINDING	GOMF_TRANSCRIPTION_REGULATOR_ACTIVITY		GOMF_RNA_POLYMERASE_II_TRANSCRIPTION_REGULATORY_REGION_SEQUENCE_SPECIFIC_DNA_BINDING	GOMF_DNA_BINDING_TRANSCRIPTION_FACTOR_ACTIVITY
9423	NTN1	netrin 1 [Source:HGNC Symbol;Acc:HGNC:8029]	BENPORATH_EED_TARGETS	BENPORATH_ES_WITH_H3K27ME3	BENPORATH_SUZ12_TARGETS	BENPORATH_PRC2_TARGETS	GOMF_SEQUENCE_SPECIFIC_DNA_BINDING	GOMF_TRANSCRIPTION_REGULATOR_ACTIVITY		GOMF_RNA_POLYMERASE_II_TRANSCRIPTION_REGULATORY_REGION_SEQUENCE_SPECIFIC_DNA_BINDING	GOMF_DNA_BINDING_TRANSCRIPTION_FACTOR_ACTIVITY
89780	WNT3A	Wnt family member 3A [Source:HGNC Symbol;Acc:HGNC:15983]	BENPORATH_EED_TARGETS	BENPORATH_ES_WITH_H3K27ME3	BENPORATH_SUZ12_TARGETS	BENPORATH_PRC2_TARGETS		GOMF_TRANSCRIPTION_REGULATOR_ACTIVITY	MEISSNER_BRAIN_HCP_WITH_H3K27ME3
151449	GDF7	growth differentiation factor 7 [Source:HGNC Symbol;Acc:HGNC:4222]	BENPORATH_EED_TARGETS	BENPORATH_ES_WITH_H3K27ME3	BENPORATH_SUZ12_TARGETS	BENPORATH_PRC2_TARGETS			MEISSNER_BRAIN_HCP_WITH_H3K27ME3
1592	CYP26A1	cytochrome P450 family 26 subfamily A member 1 [Source:HGNC Symbol;Acc:HGNC:2603]	BENPORATH_EED_TARGETS	BENPORATH_ES_WITH_H3K27ME3	BENPORATH_SUZ12_TARGETS	BENPORATH_PRC2_TARGETS			MEISSNER_BRAIN_HCP_WITH_H3K27ME3
7349	UCN	urocortin [Source:HGNC Symbol;Acc:HGNC:12516]	BENPORATH_EED_TARGETS	BENPORATH_ES_WITH_H3K27ME3	BENPORATH_SUZ12_TARGETS	BENPORATH_PRC2_TARGETS
1412	CRYBA2	crystallin beta A2 [Source:HGNC Symbol;Acc:HGNC:2395]	BENPORATH_EED_TARGETS	BENPORATH_ES_WITH_H3K27ME3	BENPORATH_SUZ12_TARGETS	BENPORATH_PRC2_TARGETS
9953	HS3ST3B1	heparan sulfate-glucosamine 3-sulfotransferase 3B1 [Source:HGNC Symbol;Acc:HGNC:5198]	BENPORATH_EED_TARGETS	BENPORATH_ES_WITH_H3K27ME3	BENPORATH_SUZ12_TARGETS	BENPORATH_PRC2_TARGETS
869	CBLN1	cerebellin 1 precursor [Source:HGNC Symbol;Acc:HGNC:1543]	BENPORATH_EED_TARGETS	BENPORATH_ES_WITH_H3K27ME3	BENPORATH_SUZ12_TARGETS	BENPORATH_PRC2_TARGETS
11211	FZD10	frizzled class receptor 10 [Source:HGNC Symbol;Acc:HGNC:4039]	BENPORATH_EED_TARGETS	BENPORATH_ES_WITH_H3K27ME3	BENPORATH_SUZ12_TARGETS	BENPORATH_PRC2_TARGETS
150	ADRA2A	adrenoceptor alpha 2A [Source:HGNC Symbol;Acc:HGNC:281]	BENPORATH_EED_TARGETS	BENPORATH_ES_WITH_H3K27ME3	BENPORATH_SUZ12_TARGETS	BENPORATH_PRC2_TARGETS
7056	THBD	thrombomodulin [Source:HGNC Symbol;Acc:HGNC:11784]	BENPORATH_EED_TARGETS	BENPORATH_ES_WITH_H3K27ME3	BENPORATH_SUZ12_TARGETS	BENPORATH_PRC2_TARGETS
129804	FBLN7	fibulin 7 [Source:HGNC Symbol;Acc:HGNC:26740]	BENPORATH_EED_TARGETS	BENPORATH_ES_WITH_H3K27ME3	BENPORATH_SUZ12_TARGETS	BENPORATH_PRC2_TARGETS
23416	KCNH3	potassium voltage-gated channel subfamily H member 3 [Source:HGNC Symbol;Acc:HGNC:6252]	BENPORATH_EED_TARGETS	BENPORATH_ES_WITH_H3K27ME3	BENPORATH_SUZ12_TARGETS	BENPORATH_PRC2_TARGETS
1942	EFNA1	ephrin A1 [Source:HGNC Symbol;Acc:HGNC:3221]	BENPORATH_EED_TARGETS	BENPORATH_ES_WITH_H3K27ME3	BENPORATH_SUZ12_TARGETS	BENPORATH_PRC2_TARGETS
2201	FBN2	fibrillin 2 [Source:HGNC Symbol;Acc:HGNC:3604]	BENPORATH_EED_TARGETS	BENPORATH_ES_WITH_H3K27ME3	BENPORATH_SUZ12_TARGETS	BENPORATH_PRC2_TARGETS
153	ADRB1	adrenoceptor beta 1 [Source:HGNC Symbol;Acc:HGNC:285]	BENPORATH_EED_TARGETS	BENPORATH_ES_WITH_H3K27ME3	BENPORATH_SUZ12_TARGETS	BENPORATH_PRC2_TARGETS
1149	CIDEA	cell death inducing DFFA like effector a [Source:HGNC Symbol;Acc:HGNC:1976]	BENPORATH_EED_TARGETS	BENPORATH_ES_WITH_H3K27ME3	BENPORATH_SUZ12_TARGETS	BENPORATH_PRC2_TARGETS
1271	CNTFR	ciliary neurotrophic factor receptor [Source:HGNC Symbol;Acc:HGNC:2170]	BENPORATH_EED_TARGETS	BENPORATH_ES_WITH_H3K27ME3	BENPORATH_SUZ12_TARGETS	BENPORATH_PRC2_TARGETS
50801	KCNK4	potassium two pore domain channel subfamily K member 4 [Source:HGNC Symbol;Acc:HGNC:6279]	BENPORATH_EED_TARGETS	BENPORATH_ES_WITH_H3K27ME3	BENPORATH_SUZ12_TARGETS	BENPORATH_PRC2_TARGETS
151278	CCDC140	CCDC140 long non-coding RNA [Source:HGNC Symbol;Acc:HGNC:26514]	BENPORATH_EED_TARGETS	BENPORATH_ES_WITH_H3K27ME3	BENPORATH_SUZ12_TARGETS	BENPORATH_PRC2_TARGETS
51352	WT1-AS	WT1 antisense RNA [Source:HGNC Symbol;Acc:HGNC:18135]	BENPORATH_EED_TARGETS	BENPORATH_ES_WITH_H3K27ME3	BENPORATH_SUZ12_TARGETS	BENPORATH_PRC2_TARGETS
253650	ANKRD18A	ankyrin repeat domain 18A [Source:HGNC Symbol;Acc:HGNC:23643]	BENPORATH_EED_TARGETS	BENPORATH_ES_WITH_H3K27ME3	BENPORATH_SUZ12_TARGETS	BENPORATH_PRC2_TARGETS
255631	COL24A1	collagen type XXIV alpha 1 chain [Source:HGNC Symbol;Acc:HGNC:20821]	BENPORATH_EED_TARGETS	BENPORATH_ES_WITH_H3K27ME3	BENPORATH_SUZ12_TARGETS	BENPORATH_PRC2_TARGETS
54798	DCHS2	dachsous cadherin-related 2 [Source:HGNC Symbol;Acc:HGNC:23111]	BENPORATH_EED_TARGETS	BENPORATH_ES_WITH_H3K27ME3	BENPORATH_SUZ12_TARGETS	BENPORATH_PRC2_TARGETS
6862	TBXT	T-box transcription factor T [Source:HGNC Symbol;Acc:HGNC:11515]	BENPORATH_EED_TARGETS	BENPORATH_ES_WITH_H3K27ME3			GOMF_SEQUENCE_SPECIFIC_DNA_BINDING	GOMF_TRANSCRIPTION_REGULATOR_ACTIVITY	MEISSNER_BRAIN_HCP_WITH_H3K27ME3	GOMF_RNA_POLYMERASE_II_TRANSCRIPTION_REGULATORY_REGION_SEQUENCE_SPECIFIC_DNA_BINDING	GOMF_DNA_BINDING_TRANSCRIPTION_FACTOR_ACTIVITY	GOCC_CHROMATIN
1482	NKX2-5	NK2 homeobox 5 [Source:HGNC Symbol;Acc:HGNC:2488]	BENPORATH_EED_TARGETS	BENPORATH_ES_WITH_H3K27ME3			GOMF_SEQUENCE_SPECIFIC_DNA_BINDING	GOMF_TRANSCRIPTION_REGULATOR_ACTIVITY	MEISSNER_BRAIN_HCP_WITH_H3K27ME3	GOMF_RNA_POLYMERASE_II_TRANSCRIPTION_REGULATORY_REGION_SEQUENCE_SPECIFIC_DNA_BINDING	GOMF_DNA_BINDING_TRANSCRIPTION_FACTOR_ACTIVITY	GOCC_CHROMATIN
167826	OLIG3	oligodendrocyte transcription factor 3 [Source:HGNC Symbol;Acc:HGNC:18003]	BENPORATH_EED_TARGETS	BENPORATH_ES_WITH_H3K27ME3			GOMF_SEQUENCE_SPECIFIC_DNA_BINDING	GOMF_TRANSCRIPTION_REGULATOR_ACTIVITY	MEISSNER_BRAIN_HCP_WITH_H3K27ME3	GOMF_RNA_POLYMERASE_II_TRANSCRIPTION_REGULATORY_REGION_SEQUENCE_SPECIFIC_DNA_BINDING	GOMF_DNA_BINDING_TRANSCRIPTION_FACTOR_ACTIVITY	GOCC_CHROMATIN
7101	NR2E1	nuclear receptor subfamily 2 group E member 1 [Source:HGNC Symbol;Acc:HGNC:7973]	BENPORATH_EED_TARGETS	BENPORATH_ES_WITH_H3K27ME3			GOMF_SEQUENCE_SPECIFIC_DNA_BINDING	GOMF_TRANSCRIPTION_REGULATOR_ACTIVITY		GOMF_RNA_POLYMERASE_II_TRANSCRIPTION_REGULATORY_REGION_SEQUENCE_SPECIFIC_DNA_BINDING	GOMF_DNA_BINDING_TRANSCRIPTION_FACTOR_ACTIVITY	GOCC_CHROMATIN
222894	FERD3L	Fer3 like bHLH transcription factor [Source:HGNC Symbol;Acc:HGNC:16660]	BENPORATH_EED_TARGETS	BENPORATH_ES_WITH_H3K27ME3			GOMF_SEQUENCE_SPECIFIC_DNA_BINDING	GOMF_TRANSCRIPTION_REGULATOR_ACTIVITY		GOMF_RNA_POLYMERASE_II_TRANSCRIPTION_REGULATORY_REGION_SEQUENCE_SPECIFIC_DNA_BINDING	GOMF_DNA_BINDING_TRANSCRIPTION_FACTOR_ACTIVITY	GOCC_CHROMATIN
51299	NRN1	neuritin 1 [Source:HGNC Symbol;Acc:HGNC:17972]	BENPORATH_EED_TARGETS	BENPORATH_ES_WITH_H3K27ME3
202	CRYBG1	crystallin beta-gamma domain containing 1 [Source:HGNC Symbol;Acc:HGNC:356]	BENPORATH_EED_TARGETS	BENPORATH_ES_WITH_H3K27ME3
6572	SLC18A3	solute carrier family 18 member A3 [Source:HGNC Symbol;Acc:HGNC:10936]	BENPORATH_EED_TARGETS		BENPORATH_SUZ12_TARGETS				MEISSNER_BRAIN_HCP_WITH_H3K27ME3
83850	ESYT3	extended synaptotagmin 3 [Source:HGNC Symbol;Acc:HGNC:24295]	BENPORATH_EED_TARGETS		BENPORATH_SUZ12_TARGETS
153571	IRX2-DT	IRX2 divergent transcript [Source:HGNC Symbol;Acc:HGNC:24226]	BENPORATH_EED_TARGETS		BENPORATH_SUZ12_TARGETS
63978	PRDM14	PR/SET domain 14 [Source:HGNC Symbol;Acc:HGNC:14001]	BENPORATH_EED_TARGETS				GOMF_SEQUENCE_SPECIFIC_DNA_BINDING		MEISSNER_BRAIN_HCP_WITH_H3K27ME3	GOMF_RNA_POLYMERASE_II_TRANSCRIPTION_REGULATORY_REGION_SEQUENCE_SPECIFIC_DNA_BINDING
8332	H2AC16	H2A clustered histone 16 [Source:HGNC Symbol;Acc:HGNC:4730]	BENPORATH_EED_TARGETS									GOCC_CHROMATIN
23174	ZCCHC14	zinc finger CCHC-type containing 14 [Source:HGNC Symbol;Acc:HGNC:24134]	BENPORATH_EED_TARGETS
317649	EIF4E3	eukaryotic translation initiation factor 4E family member 3 [Source:HGNC Symbol;Acc:HGNC:31837]		BENPORATH_ES_WITH_H3K27ME3	BENPORATH_SUZ12_TARGETS
1995	ELAVL3	ELAV like RNA binding protein 3 [Source:HGNC Symbol;Acc:HGNC:3314]		BENPORATH_ES_WITH_H3K27ME3	BENPORATH_SUZ12_TARGETS
25960	ADGRA2	adhesion G protein-coupled receptor A2 [Source:HGNC Symbol;Acc:HGNC:17849]		BENPORATH_ES_WITH_H3K27ME3	BENPORATH_SUZ12_TARGETS
339451	KLHL17	kelch like family member 17 [Source:HGNC Symbol;Acc:HGNC:24023]		BENPORATH_ES_WITH_H3K27ME3
10023	FRAT1	FRAT regulator of WNT signaling pathway 1 [Source:HGNC Symbol;Acc:HGNC:3944]		BENPORATH_ES_WITH_H3K27ME3
285800	PRR18	proline rich 18 [Source:HGNC Symbol;Acc:HGNC:28574]		BENPORATH_ES_WITH_H3K27ME3
326340	ZAR1	zygote arrest 1 [Source:HGNC Symbol;Acc:HGNC:20436]			BENPORATH_SUZ12_TARGETS
2850	GPR27	G protein-coupled receptor 27 [Source:HGNC Symbol;Acc:HGNC:4482]			BENPORATH_SUZ12_TARGETS
199720	GGN	gametogenetin [Source:HGNC Symbol;Acc:HGNC:18869]			BENPORATH_SUZ12_TARGETS
391723	HELT	helt bHLH transcription factor [Source:HGNC Symbol;Acc:HGNC:33783]					GOMF_SEQUENCE_SPECIFIC_DNA_BINDING	GOMF_TRANSCRIPTION_REGULATOR_ACTIVITY	MEISSNER_BRAIN_HCP_WITH_H3K27ME3	GOMF_RNA_POLYMERASE_II_TRANSCRIPTION_REGULATORY_REGION_SEQUENCE_SPECIFIC_DNA_BINDING	GOMF_DNA_BINDING_TRANSCRIPTION_FACTOR_ACTIVITY	GOCC_CHROMATIN
3202	HOXA5	homeobox A5 [Source:HGNC Symbol;Acc:HGNC:5106]					GOMF_SEQUENCE_SPECIFIC_DNA_BINDING	GOMF_TRANSCRIPTION_REGULATOR_ACTIVITY	MEISSNER_BRAIN_HCP_WITH_H3K27ME3	GOMF_RNA_POLYMERASE_II_TRANSCRIPTION_REGULATORY_REGION_SEQUENCE_SPECIFIC_DNA_BINDING	GOMF_DNA_BINDING_TRANSCRIPTION_FACTOR_ACTIVITY	GOCC_CHROMATIN
442425	FOXB2	forkhead box B2 [Source:HGNC Symbol;Acc:HGNC:23315]					GOMF_SEQUENCE_SPECIFIC_DNA_BINDING	GOMF_TRANSCRIPTION_REGULATOR_ACTIVITY	MEISSNER_BRAIN_HCP_WITH_H3K27ME3	GOMF_RNA_POLYMERASE_II_TRANSCRIPTION_REGULATORY_REGION_SEQUENCE_SPECIFIC_DNA_BINDING	GOMF_DNA_BINDING_TRANSCRIPTION_FACTOR_ACTIVITY	GOCC_CHROMATIN
51450	PRRX2	paired related homeobox 2 [Source:HGNC Symbol;Acc:HGNC:21338]					GOMF_SEQUENCE_SPECIFIC_DNA_BINDING	GOMF_TRANSCRIPTION_REGULATOR_ACTIVITY	MEISSNER_BRAIN_HCP_WITH_H3K27ME3	GOMF_RNA_POLYMERASE_II_TRANSCRIPTION_REGULATORY_REGION_SEQUENCE_SPECIFIC_DNA_BINDING	GOMF_DNA_BINDING_TRANSCRIPTION_FACTOR_ACTIVITY	GOCC_CHROMATIN
63950	DMRTA2	DMRT like family A2 [Source:HGNC Symbol;Acc:HGNC:13908]					GOMF_SEQUENCE_SPECIFIC_DNA_BINDING	GOMF_TRANSCRIPTION_REGULATOR_ACTIVITY		GOMF_RNA_POLYMERASE_II_TRANSCRIPTION_REGULATORY_REGION_SEQUENCE_SPECIFIC_DNA_BINDING	GOMF_DNA_BINDING_TRANSCRIPTION_FACTOR_ACTIVITY	GOCC_CHROMATIN
1050	CEBPA	CCAAT enhancer binding protein alpha [Source:HGNC Symbol;Acc:HGNC:1833]					GOMF_SEQUENCE_SPECIFIC_DNA_BINDING	GOMF_TRANSCRIPTION_REGULATOR_ACTIVITY		GOMF_RNA_POLYMERASE_II_TRANSCRIPTION_REGULATORY_REGION_SEQUENCE_SPECIFIC_DNA_BINDING	GOMF_DNA_BINDING_TRANSCRIPTION_FACTOR_ACTIVITY	GOCC_CHROMATIN
5455	POU3F3	POU class 3 homeobox 3 [Source:HGNC Symbol;Acc:HGNC:9216]					GOMF_SEQUENCE_SPECIFIC_DNA_BINDING	GOMF_TRANSCRIPTION_REGULATOR_ACTIVITY		GOMF_RNA_POLYMERASE_II_TRANSCRIPTION_REGULATORY_REGION_SEQUENCE_SPECIFIC_DNA_BINDING	GOMF_DNA_BINDING_TRANSCRIPTION_FACTOR_ACTIVITY	GOCC_CHROMATIN
7376	NR1H2	nuclear receptor subfamily 1 group H member 2 [Source:HGNC Symbol;Acc:HGNC:7965]					GOMF_SEQUENCE_SPECIFIC_DNA_BINDING	GOMF_TRANSCRIPTION_REGULATOR_ACTIVITY		GOMF_RNA_POLYMERASE_II_TRANSCRIPTION_REGULATORY_REGION_SEQUENCE_SPECIFIC_DNA_BINDING	GOMF_DNA_BINDING_TRANSCRIPTION_FACTOR_ACTIVITY	GOCC_CHROMATIN
864	RUNX3	RUNX family transcription factor 3 [Source:HGNC Symbol;Acc:HGNC:10473]					GOMF_SEQUENCE_SPECIFIC_DNA_BINDING	GOMF_TRANSCRIPTION_REGULATOR_ACTIVITY		GOMF_RNA_POLYMERASE_II_TRANSCRIPTION_REGULATORY_REGION_SEQUENCE_SPECIFIC_DNA_BINDING	GOMF_DNA_BINDING_TRANSCRIPTION_FACTOR_ACTIVITY	GOCC_CHROMATIN
2516	NR5A1	nuclear receptor subfamily 5 group A member 1 [Source:HGNC Symbol;Acc:HGNC:7983]					GOMF_SEQUENCE_SPECIFIC_DNA_BINDING	GOMF_TRANSCRIPTION_REGULATOR_ACTIVITY		GOMF_RNA_POLYMERASE_II_TRANSCRIPTION_REGULATORY_REGION_SEQUENCE_SPECIFIC_DNA_BINDING	GOMF_DNA_BINDING_TRANSCRIPTION_FACTOR_ACTIVITY	GOCC_CHROMATIN
51157	ZNF580	zinc finger protein 580 [Source:HGNC Symbol;Acc:HGNC:29473]					GOMF_SEQUENCE_SPECIFIC_DNA_BINDING	GOMF_TRANSCRIPTION_REGULATOR_ACTIVITY		GOMF_RNA_POLYMERASE_II_TRANSCRIPTION_REGULATORY_REGION_SEQUENCE_SPECIFIC_DNA_BINDING	GOMF_DNA_BINDING_TRANSCRIPTION_FACTOR_ACTIVITY	GOCC_CHROMATIN
56956	LHX9	LIM homeobox 9 [Source:HGNC Symbol;Acc:HGNC:14222]					GOMF_SEQUENCE_SPECIFIC_DNA_BINDING	GOMF_TRANSCRIPTION_REGULATOR_ACTIVITY		GOMF_RNA_POLYMERASE_II_TRANSCRIPTION_REGULATORY_REGION_SEQUENCE_SPECIFIC_DNA_BINDING	GOMF_DNA_BINDING_TRANSCRIPTION_FACTOR_ACTIVITY	GOCC_CHROMATIN
63976	PRDM16	PR/SET domain 16 [Source:HGNC Symbol;Acc:HGNC:14000]					GOMF_SEQUENCE_SPECIFIC_DNA_BINDING	GOMF_TRANSCRIPTION_REGULATOR_ACTIVITY		GOMF_RNA_POLYMERASE_II_TRANSCRIPTION_REGULATORY_REGION_SEQUENCE_SPECIFIC_DNA_BINDING	GOMF_DNA_BINDING_TRANSCRIPTION_FACTOR_ACTIVITY
6497	SKI	SKI proto-oncogene [Source:HGNC Symbol;Acc:HGNC:10896]					GOMF_SEQUENCE_SPECIFIC_DNA_BINDING	GOMF_TRANSCRIPTION_REGULATOR_ACTIVITY		GOMF_RNA_POLYMERASE_II_TRANSCRIPTION_REGULATORY_REGION_SEQUENCE_SPECIFIC_DNA_BINDING	GOMF_DNA_BINDING_TRANSCRIPTION_FACTOR_ACTIVITY
146434	ZNF597	zinc finger protein 597 [Source:HGNC Symbol;Acc:HGNC:26573]					GOMF_SEQUENCE_SPECIFIC_DNA_BINDING	GOMF_TRANSCRIPTION_REGULATOR_ACTIVITY		GOMF_RNA_POLYMERASE_II_TRANSCRIPTION_REGULATORY_REGION_SEQUENCE_SPECIFIC_DNA_BINDING	GOMF_DNA_BINDING_TRANSCRIPTION_FACTOR_ACTIVITY
148268	ZNF570	zinc finger protein 570 [Source:HGNC Symbol;Acc:HGNC:26416]					GOMF_SEQUENCE_SPECIFIC_DNA_BINDING	GOMF_TRANSCRIPTION_REGULATOR_ACTIVITY		GOMF_RNA_POLYMERASE_II_TRANSCRIPTION_REGULATORY_REGION_SEQUENCE_SPECIFIC_DNA_BINDING	GOMF_DNA_BINDING_TRANSCRIPTION_FACTOR_ACTIVITY
3159	HMGA1	high mobility group AT-hook 1 [Source:HGNC Symbol;Acc:HGNC:5010]					GOMF_SEQUENCE_SPECIFIC_DNA_BINDING	GOMF_TRANSCRIPTION_REGULATOR_ACTIVITY		GOMF_RNA_POLYMERASE_II_TRANSCRIPTION_REGULATORY_REGION_SEQUENCE_SPECIFIC_DNA_BINDING		GOCC_CHROMATIN
64324	NSD1	nuclear receptor binding SET domain protein 1 [Source:HGNC Symbol;Acc:HGNC:14234]					GOMF_SEQUENCE_SPECIFIC_DNA_BINDING	GOMF_TRANSCRIPTION_REGULATOR_ACTIVITY		GOMF_RNA_POLYMERASE_II_TRANSCRIPTION_REGULATORY_REGION_SEQUENCE_SPECIFIC_DNA_BINDING		GOCC_CHROMATIN
57504	MTA3	metastasis associated 1 family member 3 [Source:HGNC Symbol;Acc:HGNC:23784]					GOMF_SEQUENCE_SPECIFIC_DNA_BINDING	GOMF_TRANSCRIPTION_REGULATOR_ACTIVITY				GOCC_CHROMATIN
22992	KDM2A	lysine demethylase 2A [Source:HGNC Symbol;Acc:HGNC:13606]					GOMF_SEQUENCE_SPECIFIC_DNA_BINDING	GOMF_TRANSCRIPTION_REGULATOR_ACTIVITY
339123	JMJD8	jumonji domain containing 8 [Source:HGNC Symbol;Acc:HGNC:14148]					GOMF_SEQUENCE_SPECIFIC_DNA_BINDING
23064	SETX	senataxin [Source:HGNC Symbol;Acc:HGNC:445]					GOMF_SEQUENCE_SPECIFIC_DNA_BINDING
92822	ZNF276	zinc finger protein 276 [Source:HGNC Symbol;Acc:HGNC:23330]					GOMF_SEQUENCE_SPECIFIC_DNA_BINDING
120237	DBX1	developing brain homeobox 1 [Source:HGNC Symbol;Acc:HGNC:33185]						GOMF_TRANSCRIPTION_REGULATOR_ACTIVITY	MEISSNER_BRAIN_HCP_WITH_H3K27ME3		GOMF_DNA_BINDING_TRANSCRIPTION_FACTOR_ACTIVITY	GOCC_CHROMATIN
2852	GPER1	G protein-coupled estrogen receptor 1 [Source:HGNC Symbol;Acc:HGNC:4485]						GOMF_TRANSCRIPTION_REGULATOR_ACTIVITY			GOMF_DNA_BINDING_TRANSCRIPTION_FACTOR_ACTIVITY
57713	SFMBT2	Scm like with four mbt domains 2 [Source:HGNC Symbol;Acc:HGNC:20256]						GOMF_TRANSCRIPTION_REGULATOR_ACTIVITY
4188	MDFI	MyoD family inhibitor [Source:HGNC Symbol;Acc:HGNC:6967]						GOMF_TRANSCRIPTION_REGULATOR_ACTIVITY
1991	ELANE	elastase, neutrophil expressed [Source:HGNC Symbol;Acc:HGNC:3309]						GOMF_TRANSCRIPTION_REGULATOR_ACTIVITY
6788	STK3	serine/threonine kinase 3 [Source:HGNC Symbol;Acc:HGNC:11406]						GOMF_TRANSCRIPTION_REGULATOR_ACTIVITY
220	ALDH1A3	aldehyde dehydrogenase 1 family member A3 [Source:HGNC Symbol;Acc:HGNC:409]							MEISSNER_BRAIN_HCP_WITH_H3K27ME3
1366	CLDN7	claudin 7 [Source:HGNC Symbol;Acc:HGNC:2049]							MEISSNER_BRAIN_HCP_WITH_H3K27ME3
4641	MYO1C	myosin IC [Source:HGNC Symbol;Acc:HGNC:7597]										GOCC_CHROMATIN
8324	FZD7	frizzled class receptor 7 [Source:HGNC Symbol;Acc:HGNC:4045]
678	ZFP36L2	ZFP36 ring finger protein like 2 [Source:HGNC Symbol;Acc:HGNC:1108]
10018	BCL2L11	BCL2 like 11 [Source:HGNC Symbol;Acc:HGNC:994]
170850	KCNG3	potassium voltage-gated channel modifier subfamily G member 3 [Source:HGNC Symbol;Acc:HGNC:18306]
875	CBS	cystathionine beta-synthase [Source:HGNC Symbol;Acc:HGNC:1550]
80004	ESRP2	epithelial splicing regulatory protein 2 [Source:HGNC Symbol;Acc:HGNC:26152]
3748	KCNC3	potassium voltage-gated channel subfamily C member 3 [Source:HGNC Symbol;Acc:HGNC:6235]
79633	FAT4	FAT atypical cadherin 4 [Source:HGNC Symbol;Acc:HGNC:23109]
9965	FGF19	fibroblast growth factor 19 [Source:HGNC Symbol;Acc:HGNC:3675]
3306	HSPA2	heat shock protein family A (Hsp70) member 2 [Source:HGNC Symbol;Acc:HGNC:5235]
162073	ITPRIPL2	ITPRIP like 2 [Source:HGNC Symbol;Acc:HGNC:27257]
55194	EVA1B	eva-1 homolog B [Source:HGNC Symbol;Acc:HGNC:25558]
651746	ANKRD33B	ankyrin repeat domain 33B [Source:HGNC Symbol;Acc:HGNC:35240]
5141	PDE4A	phosphodiesterase 4A [Source:HGNC Symbol;Acc:HGNC:8780]
389941	C1QL3	complement C1q like 3 [Source:HGNC Symbol;Acc:HGNC:19359]
11135	CDC42EP1	CDC42 effector protein 1 [Source:HGNC Symbol;Acc:HGNC:17014]
22849	CPEB3	cytoplasmic polyadenylation element binding protein 3 [Source:HGNC Symbol;Acc:HGNC:21746]
10272	FSTL3	follistatin like 3 [Source:HGNC Symbol;Acc:HGNC:3973]
5757	PTMA	prothymosin alpha [Source:HGNC Symbol;Acc:HGNC:9623]
131405	TRIM71	tripartite motif containing 71 [Source:HGNC Symbol;Acc:HGNC:32669]
406984	MIR200B	microRNA 200b [Source:HGNC Symbol;Acc:HGNC:31579]
274	BIN1	bridging integrator 1 [Source:HGNC Symbol;Acc:HGNC:1052]
51655	RASD1	ras related dexamethasone induced 1 [Source:HGNC Symbol;Acc:HGNC:15828]
7448	VTN	vitronectin [Source:HGNC Symbol;Acc:HGNC:12724]
84440	RAB11FIP4	RAB11 family interacting protein 4 [Source:HGNC Symbol;Acc:HGNC:30267]
610	HCN2	hyperpolarization activated cyclic nucleotide gated potassium and sodium channel 2 [Source:HGNC Symbol;Acc:HGNC:4846]
389813	AJM1	apical junction component 1 homolog [Source:HGNC Symbol;Acc:HGNC:37284]
54084	TSPEAR	thrombospondin type laminin G domain and EAR repeats [Source:HGNC Symbol;Acc:HGNC:1268]
57611	ISLR2	immunoglobulin superfamily containing leucine rich repeat 2 [Source:HGNC Symbol;Acc:HGNC:29286]
1951	CELSR3	cadherin EGF LAG seven-pass G-type receptor 3 [Source:HGNC Symbol;Acc:HGNC:3230]
10509	SEMA4B	semaphorin 4B [Source:HGNC Symbol;Acc:HGNC:10730]
23098	SARM1	sterile alpha and TIR motif containing 1 [Source:HGNC Symbol;Acc:HGNC:17074]
1001	CDH3	cadherin 3 [Source:HGNC Symbol;Acc:HGNC:1762]
126393	HSPB6	heat shock protein family B (small) member 6 [Source:HGNC Symbol;Acc:HGNC:26511]
2318	FLNC	filamin C [Source:HGNC Symbol;Acc:HGNC:3756]
1397	CRIP2	cysteine rich protein 2 [Source:HGNC Symbol;Acc:HGNC:2361]
64787	EPS8L2	EPS8 signaling adaptor L2 [Source:HGNC Symbol;Acc:HGNC:21296]
4588	MUC6	mucin 6, oligomeric mucus/gel-forming [Source:HGNC Symbol;Acc:HGNC:7517]
340390	WDR97	WD repeat domain 97 [Source:HGNC Symbol;Acc:HGNC:26959]
2875	GPT	glutamic--pyruvic transaminase [Source:HGNC Symbol;Acc:HGNC:4552]
399474	TMEM200B	transmembrane protein 200B [Source:HGNC Symbol;Acc:HGNC:33785]
80022	MYO15B	myosin XVB [Source:HGNC Symbol;Acc:HGNC:14083]
65993	MRPS34	mitochondrial ribosomal protein S34 [Source:HGNC Symbol;Acc:HGNC:16618]
6242	RTKN	rhotekin [Source:HGNC Symbol;Acc:HGNC:10466]
754	PTTG1IP	PTTG1 interacting protein [Source:HGNC Symbol;Acc:HGNC:13524]
406983	MIR200A	microRNA 200a [Source:HGNC Symbol;Acc:HGNC:31578]
4832	NME3	NME/NM23 nucleoside diphosphate kinase 3 [Source:HGNC Symbol;Acc:HGNC:7851]
648791	PPP1R3G	protein phosphatase 1 regulatory subunit 3G [Source:HGNC Symbol;Acc:HGNC:14945]
197342	EME2	essential meiotic structure-specific endonuclease subunit 2 [Source:HGNC Symbol;Acc:HGNC:27289]
729993	SHISA9	shisa family member 9 [Source:HGNC Symbol;Acc:HGNC:37231]
3187	HNRNPH1	heterogeneous nuclear ribonucleoprotein H1 [Source:HGNC Symbol;Acc:HGNC:5041]
100128893	GATA6-AS1	GATA6 antisense RNA 1 (head to head) [Source:HGNC Symbol;Acc:HGNC:48840]
9605	VPS9D1	VPS9 domain containing 1 [Source:HGNC Symbol;Acc:HGNC:13526]
80774	LIMD2	LIM domain containing 2 [Source:HGNC Symbol;Acc:HGNC:28142]
25873	RPL36	ribosomal protein L36 [Source:HGNC Symbol;Acc:HGNC:13631]
25759	SHC2	SHC adaptor protein 2 [Source:HGNC Symbol;Acc:HGNC:29869]
64118	DUS1L	dihydrouridine synthase 1 like [Source:HGNC Symbol;Acc:HGNC:30086]
65124	SOWAHC	sosondowah ankyrin repeat domain family member C [Source:HGNC Symbol;Acc:HGNC:26149]
100129726	LINC01126	long intergenic non-protein coding RNA 1126 [Source:HGNC Symbol;Acc:HGNC:49275]
146330	FBXL16	F-box and leucine rich repeat protein 16 [Source:HGNC Symbol;Acc:HGNC:14150]
440119	FZD10-AS1	FZD10 antisense divergent transcript [Source:HGNC Symbol;Acc:HGNC:48632]
80162	PGGHG	protein-glucosylgalactosylhydroxylysine glucosidase [Source:HGNC Symbol;Acc:HGNC:26210]
645323	MIR9-2HG	MIR9-2 host gene [Source:HGNC Symbol;Acc:HGNC:42810]
100188847	MIR1225	microRNA 1225 [Source:HGNC Symbol;Acc:HGNC:33931]
206338	LVRN	laeverin [Source:HGNC Symbol;Acc:HGNC:26904]
196047	EMX2OS	EMX2 opposite strand/antisense RNA [Source:HGNC Symbol;Acc:HGNC:18511]
388381	SPMAP1	sperm microtubule associated protein 1 [Source:HGNC Symbol;Acc:HGNC:34492]
28	ABO	ABO, alpha 1-3-N-acetylgalactosaminyltransferase and alpha 1-3-galactosyltransferase [Source:HGNC Symbol;Acc:HGNC:79]
80054	CEBPA-DT	CEBPA divergent transcript [Source:HGNC Symbol;Acc:HGNC:25710]
144481	SOCS2-AS1	SOCS2 antisense RNA 1 [Source:HGNC Symbol;Acc:HGNC:27054]
645485	LINC00941	long intergenic non-protein coding RNA 941 [Source:HGNC Symbol;Acc:HGNC:48635]
100309464	OTX2-AS1	OTX2 antisense RNA 1 (head to head) [Source:HGNC Symbol;Acc:HGNC:43906]
100423031	MIR4321	microRNA 4321 [Source:HGNC Symbol;Acc:HGNC:38244]
100500893	MIR3663	microRNA 3663 [Source:HGNC Symbol;Acc:HGNC:38958]
100616242	MIR4673	microRNA 4673 [Source:HGNC Symbol;Acc:HGNC:41574]
2749	GLUD1P3	glutamate dehydrogenase 1 pseudogene 3 [Source:HGNC Symbol;Acc:HGNC:4338]
283731	ENSG00000248540	novel transcript
285961	SEPTIN7P9	septin 7 pseudogene 9 [Source:HGNC Symbol;Acc:HGNC:30810]
347694	ECEL1P2	endothelin converting enzyme like 1 pseudogene 2 [Source:HGNC Symbol;Acc:HGNC:14019]
389333	PROB1	proline rich basic protein 1 [Source:HGNC Symbol;Acc:HGNC:41906]
400558	LINC02138	long intergenic non-protein coding RNA 2138 [Source:HGNC Symbol;Acc:HGNC:52998]
440461	ARHGAP27P2	Rho GTPase activating protein 27 pseudogene 2 [Source:HGNC Symbol;Acc:HGNC:53771]
55539	KCNQ1DN	KCNQ1 downstream neighbor [Source:HGNC Symbol;Acc:HGNC:13335]

## Sheet: ATRT-903-VS-Normal-fetal-brain 
Supplementary Table 4 . Gene rankings based on the relative JSD (rJSD)
ATRT-903-VS-Normal-fetal-brain
ABSOLUTE dMML RANKING			JSD RANKING			RJSD RANKING
GENE	SCORE		GENE	SCORE		GENE	SCORE	JSD RANK	dMMLRANK	RATIO
SALL3	0.693928		LINC00461	0.832829		TBXT	0.655625	38	608	15
HOTAIR	0.6363		FOXL1	0.827532		NR2E1	0.531347	158	2307	13.6013
MN1	0.599816		TBC1D16	0.824784		OLIG2	0.597303	78	980	11.5641
PAX6	0.588558		NKX2-5	0.813619		POU3F3	0.343598	1201	14879	11.3888
LINC00461	0.586813		SALL3	0.807513		LBX1	0.569118	108	1310	11.1296
TBC1D16	0.57453		TBX5-AS1	0.750304		PRDM12	0.349776	1133	13203	10.6531
MEIS1	0.570898		TBX5	0.743422		HELT	0.623581	61	705	10.5574
LINC01097	0.568783		TSPEAR	0.743337		FBXL16	0.598506	77	888	10.5325
LINC01558	0.562591		GSE1	0.741194		SP5	0.453717	367	4225	10.5123
FOXL1	0.561415		NBEA	0.738797		SLC18A3	0.487507	251	2882	10.4821
NBEA	0.556194		WNT3	0.734952		SFMBT2	0.691697	23	235	9.21739
GSE1	0.555517		ZADH2	0.732991		DCHS2	0.491338	242	2452	9.13223
ADGRG1	0.554459		PAX6	0.730801		IRX5	0.302745	1832	17778	8.70415
LBX2-AS1	0.54223		MEIS1	0.730269		KLHL17	0.306421	1753	15987	8.11979
TCF4	0.538204		HNF1B	0.724881		NME3	0.322494	1498	13617	8.09012
ZADH2	0.536446		TBX4	0.724397		BARX1	0.44799	389	3502	8.00257
NKX2-5	0.532081		WNK4	0.721576		CBLN1	0.352975	1086	9502	7.74954
TSPEAR	0.526826		LBX2-AS1	0.718418		NSD1	0.375165	852	7242	7.5
GLI2	0.525364		LINC01558	0.7162		HSF4	0.519517	182	1529	7.4011
NFIX	0.523304		LBX2	0.700043		FEZF2	0.605813	70	578	7.25714
LBX2	0.517897		KCNQ1DN	0.698446		GATA6	0.42042	529	4292	7.11342
TBX4	0.517409		NFIX	0.696423		PDGFRA	0.460269	344	2774	7.06395
ELAVL4	0.51039		SFMBT2	0.691697		NRN1	0.347016	1163	8990	6.73001
APBA2	0.509664		MN1	0.687781		DMRTA2	0.604546	71	548	6.71831
WNT3	0.509575		HOTAIR	0.687406		FOXG1	0.360202	1006	7625	6.57952
GPM6A	0.502839		METRNL	0.686972		CLDN7	0.521912	180	1347	6.48333
VSIG2	0.501005		CRYBA2	0.686206		NKX6-2	0.325115	1457	10748	6.3768
FAM181A-AS1	0.499937		LRBA	0.6862		GATA6-AS1	0.33671	1283	9119	6.10756
WT1	0.497925		WT1	0.684143		MRPS34	0.286064	2193	15495	6.06566
ADORA2A	0.495076		MAB21L2	0.681698		TRIM71	0.475032	292	2046	6.00685
METRNL	0.490823		LINC01097	0.679795		IGF2BP3	0.296903	1966	13653	5.94456
WNK4	0.490721		PCDHGA11	0.6724		OLIG3	0.562648	116	805	5.93966
EZR	0.489771		PNPLA2	0.664431		TBX5-AS1	0.750304	6	41	5.83333
KCNQ1DN	0.488066		TFAP2A	0.662418		EME2	0.279357	2341	15366	5.56386
MT1H	0.48504		FAM181A-AS1	0.661889		FZD2	0.491906	240	1575	5.5625
ZBTB18	0.479298		ABR	0.659722		ALDH1A3	0.568841	109	707	5.48624
TBX5	0.479068		DLX6-AS1	0.656214		CRYBG1	0.569723	106	684	5.45283
SYNJ2	0.478369		TBXT	0.655625		LINC00261	0.595758	81	515	5.35802
FAM181A	0.476534		PCSK9	0.654485		ANKRD33B	0.394008	698	4412	5.32092
ABR	0.47544		SLFN12L	0.653916		PHOX2B	0.361628	987	5987	5.06586
TBX5-AS1	0.472728		ADGRG1	0.65215		MIR200B	0.549166	134	804	5
APBB1	0.470262		MDFI	0.651499		LINC01124	0.366643	929	5573	4.99892
PCSK9	0.46751		FERD3L	0.650546		EMX2OS	0.412106	578	3452	4.97232
KIRREL1	0.466932		RTP5	0.649844		PRDM14	0.577766	98	584	4.95918
MIR1251	0.464205		TCF4	0.649824		FGF3	0.431404	475	2789	4.87158
HOXB3	0.459458		SFTA3	0.646814		IRX1	0.481281	273	1594	4.83883
RTP5	0.459424		GLI2	0.645747		GGN	0.535872	151	875	4.7947
PNPLA2	0.459249		GPER1	0.64525		MIR200A	0.529178	166	959	4.77711
NFAM1	0.457189		MT1H	0.645183		SOX7	0.592099	84	474	4.64286
LIN28A	0.455553		PRKCZ	0.642656		FOXE1	0.359149	1017	5699	4.60374
SORBS2	0.452822		NNAT	0.639785		PAX9	0.468387	315	1764	4.6
RGS12	0.452441		EVA1B	0.636244		FZD10	0.386119	759	4214	4.55204
HOXB-AS3	0.452165		ADORA2A	0.631056		STK3	0.319688	1535	8429	4.49121
RMST	0.449957		EZR	0.629131		OTP	0.346944	1165	6371	4.46867
CLDN9	0.449879		PEPD	0.628439		ARHGAP27P2	0.302454	1838	10030	4.45702
NR4A2	0.444495		LIN28A	0.628239		NTRK1	0.412479	577	3106	4.38302
PCDHGA11	0.444197		HOXB5	0.627102		KCNG3	0.43165	471	2492	4.29087
LINC02525	0.443178		TBX15	0.626858		TBX5	0.743422	7	37	4.28571
CLU	0.442389		FAM181A	0.626212		NKX2-3	0.568724	110	576	4.23636
NNAT	0.43885		CLDN9	0.625592		MIR663B	0.428561	493	2553	4.1785
SLFN12L	0.438837		HELT	0.623581		HNF1B	0.724881	15	77	4.13333
SATB2-AS1	0.43502		NR4A2	0.622633		UCN	0.445825	393	2016	4.12977
LHX8	0.434157		LHX9	0.621726		LEF1-AS1	0.285182	2211	11298	4.10991
KCNIP3	0.433983		SPON2	0.618474		MTA3	0.378971	816	4158	4.09559
HOXB1	0.429758		LOC100130872	0.618474		AJM1	0.272283	2513	12779	4.08516
PRKCZ	0.429688		LBX1-AS1	0.616795		TBX1	0.469869	310	1571	4.06774
LOC284798	0.427463		SYNJ2	0.616185		ANKRD9	0.28191	2283	11479	4.02803
SFTA3	0.425821		MOB2	0.615857		ZFP36L2	0.239108	3565	17849	4.00673
MCHR1	0.425589		TACC2	0.609541		LINC00461	0.832829	1	5	4
TRIM2	0.425149		FEZF2	0.605813		FOXL1	0.827532	2	10	4
ABAT	0.425107		DMRTA2	0.604546		POU4F3	0.257605	2923	14615	4
NAV2	0.424178		CDKN2A-DT	0.603845		HIST1H2AL	0.371295	897	4461	3.97324
MAP3K13	0.424096		TAL1	0.602146		CYP26A1	0.355455	1057	5239	3.95648
MT1G	0.423655		NEUROG1	0.601247		BIN1	0.420967	525	2594	3.94095
TAGLN3	0.422179		WNT10B	0.598643		NKX2-1	0.508829	201	992	3.93532
AKAP13	0.419331		PCDHGA12	0.598527		FOXF2	0.475338	291	1436	3.93471
HNF1B	0.418896		FBXL16	0.598506		ADGRA2	0.429525	485	2390	3.92784
THTPA	0.417802		OLIG2	0.597303		HMGA1	0.356643	1042	5113	3.90691
PHACTR3	0.416585		CDX2	0.597194		PROB1	0.36375	962	4718	3.90437
ZC3H12C	0.415137		APBA2	0.595979		HOXD4	0.374374	865	4228	3.88786
LINC01625	0.414877		LINC00261	0.595758		FOXI2	0.585501	91	442	3.85714
MOB2	0.41411		MT1G	0.594399		MIR429	0.499627	225	1091	3.84889
CRYBA2	0.413832		RXRA	0.59261		DBX1	0.258862	2893	13968	3.82821
LRTM2	0.413543		SOX7	0.592099		UAP1L1	0.378254	822	3962	3.81995
TACC2	0.413354		ALX3	0.590618		HSPA2	0.397318	682	3252	3.76833
LRBA	0.413301		LOC284798	0.590114		KLF11	0.343764	1197	5685	3.74937
ELN	0.413022		SNORD37	0.58923		LOC100132215	0.316965	1576	7428	3.7132
TMCO6	0.412374		BTBD17	0.586797		DLX1	0.300989	1876	8752	3.66525
WNT10B	0.411928		CRIP2	0.586726		NKX3-2	0.357699	1028	4789	3.65856
RRBP1	0.411835		TTLL10	0.585826		LBX1-AS1	0.616795	66	307	3.65152
CNTFR-AS1	0.410119		FOXI2	0.585501		MIR3663	0.375861	845	3914	3.63195
PEPD	0.409147		NFAM1	0.585151		NTN1	0.275969	2422	11202	3.6251
BTBD17	0.402872		RGS12	0.585009		SKI	0.236511	3667	16494	3.49795
MAB21L2	0.402869		LHX8	0.584902		MIR4321	0.485516	259	1164	3.49421
TBX15	0.401889		ESRP2	0.583192		NR1H2	0.253062	3075	13764	3.4761
SPON2	0.401089		LRTM2	0.578554		DLX6	0.540983	145	646	3.45517
LOC100130872	0.401089		PCDHA7	0.578427		CEBPA-DT	0.30375	1814	8020	3.42117
CAVIN3	0.400287		PRDM14	0.577766		MIR4655	0.51559	193	848	3.39378
PCDHA7	0.39982		LHX6	0.573869		FGF4	0.431823	468	2017	3.30983
ESRP2	0.399631		DMRT3	0.573488		STIP1	0.358974	1019	4385	3.30324
SLC6A9	0.398744		PCDHA13	0.571617		FOXB2	0.262725	2779	11951	3.30047
TFAP2A	0.397268		LTBP4	0.570617		CEBPA	0.320024	1533	6584	3.29485
MIR196A2	0.397062		GPT	0.57052		ADRA1A	0.354512	1069	4568	3.27315
L1TD1	0.395489		HOXB-AS3	0.569831		NKX2-5	0.813619	4	17	3.25
GPER1	0.395063		SATB2-AS1	0.569755		RAX	0.445353	398	1688	3.24121
SLC7A11-AS1	0.394823		CRYBG1	0.569723		SIM2	0.382637	788	3338	3.23604
LOC100240735	0.394671		HOXC5	0.569286		SALL1	0.384909	769	3243	3.21717
EBF1	0.394597		LBX1	0.569118		MAFB	0.239499	3550	14935	3.20704
RAET1L	0.391462		ALDH1A3	0.568841		GAL	0.40366	635	2663	3.1937
TDGF1	0.391026		NKX2-3	0.568724		LMX1A	0.356648	1041	4352	3.1806
MIR9-3HG	0.390694		POR	0.568144		ANKRD30BL	0.335159	1303	5443	3.17728
PCDHGA8	0.389741		ECEL1	0.566728		BNC1	0.390573	719	3000	3.17246
PCDHGB4	0.389741		EBF1	0.564405		HOXB4	0.338766	1254	5226	3.16746
PCDHGA12	0.389435		HPSE2	0.56339		EOMES	0.266354	2679	11112	3.14782
ANKRD6	0.388893		VSIG2	0.562908		LOC283731	0.246767	3279	13600	3.14761
FERD3L	0.387539		OLIG3	0.562648		LHX9	0.621726	63	261	3.14286
SEMA5B	0.384658		MIR9-3HG	0.562584		SIX2	0.531375	157	649	3.13376
FLJ12825	0.383356		COLEC11	0.559282		RUNX3	0.299198	1913	7897	3.12807
ECEL1	0.382959		NKX2-8	0.559247		JAG2	0.303259	1823	7467	3.096
RXRA	0.38273		SHC3	0.558298		SHISA8	0.372699	883	3615	3.094
DMKN	0.381602		HOXC10	0.557615		SOX21	0.286066	2192	8964	3.08942
MDFI	0.380266		ASPDH	0.557367		CXXC5	0.274443	2463	10067	3.08729
DLX6-AS1	0.380212		CAVIN3	0.556833		PTF1A	0.380496	807	3254	3.03222
COLEC11	0.380067		ZBTB18	0.556619		SHOX2	0.287539	2153	8641	3.01347
HNRNPKP3	0.379911		GSC	0.555834		ELAVL3	0.215435	4521	18037	2.9896
AKAP6	0.379707		MIR196A2	0.555461		CYP26C1	0.393604	701	2777	2.96148
FGF17	0.379672		HOXB3	0.554435		FAT4	0.292896	2034	8046	2.95575
GUCY2D	0.379623		LINC02525	0.554268		PAX7	0.387455	750	2959	2.94533
PLAT	0.37849		ELN	0.551969		ABO	0.366399	934	3666	2.92505
PCDHGB3	0.377134		ZFP42	0.551603		DLX4	0.529712	164	642	2.91463
HOXC6	0.376284		TMEM176B	0.551125		TUBBP5	0.374362	866	3382	2.90531
HOXA10-HOXA9	0.375915		PLA2G6	0.551052		RIPK4	0.438281	429	1674	2.9021
HOXA10	0.375915		ALX4	0.550059		GTF2I	0.349349	1138	4426	2.88928
CELF2	0.375253		MIR200B	0.549166		IFNL4	0.478469	281	1089	2.87544
RASGEF1C	0.374086		PCDHGA6	0.546811		RGPD8	0.364091	958	3710	2.87265
PPP2R1B	0.373951		LOC100132111	0.546492		KCNK4	0.416656	550	2128	2.86909
C1orf61	0.373796		FGF17	0.544023		LOC100130992	0.29821	1940	7473	2.85206
MAGI2	0.373606		MIR9-1	0.543997		NETO1	0.272057	2519	9694	2.84835
CDKN2A-DT	0.372921		PCDHGA8	0.543806		RPP25	0.370681	902	3464	2.84035
TAL1	0.372679		PCDHGB4	0.543806		ZNF569	0.442403	412	1579	2.83252
ASCC1	0.372105		ACAP3	0.543762		RPL10A	0.316772	1580	6055	2.83228
CNTN2	0.37138		L1TD1	0.543491		CPEB1	0.470496	307	1168	2.80456
HRCT1	0.371288		RAB26	0.54321		WDR97	0.436378	437	1661	2.80092
ASPDH	0.370383		PHOX2A	0.541204		CHAT	0.442282	413	1564	2.78692
RAPGEF1	0.37017		DLX6	0.540983		CPEB1-AS1	0.466742	323	1220	2.77709
CRB2	0.370053		REPIN1	0.540649		HAND2	0.361437	992	3746	2.77621
POR	0.368194		ELAVL4	0.539693		KCNQ3	0.264164	2743	10328	2.76522
DBN1	0.367954		TMEM176A	0.537567		ALX4	0.550059	133	499	2.75188
PCDHB3	0.367882		RRBP1	0.537538		HOXC12	0.454661	365	1366	2.74247
CAMKK1	0.367579		HOXB2	0.536603		HS3ST3A1	0.217825	4409	16410	2.72193
RGS3	0.367448		GGN	0.535872		FOXL2	0.263814	2754	10191	2.70044
REPIN1	0.367291		HPN	0.535647		HOXD9	0.250423	3159	11678	2.69674
GLI3	0.366398		TDGF1	0.535083		HOXA9	0.338526	1258	4603	2.65898
DOK4	0.366298		SPOCK2	0.534761		HAND2-AS1	0.371499	895	3255	2.63687
SLC12A8	0.365093		PCDHB15	0.533192		CHRD	0.421134	523	1897	2.62715
ANKS1B	0.364945		ATP2B2	0.531647		FZD7	0.333378	1329	4820	2.62679
ANGPTL2	0.364855		SIX2	0.531375		C17orf98	0.445671	395	1431	2.62278
PGAM2	0.364833		NR2E1	0.531347		CDX2	0.597194	79	286	2.62025
EVA1B	0.364694		CNTFR-AS1	0.531099		VWCE	0.325818	1442	5197	2.60402
NKX2-8	0.364388		PCDHB6	0.531082		NPY	0.35572	1053	3783	2.59259
RGR	0.363488		TMCO6	0.530919		SLC5A3	0.271692	2528	9075	2.58979
LLGL2	0.363457		HCK	0.530274		MRPS6	0.271692	2529	9076	2.58877
FOXP2	0.362962		ZAR1	0.529743		ANKRD20A11P	0.428779	487	1741	2.57495
PCDHGA5	0.362576		DLX4	0.529712		COL6A2	0.3417	1221	4364	2.57412
NEUROG1	0.360203		RADIL	0.529453		HOXC10	0.557615	121	431	2.56198
TTLL10	0.359472		MIR200A	0.529178		PRR23B	0.34734	1158	4124	2.56131
PLEKHA6	0.358865		GRHL2	0.529143		FOXD2-AS1	0.389228	731	2598	2.55404
LOC400940	0.358862		C5orf66	0.527916		WDR81	0.392965	706	2509	2.55382
SDK1	0.357904		KIRREL1	0.527566		ZNF570	0.432778	463	1645	2.55292
PHYHD1	0.357514		GRIK4	0.527414		RTKN	0.240722	3503	12406	2.54154
LINC01973	0.357462		PLD6	0.526919		MIR10A	0.434434	457	1612	2.52735
SNORD37	0.356617		CLU	0.526686		FRAT1	0.345431	1173	4136	2.526
PLA2G6	0.356451		HOXC6	0.526427		UBALD1	0.339813	1242	4372	2.52013
PCDHGA10	0.356374		PRPH	0.526283		WT1-AS	0.237456	3634	12784	2.51789
HOXB5	0.356333		PCDHGB3	0.526166		CIDEA	0.471389	305	1070	2.5082
TCEA3	0.355249		PCDHGC3	0.52466		KCNC3	0.25355	3054	10708	2.50622
PCDHB6	0.355215		PCDHGA5	0.524231		RASD1	0.299322	1909	6691	2.50498
KIAA1614	0.354921		TCEA3	0.523424		SEPT7P9	0.334465	1313	4582	2.48972
NLGN1	0.354758		PCDHB3	0.523075		PPP1R3G	0.400272	657	2281	2.47184
PCDHA13	0.353989		CLDN7	0.521912		NOTUM	0.314568	1619	5615	2.46819
PCDHGA3	0.353482		APBB1	0.520593		OTX2-AS1	0.435386	447	1547	2.46085
HOXC5	0.353045		HSF4	0.519517		HOXD3	0.296875	1967	6791	2.45247
GATA4	0.352473		RASGEF1C	0.518863		AVP	0.344474	1188	4099	2.45034
CREB5	0.351783		COL24A1	0.518442		CNTFR	0.399628	662	2279	2.4426
ESAM	0.351122		MIR219B	0.51841		CCDC184	0.282802	2261	7772	2.43742
CD27-AS1	0.351053		FSCN2	0.518251		ECEL1P2	0.407778	602	2060	2.42193
TPCN1	0.350919		RAPGEF1	0.51794		PRRT3-AS1	0.318051	1561	5303	2.39718
MAP1B	0.350703		MIR219A2	0.517799		DNAJB6	0.385176	768	2608	2.39583
LINC01235	0.350682		SLC6A9	0.517149		IRF2BP2	0.290826	2081	7048	2.38683
LIMCH1	0.350514		GPM6A	0.517108		WNT6	0.425166	508	1719	2.38386
LTBP4	0.350357		RNF44	0.51655		KCNH3	0.4301	481	1627	2.38254
HPSE2	0.349995		PHYHD1	0.51609		CRIP2	0.586726	89	301	2.38202
HPN	0.349498		MIR4655	0.51559		CYP26B1	0.264392	2736	9246	2.37939
JAG1	0.349127		TAGLN3	0.514875		IRX2	0.286015	2195	7401	2.37175
CHD7	0.349077		MLNR	0.51473		GPR135	0.311548	1670	5623	2.36707
ATP2B2	0.348869		LLGL2	0.513665		LHX2	0.355885	1050	3533	2.36476
MIR4526	0.347539		HOXB-AS1	0.511311		PCDHGC3	0.52466	176	592	2.36364
MIR5700	0.347396		ASCC1	0.51076		ZNF703	0.257481	2927	9844	2.36317
SHC3	0.346299		ESAM	0.509801		LOC90768	0.323996	1477	4967	2.3629
MIR196A1	0.346288		GUCY2D	0.509632		RHOB	0.326014	1439	4837	2.36136
SNORD48	0.346119		NKX2-1	0.508829		ADRA2A	0.378053	827	2772	2.35187
TMEM176B	0.345986		PCDHGB5	0.508588		MGC12916	0.343893	1196	4005	2.34866
ALX3	0.345453		ANGPTL2	0.508583		C1orf35	0.337397	1277	4270	2.34377
EDN2	0.345318		LOC100240735	0.508534		CPEB3	0.332233	1345	4480	2.33086
LHX6	0.345198		FLNC	0.508434		KDM2B	0.37886	819	2726	2.32845
PITX2	0.345025		C14orf180	0.508327		DLX6-AS1	0.656214	37	123	2.32432
TMEM176A	0.344887		C6orf48	0.508203		FOXL2NB	0.259107	2886	9592	2.32363
POU2F1	0.344867		CCDC140	0.508133		DMRT3	0.573488	100	332	2.32
PCDHB15	0.343961		PCDHGC4	0.508108		GSC	0.555834	125	415	2.32
HOXB2	0.343876		AIRE	0.507662		GSC2	0.243807	3387	11207	2.30883
PRKAG2	0.343446		RAET1L	0.507373		HES2	0.303073	1825	6031	2.30466
DAB2IP	0.343382		MT1JP	0.507319		WNT3A	0.404497	631	2083	2.30111
MAP2	0.343091		SNORD48	0.503934		TBX3	0.434855	455	1496	2.28791
ACAP3	0.34292		PLEKHG5	0.502877		CLEC14A	0.354541	1067	3506	2.28585
AQP1	0.342649		MIR196A1	0.502638		SOX13	0.222122	4240	13924	2.28396
IGF2	0.342049		GALNT9	0.502628		TACSTD2	0.434966	453	1486	2.28035
DMTN	0.341253		MIR4456	0.502404		GAS6	0.394154	697	2278	2.26829
GATB	0.340819		EFNA1	0.502198		RBM44	0.24278	3423	11168	2.26264
TFAP2D	0.340697		HOXB1	0.500929		TRIM72	0.342829	1209	3944	2.2622
GPT	0.340642		SDK1	0.500612		PAX3	0.471443	303	986	2.25413
C14orf180	0.339958		TLX1NB	0.500166		ITPRIPL2	0.418451	542	1763	2.25277
FRZB	0.339862		PPP1R1B	0.500112		FOXF1	0.289966	2100	6820	2.24762
KCNH2	0.339767		MIR149	0.50011		NKX1-2	0.423919	511	1657	2.24266
LIN28B	0.339204		ABAT	0.499799		NTF3	0.198574	5413	17463	2.22612
RAB26	0.339074		MIR429	0.499627		DLX3	0.348887	1141	3681	2.22612
WNT10A	0.338457		HHEX	0.499583		FOXD3	0.180894	6493	20900	2.21885
PCDHB19P	0.338038		PGAM2	0.499511		LINC00941	0.406398	611	1963	2.21277
HLA-DPB1	0.337906		TTYH1	0.498893		NAT8L	0.33048	1366	4375	2.20278
MAPK10	0.337767		PCDHGA10	0.498307		C5orf38	0.273781	2484	7948	2.19968
TNK2	0.337391		TLX1	0.498219		SNHG16	0.211476	4738	15114	2.18995
HLA-DPA1	0.336554		HOXA10-HOXA9	0.497908		BHLHE23	0.183113	6341	20138	2.17584
MT1JP	0.336523		HOXA10	0.497908		GHSR	0.281571	2290	7270	2.17467
LOC100129027	0.336419		PAX8	0.497586		SNTG2	0.4066	609	1932	2.17241
SLC19A1	0.335714		MCHR1	0.496866		TUBB3	0.307743	1732	5488	2.16859
SFMBT2	0.335029		LINC00319	0.496527		HHEX	0.499583	226	716	2.16814
PRPH	0.334897		SLC6A4	0.49555		NODAL	0.384724	771	2441	2.16602
IL11RA	0.334861		CELF4	0.493794		SNORD1C	0.189545	5933	18734	2.15759
MEOX1	0.334787		NAV2	0.492516		SETX	0.263466	2763	8706	2.15092
LDLRAD4	0.33464		BAIAP2	0.492014		EMX2	0.270708	2551	8031	2.14818
CECR3	0.334221		FZD2	0.491906		ANKRD30A	0.274518	2458	7727	2.14361
C6orf48	0.334153		PHACTR3	0.491519		EN1	0.188702	5988	18818	2.14262
HNRNPK	0.334031		DCHS2	0.491338		ADAMTS20	0.28764	2150	6749	2.13907
HOXA3	0.33342		DRD4	0.49097		CTDSPL2	0.217451	4432	13904	2.13718
RIPOR3	0.333258		CATSPERZ	0.490429		MAB21L2	0.681698	30	94	2.13333
KIRREL3	0.333185		SORBS2	0.489871		PODN	0.415798	556	1737	2.1241
PTN	0.333155		MED16	0.489154		TMPRSS2	0.488359	247	768	2.10931
ZFP42	0.332677		TMPRSS2	0.488359		HOXA2	0.246135	3297	10243	2.10676
IKZF4	0.332573		PCDHGB2	0.488326		TGIF2-RAB5IF	0.265503	2703	8378	2.09952
RADIL	0.332283		DNASE1L2	0.488266		CACNA1H	0.33897	1253	3871	2.08939
QRFP	0.33191		ALX1	0.48773		LOC286177	0.290381	2087	6439	2.08529
PCDHB17P	0.331852		SLC18A3	0.487507		FGF18	0.301308	1869	5751	2.07705
ANO4	0.331584		LIN28B	0.487361		EEF1A2	0.265949	2686	8257	2.07409
MLNR	0.331479		SSC5D	0.487064		CRYBA2	0.686206	27	83	2.07407
TTYH1	0.331451		WFIKKN1	0.48688		SMOC2	0.345667	1171	3598	2.07259
GFAP	0.331072		ARHGAP33	0.486091		LRBA	0.6862	28	86	2.07143
ZSCAN10	0.330084		ANO9	0.486087		MIR4673	0.418774	540	1658	2.07037
LRRC4C	0.329994		DLX5	0.485896		HOXB5	0.627102	57	175	2.07018
ALX1	0.329605		SLC19A1	0.485596		ADRA2B	0.315863	1595	4891	2.06646
MIR219A2	0.329024		MIR4321	0.485516		EVA1B	0.636244	52	159	2.05769
KLHL29	0.328973		DOK4	0.485403		ZAR1	0.529743	163	498	2.05521
LHX9	0.32821		TNK2	0.484398		PRIMA1	0.274466	2461	7498	2.04673
MIR149	0.327963		APCDD1L	0.484225		ZBTB46	0.34354	1202	3661	2.04576
GSN	0.327446		MIR3176	0.484209		MIR10B	0.360197	1007	3064	2.0427
RNF112	0.326854		ELANE	0.483719		TENM3	0.353066	1085	3292	2.0341
HDAC9	0.326642		BCAR1	0.483333		PLEC	0.41502	563	1708	2.03375
KCNIP1	0.326536		NEU4	0.483233		AIRE	0.507662	210	637	2.03333
MIR219B	0.326202		MAP3K13	0.483158		DGKQ	0.247287	3266	9897	2.03031
MIR9-1	0.325735		HSPB6	0.482991		CCDC154	0.305011	1784	5391	2.02186
C1QTNF1	0.325462		HIST1H3I	0.482087		MIR3176	0.484209	263	794	2.01901
RUNX1T1	0.325313		RASA3	0.482011		TRH	0.325707	1445	4362	2.01869
SRSF5	0.324995		ALOX12	0.481923		CCDC140	0.508133	208	626	2.00962
LMO3	0.32427		HRCT1	0.481689		AHRR	0.377127	837	2516	2.00597
GRIK4	0.323589		IRX1	0.481281		FAM19A4	0.415335	559	1679	2.00358
B3GNTL1	0.323581		CNTN2	0.480477		SLIT2	0.251486	3130	9401	2.00351
TBC1D24	0.323541		HOXA6	0.480412		NDUFAF1	0.266648	2673	8024	2.00187
PCDHGA6	0.323462		THTPA	0.480299		TFAP2A	0.662418	34	102	2
GALNT9	0.323207		CELF2	0.479857		PCSK1	0.358184	1023	3065	1.99609
KRTAP10-12	0.323113		PCDHGA3	0.479834		PCSK6	0.269513	2584	7723	1.98878
PCDHB18P	0.322583		MIR4739	0.478585		SLC38A1	0.351523	1109	3312	1.98647
KIF5C	0.322566		LINC00982	0.478513		IZUMO4	0.223336	4181	12477	1.98421
PHACTR1	0.322544		IFNL4	0.478469		ST6GAL1	0.249983	3174	9469	1.9833
CYTH1	0.322423		BAIAP2-DT	0.478443		MOB3A	0.237604	3627	10774	1.9705
CRYAB	0.321864		PCDHB18P	0.477161		IRX3	0.294902	2003	5949	1.97004
PCBP3	0.321862		PCDHB17P	0.476991		TCF7	0.403153	639	1896	1.96714
MITF	0.321696		CRB2	0.476392		KCNA3	0.356023	1046	3089	1.95315
CDX2	0.321612		MIR1251	0.476022		PRDM6	0.232289	3795	11190	1.94862
PCDHGB2	0.32116		HLX	0.475952		COL4A1	0.219668	4338	12750	1.93914
SNX29P2	0.321143		DMKN	0.475647		NR5A1	0.435643	443	1302	1.93905
PCDHB13	0.321005		CAMKK1	0.475554		H1FNT	0.266028	2684	7857	1.92735
RAP1GAP	0.320499		ZSCAN10	0.475415		DRD4	0.49097	243	711	1.92593
PRICKLE2	0.31921		FOXF2	0.475338		ZNF414	0.266704	2668	7806	1.92579
SPOCK2	0.318731		TRIM71	0.475032		KLF10	0.274811	2452	7156	1.91843
MIR4681	0.31812		KRT7	0.474849		ISL2	0.259076	2887	8423	1.91756
TAPBPL	0.317716		EPS8L2	0.474654		SRSF3	0.194399	5658	16499	1.91605
KRTAP29-1	0.317686		KCNIP3	0.474595		AMN	0.299455	1906	5550	1.91186
CELF4	0.316966		RNF39	0.474414		TBR1	0.229259	3937	11463	1.91161
NOD2	0.316493		LOC100288123	0.474121		ATAD3C	0.279449	2338	6803	1.90975
PCDHGC4	0.316369		REXO1	0.473924		MDFI	0.651499	42	122	1.90476
CD248	0.316301		CD27-AS1	0.473479		OVOL2	0.268041	2618	7603	1.90413
PCDHGB5	0.316129		LOC400940	0.472321		COL4A2	0.223231	4190	12154	1.90072
CRIP2	0.316078		FLJ16779	0.472286		GATA5	0.372298	884	2562	1.89819
SSC5D	0.315758		CRACR2B	0.471667		FAM89A	0.27435	2466	7145	1.8974
GREB1	0.315484		PAX3	0.471443		ATP11A	0.339535	1245	3595	1.88755
SYNPO	0.315309		CD248	0.471433		SLC35E2B	0.243806	3388	9783	1.88754
MYO16	0.315171		CIDEA	0.471389		FAM46A	0.302575	1836	5281	1.87636
CHRNA4	0.314929		SLIT1	0.470591		CLDN23	0.290002	2098	6028	1.87321
LBX1-AS1	0.314898		CPEB1	0.470496		KRT7	0.474849	293	841	1.87031
GRIA1	0.314648		PCDHA3	0.470377		HSPB6	0.482991	268	769	1.8694
GRAMD1B	0.314162		ADPRHL1	0.469988		OTX1	0.312223	1662	4749	1.8574
SEMA4A	0.313862		TBX1	0.469869		MIR4456	0.502404	217	620	1.85714
NFIB	0.313435		LHX5	0.469447		VPS9D1-AS1	0.268945	2597	7413	1.85445
FGF1	0.312736		PRSS36	0.468906		EXOC3L2	0.435546	444	1261	1.84009
PIGZ	0.312641		SLC9A3	0.468815		GBX2	0.169657	7289	20689	1.83839
HPS4	0.312621		QRFP	0.468451		SLITRK3	0.258861	2894	8213	1.83794
MAST4	0.312459		PAX9	0.468387		GGA1	0.209565	4833	13700	1.83468
ATP1A2	0.312377		KCNA4	0.468319		BCL2L11	0.250725	3152	8931	1.83344
CXCR4	0.31225		ANKRD6	0.468091		GFI1	0.234397	3735	10574	1.83106
FOXP1	0.311851		SHISA3	0.467977		TEDC1	0.235151	3714	10497	1.82633
C5orf66	0.311744		PLAT	0.467653		GJB6	0.436581	436	1228	1.81651
S100A11	0.311269		DOK1	0.467477		ZCCHC14	0.365951	940	2646	1.81489
BOC	0.311203		CHRNA4	0.467462		GSX1	0.174784	6950	19540	1.81151
LOC100132111	0.311039		MIR4526	0.467286		ELANE	0.483719	264	742	1.81061
RNF44	0.311034		CPEB1-AS1	0.466742		ANKRD63	0.304727	1790	5026	1.80782
PRSS36	0.310749		KIRREL3	0.466585		BRSK2	0.311078	1678	4708	1.80572
WFIKKN1	0.310684		LINC01625	0.466225		LRP8	0.207067	4962	13898	1.80089
MIR7-1	0.310651		SLC26A10	0.466098		ERBB3	0.259528	2875	8048	1.7993
DNAAF5	0.310399		C17orf107	0.465689		EMX1	0.207077	4961	13874	1.79661
RASA3	0.310303		NOL3	0.465546		EVX2	0.170738	7206	20127	1.79309
PHOX2A	0.310272		HIST1H3J	0.465353		FREM3	0.219923	4325	12066	1.78983
LRIG1	0.309914		TRIM2	0.465294		POU4F1	0.241263	3485	9720	1.7891
SNORD52	0.309882		TRADD	0.464766		CD7	0.418714	541	1508	1.78743
DMRT3	0.309588		KLHL29	0.464299		DNASE1L2	0.488266	249	694	1.78715
STARD13	0.309416		BCAT2	0.464296		LINC01089	0.232102	3801	10592	1.78664
TPPP3	0.309324		GPR152	0.463914		ASCL1	0.253454	3058	8519	1.78581
AKNA	0.309238		TMEM190	0.463522		TFAP2A-AS1	0.300429	1890	5256	1.78095
HLX	0.308809		CASC15	0.462854		CBS	0.301733	1859	5158	1.77461
GCNT2	0.308732		COL16A1	0.462713		POU3F1	0.20418	5121	14208	1.77446
MIR1286	0.30838		DIP2C	0.462341		DHX15	0.225983	4064	11264	1.77165
GPD1	0.308153		HLA-J	0.462149		PTGDR	0.43715	432	1193	1.76157
CHRM1	0.307882		SLC7A11-AS1	0.46171		PLLP	0.259799	2869	7919	1.7602
NCALD	0.307758		NCS1	0.460865		KCNC1	0.352078	1100	3025	1.75
FGFR2	0.307679		SNED1	0.460646		RTBDN	0.194296	5663	15556	1.74695
LIPC	0.307616		PLEKHA6	0.460567		TRIP10	0.273645	2488	6819	1.74076
LOC100288123	0.307346		PDGFRA	0.460269		SOWAHB	0.228342	3967	10868	1.7396
ELMO1	0.307158		RARRES2	0.459553		MGA	0.247983	3246	8890	1.73876
FREM1	0.306873		PLK5	0.459541		MIR663AHG	0.195916	5579	15244	1.73239
SFTPC	0.306604		TBC1D24	0.459363		CYP1B1	0.214013	4596	12555	1.73172
PCDHGA2	0.306603		PCDHB13	0.458966		NTRK3	0.358846	1020	2786	1.73137
REXO1	0.306521		B3GNTL1	0.458756		SOX11	0.169785	7279	19853	1.72744
MIR4429	0.306188		TPCN1	0.458597		MST1P2	0.375681	847	2305	1.72137
COL16A1	0.305418		PTGER1	0.458519		GLTPD2	0.348183	1145	3113	1.71878
PACSIN1	0.304088		SATB2	0.458363		ADRB1	0.208711	4881	13270	1.71871
PPP1R1B	0.304075		PCDHB19P	0.457945		MIR663A	0.194573	5648	15323	1.713
ARHGAP33	0.304033		AQP1	0.457878		STAC2	0.218199	4396	11920	1.71156
MIR99AHG	0.304031		CABP4	0.457783		EPS8L2	0.474654	294	797	1.71088
DISP3	0.303462		TBC1D30	0.456956		TTYH3	0.300702	1885	5110	1.71088
SULF1	0.30332		PCDHGA2	0.456908		FAM50B	0.204208	5119	13876	1.71069
PLD6	0.30296		KCNH2	0.456642		GPR27	0.255963	2974	8039	1.70309
LINC00565	0.30285		AKAP8	0.456466		NEUROG3	0.17523	6913	18680	1.70216
AKAP8	0.302636		LVRN	0.455731		FERD3L	0.650546	43	116	1.69767
HCK	0.302443		DOK7	0.455264		IL15RA	0.290983	2076	5599	1.69701
NCS1	0.302156		ADGRD2	0.455231		IGFALS	0.357298	1031	2779	1.69544
SRCIN1	0.302138		FRZB	0.45513		SIX5	0.169722	7284	19591	1.68959
LY6G6D	0.301972		FEV	0.454774		RASSF10	0.323291	1487	3996	1.68729
MTUS2	0.301638		HOXC12	0.454661		UTF1	0.36437	955	2560	1.68063
BCAR1	0.301484		SLC24A4	0.454167		IRS2	0.170619	7223	19350	1.67894
SIAH3	0.301416		SP5	0.453717		FZD8	0.161095	8025	21448	1.67265
MIR375	0.30139		INSRR	0.453628		CDC42EP1	0.2481	3241	8657	1.67109
ANAPC16	0.301355		LOC100129027	0.453595		CPNE7	0.284781	2223	5935	1.66982
PLEKHG5	0.301325		LINC00588	0.453399		SARM1	0.388094	742	1980	1.66846
LEFTY2	0.300805		ESRRG	0.453066		ADCY9	0.282805	2260	6024	1.66549
MAP1A	0.300538		LINC00311	0.452681		FBN2	0.198166	5443	14495	1.66305
ZNF839	0.300261		PNPLA7	0.452427		LINC00466	0.27997	2327	6180	1.65578
MIR4739	0.299858		MAL	0.452372		TGIF2	0.282715	2263	6007	1.65444
GRHL2	0.299676		PIEZO2	0.451827		GALR2	0.219337	4349	11527	1.65049
RCAN2	0.299674		TFAP2D	0.451729		TRHDE	0.425889	500	1325	1.65
TRADD	0.298928		GATA4	0.451625		SIX3	0.308584	1716	4547	1.64977
CATSPERZ	0.298443		SLC12A8	0.451201		TET1	0.223315	4183	11055	1.64284
TLX1	0.298301		NKAIN4	0.451041		PRR23A	0.257419	2928	7737	1.64242
AKT2	0.298244		DOC2A	0.450886		ZNF257	0.328267	1403	3702	1.63863
RNF216	0.298214		SOWAHC	0.450588		FAM163A	0.4152	561	1478	1.63458
MT1L	0.298171		RMST	0.449791		PRRX2	0.399419	663	1746	1.63348
MT1M	0.298171		VAX2	0.449633		FOXO3	0.346627	1167	3072	1.63239
IFFO1	0.298048		KRTAP10-12	0.449377		RBM38	0.287447	2158	5667	1.62604
FAM129B	0.297933		RIPOR3	0.449082		LVRN	0.455731	360	945	1.625
FABP7	0.297576		BHLHA9	0.449068		CCDC137	0.343724	1198	3143	1.62354
BTBD3	0.29755		OXT	0.448904		CYS1	0.297146	1959	5137	1.62226
ANO9	0.297273		SMIM24	0.448046		PGGHG	0.27794	2379	6230	1.61875
ALOX12	0.297072		BARX1	0.44799		RNF212	0.432743	464	1214	1.61638
ZMIZ1	0.296633		PITX1	0.447835		SKOR2	0.192761	5742	14988	1.61024
CD14	0.296413		FLJ12825	0.447318		SIM1	0.234644	3730	9735	1.60992
FSCN2	0.295532		GATB	0.44623		C17orf67	0.178031	6721	17541	1.60988
RARRES2	0.294916		UCN	0.445825		PUSL1	0.248669	3216	8391	1.60914
PCDHGA9	0.294784		TSPAN32	0.445745		CCDC166	0.333176	1332	3466	1.6021
VWA1	0.294674		C17orf98	0.445671		OXLD1	0.343443	1204	3125	1.59551
GCK	0.294419		DISP3	0.445456		NOC2L	0.307698	1733	4493	1.59261
PTK2B	0.294407		LDLRAD4	0.445369		SOX12	0.160598	8058	20850	1.58749
MIR9-2	0.294217		RAX	0.445353		PTH1R	0.31087	1681	4343	1.58358
LGALS9B	0.294178		MIR9-2	0.444661		TBX21	0.289369	2110	5444	1.58009
CDH22	0.294047		ANK1	0.444402		TAC1	0.284347	2230	5750	1.57848
KRT42P	0.293965		SRSF5	0.444378		TP73	0.362312	982	2531	1.57739
PCDHGA7	0.293774		SLC10A4	0.44432		HCN4	0.227515	4003	10304	1.57407
PAX8	0.293484		HIST1H4L	0.444294		STOX2	0.311066	1679	4320	1.57296
COL24A1	0.293276		DMTN	0.444245		HOXD12	0.303387	1821	4682	1.57111
ADPRHL1	0.293099		LRCOL1	0.443496		IER3	0.352657	1091	2804	1.57012
POU5F1	0.292921		APCDD1L-DT	0.44342		GNAL	0.294254	2015	5170	1.56576
CRTC1	0.292788		TAPBPL	0.443093		ZNF276	0.244931	3344	8576	1.56459
HOXB-AS1	0.292684		LOXL3	0.442835		RASL12	0.364629	951	2438	1.56362
C10orf142	0.292581		PRR35	0.442715		APCDD1L	0.484225	262	671	1.56107
DIP2C	0.292398		LMO3	0.442479		GJD3	0.405922	618	1582	1.55987
NRIP2	0.292334		RGS3	0.442456		DYRK2	0.27353	2494	6373	1.55533
PCDHB4	0.292038		ZNF569	0.442403		DGKE	0.17514	6919	17676	1.5547
CHRND	0.291998		CHAT	0.442282		ESRRG	0.453066	371	947	1.55256
IGSF9B	0.291885		LCK	0.442232		SLC32A1	0.258518	2902	7388	1.54583
GSC	0.291676		JAG1	0.44216		FOXP4	0.289227	2117	5387	1.54464
ZNF385C	0.291662		DNAAF5	0.441712		ADORA2B	0.243713	3392	8626	1.54304
PCDHA3	0.291484		POU5F1	0.441134		LRRTM1	0.316111	1590	4037	1.53899
PDE1A	0.291244		IGF2	0.440809		DSC3	0.242153	3449	8751	1.53726
HPDL	0.29103		C1QTNF1	0.440537		DUSP4	0.176382	6835	17327	1.53504
SMIM24	0.291009		KIAA1614	0.440455		ITGB4	0.23871	3579	9067	1.53339
BCRP3	0.290906		SEMA5B	0.440303		HTR1A	0.178454	6687	16937	1.53282
NHLH1	0.290889		ST8SIA5	0.440125		MAP7D1	0.229143	3941	9981	1.53261
TLX1NB	0.290597		NGEF	0.439965		MEGF8	0.22989	3915	9906	1.53027
LINC01550	0.290536		SRL	0.439783		BHLHA9	0.449068	386	976	1.5285
CHD9	0.290298		45910	0.439375		COL27A1	0.365476	943	2384	1.5281
THBS2	0.290125		WNT10A	0.438822		MSLN	0.369512	911	2302	1.52689
ARHGEF7	0.28984		ANAPC16	0.438508		REREP3	0.317452	1568	3961	1.52615
FLNC	0.28979		KCTD1	0.438285		PER3	0.307504	1736	4384	1.52535
TCF21	0.289655		RIPK4	0.438281		MIR1225	0.364251	957	2416	1.52456
CLCN3	0.289637		LINC00565	0.438212		GLB1L3	0.338241	1262	3185	1.52377
HOXC10	0.289572		ZNF628	0.438122		EFNA1	0.502198	218	550	1.52294
SENP7	0.288985		PTGDR	0.43715		EN2	0.267121	2653	6692	1.52243
A1BG-AS1	0.28877		MCOLN3	0.43706		LTBP3	0.318639	1551	3910	1.52095
MKLN1	0.288655		MOGAT3	0.436726		LRRN1	0.204474	5100	12837	1.51706
BAIAP2	0.288346		PRKAG2	0.436586		SHISA3	0.467977	318	800	1.51572
PTGER1	0.288131		GJB6	0.436581		FAM43B	0.218956	4361	10963	1.51387
APBB2	0.28809		WDR97	0.436378		TRHDE-AS1	0.344973	1183	2970	1.51057
PCDHA2	0.287989		TMC4	0.436149		SLC12A2	0.308469	1719	4314	1.5096
SERTAD4	0.287583		SRCIN1	0.436007		PRTN3	0.316435	1584	3972	1.50758
LCK	0.287123		CHRM1	0.435915		NPNT	0.215839	4500	11268	1.504
MED16	0.287018		CDH3	0.435857		TUBA1C	0.428891	486	1216	1.50206
FOXI2	0.286948		EDN2	0.435845		HOXD13	0.200562	5327	13319	1.50028
VWA5B1	0.286871		NR5A1	0.435643		HMX3	0.155342	8501	21249	1.49959
MSH2	0.286857		EXOC3L2	0.435546		TMEM88	0.350573	1124	2809	1.49911
SRL	0.286831		MIR375	0.43551		FBXL14	0.314811	1615	4030	1.49536
BCAT2	0.286648		AKAP13	0.435413		BMPR1A	0.184816	6231	15546	1.49494
OXT	0.286497		OTX2-AS1	0.435386		TSC22D2	0.157078	8352	20823	1.49318
LINC00856	0.286444		PCDHA5	0.435365		ESR1	0.313965	1632	4067	1.49203
ACOX3	0.286256		PCDHGA7	0.435328		RAB11FIP4	0.268663	2602	6484	1.49193
HIST1H3J	0.286101		PCDHGB6	0.435208		SLC6A3	0.262193	2800	6975	1.49107
GIMAP8	0.286044		GDF7	0.435114		DLX5	0.485896	257	639	1.48638
SH2D4B	0.286		AKT2	0.435005		CLDN3	0.351835	1105	2747	1.48597
SNORA4	0.28487		TACSTD2	0.434966		GCM2	0.237629	3626	9012	1.48538
GPR152	0.284622		CHRND	0.434959		ADCY1	0.368164	920	2286	1.48478
KRTAP16-1	0.284497		TBX3	0.434855		FZD5	0.417254	547	1358	1.48263
BCAN	0.284271		MYBBP1A	0.434461		C8orf82	0.174797	6947	17243	1.48208
TMC1	0.284156		MIR10A	0.434434		GRM7	0.217192	4448	11040	1.48201
BMPR1B	0.28415		MSH2	0.434421		PIEZO2	0.451827	375	930	1.48
PCDHB12	0.283777		SLC25A10	0.434346		FGF19	0.343917	1195	2962	1.47866
CABP4	0.283672		CRTC1	0.433738		ATP8B1	0.396985	684	1694	1.47661
LINC-PINT	0.283598		RNF112	0.433136		MSC-AS1	0.420115	533	1320	1.47655
PCDHA5	0.283521		PPP2R1B	0.43293		HIST1H2AG	0.174532	6966	17248	1.47603
SYNE1	0.283165		ZNF570	0.432778		ANKRD20A5P	0.355464	1056	2612	1.47348
GRIP1	0.282952		RNF212	0.432743		KBTBD13	0.363208	975	2409	1.47077
PPP2R2C	0.282895		CARD9	0.432672		NEFL	0.240243	3517	8680	1.46801
TRMT44	0.282846		HES5	0.432622		FSTL3	0.22837	3966	9788	1.46798
EGFR	0.282725		ABLIM2	0.432001		DHPS	0.324672	1463	3609	1.46685
NWD1	0.282572		FGF4	0.431823		SPTSSB	0.207341	4947	12200	1.46614
TNXB	0.282162		MAP1B	0.431753		MAPT-IT1	0.260958	2838	6997	1.46547
KRTAP10-10	0.282123		PCDHB4	0.431654		SERF2	0.290846	2080	5128	1.46538
SLC26A10	0.281953		KCNG3	0.43165		LTK	0.266447	2677	6593	1.46283
CARD9	0.281896		SIAH3	0.431645		PDZD8	0.236329	3674	9034	1.4589
ANK2	0.281862		MIR615	0.431611		GPRC5B	0.241428	3477	8549	1.45873
SOX7	0.281776		GREB1	0.431529		ADRA1D	0.354485	1070	2626	1.45421
TMEM190	0.28131		FGF3	0.431404		CATSPER2	0.267808	2631	6454	1.45306
TSPAN32	0.281138		HPDL	0.431325		CFAP46	0.286112	2190	5367	1.45068
ANK1	0.281069		SNAI1	0.431194		FAM78A	0.192318	5772	14141	1.44993
FXYD2	0.280961		DBN1	0.431141		KCNQ1	0.331448	1351	3309	1.4493
GJC2	0.280778		COQ8A	0.43091		PTGER4	0.220344	4306	10543	1.44844
LOC100289511	0.280716		SNORD52	0.430765		SLC24A4	0.454167	366	892	1.43716
DPPA4	0.280623		KCNH3	0.4301		VSX2	0.230946	3858	9397	1.43572
RAPGEF5	0.280198		CCDC88B	0.430051		TRMT1	0.204372	5109	12415	1.43003
ACACB	0.280102		PGBD5	0.429835		FOXA1	0.221366	4265	10360	1.42907
TM4SF1	0.280075		LOC442497	0.429655		HSP90AA1	0.336013	1294	3142	1.42813
MIR5586	0.280021		ADGRA2	0.429525		ATOH1	0.413801	571	1386	1.42732
ATP6V0D1	0.279917		TUBA1C	0.428891		SAMD14	0.354864	1065	2584	1.42629
RD3	0.279549		ANKRD20A11P	0.428779		RASL10A	0.36266	979	2375	1.42594
PDXK	0.27945		SNX29P2	0.428759		HCN2	0.21668	4459	10815	1.42543
SLIT1	0.279369		RNF157-AS1	0.428717		SATB1	0.19687	5527	13403	1.425
PCDHGA1	0.279229		ESYT3	0.4287		TRIM36	0.248113	3240	7855	1.42438
MEF2D	0.279025		LIME1	0.4286		PTX4	0.266545	2675	6482	1.42318
ZAN	0.278606		TCF21	0.428572		FLJ36000	0.287985	2142	5190	1.42297
HOXA6	0.278465		MIR663B	0.428561		HES3	0.313567	1639	3969	1.4216
ABLIM2	0.278156		SLC26A5	0.428524		LRRC4	0.257194	2937	7112	1.42152
RGS8	0.278033		AKNA	0.428132		ZNF37A	0.234515	3731	9031	1.42053
LRCOL1	0.278014		ANXA11	0.427793		EGFLAM	0.325101	1458	3529	1.42044
BIN3-IT1	0.278012		PCDHA1	0.427477		SYMPK	0.252771	3087	7463	1.41756
ZAR1	0.277942		WFIKKN2	0.427011		SAMD11	0.370976	899	2172	1.41602
ALX4	0.277724		ACSF3	0.426901		MAL	0.452372	374	903	1.41444
GAP43	0.277509		TRHDE	0.425889		DDN	0.233801	3757	9068	1.41363
SPATA32	0.277384		SFRP1	0.425744		PROSER3	0.39735	680	1641	1.41324
SNORA63	0.277251		PITX2	0.425719		MIR3185	0.305848	1761	4249	1.41283
UNQ6494	0.277224		LCN10	0.425604		ISLR2	0.377393	834	2012	1.41247
MAP3K14-AS1	0.277041		WNT5B	0.425537		PAQR9	0.185435	6192	14926	1.41053
WNT5B	0.276872		TFAP2E	0.425435		ADAM8	0.422196	518	1248	1.40927
HIST1H4I	0.276843		GLI3	0.425258		LINC01184	0.318459	1553	3741	1.40889
AES	0.276618		TESMIN	0.425247		FAM20C	0.341598	1223	2944	1.4072
CTNND2	0.276588		WNT6	0.425166		ZFAND2A	0.302454	1837	4421	1.40664
METTL7A	0.276453		CD14	0.424679		GPX4	0.233294	3769	9070	1.40647
OSBPL5	0.276101		F10	0.424675		ITM2C	0.254691	3016	7256	1.40584
SLC6A4	0.276035		NKX1-2	0.423919		NACC1	0.245573	3318	7965	1.40054
PDGFRB	0.275723		FAM163B	0.42358		LINC01126	0.192901	5735	13746	1.39686
PCDHGB6	0.275721		MEGF11	0.423379		RBFA	0.21357	4624	11072	1.39446
SLC26A5	0.275645		VENTX	0.422841		PRRX1	0.183927	6297	15070	1.3932
LINC00261	0.275578		PDXK	0.422827		ERBB4	0.176449	6829	16334	1.39186
KRTAP10-3	0.275528		LRIG1	0.422513		EFS	0.269559	2583	6177	1.39141
NEU4	0.275478		CYTH1	0.422216		LINC00602	0.372826	882	2108	1.39002
EP400	0.275347		ADAM8	0.422196		INAFM1	0.281077	2300	5496	1.38957
FOSL2	0.275329		LRRC4C	0.422097		ALX3	0.590618	85	203	1.38824
MIR1180	0.27528		A1BG-AS1	0.421855		PCDHAC1	0.323599	1481	3532	1.38488
MIR4260	0.275254		MGARP	0.421793		NPB	0.273732	2487	5931	1.3848
CELF6	0.274983		NLGN1	0.421221		TMEFF2	0.256463	2956	7049	1.38464
UBC	0.274535		CHRD	0.421134		PLK5	0.459541	346	825	1.38439
IFT122	0.274419		ZDHHC11	0.42111		ACTA1	0.378518	821	1956	1.38246
NBAT1	0.274378		BIN1	0.420967		MYCNOS	0.208474	4897	11652	1.37942
MAP3K14	0.274363		NDUFA4L2	0.420883		MIR4648	0.371386	896	2130	1.37723
CYP2E1	0.274331		SPNS2	0.420836		RUNX2	0.183847	6304	14983	1.37674
F13A1	0.274172		CDK2AP1	0.42053		PAXX	0.2788	2358	5603	1.37617
GRM4	0.274063		GATA6	0.42042		MZT2B	0.325503	1449	3441	1.37474
ATP6V1E2	0.274061		MAGI2	0.420223		GDF7	0.435114	451	1071	1.37472
GABRG1	0.273763		PCBP3	0.420221		AK4	0.169705	7286	17295	1.37373
THY1	0.273762		SYNPO	0.420186		POU3F2	0.153122	8687	20613	1.37286
HRH2	0.273354		MSC-AS1	0.420115		COL26A1	0.200297	5335	12647	1.37057
LINC00311	0.273307		PCDHA2	0.419838		FOXB1	0.15474	8543	20242	1.36943
ZNF587B	0.273282		DAB2IP	0.419631		RAB6B	0.341764	1219	2888	1.36916
ZNF587	0.273282		HOXB13	0.419553		ANXA11	0.427793	496	1175	1.36895
FAM178B	0.273222		LHPP	0.419259		MIR5587	0.38914	733	1736	1.36835
SPAAR	0.2731		CHD7	0.419053		LOC100132111	0.546492	136	322	1.36765
MIR4252	0.273084		ETV7	0.418822		RNF225	0.284987	2216	5237	1.36327
MYH7	0.272827		MIR4673	0.418774		P4HTM	0.364264	956	2259	1.36297
HES5	0.272798		CD7	0.418714		GIPC2	0.35112	1116	2637	1.3629
CKM	0.272644		ITPRIPL2	0.418451		EPCAM	0.262799	2778	6564	1.36285
LINC01619	0.27263		GSN	0.418296		NEIL1	0.241739	3465	8187	1.36277
EML1	0.272507		LRRC34	0.417778		ESRP1	0.316283	1586	3742	1.35939
NOL3	0.272365		LINC02135	0.417724		PCDH10	0.148704	9080	21409	1.35782
RGS10	0.272195		SFTPC	0.417549		LINC00319	0.496527	235	554	1.35745
FMNL1	0.272182		FZD5	0.417254		FZD1	0.232338	3793	8936	1.35592
DMRTA2	0.271965		FOXH1	0.417171		ARHGEF16	0.34056	1230	2894	1.35285
CTBS	0.271896		KRT42P	0.416784		HIST1H2BJ	0.167964	7424	17458	1.35156
EFNA1	0.271613		KCNK4	0.416656		FAM53A	0.277411	2388	5611	1.34966
SLC1A7	0.27152		ZC3H12C	0.416191		KIF12	0.381226	799	1875	1.34668
BAIAP2-DT	0.271507		XXYLT1	0.416177		TBX20	0.200152	5342	12535	1.3465
ROBO1	0.271463		CHRNB4	0.416145		NKX6-1	0.175285	6911	16215	1.34626
LINC00319	0.270739		PFN3	0.416124		S100A10	0.304993	1785	4187	1.34566
GARNL3	0.270738		CYP2E1	0.416036		SLC6A19	0.299577	1904	4460	1.34244
HIST1H3I	0.270492		PODN	0.415798		SOX9	0.183217	6337	14829	1.34007
FUT2	0.270325		ADGRA1	0.415712		RARRES1	0.249083	3203	7489	1.33812
LOC100129175	0.270236		HNRNPKP3	0.415358		B3GNT9	0.331364	1352	3158	1.3358
HOPX	0.270192		FAM19A4	0.415335		FZD10-DT	0.366873	928	2167	1.33513
NCKAP5	0.270126		MAP1A	0.415296		MRPL23-AS1	0.402003	645	1506	1.33488
SFRP1	0.270114		FAM163A	0.4152		ZNF503-AS2	0.147151	9225	21499	1.33051
PIRT	0.269957		NES	0.415151		EBF3	0.15078	8904	20741	1.3294
SLC25A10	0.269786		PLEC	0.41502		KCTD1	0.438285	428	996	1.3271
MIR615	0.269628		TTC34	0.414908		XYLT1	0.227943	3983	9248	1.32187
DNAAF4-CCPG1	0.269624		DSCAML1	0.414904		RIPPLY3	0.312845	1650	3828	1.32
DNAAF4	0.269624		RGR	0.41474		FKBP6	0.18918	5960	13825	1.31963
COQ8A	0.269229		MT1L	0.414397		TMEM132C	0.24611	3300	7653	1.31909
TMC2	0.269181		MT1M	0.414397		SLC7A5	0.241891	3461	8026	1.31898
NQO1	0.26905		ZNF839	0.414005		GPR146	0.378018	828	1920	1.31884
LOC151484	0.268973		ZNF273	0.413914		LRRC24	0.194011	5675	13148	1.31683
CX3CL1	0.268894		ATOH1	0.413801		UST	0.151468	8845	20478	1.31521
SCHIP1	0.268796		C1orf61	0.413424		DSCAML1	0.414904	565	1308	1.31504
TRAK1	0.268565		CKM	0.413266		VAX1	0.324257	1473	3404	1.31093
DOCK9	0.268472		MNX1	0.413064		MARCKS	0.148297	9111	21036	1.30886
LOC442497	0.268256		NSMF	0.412774		FADS2	0.231008	3855	8893	1.30687
NKX2-3	0.267986		IGSF9B	0.41257		ARPC1B	0.297099	1962	4526	1.30683
LINC00634	0.267901		NTRK1	0.412479		NEFH	0.278114	2374	5471	1.30455
FEZF2	0.267842		EMX2OS	0.412106		C1orf109	0.213367	4636	10681	1.30393
PCDHB5	0.267805		ANKS1B	0.411979		RPL3	0.291499	2064	4754	1.30329
NFASC	0.267646		DNLZ	0.411963		GATA3-AS1	0.218863	4369	10061	1.30282
C15orf62	0.267569		TMEM105	0.411927		FGF22	0.245752	3312	7616	1.29952
SNED1	0.267524		TPPP3	0.411784		DUS3L	0.253205	3069	7057	1.29945
FEV	0.267458		GFAP	0.411704		TWIST2	0.172127	7112	16344	1.29809
PRDM14	0.267185		BEAN1	0.411338		VWC2	0.209819	4820	11076	1.29793
COL1A2	0.266784		PCDHB5	0.411274		ELL3	0.306304	1755	4020	1.2906
ETV7	0.266579		AGAP3	0.411243		PDX1	0.158364	8238	18859	1.28927
CASC15	0.266415		PMEPA1	0.411135		CCK	0.264752	2723	6228	1.28718
MIR378D1	0.266344		PCDHGA9	0.411107		BARHL1	0.193025	5724	13089	1.28669
LTF	0.266322		MIR4429	0.411051		PHOX2A	0.541204	144	329	1.28472
PITX1	0.265745		FXYD1	0.411018		ANHX	0.300783	1883	4302	1.28465
LINGO1	0.265629		RIN1	0.410786		APCDD1L-DT	0.44342	406	927	1.28325
PCDHGC3	0.265436		VWA1	0.410577		HIST1H3G	0.192266	5774	13157	1.27866
NTRK3-AS1	0.265369		FLRT1	0.410457		ADAMTS6	0.326869	1426	3249	1.2784
LINC00588	0.265347		CACNA1E	0.410061		NAT16	0.37174	891	2030	1.27834
MIR183	0.265335		MIR5700	0.409678		KIF2C	0.222227	4234	9642	1.27728
MIR193B	0.265258		GRAMD1B	0.40935		MAPT-AS1	0.208602	4889	11130	1.27654
CCDC88B	0.265238		LEFTY2	0.409329		RANBP2	0.319426	1541	3508	1.27644
LOC100130449	0.265024		C1QL4	0.409315		HOXD8	0.16854	7391	16817	1.27533
BAZ2B	0.264624		RNF165	0.409153		GADD45B	0.181472	6443	14657	1.27487
ZNF628	0.264565		HLA-DPB1	0.409001		TLL2	0.218498	4386	9976	1.27451
PUF60	0.264533		DUSP5	0.408991		CPT1C	0.227455	4007	9113	1.27427
KCNA4	0.264524		ECEL1P2	0.407778		CRK	0.301845	1855	4216	1.27278
PCDHB14	0.264424		HLA-DPA1	0.407485		WNT3	0.734952	11	25	1.27273
LOXL3	0.26417		MIR4681	0.407458		HOXA-AS3	0.398612	669	1520	1.27205
VRTN	0.264094		MKLN1	0.40717		B3GALT6	0.198196	5441	12361	1.27183
ADGRD2	0.264076		MSC	0.407075		C11orf87	0.224547	4124	9369	1.27182
LINC00028	0.264005		PROK2	0.406883		LINC00982	0.478513	280	636	1.27143
TBXT	0.263992		MT1IP	0.406776		TAS1R3	0.383888	775	1760	1.27097
XXYLT1	0.263932		SNTG2	0.4066		NID1	0.273805	2483	5638	1.27064
TEF	0.263895		RAP1GAP	0.406457		NKX2-2	0.147548	9178	20824	1.2689
ETS1	0.263727		LINC00941	0.406398		SDF4	0.203715	5154	11692	1.26853
HSPB2	0.263685		MEIS3	0.406336		U2AF2	0.21865	4381	9938	1.26843
HSPB2-C11orf52	0.263685		PNKP	0.406268		ESYT3	0.4287	490	1110	1.26531
MRVI1	0.263613		DPEP1	0.406235		MAFG-DT	0.222408	4220	9552	1.26351
SNAI1	0.263444		HOXA3	0.406213		KCTD8	0.151832	8805	19917	1.26201
DOK7	0.263386		SCUBE3	0.406141		PROM1	0.229784	3922	8869	1.26135
TMEM192	0.263347		LINC01973	0.406123		HIST1H1B	0.219881	4326	9781	1.26098
KCNMB2	0.263303		GJD3	0.405922		FBXO33	0.158203	8253	18650	1.25978
MIR125B2	0.263207		NTN3	0.405853		DRGX	0.26706	2656	5997	1.25791
MIR4456	0.263007		HIC1	0.40585		C17orf107	0.465689	327	738	1.25688
CRACR2B	0.26279		SHH	0.405762		JMJD8	0.270628	2556	5764	1.25509
IDUA	0.262641		MIR202	0.405704		SLC33A1	0.18901	5967	13454	1.25473
GPNMB	0.262361		LINC-PINT	0.40566		NOTO	0.298843	1920	4327	1.25365
SOGA1	0.262247		LOC100129175	0.405621		RNF39	0.474414	296	667	1.25338
RABGAP1L	0.262156		FAM69B	0.405463		STIL	0.206251	5006	11267	1.2507
CCDC140	0.262029		IKZF4	0.405257		TSPEAR	0.743337	8	18	1.25
BHMT	0.261828		SLFN13	0.405194		TSPAN4	0.313237	1647	3705	1.24954
DOK1	0.261716		GCNT2	0.405182		TMEM130	0.375298	850	1911	1.24824
FXYD1	0.261707		ZNF385C	0.405095		WRAP73	0.171287	7169	16108	1.2469
MNX1	0.261609		ARHGAP21	0.40458		RBPJ	0.173876	7010	15749	1.24665
FLJ16779	0.261605		WNT3A	0.404497		HOXB8	0.217366	4440	9974	1.2464
PGBD5	0.261513		FUT2	0.404413		FOXA2	0.147054	9235	20744	1.24624
PNPLA7	0.261465		ARHGAP9	0.404295		GRHL2	0.529143	167	375	1.24551
C1D	0.261441		TNXB	0.403956		TTC34	0.414908	564	1266	1.24468
TSPAN18	0.261287		GAL	0.40366		KDM2A	0.225437	4086	9171	1.24449
LINC00982	0.261232		SLC30A2	0.403452		GATA3	0.397959	674	1512	1.24332
AIRE	0.260965		MIR595	0.403384		PHLDA1	0.180736	6509	14598	1.24274
SLFN13	0.26083		APBB2	0.40316		TCF7L1	0.230575	3880	8700	1.24227
DLX5	0.260813		TCF7	0.403153		FZD9	0.283661	2245	5024	1.23786
LY75-CD302	0.260797		HIST1H1A	0.403083		OVOL1	0.38619	758	1696	1.23747
LY75	0.260797		NWD1	0.403063		MAFG	0.211465	4739	10586	1.2338
DLX4	0.260796		CPXM1	0.402994		ZSWIM6	0.144321	9487	21155	1.22989
LINC00917	0.260748		SP6	0.402471		NEUROG1	0.601247	74	165	1.22973
ABHD16A	0.260307		GAK	0.402312		SLC10A4	0.44432	402	896	1.22886
LY6G6E	0.260307		MRPL23-AS1	0.402003		TMEM200B	0.207504	4943	11017	1.22881
DLX6	0.259433		PACSIN1	0.401566		HCK	0.530274	162	361	1.2284
MICAL2	0.259259		LINC01342	0.401164		DUS1L	0.213195	4649	10331	1.2222
LHPP	0.259165		AES	0.401045		FLNB	0.381698	795	1766	1.22138
SIX2	0.259119		ACSF2	0.400925		SUSD1	0.259916	2863	6356	1.22005
ST8SIA5	0.258784		SHANK2	0.400803		CNTD1	0.17855	6679	14823	1.21934
GTF2IRD1	0.258725		UNQ6494	0.400803		ADGRA1	0.415712	557	1236	1.21903
MRGPRE	0.258352		HELZ2	0.400729		GATA2	0.246731	3280	7275	1.21799
SHH	0.258252		THY1	0.4007		BMP4	0.224781	4115	9125	1.2175
ACSS1	0.258193		NOD2	0.400696		FOXE3	0.334819	1308	2900	1.21713
LHX5	0.258145		UBC	0.400542		KCNG2	0.221172	4276	9478	1.21656
ADH5	0.258133		COL18A1	0.400344		PRR18	0.361768	985	2182	1.21523
FAM163B	0.25743		PPP1R3G	0.400272		RBMXL2	0.187921	6035	13348	1.21176
LOC284865	0.257401		PGF	0.399893		SLITRK1	0.205216	5064	11200	1.21169
PCDHGB8P	0.257373		TSGA10IP	0.399817		PCDH7	0.141485	9772	21602	1.2106
INMT	0.257195		MIR3196	0.399814		NES	0.415151	562	1242	1.20996
INMT-MINDY4	0.257195		S100A11	0.399639		POU4F2	0.142311	9690	21386	1.20702
TAOK3	0.257144		CNTFR	0.399628		SLC25A2	0.296541	1974	4355	1.20618
FAM107A	0.257081		PRRX2	0.399419		KCNA5	0.289855	2102	4636	1.20552
MIR96	0.257013		C10orf142	0.399347		IGF2BP1	0.191895	5801	12794	1.20548
PBX1	0.257008		MIR193B	0.399183		AKIP1	0.236198	3678	8108	1.20446
DHX34	0.256972		RALGDS	0.399015		ESPN	0.244108	3375	7437	1.20356
RNF39	0.256857		GALP	0.398916		CNOT1	0.178225	6704	14753	1.20063
TMEM94	0.256747		SH3TC1	0.398643		WNT2	0.296339	1978	4348	1.19818
LPAR5	0.256645		HOXA-AS3	0.398612		FASN	0.223455	4178	9182	1.1977
INSRR	0.256357		CREB5	0.398551		DNAAF3	0.374578	861	1892	1.19744
APCDD1L	0.256261		GRIA1	0.398515		COL24A1	0.518442	184	404	1.19565
PTGDS	0.256073		LINC00028	0.398109		SP6	0.402471	643	1411	1.1944
KRTAP10-11	0.256028		FAM129B	0.398011		AGAP2-AS1	0.191213	5835	12804	1.19434
ZNF536	0.255947		GATA3	0.397959		MLLT3	0.183042	6352	13920	1.19144
CKMT2	0.255934		CD300A	0.397803		SHISA9	0.162308	7906	17324	1.19125
MT1IP	0.255916		PCDHGB8P	0.397793		HSF5	0.226126	4052	8876	1.19052
NDUFA4L2	0.255711		OSBPL5	0.397783		CDCA8	0.208248	4908	10749	1.1901
CYP4F2	0.255633		SENP7	0.397637		GPER1	0.64525	48	105	1.1875
PCDHA1	0.255541		RNF207	0.397414		C19orf33	0.322474	1499	3277	1.18612
PARPBP	0.255352		PROSER3	0.39735		MIR3187	0.154418	8564	18716	1.18543
GPR19	0.25532		CECR3	0.39735		ALDH1A2	0.276264	2414	5274	1.18476
SLC9A3	0.25518		HSPA2	0.397318		SETD6	0.254748	3014	6583	1.18414
DYSF	0.255132		LOC100289511	0.397009		CDHR5	0.354418	1073	2343	1.1836
CRYBG1	0.254951		ATP8B1	0.396985		HTR6	0.328387	1401	3055	1.18059
LRRC55	0.254622		NRIP2	0.396904		PDE8A	0.272282	2514	5480	1.17979
MPRIP	0.254584		GPR25	0.396582		SLC9A3	0.468815	313	682	1.17891
GAK	0.254579		ZAP70	0.396469		NDRG4	0.205977	5021	10940	1.17885
CHRNB4	0.254372		LRRN4	0.396459		KL	0.322263	1506	3281	1.17862
ZKSCAN5	0.254237		PLEKHA2	0.396346		ARHGAP9	0.404295	633	1379	1.17852
CD180	0.254192		PCDHB12	0.396261		ZDHHC17	0.340873	1227	2673	1.17848
MFAP4	0.254178		LINC01235	0.395791		GABRA5	0.199243	5380	11715	1.17751
ANK3	0.254121		CHAD	0.395707		TBC1D30	0.456956	356	775	1.17697
ADAMTS18	0.253645		AMER2	0.395418		PHLDA3	0.33948	1246	2711	1.17576
DNASE1L2	0.253483		MEOX1	0.395282		ACAA1	0.323649	1480	3216	1.17297
LOC100506388	0.253472		CDH4	0.394987		MOGAT3	0.436726	434	943	1.17281
HPCAL1	0.253199		COL1A2	0.394952		LOC100288748	0.379856	812	1762	1.16995
SLC13A4	0.253104		GAS6	0.394154		MRI1	0.247929	3247	7038	1.16754
RALGDS	0.253067		ANKRD33B	0.394008		ZIC2	0.13836	10083	21848	1.16682
SPOCD1	0.252791		PCDHB2	0.393952		CTDSPL	0.19905	5389	11675	1.16645
TARBP2	0.25273		FAM83E	0.393823		SLC6A4	0.49555	236	511	1.16525
SNORD35A	0.252673		CYP26C1	0.393604		CYBA	0.188392	6007	12987	1.16198
SNORD34	0.252641		THBS2	0.393403		PAX6-AS1	0.183846	6305	13623	1.16067
KRTAP10-4	0.252618		CDX1	0.393316		CLPX	0.172742	7073	15272	1.1592
ZNF662	0.252404		HIST1H3F	0.393315		ATP5MC2	0.298874	1919	4143	1.15894
HELT	0.252152		AMIGO3	0.393248		JUN	0.138638	10051	21698	1.15879
CDH4	0.252104		WDR81	0.392965		ECHS1	0.375789	846	1823	1.15485
ALDH1A3	0.251805		LY75-CD302	0.392369		NCLN	0.352339	1095	2359	1.15434
INHBA	0.251562		LY75	0.392369		DOC2A	0.450886	380	818	1.15263
LINC02135	0.251414		PCDHA12	0.392304		WNT11	0.286004	2196	4727	1.15255
TCF7L2	0.251042		SLC1A7	0.391935		CNNM1	0.218156	4397	9462	1.15192
DRD4	0.251029		SEMA4A	0.391798		MSL2	0.14357	9556	20561	1.15163
IGFBPL1	0.250864		SPATA32	0.391589		KIF1C	0.192446	5760	12392	1.15139
VAX2	0.250838		CRABP1	0.390941		INCA1	0.193867	5682	12222	1.151
ACKR3	0.250722		MIR183	0.390852		LAMP5	0.390802	715	1536	1.14825
MXRA8	0.250703		LAMP5	0.390802		LOC100631378	0.261949	2809	6034	1.1481
HHEX	0.250631		LRRC55	0.390771		ATP8B3	0.338658	1256	2698	1.14809
CNGA3	0.250368		MAP3K14-AS1	0.39074		CENPBD1P1	0.349929	1131	2429	1.14766
AGAP3	0.250267		BCAN	0.390601		BANP	0.255072	3002	6447	1.14757
NAMA	0.250132		BNC1	0.390573		HLA-J	0.462149	339	728	1.14749
KRT86	0.250089		ZAN	0.39049		EVX1	0.26007	2861	6141	1.14645
PRR35	0.250058		FAM107A	0.39035		KIF3C	0.301431	1863	3997	1.14546
DPY19L3	0.249983		LINC00857	0.390005		NECTIN3	0.367502	925	1983	1.14378
HELZ2	0.249958		LIMCH1	0.389882		LINC01220	0.294659	2006	4300	1.14357
C2orf80	0.249917		WSCD1	0.389733		JPH3	0.260778	2841	6078	1.13939
LINC01532	0.249802		GTF2IRD1	0.389717		RTN4RL1	0.162706	7877	16844	1.13838
SATB2	0.249772		THBS4	0.389645		GJA3	0.221755	4246	9077	1.13778
ARHGAP21	0.249532		MRGPRE	0.38954		PRR14	0.304577	1795	3837	1.1376
HLA-J	0.249469		HOXC4	0.389498		FAM83A	0.266963	2662	5688	1.13674
PGF	0.249409		SOGA3	0.389313		GPT	0.57052	103	220	1.13592
WSCD1	0.249365		DHX34	0.3893		VTN	0.276793	2403	5130	1.13483
GDF5	0.24936		FOXD2-AS1	0.389228		C1QL3	0.333355	1330	2838	1.13383
TTYH2	0.249303		CRYAB	0.389183		NGEF	0.439965	423	902	1.13239
TESMIN	0.249299		MIR5587	0.38914		ZNF800	0.191545	5819	12408	1.13233
MIR601	0.249152		PAX1	0.389121		SLC30A2	0.403452	636	1355	1.1305
WHRN	0.249026		BARHL2	0.389037		OXCT2	0.376196	841	1791	1.12961
LOC100287010	0.248797		FXYD2	0.388568		PYCARD	0.297331	1956	4164	1.12883
KCP	0.248666		MIR3183	0.388557		VMO1	0.280933	2305	4900	1.12581
C17orf107	0.248622		FBP1	0.388477		COA3	0.173632	7023	14918	1.12416
MED24	0.24858		LGALS9B	0.388365		ATP2A3	0.218929	4365	9270	1.12371
PRAC1	0.248494		C13orf42	0.388293		SLC35C1	0.215779	4502	9559	1.12328
HIST1H3F	0.24847		GAD2	0.388268		C8orf31	0.220664	4294	9109	1.12133
ELANE	0.248383		SARM1	0.388094		NAAA	0.200572	5325	11289	1.12
OBSCN	0.248345		KRTAP10-10	0.38809		MIR5189	0.348481	1143	2422	1.11899
DLG5	0.248336		SLC51A	0.388029		ONECUT1	0.209457	4839	10252	1.11862
COL5A2	0.248139		C15orf62	0.387944		LTBP2	0.309399	1699	3599	1.1183
SOWAHC	0.248111		PIGZ	0.387942		FGF11	0.206738	4984	10557	1.11818
MIR4786	0.247994		TCF7L2	0.387874		CORO6	0.253206	3068	6479	1.1118
PTPRE	0.247906		EP400	0.387802		FBP1	0.388477	738	1558	1.11111
PHLDB1	0.247671		LINC01168	0.387659		SFN	0.178675	6668	14073	1.11053
SAMD13	0.247588		PAX7	0.387455		ARTN	0.302047	1850	3904	1.11027
RIPOR2	0.247472		C2CD4D	0.387323		MYCN	0.196132	5564	11739	1.10981
SPATA13	0.247307		KMT5C	0.387089		CDK10	0.365835	941	1984	1.1084
LOC100131289	0.247305		SSPO	0.386871		FSCN2	0.518251	186	392	1.10753
GPR25	0.247232		FMNL1	0.386849		LHX5	0.469447	311	655	1.10611
LINC00514	0.247151		LY6G6D	0.386628		C18orf65	0.141454	9776	20580	1.10516
TCAF1	0.247108		KDM4B	0.386579		KDM4B	0.386579	756	1591	1.1045
NKAIN4	0.24709		SH2D4B	0.38643		SH2D4A	0.222777	4208	8849	1.1029
HNRNPH1	0.246736		OVOL1	0.38619		ZNF580	0.237418	3635	7642	1.10234
SERPINE1	0.246735		FZD10	0.386119		FLOT1	0.283174	2251	4732	1.10218
MEGF11	0.246685		ZNF587B	0.386086		CHTOP	0.360009	1009	2121	1.10208
MYBBP1A	0.246498		ZNF587	0.386086		RGL3	0.282524	2267	4761	1.10013
LSP1	0.246358		DPPA4	0.386058		MIR124-2	0.255219	2996	6291	1.0998
FAM83E	0.246081		ADAMTSL2	0.386046		RNF175	0.223586	4173	8760	1.09921
HOXC4	0.246004		VRTN	0.385678		HHIPL1	0.31122	1674	3514	1.09916
LARS2-AS1	0.245806		BCRP3	0.385519		GAD2	0.388268	741	1555	1.09852
PAXIP1-AS2	0.245782		IL11RA	0.385351		FLJ16779	0.472286	301	631	1.09635
TMEM100	0.245682		CHKA	0.385268		PLD6	0.526919	171	358	1.09357
TMPRSS2	0.245387		DNAJB6	0.385176		MYD88	0.332947	1336	2796	1.09281
HSPB6	0.245192		SALL1	0.384909		FLT4	0.259922	2862	5986	1.09154
TSPOAP1	0.245147		TMC2	0.384903		LINC00473	0.377631	831	1738	1.09146
MCOLN3	0.245127		NODAL	0.384724		PDF	0.156549	8394	17553	1.09114
LTB4R	0.245007		LIPC	0.384375		DMRT2	0.238196	3598	7517	1.08922
CD72	0.244905		CLMP	0.384155		ARL10	0.18561	6180	12903	1.08786
SLC2A9	0.244901		FGFR2	0.383915		FLNC	0.508434	205	428	1.0878
TBC1D30	0.244835		TAS1R3	0.383888		KHDC3L	0.162792	7869	16426	1.08743
HIST1H4L	0.244761		ESPNL	0.383887		PLA2G16	0.153037	8695	18126	1.08465
MED25	0.244711		B3GALT5	0.383805		KAT6B	0.145323	9395	19583	1.08441
RASD2	0.244645		PRAC1	0.383783		RPL36	0.250037	3171	6609	1.0842
TNNI1	0.244548		FAM178B	0.383755		SLC25A22	0.238404	3592	7486	1.08408
THBS4	0.244473		GIMAP8	0.383535		KCNA1	0.22925	3938	8206	1.0838
ADGRB2	0.244262		IFFO1	0.383346		CACNA1B	0.375521	849	1769	1.08363
FDFT1	0.244077		GCK	0.38322		ORAOV1	0.221979	4242	8835	1.08274
ZNF532	0.243784		PCDHGB1	0.382918		KANK3	0.268292	2612	5437	1.08155
ACVR1	0.243105		ANO4	0.382893		INA	0.18826	6015	12518	1.08113
CES3	0.242889		CHD5	0.38288		ECE2	0.310632	1683	3498	1.07843
ASIC4	0.242872		MGC16275	0.382834		CRHR1	0.238067	3606	7492	1.07765
SLC38A3	0.242791		TIGD3	0.382672		HLA-F	0.31809	1560	3241	1.07756
ALOX15B	0.242766		SIM2	0.382637		HIST1H1D	0.37635	840	1745	1.07738
TSPOAP1-AS1	0.242745		PHACTR1	0.382587		MSL1	0.169624	7291	15134	1.07571
FAM69B	0.242661		LOC100506388	0.382548		SPDYA	0.197548	5485	11385	1.07566
SNORA81	0.242634		ZNF77	0.382525		AP2A2	0.374499	862	1788	1.07425
CA3	0.242507		KCNQ5	0.382409		OTX2	0.364699	950	1970	1.07368
ALDH1L1-AS1	0.242474		FGF8	0.382138		APLP2	0.250767	3150	6532	1.07365
MIR3176	0.24241		ACBD7	0.381906		C1QL4	0.409315	598	1240	1.07358
RORC	0.242379		FLNB	0.381698		SUMO3	0.192049	5795	12012	1.07282
CIDEB	0.242185		MIRLET7BHG	0.381411		S100A13	0.360896	999	2070	1.07207
EPS8L2	0.242161		LOC100130449	0.381377		HOXB-AS1	0.511311	197	408	1.07107
LOC100130238	0.242106		MYF6	0.381361		HS3ST3B1	0.139398	9992	20692	1.07086
MIR1260A	0.241867		KIF12	0.381226		LHX6	0.573869	99	205	1.07071
SHISA3	0.241852		CABP2	0.381119		EFNA5	0.16954	7298	15104	1.06961
RAPGEF3	0.241668		MIR377	0.381068		TMC4	0.436149	438	906	1.06849
LOC100507053	0.241545		SNORD34	0.38081		TLX2	0.211948	4717	9750	1.06699
CFAP298	0.241171		IDUA	0.380794		TERB1	0.170682	7211	14905	1.06698
MIR200B	0.241037		FGF20	0.380713		HIST1H3I	0.482087	269	556	1.06691
OLIG3	0.240944		CHD9	0.380528		DYDC2	0.224428	4131	8538	1.06681
NSMF	0.240811		PUF60	0.380523		DYDC1	0.22437	4133	8541	1.06654
CLDN14	0.240762		PTF1A	0.380496		MUC4	0.35264	1092	2256	1.06593
GALP	0.240689		KCNIP1	0.380262		ISM1	0.189891	5909	12204	1.06532
TRIO	0.240688		ACOX3	0.380177		HM13-AS1	0.23391	3751	7746	1.06505
45910	0.240542		PTK2B	0.380042		FLCN	0.269455	2586	5340	1.06497
MYOM3	0.240532		TRIP6	0.379969		LARGE2	0.262079	2804	5790	1.06491
CDH3	0.240491		LOC100288748	0.379856		DMRTC2	0.228607	3957	8169	1.06444
KAZN	0.240396		ZMIZ1	0.379653		SATB2	0.458363	352	726	1.0625
PMEPA1	0.240362		PLCH2	0.379301		PROCA1	0.234259	3738	7708	1.06207
B3GALT5	0.240343		LPAR5	0.379131		NTN4	0.159366	8159	16823	1.06189
MFAP1	0.24032		MTA3	0.378971		GPR132	0.373439	875	1804	1.06171
PHGR1	0.240144		FOXP2	0.378919		RFWD3	0.186208	6141	12660	1.06155
DOC2A	0.239966		GJC2	0.378914		LDHAL6A	0.305516	1772	3651	1.06038
CHAD	0.239919		KDM2B	0.37886		ZNF503	0.134315	10479	21587	1.06002
AMPD3	0.23986		PISD	0.378598		EXT1	0.154212	8585	17682	1.05964
ADAMTSL2	0.239796		ACTA1	0.378518		RGS17	0.250828	3147	6480	1.0591
OR11H6	0.239789		UAP1L1	0.378254		ZBTB16	0.32992	1380	2841	1.0587
PFN3	0.239716		HOXD11	0.378225		THOC5	0.193189	5717	11766	1.05807
ACSF2	0.23968		MED25	0.378223		PYY	0.358462	1022	2102	1.05675
PLK5	0.239657		SNRPE	0.3782		USP29	0.251633	3124	6425	1.05666
IRS1	0.23959		CXCR4	0.378147		NAA38	0.25153	3128	6433	1.05659
PRELP	0.239544		ADRA2A	0.378053		CRACR2B	0.471667	302	621	1.05629
PCDHB8	0.239483		GPR146	0.378018		SLC1A4	0.3531	1083	2226	1.0554
ZNF273	0.239465		NKX3-1	0.377861		DZIP1	0.205612	5041	10357	1.05455
NUDT16P1	0.239325		PRAC2	0.377706		LOC728392	0.183921	6298	12938	1.0543
TMEM106A	0.239301		LINC00473	0.377631		MIR3183	0.388557	737	1514	1.05427
OR4K5	0.239159		ALOX12P2	0.377552		MIDN	0.14907	9040	18556	1.05265
MIR26A1	0.23908		UTS2R	0.37743		FGFR3	0.212928	4667	9567	1.04993
MYF5	0.23902		ISLR2	0.377393		KCNC4	0.29579	1991	4080	1.04922
TFAP2E	0.239005		MIR96	0.377307		CCNO	0.152576	8738	17900	1.04852
LIME1	0.23894		SNORD35A	0.37729		RXFP3	0.284068	2235	4575	1.04698
SLC4A10	0.238863		AHRR	0.377127		HOXB13	0.419553	536	1097	1.04664
LDB2	0.238665		CYB561	0.377048		SEC14L5	0.305842	1762	3605	1.04597
TBC1D9B	0.238664		EXD3	0.376854		UPB1	0.305487	1773	3627	1.04569
PCDHGB1	0.238589		HIST1H1D	0.37635		PCDHGA6	0.546811	135	276	1.04444
KRT7	0.238556		OXCT2	0.376196		MIR4296	0.245759	3311	6763	1.04259
PCDHA12	0.238529		TSPAN18	0.376169		ARHGAP27P1	0.178327	6696	13677	1.04256
LCN8	0.238509		CTNND2	0.376152		KIAA1211L	0.33919	1248	2548	1.04167
MIR1203	0.238465		ARHGAP10	0.376021		CAPN15	0.232045	3803	7763	1.04128
SCNN1A	0.238446		MIR3663	0.375861		FFAR4	0.315399	1605	3276	1.04112
TNS1	0.238434		ECHS1	0.375789		INF2	0.262175	2801	5717	1.04106
MIR595	0.238418		MST1P2	0.375681		KCNK10	0.27566	2432	4962	1.0403
MIR4655	0.238237		TRMT44	0.375615		PLXDC1	0.203423	5170	10544	1.03946
SNORD33	0.238222		CACNA1B	0.375521		CTBP2	0.311904	1667	3399	1.03899
ACBD7	0.238178		TMEM130	0.375298		AMER2	0.395418	693	1413	1.03896
MIR3196	0.237739		KIAA0556	0.375166		MOCOS	0.333912	1323	2695	1.03704
CD300A	0.23761		NSD1	0.375165		AP5S1	0.201519	5272	10727	1.03471
CALN1	0.23751		KIF5C	0.375043		TXNL4A	0.189413	5941	12086	1.03434
CFAP97	0.237501		SCNN1A	0.374964		PCED1B	0.345169	1176	2392	1.03401
MAP2K3	0.237406		SERPINF1	0.374907		BARHL2	0.389037	735	1494	1.03265
SELENBP1	0.237389		LOC100130238	0.374882		PLIN2	0.296419	1976	4016	1.03239
FOXH1	0.237168		NR2F1-AS1	0.374846		PTEN	0.193991	5677	11534	1.03171
DPEP1	0.237099		LRRC14B	0.374835		KLLN	0.193991	5678	11535	1.03153
MGARP	0.237098		COL9A3	0.374804		ST8SIA2	0.327775	1412	2868	1.03116
BDNF	0.236876		FAM69C	0.37476		SLC16A3	0.352056	1101	2235	1.02997
BAIAP3	0.236862		DNAAF3	0.374578		SIGIRR	0.313861	1635	3314	1.02691
LINC00887	0.236819		AP2A2	0.374499		C16orf96	0.300153	1897	3845	1.02688
FAM57B	0.236765		AGAP11	0.374465		MANEAL	0.248867	3210	6504	1.02617
RMDN2-AS1	0.236618		CARD11	0.374432		RNF114	0.237974	3609	7311	1.02577
CMIP	0.236609		HOXD4	0.374374		LAYN	0.362377	981	1985	1.02345
KLK11	0.236553		TUBBP5	0.374362		MIR4740	0.299602	1903	3849	1.0226
HIST1H2BH	0.236484		RAB37	0.374328		HIC1	0.40585	620	1254	1.02258
CBFA2T2	0.236009		ZNF574	0.374186		THEG	0.29823	1938	3909	1.01703
CRABP1	0.235941		PTN	0.374103		CHP2	0.304259	1801	3628	1.01444
LPIN1	0.235921		STPG1	0.374072		PHPT1	0.158695	8211	16527	1.01279
SERPINF1	0.235882		NHLRC4	0.374003		MSX2	0.249643	3185	6409	1.01224
SLC22A2	0.235646		PIGQ	0.374003		ELAVL2	0.279384	2339	4704	1.01112
KMT5C	0.235622		ADCY4	0.373799		SYNDIG1	0.17046	7228	14533	1.01065
UBE4B	0.235611		TCAF1	0.373782		MIR3615	0.228008	3979	7998	1.01005
GGN	0.235552		GPR132	0.373439		BAHCC1	0.188631	5993	12035	1.00818
HCG22	0.235512		HOXD1	0.37343		NOTCH1	0.302263	1844	3701	1.00705
LRRC2	0.235492		CD72	0.373304		SKOR1	0.292353	2045	4104	1.00685
SLC5A1	0.235471		PCDHGA1	0.373269		FEZ1	0.242691	3426	6871	1.00555
PPFIA4	0.23541		LINGO3	0.373258		ZNF496	0.155295	8506	17058	1.00541
CPXM1	0.235062		KRTAP10-4	0.373227		CALML5	0.235522	3705	7429	1.00513
LRRTM4	0.235006		MGC16025	0.372971		BTBD2	0.221375	4263	8544	1.00422
CHKA	0.234933		LINC00602	0.372826		ADCY10P1	0.173042	7060	14146	1.00368
CABP2	0.234914		SHISA8	0.372699		BSG	0.305518	1771	3548	1.00339
B3GNT5	0.234807		GATA5	0.372298		MAN1B1	0.183553	6320	12655	1.00237
LOC100131496	0.234453		OBSCN	0.372276		RNF220	0.274148	2474	4952	1.00162
MBNL1	0.234414		ARHGEF7	0.372174		ADA	0.213585	4622	9250	1.0013
MT1DP	0.234128		STK32C	0.371893		FLRT2	0.133304	10605	21212	1.00019
FBXL16	0.23412		B3GALT5-AS1	0.371882		TBC1D16	0.824784	3	6	1
SPNS2	0.234116		MIR124-2HG	0.371875		ZBTB45	0.184648	6247	12490	0.99936
MIR1250	0.233997		HIST1H2BH	0.371838		ABHD14A	0.211335	4743	9482	0.999157
MYF6	0.233994		NAT16	0.37174		ABHD14A-ACY1	0.211335	4744	9483	0.998946
SLC24A4	0.233866		RAMP1	0.371649		NKAIN4	0.451041	379	757	0.997361
PTPRD	0.23371		MAPK10	0.37162		SPON1	0.1843	6278	12538	0.997133
MIR377	0.233694		LINC00634	0.371507		SLC9A3R1	0.230064	3906	7800	0.996928
MIRLET7BHG	0.233621		HAND2-AS1	0.371499		TDRD6	0.148128	9129	18221	0.995947
SLC10A4	0.233609		MIR4648	0.371386		NHP2	0.294441	2012	4015	0.995527
DUSP5	0.233601		HIST1H2AL	0.371295		C2CD4C	0.197546	5486	10947	0.995443
LINC01142	0.233569		LTF	0.37122		LRRC34	0.417778	544	1085	0.994485
FAM118A	0.233472		SAMD11	0.370976		TXNDC11	0.223622	4170	8313	0.993525
LINC00642	0.233445		SLC38A3	0.370888		CRYAA	0.27066	2553	5089	0.993341
KCNE1	0.233394		RUNX1T1	0.370693		SLCO2A1	0.238102	3602	7180	0.993337
NGEF	0.233319		RPP25	0.370681		SIX1	0.144271	9493	18921	0.993153
MAL	0.233268		CPT1A	0.370615		POLR2B	0.138315	10092	20111	0.992767
WFIKKN2	0.233165		WDR34	0.37055		KCNH8	0.21315	4653	9269	0.992048
B3GALT5-AS1	0.233144		CD8A	0.370534		FOXJ1	0.350773	1121	2233	0.991971
TMC4	0.23313		LOC150776	0.370367		SNORD43	0.313109	1648	3282	0.991505
TMEM105	0.233044		ADH5	0.370362		MAP3K11	0.306956	1743	3470	0.99082
C20orf85	0.233037		COL12A1	0.370112		HOOK2	0.280937	2304	4584	0.989583
FRMD4B	0.233024		SARDH	0.370107		MIR3190	0.180899	6491	12912	0.989216
MIR4476	0.233015		ZKSCAN5	0.369515		SEMA6C	0.299649	1902	3782	0.988433
RFTN2	0.23266		MSLN	0.369512		KCNJ3	0.304519	1799	3576	0.987771
APOB	0.232626		HNRNPK	0.369393		MIR1469	0.197682	5478	10887	0.987404
LDB3	0.232319		PTRH1	0.369376		TOMM7	0.300971	1877	3727	0.985615
RNF157-AS1	0.232313		CTBS	0.368983		ANKLE1	0.16098	8034	15952	0.985561
MEIS3	0.232298		MIR496	0.368919		SPATA2L	0.220273	4309	8555	0.985379
KSR1	0.232244		SNORD33	0.368902		PPIL4	0.269855	2580	5120	0.984496
MIR496	0.232162		MIR596	0.368763		ARPC1A	0.152139	8774	17411	0.984386
WDR34	0.232158		ABCA2	0.368265		KRTAP5-AS1	0.164794	7713	15301	0.983794
SEZ6L2	0.232103		MIR4252	0.368221		AHDC1	0.148339	9107	18063	0.983419
EGLN1	0.232065		ADCY1	0.368164		LINC00857	0.390005	722	1432	0.98338
SREBF1	0.231897		PCDHB14	0.368028		ZNF335	0.237024	3648	7230	0.981908
FLJ22447	0.231837		SSTR5	0.368017		TUBA4A	0.179157	6641	13156	0.981027
AIF1L	0.231826		BOC	0.367968		C3orf80	0.195129	5619	11131	0.980957
PDE4B	0.231725		TBC1D9B	0.367786		FGF14	0.171817	7131	14125	0.980788
KLHL33	0.231663		NECTIN3	0.367502		HIST1H2BI	0.287936	2144	4244	0.979478
MKL2	0.231622		PCDHB7	0.367272		ACTG1	0.129374	11006	21781	0.979011
APCDD1L-DT	0.231613		POMC	0.367114		PRKCG	0.213854	4606	9112	0.978289
SLC1A3	0.23159		FZD10-DT	0.366873		FLRT1	0.410457	593	1173	0.978078
MGST2	0.231524		LINC01124	0.366643		MIR1908	0.163741	7802	15431	0.977826
PIEZO2	0.230937		TP53AIP1	0.366581		CYB5D1	0.249893	3179	6285	0.977037
MIR1284	0.230899		LTBR	0.366566		SNORD37	0.58923	87	172	0.977011
PISD	0.230882		PBX1	0.366533		PRSS41	0.255194	2999	5929	0.976992
PKD2L2	0.23086		FGF1	0.366468		LOC100499194	0.308426	1720	3400	0.976744
ERN2	0.230624		ABO	0.366399		TMEM52	0.250006	3172	6269	0.976356
SH3TC1	0.230606		PDE6B	0.366356		FOXA3	0.230944	3859	7626	0.97616
AMIGO3	0.230573		LCN9	0.36635		MIR1-1HG	0.276954	2400	4741	0.975417
TGFB3	0.230474		IRF7	0.366346		OBP2A	0.230747	3869	7637	0.973895
NTM	0.230337		KRTAP10-3	0.366308		FAM208A	0.21612	4486	8851	0.973027
GGT5	0.230326		FKBP4	0.366255		MIR3191	0.180785	6502	12825	0.97247
DIDO1	0.230119		ZCCHC14	0.365951		SLC30A3	0.26117	2830	5582	0.972438
IP6K3	0.230113		CDK10	0.365835		NACC2	0.165644	7640	15065	0.971859
SH3PXD2A	0.230093		TSLP	0.36559		TMEM233	0.221444	4260	8400	0.971831
MOGAT3	0.230053		COL27A1	0.365476		EML2-AS1	0.172048	7118	14033	0.971481
ADAMTS4	0.229954		ALOX15B	0.365383		CFD	0.259861	2866	5648	0.970691
LVRN	0.229814		FEZF1-AS1	0.36525		ABHD14B	0.212824	4673	9208	0.970469
LTBR	0.229786		BAIAP3	0.365132		AMIGO2	0.351463	1112	2191	0.970324
ESRRG	0.229716		CLIC3	0.364962		ELOA2	0.179285	6629	13059	0.96998
IL21R	0.229699		NFASC	0.364906		F2RL1	0.303836	1810	3565	0.969613
TIGD3	0.229666		SSTR5-AS1	0.364872		KCTD11	0.147282	9212	18141	0.969279
SARDH	0.229657		OTX2	0.364699		MIR1-1HG-AS1	0.312558	1656	3261	0.969203
ETV1	0.229657		RASL12	0.364629		APEH	0.180168	6553	12904	0.969174
PANK4	0.229544		ACSS1	0.364533		S1PR5	0.273526	2495	4912	0.968737
ACSF3	0.229508		C10orf111	0.364514		EDIL3	0.174885	6945	13662	0.967171
VPS35L	0.229426		MIR1180	0.364411		VENTX	0.422841	514	1011	0.966926
PCDHB7	0.229383		UTF1	0.36437		VPS37D	0.249262	3196	6284	0.966208
MED28	0.229309		P4HTM	0.364264		WDR88	0.255392	2988	5875	0.966198
LCN10	0.229133		MIR1225	0.364251		LINC01191	0.340383	1233	2423	0.965126
RIPK3	0.229079		RGPD8	0.364091		KAZALD1	0.176883	6800	13355	0.963971
MIR200A	0.22901		SUN1	0.36404		CDIPTOSP	0.180774	6504	12768	0.9631
GNG2	0.228837		SOWAHA	0.363767		DOK1	0.467477	320	628	0.9625
HMGA2	0.228825		KCNAB2	0.363755		FASTKD1	0.192593	5750	11280	0.961739
ESPNL	0.228756		PROB1	0.36375		C6orf201	0.291157	2074	4064	0.959499
COL18A1	0.228742		ACKR3	0.36373		AP1B1P1	0.191291	5830	11421	0.959005
SP7	0.228574		AEBP1	0.363696		WSB1	0.246387	3288	6440	0.958637
TNFAIP8	0.228524		PHLDB1	0.363633		SOWAHC	0.450588	381	746	0.958005
STK32C	0.22849		HR	0.363602		ERICH6	0.251027	3141	6149	0.957657
RBM39	0.22847		MAP2	0.363592		SOX14	0.135996	10297	20157	0.95756
NAV3	0.228035		MFSD4B	0.363471		BAIAP2-DT	0.478443	282	552	0.957447
SDC2	0.227988		EML1	0.363396		FAM217A	0.29086	2079	4068	0.95671
ATP6V0CP3	0.227931		AKAP6	0.363344		KMT2B	0.1404	9885	19341	0.956601
TGM3	0.227899		HDAC9	0.36333		ADORA2A-AS1	0.300565	1886	3690	0.956522
STMN4	0.227868		FOXP1	0.363263		EFNB2	0.135751	10319	20180	0.955616
MUSTN1	0.227821		LSP1	0.363262		PRSS21	0.310463	1685	3295	0.95549
ARHGAP40	0.227775		BIN3-IT1	0.363253		NKX2-4	0.206205	5009	9794	0.95528
LINC01341	0.227755		KBTBD13	0.363208		TMEM59L	0.296571	1972	3855	0.954868
BHLHA9	0.227689		GDNF	0.363144		EFHD1	0.271154	2543	4971	0.954778
BEAN1	0.227617		RPL7L1	0.362966		SLC6A15	0.166073	7600	14846	0.953421
SLC25A25	0.227602		CYP11A1	0.362935		TRPM2	0.254075	3039	5936	0.953274
RNF165	0.227567		RASL10A	0.36266		MEOX2	0.169938	7262	14182	0.952906
OLIG2	0.227451		C20orf85	0.362386		ADM	0.137144	10205	19929	0.952866
TXNIP	0.227339		LAYN	0.362377		SCAF1	0.187258	6073	11851	0.951424
TMCC3	0.227325		TP73	0.362312		F10	0.424675	510	995	0.95098
COL2A1	0.227213		ELMO1	0.362194		SSR4P1	0.182891	6365	12416	0.950668
PLEKHA2	0.227029		ROBO3	0.362025		ZNF526	0.213944	4600	8973	0.950652
SPAG9	0.227007		PRR18	0.361768		ZEB2-AS1	0.197931	5459	10635	0.948159
PAX3	0.226982		MFSD6L	0.361735		NR5A2	0.237137	3645	7099	0.947599
PSRC1	0.22685		PHOX2B	0.361628		SV2C	0.14817	9126	17771	0.947293
ADGRG3	0.226844		MED24	0.361579		BHLHE41	0.139608	9965	19401	0.946914
SUN1	0.226777		MTUS2	0.361541		AEBP1	0.363696	964	1876	0.946058
PROK2	0.226748		ATP4B	0.36149		TRAF3	0.264196	2742	5331	0.944201
TSGA10IP	0.226714		ARHGEF4	0.361478		ADRA2C	0.170431	7232	14060	0.944137
NKX2-1	0.226665		HAND2	0.361437		NEU4	0.483233	266	517	0.943609
ABLIM1	0.22663		BHMT	0.361316		COQ5	0.216824	4456	8659	0.943223
PRSS8	0.226616		IRS1	0.361276		MIR9-1	0.543997	138	268	0.942029
F10	0.226576		SIX6	0.361206		SEL1L3	0.204676	5093	9890	0.941881
KCTD1	0.226401		SYT2	0.361145		DPYSL5	0.153352	8667	16830	0.941848
PSTPIP1	0.226391		MXRA8	0.360984		MIR4758	0.157461	8318	16151	0.941693
CORO2B	0.22637		CXCL14	0.360975		ZNF878	0.162611	7886	15306	0.940908
KRTAP10-9	0.226331		S100A13	0.360896		HOTAIRM1	0.277803	2380	4619	0.940756
C7orf33	0.226329		CNPY1	0.360839		LHX3	0.223018	4196	8135	0.938751
NT5C2	0.226301		SRMS	0.360804		CUL4A	0.148181	9124	17681	0.937856
SHANK2	0.226282		KRTAP29-1	0.360637		ZNF592	0.18877	5981	11588	0.937469
C1orf94	0.226254		ADAMTS18	0.36047		NEUROG2	0.144674	9448	18303	0.937235
HIVEP3	0.226065		PRSS8	0.360371		AHSA2P	0.239557	3548	6873	0.937148
APOL2	0.225891		RNF216	0.360313		RIMBP2	0.27022	2572	4981	0.936625
ZDHHC11	0.225879		FOXG1	0.360202		TPRX1	0.191988	5798	11226	0.936185
LINC01342	0.225801		MIR10B	0.360197		RIPK1	0.213055	4658	9018	0.936024
HSPA8	0.22567		MCF2L	0.360149		CHSY3	0.141384	9782	18924	0.934574
CDK2AP1	0.225583		CHTOP	0.360009		ICA1	0.181992	6410	12395	0.933697
C9orf62	0.225572		GPR17	0.359989		LCN6	0.241528	3475	6719	0.933525
VENTX	0.225392		LINC01550	0.35997		PIGL	0.235875	3686	7122	0.932176
EXTL1	0.225362		NQO1	0.35991		N4BP2L1	0.178072	6718	12980	0.932123
RPS7	0.225189		KRTAP10-9	0.359772		ANKH	0.286212	2188	4227	0.931901
45909	0.225131		DPY19L3	0.359463		PCSK2	0.177577	6751	13041	0.931714
MIR148B	0.225073		LINC00856	0.359439		CDCA3	0.149214	9026	17435	0.931642
ANGPT2	0.224817		KCP	0.359354		CDKN2A-DT	0.603845	72	139	0.930556
SOGA3	0.224812		FOXE1	0.359149		TUBA4B	0.17405	6993	13494	0.929644
ITIH3	0.2248		LHFPL3	0.359126		LYN	0.217836	4408	8494	0.926951
BLCAP	0.224776		STIP1	0.358974		AFAP1L1	0.271574	2535	4884	0.926627
ECT2	0.224687		NTRK3	0.358846		HIST1H4L	0.444294	403	776	0.925558
STAR	0.224609		LINGO1	0.358633		TOB1-AS1	0.1363	10270	19765	0.924537
ACTC1	0.224431		PYY	0.358462		CCDC9	0.324199	1475	2837	0.92339
CDX1	0.224365		PCSK1	0.358184		WI2-2373I1.2	0.243299	3404	6546	0.923032
LOC100507346	0.22436		SLC4A8	0.357957		CACNA1E	0.410061	594	1142	0.922559
RIN1	0.224346		TTYH2	0.357881		USP5	0.148024	9134	17560	0.922487
CALD1	0.224228		ATP1A2	0.357845		RNF40	0.229578	3930	7555	0.922392
KIAA0556	0.224213		GALNT6	0.35782		PIK3R4	0.357057	1036	1991	0.921815
LOC645752	0.224188		NKX3-2	0.357699		SOBP	0.276372	2412	4635	0.921642
MGC16275	0.224108		EGLN1	0.357552		RBM20	0.345349	1175	2257	0.920851
CHD5	0.224003		PANK4	0.357541		ZDHHC11	0.42111	524	1006	0.919847
DCHS1	0.223971		IGFALS	0.357298		ATP4B	0.36149	990	1900	0.919192
LTC4S	0.223965		PCDHA6	0.357253		TAL1	0.602146	73	140	0.917808
GAS7	0.223875		PIRT	0.357237		DKKL1	0.164011	7774	14906	0.917417
GNB3	0.223821		RPP38	0.357112		SCGB3A1	0.312298	1661	3184	0.916918
ALOX12P2	0.223808		ITPKA	0.357102		TRANK1	0.163242	7838	15018	0.91605
UNC13C	0.223696		PIK3R4	0.357057		TLX1NB	0.500166	221	423	0.914027
PVT1	0.223431		KRT86	0.357057		SLC22A31	0.281964	2282	4366	0.913234
IFITM1	0.223185		ADGRG3	0.356992		ANKRD34C-AS1	0.186503	6117	11703	0.913193
SMYD3	0.222957		LCN8	0.356922		LEMD3	0.169523	7300	13964	0.912877
RAMP1	0.222902		COL5A1	0.3567		FBXL12	0.221551	4255	8139	0.912808
IL17RD	0.222862		LMX1A	0.356648		SDHAP3	0.330955	1359	2599	0.912436
PKP1	0.222726		HMGA1	0.356643		TRIL	0.215881	4499	8604	0.912425
SRRD	0.222656		PTPRE	0.356525		RSPH6A	0.315766	1597	3054	0.912336
KRTAP10-6	0.222604		LMF1	0.356247		TRIM47	0.201559	5268	10072	0.911921
CYP11A1	0.222499		MIR1203	0.356161		ABHD17A	0.267393	2643	5053	0.911843
PCDHB2	0.222431		KCNA3	0.356023		DNAH3	0.287354	2160	4129	0.911574
PLCH2	0.222373		MIR1250	0.356017		CDK2AP1	0.42053	528	1009	0.910985
LRRC75B	0.222288		HOXA10-AS	0.356011		LRCH1	0.164315	7749	14804	0.91044
RPN2	0.222253		MIR1237	0.355894		ACSF3	0.426901	499	953	0.90982
TMEM154	0.22225		LHX2	0.355885		TLX3	0.257135	2938	5608	0.908781
ATP13A1	0.222212		ENKD1	0.355872		GABPB2	0.241395	3478	6638	0.908568
LTB4R2	0.222075		PTGDS	0.355771		DRD1	0.242531	3429	6544	0.908428
CPE	0.221949		NPY	0.35572		EXD3	0.376854	839	1601	0.908224
SCG5	0.221824		CELF6	0.355692		DCC	0.14094	9823	18743	0.908073
PLD5	0.221794		PDGFRB	0.355532		CGAS	0.184379	6271	11962	0.907511
GRIA4	0.221788		ANKRD20A5P	0.355464		LINC01137	0.195784	5587	10655	0.907106
ZNF14	0.221774		CYP26A1	0.355455		45910	0.439375	425	810	0.905882
DDX11L2	0.221585		CLDN14	0.355369		CELSR1	0.173172	7055	13445	0.905741
RALYL	0.221581		ADARB2	0.355307		SLC12A5	0.218358	4390	8365	0.905467
MFSD4B	0.221532		VSTM2L	0.355299		KCNA4	0.468319	316	602	0.905063
SPTBN5	0.221513		PPP2R2C	0.355103		KCNJ14	0.182714	6371	12133	0.904411
CFAP65	0.221387		PIP5K1A	0.355038		CTSZ	0.187603	6051	11523	0.904313
MIR202	0.221379		ARHGEF26	0.355007		GBGT1	0.218887	4367	8311	0.903137
IRX6	0.221348		NBAT1	0.354974		MIR210	0.244708	3352	6379	0.903043
DNLZ	0.221205		SAMD14	0.354864		LCN10	0.425604	503	957	0.902584
PPFIBP2	0.221135		ARHGEF26-AS1	0.354716		PTP4A3	0.245526	3320	6316	0.90241
SLC2A3	0.22112		CLEC14A	0.354541		HOXA7	0.260777	2842	5406	0.902182
CLMP	0.221104		LOC284865	0.354529		ZNF462	0.162129	7926	15076	0.902094
MIR486-1	0.221068		ADRA1A	0.354512		LINC00673	0.252957	3081	5859	0.901655
CIDEA	0.221067		ADRA1D	0.354485		ASPSCR1	0.239687	3542	6735	0.901468
GDF7	0.221004		ASPHD1	0.354477		OPLAH	0.285707	2200	4181	0.900455
PTRH1	0.220757		ASIC4	0.354457		CITED4	0.214866	4560	8665	0.900219
PNKP	0.220751		CDHR5	0.354418		EGR3	0.126694	11281	21434	0.900009
EMILIN1	0.220491		CYP4F2	0.353947		ZFP42	0.551603	130	247	0.9
DOCK1	0.220359		MFAP4	0.353895		CAMK2D	0.13995	9922	18850	0.899819
ZNF75A	0.220287		NPPA	0.3538		ITPRIPL1	0.218574	4382	8324	0.899589
SDC3	0.220239		CYP2S1	0.353751		MAP6	0.185057	6215	11802	0.898954
TIGD7	0.220115		RD3	0.353698		C5orf66	0.527916	168	319	0.89881
TSLP	0.220091		TUBGCP6	0.3535		NCAM2	0.297144	1960	3718	0.896939
C13orf42	0.22008		MZT2A	0.353438		OSBP2	0.289265	2116	4013	0.896503
LRRN4	0.220017		DLK1	0.353394		CNIH3	0.248645	3217	6101	0.896487
LNX1	0.219998		GPNMB	0.353367		TACC3	0.144691	9446	17913	0.896358
SCUBE3	0.219978		SLC1A4	0.3531		MMP21	0.234507	3732	7077	0.896302
GRIP2	0.219865		FREM1	0.353086		NAXD	0.290135	2092	3967	0.896272
LRRC34	0.219834		TENM3	0.353066		SPOCK2	0.534761	154	292	0.896104
MIR30A	0.219733		CBLN1	0.352975		TPSD1	0.263822	2753	5219	0.89575
LRSAM1	0.219621		SEMA4C	0.352948		RPL7L1	0.362966	977	1852	0.895599
LINC01168	0.219591		MIR4260	0.352944		TCEA1	0.179465	6608	12517	0.894219
IFNL4	0.219553		MIR601	0.352795		MYC	0.134744	10424	19742	0.893899
PIP5K1A	0.219496		PTCH1	0.352699		FAM173A	0.325388	1450	2746	0.893793
MIR429	0.21896		IER3	0.352657		ICAM5	0.151151	8871	16796	0.89336
MYL10	0.218948		MUC4	0.35264		NT5C1B-RDH14	0.187245	6076	11500	0.892693
VWA5B2	0.218875		GABRG1	0.352504		ASCL2	0.29226	2047	3874	0.892526
CACNA2D1	0.218812		C16orf86	0.352431		MIR4522	0.237663	3625	6860	0.892414
LINC00940	0.218745		NCLN	0.352339		SLC7A9	0.22267	4211	7967	0.89195
NR2F1-AS1	0.218695		NPDC1	0.352332		TRNP1	0.167445	7469	14130	0.89182
HOXB13	0.218676		EFCC1	0.352198		TNFRSF10D	0.288024	2140	4048	0.891589
MSC	0.218669		RNF126P1	0.352191		FGF8	0.382138	793	1500	0.891551
AKR1C1	0.218588		MIR1286	0.352171		SLITRK5	0.13226	10717	20270	0.891388
AKR1C3	0.218588		KCNC1	0.352078		SLC45A1	0.192055	5792	10946	0.889848
ARHGAP10	0.218553		SLC16A3	0.352056		CCDC189	0.223867	4159	7859	0.889637
EYA2	0.218547		HCG11	0.351947		MIR210HG	0.250881	3144	5940	0.889313
SLC12A4	0.218418		F13A1	0.351895		SSH3	0.303754	1813	3425	0.889134
GUCA2A	0.218258		NTSR1	0.351884		ACE	0.19091	5854	11056	0.888623
SLC6A2	0.218221		CLDN3	0.351835		PDPK1	0.24103	3491	6588	0.887138
DKFZp451B082	0.218179		LOC100507053	0.351741		45911	0.276089	2419	4564	0.88673
SFPQ	0.218144		IL4I1	0.351712		HR	0.363602	966	1822	0.886128
TF	0.218032		MED28	0.351665		PHLDA2	0.202938	5197	9801	0.885896
PRKN	0.218024		SLC38A1	0.351523		FNDC10	0.252602	3091	5829	0.885797
ESYT3	0.217879		PRICKLE2	0.351515		PIEZO1	0.351385	1113	2098	0.884996
DDR2	0.217856		TXNIP	0.35148		HOXA13	0.172109	7113	13406	0.884718
PRDM11	0.217764		AMIGO2	0.351463		HIST1H3E	0.295441	1999	3767	0.884442
PTGS1	0.21776		PIEZO1	0.351385		IRX4	0.245517	3321	6256	0.88377
MALINC1	0.217727		GPD1	0.351322		SDC1	0.140618	9856	18562	0.88332
TRAF3IP2	0.217698		AQP3	0.351284		WNK4	0.721576	17	32	0.882353
SYCN	0.217631		GIPC2	0.35112		MNX1-AS1	0.310234	1688	3177	0.882109
SHROOM1	0.217619		FLI1	0.351063		FHIT	0.254229	3034	5708	0.881345
SYTL2	0.217588		MIR4786	0.351004		NOA1	0.131222	10803	20319	0.880866
ARHGEF26	0.217568		SLC13A4	0.350939		CYP27A1	0.260428	2849	5358	0.88066
PCDHGC5	0.217561		MIR4516	0.350791		OPN4	0.275165	2446	4600	0.880621
GPR17	0.217339		FOXJ1	0.350773		LOC392364	0.210739	4783	8992	0.879992
IFIT1	0.217316		MYL10	0.350659		SNHG6	0.306303	1756	3301	0.879841
CTCFL	0.217289		MITF	0.350574		PHLPP1	0.174683	6956	13072	0.879241
CARD11	0.217137		TMEM88	0.350573		THRAP3	0.196878	5526	10383	0.878936
PYROXD2	0.217103		DHRS3	0.350398		MEIOC	0.155064	8521	16007	0.878535
ALDH3B1	0.217029		VWA5B1	0.350369		FAM83F	0.343599	1200	2254	0.878333
MIR629	0.217021		SPOCD1	0.350327		DEDD2	0.234278	3737	7019	0.878245
KLK14	0.216968		PAPLN	0.350188		ZEB2	0.201769	5255	9870	0.878211
ENG	0.216916		IRX6	0.350049		CCR10	0.154047	8605	16162	0.87821
LPIN2	0.216832		EGFR	0.349996		MAMDC2	0.34045	1231	2312	0.878148
TINAGL1	0.216806		CENPBD1P1	0.349929		HIST1H4F	0.304145	1805	3390	0.878116
ADIRF	0.216684		HPCAL1	0.349875		RNF207	0.397414	679	1275	0.877761
CPT1A	0.21657		PRDM12	0.349776		MIR4441	0.193383	5710	10720	0.877408
LCN9	0.216505		MAST4	0.349623		NT5C3B	0.179305	6627	12438	0.876867
RPS13	0.216372		HRH2	0.349603		LPCAT1	0.274086	2475	4643	0.87596
ARHGEF26-AS1	0.216311		CX3CL1	0.349582		VGLL2	0.199437	5371	10074	0.875628
NTN3	0.216243		COX14	0.349458		CNNM3	0.200216	5340	10006	0.873783
STRA6	0.216213		GTF2I	0.349349		HOXA1	0.278972	2352	4407	0.873724
CROCC	0.216135		RAB11FIP3	0.349287		C4orf48	0.157804	8288	15520	0.872587
STK25	0.216083		RPS7	0.349084		LTBP4	0.570617	102	191	0.872549
LRRC17	0.216067		DLX3	0.348887		PRR12	0.124776	11488	21508	0.872214
CACNA1E	0.216038		SPAAR	0.348872		FGF20	0.380713	804	1505	0.871891
MASP1	0.216		MIR5189	0.348481		LAPTM4A	0.151069	8883	16628	0.87189
CLIC3	0.215862		FAM131A	0.348332		NEUROD1	0.179663	6591	12332	0.871036
ASPHD1	0.215855		GLTPD2	0.348183		SRSF1	0.21439	4576	8557	0.869974
MIR33B	0.215789		GRM6	0.348019		KIAA2013	0.31613	1589	2971	0.869729
ATXN7	0.215788		RAPGEF5	0.348009		RNF157-AS1	0.428717	489	914	0.869121
PDE4D	0.215572		GAREM2	0.347948		LINC01305	0.291544	2062	3853	0.868574
MIR650	0.215565		MIR99AHG	0.347826		SOX17	0.280092	2325	4344	0.868387
SSPO	0.215481		HPS4	0.347813		TEAD2	0.190266	5887	10993	0.867335
SMOC1	0.215468		CCNA1	0.34778		RASGEF1A	0.273369	2496	4660	0.866987
ANKRD11	0.215307		MYOM3	0.347669		LOC494127	0.211683	4728	8825	0.86654
FAM131A	0.215266		HIST1H4I	0.347566		STX16	0.298446	1931	3604	0.86639
LINC02092	0.215238		LINC00514	0.347563		UHRF2	0.243764	3390	6326	0.866077
NTSR1	0.215186		IGDCC3	0.347547		KCNQ2	0.227648	3995	7453	0.865582
KCNQ5	0.215179		SMTNL2	0.347406		ATP6V0C	0.269269	2587	4824	0.864708
LDLRAD3	0.215124		STK25	0.347381		IFT27	0.151313	8857	16513	0.864401
TP53AIP1	0.21508		PRR23B	0.34734		HSPB9	0.202339	5222	9734	0.864037
CKLF	0.215074		NIM1K	0.347268		VAX2	0.449633	383	713	0.861619
CKLF-CMTM1	0.215074		NTN5	0.347158		ZXDC	0.180923	6487	12069	0.86049
SHF	0.215072		LOC151484	0.347093		ANPEP	0.236901	3654	6798	0.860427
ILDR1	0.215034		OSGIN1	0.347058		DUSP1	0.163783	7795	14498	0.85991
MVB12B	0.215011		NRN1	0.347016		NELFB	0.209623	4831	8983	0.859449
MIR4321	0.215003		RORC	0.346973		HOTTIP	0.165111	7690	14296	0.859038
HIST1H1A	0.214852		OTP	0.346944		MFSD6L	0.361735	986	1833	0.859026
MRPL48	0.214841		BAIAP2L2	0.346827		PLAGL1	0.268383	2610	4852	0.859004
CD8A	0.214784		FOXO3	0.346627		PRR23C	0.214428	4573	8501	0.858955
CPEB1	0.214774		ACACB	0.346266		DHRS3	0.350398	1125	2091	0.858667
FAM69C	0.21477		SRD5A2	0.345868		SYNGR3	0.199619	5363	9961	0.857356
PRAC2	0.214718		HCCAT5	0.34569		KIAA0586	0.203007	5192	9635	0.85574
MYLK	0.214612		SMOC2	0.345667		TMEM129	0.138872	10034	18612	0.854893
EFCC1	0.214588		CDH22	0.345604		ZC3H12A	0.189594	5931	10999	0.854493
FLRT1	0.214545		FRAT1	0.345431		MIR3917	0.179377	6619	12269	0.853603
LOC100287036	0.214513		STARD13	0.345396		TACC1	0.301758	1857	3442	0.853527
ANXA11	0.214499		RBM20	0.345349		KAT2A	0.235674	3698	6852	0.852893
MYT1	0.214475		PCED1B	0.345169		ANKRD30B	0.216655	4460	8254	0.850673
CSMD2	0.214474		IRF5	0.345148		POLR2L	0.23144	3830	7087	0.850392
CIRBP-AS1	0.214471		SOGA1	0.34512		ZNF575	0.267586	2638	4879	0.849507
TRERNA1	0.214324		KLK11	0.345094		C2orf40	0.303415	1820	3366	0.849451
TJAP1	0.214208		KRT19	0.345055		FAM162B	0.267073	2655	4910	0.849341
SLC22A8	0.214099		ADGRE5	0.344981		TTLL10	0.585826	90	166	0.844444
SOX15	0.214012		C9orf62	0.34498		HAND1	0.127654	11182	20601	0.842336
HSPB8	0.213877		TRHDE-AS1	0.344973		ATP5F1D	0.190941	5852	10781	0.842276
PCDHA11	0.2136		POU2F1	0.34482		MED12L	0.166819	7522	13851	0.841399
KRT8	0.213499		KRT8	0.344696		CDH3	0.435857	441	812	0.84127
DGKD	0.213413		GAP43	0.344647		LINC00460	0.138981	10028	18464	0.841245
ARHGEF4	0.213304		MIR4649	0.344593		PIF1	0.320887	1523	2802	0.83979
JOSD2	0.213231		AVP	0.344474		VPS13A-AS1	0.187436	6064	11152	0.83905
TRPM3	0.213205		RASD2	0.344322		MIR4316	0.253453	3059	5624	0.838509
PTPRVP	0.21313		SLC38A10	0.344272		CH25H	0.242207	3448	6338	0.838167
NDUFS2	0.213043		ST14	0.344228		TIMM9	0.203466	5168	9498	0.837848
CDH5	0.213023		LRRC10B	0.344039		INSL3	0.256514	2955	5429	0.837225
PTGDR	0.212991		SULF1	0.344026		NTN3	0.405853	619	1137	0.836834
PAX1	0.212899		ZNF423	0.34392		DNLZ	0.411963	580	1065	0.836207
DCT	0.212836		FGF19	0.343917		VPS28	0.236363	3671	6739	0.83574
CCNA1	0.212777		MGC12916	0.343893		EIF3G	0.294553	2009	3688	0.835739
MIR3151	0.212706		KLF11	0.343764		IHH	0.186412	6121	11236	0.835648
RIN2	0.212652		CCDC137	0.343724		MUC2	0.265949	2687	4932	0.835504
TRIP6	0.212548		MIR483	0.343682		PACSIN3	0.294899	2004	3677	0.83483
ZAP70	0.212507		FAM83F	0.343599		CCDC74A	0.184432	6267	11497	0.83453
TFF3	0.212485		POU3F3	0.343598		RAP2A	0.175556	6894	12639	0.833333
MIR124-2HG	0.212328		ZBTB46	0.34354		MIIP	0.178771	6662	12213	0.833233
KLF7	0.212268		ARL4A	0.34349		TMEM249	0.20092	5304	9722	0.832956
ALLC	0.212191		OXLD1	0.343443		NECTIN2	0.145112	9414	17231	0.830359
FAM240A	0.211869		ASB6	0.343398		RAB31	0.187168	6081	11123	0.82914
C2CD4D	0.211833		PSRC1	0.343154		WNT5A	0.142733	9648	17645	0.828876
GSTM5	0.211752		KRTAP10-2	0.343101		RNF126P1	0.352191	1098	2008	0.82878
MIR4696	0.211716		PKP1	0.342979		NR2F6	0.140685	9849	18011	0.828714
ACOX1	0.211595		TRIM72	0.342829		RGS20	0.138329	10088	18448	0.828707
ZNF574	0.211538		SNORA4	0.342703		PLD2	0.28953	2109	3852	0.826458
NNMT	0.211476		CACNA2D1	0.342697		ADAM33	0.329571	1383	2523	0.824295
VPS37C	0.211457		KRTAP10-11	0.342487		TRAPPC10	0.189685	5926	10809	0.823996
FER1L6-AS1	0.211449		TEF	0.342447		NPHP4	0.201123	5291	9649	0.823663
RNF212	0.211306		PRSS56	0.342211		GJB2	0.31944	1540	2807	0.822727
APC	0.211296		DNAI2	0.34188		CXCL14	0.360975	998	1819	0.822645
TUBA1C	0.211283		SNAPC2	0.341877		MATN1-AS1	0.167415	7477	13618	0.821319
MIR1287	0.211155		MIR378D1	0.341869		INSRR	0.453628	368	670	0.820652
ABCA9	0.211066		SYNC	0.341858		HIST1H1A	0.403083	640	1165	0.820312
OSGIN1	0.211009		RAB6B	0.341764		BAIAP2	0.492014	239	435	0.820084
CPEB1-AS1	0.210967		SNORD32A	0.341746		GABBR2	0.123422	11623	21139	0.818722
UCP1	0.210895		COL6A2	0.3417		ZNF99	0.197683	5477	9957	0.817966
LINC01102	0.210824		MIR7-1	0.341646		MIR129-2	0.254846	3012	5474	0.817397
PRSS56	0.210814		FAM20C	0.341598		SNAP91	0.172395	7094	12890	0.817028
DOC2GP	0.210634		CASR	0.341363		CKMT2-AS1	0.298599	1927	3501	0.816814
ZNF77	0.210556		PXYLP1	0.341043		IGDCC4	0.314621	1618	2939	0.81644
MYO10	0.210537		RBP4	0.340996		GOLGA3	0.240178	3521	6395	0.816245
GNG7	0.210487		ZDHHC17	0.340873		ING5	0.17504	6929	12580	0.815558
GJB6	0.21043		ZNF14	0.340815		WFIKKN2	0.427011	498	904	0.815261
ZNF106	0.21031		ADGRB2	0.340584		EPHB3	0.18523	6203	11255	0.814445
GAREM2	0.210247		ARHGEF16	0.34056		PROX1	0.23854	3588	6510	0.814381
SRMS	0.210223		MAMDC2	0.34045		ITGA5	0.326179	1437	2607	0.814196
UTS2R	0.210102		RBM47	0.340432		ATG4D	0.282276	2275	4126	0.813626
MIR1276	0.210076		LINC01191	0.340383		ZNF764	0.182602	6382	11570	0.812911
SEMA4C	0.209996		FOSL2	0.340206		MYL12A	0.22447	4127	7481	0.812697
OR4L1	0.20998		HSPA8	0.340186		MTMR4	0.241018	3493	6331	0.812482
ADGRA1	0.209955		SMG1P2	0.340117		MSC	0.407075	606	1098	0.811881
TACR2	0.209926		SLC7A5P1	0.340117		ZCCHC9	0.297408	1953	3536	0.810548
SLC1A5	0.209922		VPS35L	0.339839		ZNF560	0.293383	2028	3670	0.809665
LEP	0.209801		LRSAM1	0.339828		OTUB1	0.208001	4923	8902	0.808247
C1QL4	0.209569		PLXND1	0.33982		NR4A3	0.164474	7740	13987	0.807106
FKBP4	0.209544		LOC91450	0.339814		DUSP22	0.284776	2224	4017	0.806205
NES	0.209541		UBALD1	0.339813		SHBG	0.309817	1690	3052	0.805917
B3GNT8	0.209539		MYF5	0.339801		SHISA2	0.177042	6788	12257	0.805687
BDKRB2	0.209483		CABYR	0.339793		TLNRD1	0.174201	6983	12609	0.805671
C10orf111	0.209456		ATP11A	0.339535		SQSTM1	0.237809	3615	6526	0.805256
CSPG4	0.209416		PHLDA3	0.33948		MAZ	0.142278	9695	17497	0.804745
BANK1	0.20932		MIR1-1	0.339314		RTEL1	0.204375	5107	9216	0.804582
ADAM8	0.209309		KIAA1211L	0.33919		RTEL1-TNFRSF6B	0.204375	5108	9217	0.804424
METTL11B	0.209229		SLC43A2	0.339188		ARHGEF25	0.20537	5052	9115	0.804236
SMG6	0.209215		LDB3	0.339164		TMEM132E	0.213209	4648	8386	0.804217
EFCAB6	0.209186		NNMT	0.33907		LINC00313	0.225952	4066	7332	0.803246
AKR7A3	0.209171		LINC01532	0.339053		LINC00092	0.330882	1361	2454	0.803086
PARP15	0.209139		CACNA1H	0.33897		TP53TG3D	0.234967	3720	6704	0.802151
HIC1	0.209071		HOXB4	0.338766		KIF7	0.184809	6235	11233	0.801604
NPPA	0.209044		NELFA	0.338738		BMP8A	0.291548	2061	3712	0.801067
ZMYND8	0.208872		ATP8B3	0.338658		FZD6	0.196693	5539	9972	0.800325
ADGRE5	0.208843		RHOD	0.338619		ADAMTS9	0.1823	6398	11518	0.80025
HLTF-AS1	0.208798		HOXA9	0.338526		FAM220A	0.256747	2948	5304	0.799186
ZFHX3	0.208755		IGFBPL1	0.33846		WDR47	0.209225	4849	8724	0.799134
COX14	0.208628		BTBD3	0.338354		CAMK2N1	0.135134	10384	18674	0.798344
EXOC3L2	0.208581		CCT4	0.338246		VRK2	0.221688	4248	7631	0.796375
GATAD2A	0.208531		GLB1L3	0.338241		APC2	0.279094	2350	4218	0.794894
KLHDC2	0.208517		ZNF536	0.338219		SRRM2-AS1	0.168587	7384	13253	0.794827
HOXD11	0.20847		JOSD2	0.338048		TNFRSF1B	0.19437	5660	10158	0.7947
TMCC2	0.208428		FAM57B	0.33792		SRRM2	0.168745	7374	13233	0.794548
TTC34	0.208424		KCNK17	0.337888		WNT4	0.230868	3861	6928	0.794354
LINC01354	0.208391		ACTC1	0.337872		VSIG10	0.178281	6700	12021	0.794179
HOXD1	0.208232		ADIRF	0.33786		CRHBP	0.254705	3015	5408	0.793698
NIM1K	0.208162		TMEM192	0.337758		MIR4462	0.305593	1767	3169	0.793435
TIMP4	0.208123		GREM1	0.337714		HOXA6	0.480412	275	493	0.792727
DNHD1	0.208003		NDRG2	0.337712		MED16	0.489154	246	441	0.792683
RAPGEF2	0.207852		CMIP	0.337681		SMC4	0.264452	2732	4897	0.79246
LOC158434	0.207815		SNORA63	0.337651		ZNF90	0.148691	9081	16270	0.791653
SLC13A3	0.20774		NUDT16P1	0.337521		ZNRF4	0.315923	1593	2854	0.791588
RNF207	0.207688		ANKRD11	0.33743		PYDC1	0.201665	5262	9422	0.790574
MIR181A1HG	0.207648		LINC00642	0.33741		ZNF398	0.334104	1318	2358	0.789074
ZEB1	0.207597		C1orf35	0.337397		SLC30A5	0.178242	6702	11985	0.788272
TM4SF5	0.20757		TFF3	0.337142		LSP1P3	0.290162	2091	3739	0.78814
HCG11	0.207537		JPH4	0.337127		MAPK13	0.243883	3382	6045	0.787404
BCAT1	0.207523		MMP2	0.337068		BAIAP2L2	0.346827	1166	2084	0.787307
ARL4A	0.207344		DLEU7	0.336792		ACTR2	0.215103	4548	8123	0.78606
ENKD1	0.207317		INS-IGF2	0.336762		ARHGEF40	0.120209	11981	21397	0.785911
KIF1A	0.207296		GATA6-AS1	0.33671		STPG1	0.374072	870	1553	0.785057
CAMSAP1	0.207267		SYCN	0.336696		ANKRD34C	0.172413	7092	12657	0.784687
XRCC5	0.207199		IFT122	0.336691		CHST11	0.131662	10765	19195	0.783093
VSTM2L	0.207193		SERPINE1	0.336612		PYCARD-AS1	0.278679	2362	4210	0.782388
DLGAP4	0.207138		RSPO2	0.336485		PCDHA13	0.571617	101	180	0.782178
PCDHGA4	0.206984		MFAP1	0.336292		MEIS2	0.206516	4992	8894	0.781651
HTR3A	0.206962		C9orf139	0.336289		PCDHGA11	0.6724	32	57	0.78125
MGAT4B	0.206921		ATP13A1	0.336238		MCOLN3	0.43706	433	771	0.7806
ADCY5	0.206855		AIF1L	0.336219		TRPM5	0.226084	4056	7222	0.780572
NSUN5P2	0.206849		TF	0.336108		KCNK13	0.236164	3680	6551	0.780163
P2RY6	0.20677		ZNF579	0.336039		HRAS	0.133351	10598	18865	0.780053
SRD5A2	0.206684		HSP90AA1	0.336013		CMTM7	0.181823	6417	11418	0.779336
NHLRC4	0.206619		MRC2	0.33594		SFXN3	0.334128	1316	2341	0.778875
PIGQ	0.206619		B3GNT8	0.335916		PDZD7	0.334128	1317	2342	0.778284
AGAP11	0.206606		MAP2K3	0.335784		MAPK11	0.221681	4249	7554	0.77783
HSPB7	0.206575		HEY2	0.335691		ZNF516	0.165113	7689	13667	0.777474
ACVR1B	0.206559		C9orf106	0.335648		MELTF	0.274018	2478	4404	0.77724
SLC6A11	0.206528		LINC00940	0.335394		CTIF	0.133924	10535	18722	0.777124
NTF4	0.206517		LINC01341	0.335288		MMP14	0.192568	5752	10222	0.777121
NR5A1	0.206364		KIFC3	0.335226		SH3RF3	0.181644	6428	11422	0.776914
COL12A1	0.206354		ANKRD30BL	0.335159		TMEM159	0.296553	1973	3505	0.776483
ASIC2	0.206314		SECTM1	0.33508		MIR1915	0.135589	10331	18349	0.776111
S100A16	0.206093		SHANK2-AS1	0.335032		PEX11A	0.260874	2839	5042	0.775977
SYNC	0.206088		SP7	0.334914		LMF1	0.356247	1044	1854	0.775862
CLIP1	0.206081		RGS8	0.334889		EML2	0.169421	7305	12972	0.77577
DSCAML1	0.206		FOXE3	0.334819		LOC100128593	0.223719	4165	7396	0.77575
CCDC33	0.205967		SMIM17	0.3348		WDR93	0.260816	2840	5043	0.775704
LBX1	0.205863		NTF4	0.33478		NCOR1	0.235024	3718	6602	0.775686
SIPA1L1	0.205784		45909	0.33456		SNF8	0.171102	7181	12749	0.775379
DENND3	0.205777		PEAR1	0.334525		ABHD18	0.196533	5543	9839	0.775032
PLXNA2	0.20563		SEPT7P9	0.334465		FBXO41	0.314817	1613	2863	0.774954
GDNF	0.205416		ZNF541	0.334451		H1F0	0.16597	7609	13503	0.774609
CCER2	0.205413		RGS10	0.334438		ATP10A	0.158204	8251	14635	0.773724
SLC51A	0.205325		SFXN3	0.334128		RNPEPL1	0.234857	3724	6603	0.773093
IGDCC3	0.20529		PDZD7	0.334128		GADD45GIP1	0.2098	4822	8548	0.772708
ADARB2	0.20523		ZNF398	0.334104		CDK13	0.130286	10906	19332	0.772602
IL4I1	0.205183		PSTPIP1	0.334102		ZNF354A	0.177233	6776	12006	0.771842
MSC-AS1	0.205175		GLIPR2	0.334058		FTCD	0.219864	4328	7665	0.771026
OR4M1	0.205062		NAMA	0.333947		RBPMS-AS1	0.230077	3905	6914	0.770551
NR1I2	0.204961		GPR179	0.333934		ATP11AUN	0.189148	5961	10554	0.770508
PIK3C2G	0.20495		MOCOS	0.333912		RET	0.222454	4219	7468	0.770088
LOC100130417	0.204942		MRPL48	0.333908		NPBWR2	0.239917	3530	6245	0.769122
TRHDE	0.204927		TFAP2C	0.333727		SLC51A	0.388029	744	1316	0.768817
LOC91450	0.204798		TNNI1	0.333517		RPS15	0.187576	6052	10704	0.768672
TRIM54	0.204745		GTPBP3	0.333511		NKX3-1	0.377861	829	1465	0.767189
DLEU7	0.204738		ALDH1L1-AS1	0.333486		TSR3	0.222397	4221	7459	0.767117
CMTM5	0.204586		FZD7	0.333378		RRS1	0.191067	5844	10327	0.767112
SPEG	0.204496		C1QL3	0.333355		BAALC	0.248122	3238	5720	0.766523
SLC43A2	0.204317		NEAT1	0.333216		COX6B1	0.258909	2891	5107	0.766517
PLEKHA7	0.204312		CCDC166	0.333176		EEF2	0.266302	2680	4734	0.766418
KRTAP5-10	0.204267		PTGS1	0.333152		OXTR	0.269704	2581	4559	0.76637
CCDC81	0.204199		SREBF1	0.33308		UBE2J2	0.262516	2785	4919	0.766248
PKD1L1	0.204188		FABP7	0.332956		TOX	0.203	5193	9172	0.766224
LRRN3	0.204127		MYD88	0.332947		LRRC1	0.188471	6001	10598	0.766039
PDE6B	0.20403		SLC2A9	0.33291		GNPTG	0.223294	4185	7390	0.76583
NSUN5P1	0.204009		MPRIP	0.332902		FLT1	0.281194	2298	4057	0.765448
CLCNKA	0.203982		C1orf94	0.332721		CAMK2N2	0.124308	11528	20343	0.76466
CNTN6	0.203941		TMEM37	0.332663		JUND	0.155918	8441	14892	0.764246
COL9A3	0.203882		GPSM1	0.332608		MFSD8	0.199379	5374	9474	0.762933
CAMK2A	0.203875		SFPQ	0.332598		PRR35	0.442715	409	721	0.762836
SERPINB1	0.203851		LOC645752	0.332536		EVA1C	0.25157	3127	5512	0.762712
RBM47	0.20362		ILDR1	0.332367		ZNF831	0.27155	2536	4469	0.762224
GFI1B	0.20352		CPEB3	0.332233		SCART1	0.212178	4702	8285	0.762016
TNS2	0.20349		TMEM94	0.33204		EPHA5-AS1	0.183076	6347	11183	0.761935
CLDN7	0.20347		ECT2	0.332039		KLHL10	0.137766	10145	17868	0.761262
COLQ	0.203424		SEZ6L2	0.331847		TMC6	0.322526	1496	2634	0.760695
MAST2	0.203396		INHBA	0.331807		MIR512-2	0.188705	5986	10539	0.760608
DACT1	0.203391		LOC100287036	0.331644		COLGALT1	0.244492	3358	5909	0.759678
MIR4669	0.203366		KCNQ1	0.331448		GLUD1P3	0.24058	3507	6171	0.759624
C16orf86	0.203359		B3GNT9	0.331364		STMN1	0.189507	5935	10441	0.759225
IL17REL	0.203333		MIR5586	0.331265		NKX2-6	0.149282	9022	15869	0.758923
ENPP6	0.203265		MX2	0.331183		BCL7A	0.180659	6517	11462	0.758785
SLC30A2	0.203168		IFITM1	0.331163		CHTF18	0.214889	4558	8015	0.758447
C7orf61	0.203165		IP6K3	0.331122		LINC01801	0.227648	3994	7023	0.758388
RPP38	0.203009		COL25A1	0.33105		SCUBE3	0.406141	616	1083	0.758117
FZD5	0.202971		GREB1L	0.330959		A1BG	0.168963	7358	12935	0.757951
CCBE1	0.202898		SDHAP3	0.330955		ZNF497	0.168963	7359	12936	0.757848
TEX26	0.20287		HNRNPH1	0.330945		ZNF534	0.19633	5553	9760	0.757608
GLB1L	0.20286		LINC00092	0.330882		IRF3	0.209595	4832	8492	0.75745
DTNA	0.202833		GRIP2	0.330742		PEX7	0.13178	10755	18900	0.757322
CTXN3	0.202799		SLC12A4	0.330718		MGC16025	0.372971	881	1548	0.757094
TCF20	0.20276		ALLC	0.330707		EEF1G	0.143461	9566	16806	0.756847
TFR2	0.202742		MIR4476	0.330501		H3F3C	0.148639	9084	15959	0.756825
HOXC12	0.202741		NAT8L	0.33048		MAJIN	0.206088	5014	8808	0.756681
SLC4A8	0.202656		SLC22A2	0.330416		IRF7	0.366346	937	1646	0.75667
IGFBP6	0.202578		TARBP2	0.330391		RAB35	0.161141	8019	14085	0.756453
SYN2	0.202499		ANKRD53	0.330363		NELFA	0.338738	1255	2204	0.756175
MIR194-2	0.202419		TJP3	0.330335		CNMD	0.266667	2671	4688	0.755148
LINC01310	0.202355		LOC100131496	0.33025		AGPAT3	0.325279	1453	2549	0.754301
USP35	0.202354		IQSEC1	0.330156		SMU1	0.240402	3512	6160	0.753986
LINGO3	0.202313		DNAAF4-CCPG1	0.330123		SEC61A2	0.213465	4632	8122	0.753454
PRICKLE2-AS1	0.202267		DNAAF4	0.330123		HAUS4	0.25296	3080	5397	0.752273
GLIPR2	0.202262		MIR338	0.329966		CADM3	0.312619	1654	2897	0.751511
MIR192	0.20218		PHGR1	0.329961		AKT1S1	0.171398	7163	12546	0.751501
GALNT6	0.20217		ABHD16A	0.329953		RRS1-AS1	0.188109	6024	10550	0.751328
GRIK5	0.202048		LY6G6E	0.329953		RAB11FIP3	0.349287	1139	1994	0.750658
ARHGAP9	0.201855		LEP	0.32995		DPPA2	0.151114	8875	15537	0.750648
NUP93	0.201827		ZBTB16	0.32992		ALDH1L1-AS2	0.262116	2802	4905	0.750535
FXYD5	0.201789		MXRA7	0.329732		PNKP	0.406268	613	1073	0.750408
MYMK	0.201783		MYH7	0.3297		P2RX5-TAX1BP3	0.326316	1432	2506	0.75
CCDC13-AS1	0.201682		ADAM33	0.329571		P2RX5	0.326316	1433	2507	0.749477
RAB37	0.20164		LPIN1	0.329554		STXBP2	0.285703	2201	3850	0.749205
TK2	0.201629		SLC1A3	0.32929		CCT4	0.338246	1261	2205	0.748612
ATOH1	0.201576		NCALD	0.329185		GAL3ST2	0.327903	1411	2466	0.747697
SSTR5	0.20152		TEKT4	0.32914		COX6B2	0.298622	1925	3364	0.747532
BCAS1	0.201499		DCHS1	0.329129		CASC15	0.462854	336	587	0.747024
MX2	0.201428		CPZ	0.329104		ZAP70	0.396469	687	1200	0.746725
CYREN	0.201375		MIR486-1	0.329088		MKNK2	0.262395	2793	4877	0.746151
PLCXD2	0.201326		FNDC11	0.328735		AURKC	0.244326	3365	5868	0.743834
UGT3A1	0.201276		TNNT3	0.328734		TUBGCP3	0.126724	11275	19660	0.743681
FAM151B	0.201207		FDFT1	0.328722		PCDHA6	0.357253	1032	1799	0.743217
TEX26-AS1	0.201125		ASS1	0.328701		FN3K	0.283543	2248	3918	0.742883
ITGB6	0.201084		HSPB2	0.32861		MVD	0.165457	7654	13340	0.74288
PSD3	0.201065		HSPB2-C11orf52	0.32861		ABCA13	0.138332	10087	17576	0.742441
CRX	0.200951		MIR4749	0.3286		ZNF500	0.24323	3406	5934	0.74222
TSACC	0.200829		CPSF4L	0.328498		CENPV	0.193439	5706	9941	0.742201
C16orf91	0.2005		CKLF	0.328428		EEF1D	0.189329	5945	10354	0.741632
FAM138D	0.20047		CKLF-CMTM1	0.328428		SLC25A19	0.157123	8347	14534	0.741224
HOXD-AS2	0.200366		HTR6	0.328387		TBCC	0.161116	8023	13967	0.74087
IARS	0.200305		RCAN2	0.328332		MIR330	0.164478	7739	13465	0.739889
ATXN2L	0.200207		ZNF257	0.328267		NRARP	0.240745	3500	6089	0.739714
MIR483	0.200175		AKAP10	0.328248		KLF5	0.164545	7736	13455	0.739271
GATM	0.200115		SETDB1	0.328236		OLIG1	0.197186	5506	9568	0.737741
BBS4	0.200038		CALN1	0.32809		FGF9	0.117161	12374	21500	0.737514
CCNJL	0.200003		COL18A1-AS2	0.32805		CYB561	0.377048	838	1456	0.73747
ABCB9	0.199988		TFR2	0.327964		MIR193A	0.255206	2997	5205	0.736737
REM1	0.199971		APBB1IP	0.327935		DNAJA4	0.247158	3272	5677	0.735024
FEZF1-AS1	0.199912		CYB5R2	0.327905		RRP1	0.185911	6162	10691	0.734989
SP6	0.199873		GAL3ST2	0.327903		VPS13A	0.167689	7451	12927	0.734935
GRM6	0.199857		ST8SIA2	0.327775		RIN1	0.410786	591	1025	0.734349
AMER2	0.199793		HOPX	0.327676		TNFSF12	0.148352	9104	15787	0.734073
LOC150935	0.199764		TMC1	0.32744		POFUT2	0.14941	9013	15629	0.734051
MIR4749	0.199723		TCF15	0.32734		TNFSF12-TNFSF13	0.148352	9105	15788	0.733992
LINC00619	0.199688		PTPRVP	0.327207		MIB2	0.198695	5405	9370	0.73358
MEGF6	0.199652		MIR3065	0.32719		IER2	0.134447	10463	18138	0.733537
SMIM17	0.199617		KRTAP16-1	0.32719		EXOSC3	0.18991	5907	10233	0.732351
FLI1	0.199503		ANO8	0.32719		SLC35G5	0.14686	9258	16034	0.731908
DNAH17	0.199492		APOB	0.327111		LINC01158	0.122735	11698	20257	0.731664
THSD7A	0.199474		RPS13	0.327061		STAT6	0.262028	2807	4858	0.730673
SNRPE	0.199436		CIRBP-AS1	0.327001		RRAS	0.224798	4114	7119	0.730433
ITPRIP	0.199433		GP5	0.326996		PRDM8	0.295861	1988	3440	0.730382
SYT8	0.199391		KIRREL2	0.326926		PAX8	0.497586	233	403	0.729614
HIGD2B	0.199195		ZNF75A	0.326916		SMTNL2	0.347406	1156	1999	0.729239
MUC12	0.199141		ADAMTS6	0.326869		PLEKHG5	0.502877	214	370	0.728972
FHOD3	0.199071		TIGD7	0.326761		TSNARE1	0.319469	1539	2659	0.727745
SLC22A18	0.19898		MGAT4B	0.326708		PAX2	0.252228	3104	5362	0.727448
KCNJ12	0.198724		MRVI1	0.326596		TSC2	0.288063	2138	3693	0.727315
ITGA7	0.198571		EMILIN1	0.326577		TPBG	0.236854	3656	6315	0.727298
C17orf98	0.1985		KLHDC2	0.326393		HTR7P1	0.14769	9164	15827	0.727084
LINC00857	0.198492		P2RX5-TAX1BP3	0.326316		TPSAB1	0.227856	3986	6883	0.726794
SERPINA12	0.198447		P2RX5	0.326316		KCNN3	0.278631	2363	4078	0.725772
SSTR3	0.198365		MEGF6	0.326308		KDF1	0.214141	4589	7918	0.72543
TMEM92	0.198318		TMEM200C	0.326256		MIR4707	0.264136	2746	4738	0.725419
FOXF2	0.198313		CSMD2	0.326212		PBX3	0.32202	1509	2603	0.724983
MYBPC2	0.19831		ITGA5	0.326179		CARD14	0.259544	2874	4957	0.724774
KRTAP10-2	0.198241		LRRC8E	0.326047		BEND4	0.144703	9445	16286	0.724299
HCCAT5	0.198226		RHOB	0.326014		DIO3	0.290884	2078	3583	0.724254
RNF43	0.198211		GSDMD	0.325952		FENDRR	0.129098	11038	19032	0.724225
KNCN	0.198197		MT3	0.325908		MZT2A	0.353438	1080	1862	0.724074
SNORA3B	0.198183		VWCE	0.325818		SNRPE	0.3782	825	1422	0.723636
POMC	0.198085		SLC16A12	0.325817		VGF	0.115406	12584	21684	0.72314
ALDH3A1	0.198082		MIR4488	0.325723		SNORD23	0.169168	7333	12635	0.723033
ANXA6	0.198076		TRH	0.325707		GPR137B	0.188396	6006	10348	0.722944
PTCH1	0.198073		BCAT1	0.3256		SLC12A7	0.200669	5318	9162	0.722828
LINC02026	0.198043		TMEM92	0.325522		FRG1BP	0.216481	4467	7695	0.722633
RPL35	0.197995		GRIA4	0.325512		MSI1	0.171288	7168	12347	0.722517
TRIM61	0.19797		MZT2B	0.325503		ZBTB12	0.19583	5583	9615	0.722192
SSTR5-AS1	0.197923		FAM173A	0.325388		D2HGDH	0.181705	6424	11062	0.72198
EXOC3L1	0.197884		GP9	0.325309		FAM3B	0.245802	3308	5695	0.721584
DLGAP2	0.197842		PTPN18	0.3253		HMOX2	0.245634	3315	5706	0.721267
DDO	0.197726		AGPAT3	0.325279		HNF4A	0.322783	1492	2568	0.72118
ZBTB38	0.197678		SERTAD4	0.325259		WDR86-AS1	0.21328	4643	7989	0.720655
LRRC14B	0.197597		TRARG1	0.325255		SMARCC1	0.15242	8752	15055	0.720178
CYB561	0.197586		BBS4	0.325133		PPIL2	0.216867	4455	7662	0.719865
SNORD32A	0.197553		NKX6-2	0.325115		RPUSD1	0.216396	4471	7688	0.719526
SNORD58C	0.197485		EGFLAM	0.325101		MAPK8IP3	0.141021	9815	16864	0.718186
ZCCHC24	0.197383		KRTAP10-6	0.324937		MEX3B	0.132374	10700	18382	0.717944
SETDB1	0.197265		HAGLR	0.324911		CDC42	0.161129	8021	13776	0.717492
PADI1	0.197261		LTB4R	0.324819		CSTB	0.258996	2890	4963	0.717301
FFAR3	0.197247		TRAK1	0.324789		STAT5A	0.309115	1707	2930	0.716462
SH2D3C	0.19718		DHPS	0.324672		SIN3B	0.162441	7893	13548	0.716458
LHFPL3	0.197166		TGFB3	0.324658		NT5C1A	0.227671	3992	6851	0.716182
NKX3-1	0.197145		CAMSAP1	0.324654		TSPAN33	0.198473	5417	9295	0.715894
CALHM2	0.19714		TMEM215	0.324603		MMP25	0.221121	4277	7338	0.715689
CCDC88C	0.197112		OSBPL2	0.324588		FAM155A	0.134915	10403	17837	0.714602
FBLIM1	0.197016		KRTAP5-5	0.324445		MMP17	0.188297	6010	10301	0.713977
KIFC3	0.197014		GUCA2A	0.324393		ANKRD18B	0.177145	6778	11610	0.712895
MIR137	0.196989		RASGRP2	0.324345		MMP2	0.337068	1280	2192	0.7125
ST7	0.196914		SPEG	0.324319		CRTAC1	0.157411	8322	14240	0.711127
TCAP	0.196856		RIPK3	0.324295		ANO1	0.274198	2472	4226	0.709547
TMEM95	0.196826		VAX1	0.324257		BCL2	0.206674	4985	8521	0.709328
VAMP8	0.196825		PCDHB8	0.3242		SPTBN4	0.313929	1634	2793	0.709302
ADCY4	0.196786		CCDC9	0.324199		TBC1D3P1-DHX40P1	0.203516	5163	8824	0.709084
SMTN	0.196774		HIGD2B	0.324151		MIR202	0.405704	622	1063	0.709003
HLCS	0.196763		LOC90768	0.323996		DUSP8	0.209979	4817	8231	0.70874
FAM163A	0.19675		SLC22A18	0.323739		TYMP	0.22053	4300	7346	0.708372
DIAPH1	0.196719		GON4L	0.323693		UPP1	0.262544	2784	4756	0.708333
RSPO2	0.196717		ACAA1	0.323649		LOC375196	0.23988	3532	6033	0.708097
ACKR1	0.196659		PCDHAC1	0.323599		PRR36	0.253586	3053	5214	0.707828
AMOTL2	0.19664		SDC3	0.323549		SLC5A5	0.253992	3042	5194	0.707429
MIR596	0.196607		SLC6A2	0.323535		SOWAHA	0.363767	960	1639	0.707292
GPR68	0.19655		NECTIN3-AS1	0.323509		CDK5R1	0.301196	1871	3194	0.707108
CHI3L1	0.196544		MICB	0.323428		GPRIN1	0.227799	3987	6804	0.706546
TACSTD2	0.196452		TNS1	0.323351		DOK7	0.455264	361	616	0.706371
KLHDC8B	0.196415		RASSF10	0.323291		SPHKAP	0.192205	5780	9856	0.70519
LINC00606	0.196371		ATP6V1E2	0.32311		RIPOR1	0.159152	8179	13943	0.704732
DAPL1	0.196371		IL21R	0.32291		ZNF302	0.176836	6805	11592	0.703453
ARL5C	0.19624		HTRA4	0.322818		KRT19	0.345055	1180	2010	0.70339
PECAM1	0.196153		DND1	0.322804		MRPS31P5	0.300502	1888	3215	0.70286
SLC22A6	0.196152		HNF4A	0.322783		LIME1	0.4286	491	836	0.702648
TUBGCP6	0.196145		LPIN2	0.322697		PSMD2	0.153997	8608	14652	0.702138
BARHL2	0.196126		ZNF532	0.32265		CDPF1	0.160519	8065	13725	0.701798
CCDC9B	0.196097		SH3PXD2A	0.322561		MIR1247	0.217513	4426	7532	0.701762
TBX3	0.196062		TMC6	0.322526		SNED1	0.460646	342	582	0.701754
KLK6	0.196048		ISLR	0.3225		JPH4	0.337127	1279	2176	0.701329
INS-IGF2	0.196017		NME3	0.322494		DMRT1	0.285071	2215	3768	0.701129
CABP1	0.195973		C19orf33	0.322474		HOXC5	0.569286	107	182	0.700935
FGF8	0.19595		FLJ33534	0.322438		FRAT2	0.186944	6097	10369	0.700672
TNFRSF25	0.195946		CROCC	0.322424		NIPAL3	0.291938	2051	3488	0.700634
OR4X1	0.195863		PCGF3	0.322409		SAT2	0.195021	5626	9564	0.699964
ABCA2	0.195852		EPHA8	0.322354		CORO1B	0.227202	4019	6832	0.699925
FLJ33534	0.195797		LOC100507346	0.322322		GRHL3	0.279496	2335	3964	0.697645
FGF20	0.195769		MICAL2	0.322273		MUC5B	0.264968	2715	4608	0.697238
MRPL23-AS1	0.195667		KL	0.322263		PNPLA7	0.452427	373	633	0.697051
SLC15A3	0.19561		FXYD5	0.322227		CHRM2	0.118086	12246	20778	0.696717
CD7	0.195583		DYSF	0.32216		MIR4747	0.170124	7250	12296	0.696
SYT2	0.195561		PBX3	0.32202		LRRC14B	0.374835	858	1455	0.695804
TRIM66	0.195552		SPTBN5	0.322001		SLC35A1	0.165445	7657	12977	0.694789
PXYLP1	0.195532		C16orf91	0.321984		MOS	0.152677	8726	14787	0.694591
GATA3	0.195463		HCG22	0.321942		PCGF3	0.322409	1502	2544	0.693742
FNDC11	0.195374		DKFZP434A062	0.321929		LINC00649	0.185776	6173	10447	0.69237
MIR3183	0.195178		UBE4B	0.321873		RNF44	0.51655	191	323	0.691099
TMPRSS6	0.195119		WNT7B	0.321667		CRB3	0.301401	1864	3152	0.690987
ARID5A	0.195108		MT1DP	0.321599		RTN4RL2	0.258406	2906	4914	0.690984
FSTL4	0.195026		CFAP298	0.321495		APOC4-APOC2	0.147023	9238	15620	0.690842
OR4K14	0.194995		SNORA21	0.321392		TCTE1	0.211522	4737	8006	0.690099
GPR179	0.194931		KALRN	0.321305		REEP1	0.304231	1802	3045	0.689789
HOXA-AS3	0.19484		CNGA3	0.321184		TCF15	0.32734	1415	2391	0.689753
LOC150776	0.194791		SSTR3	0.321138		ADCY4	0.373799	873	1475	0.689576
NR4A1	0.194647		GDF5	0.321003		CHL1	0.24393	3380	5710	0.689349
BCAR3	0.194624		PIF1	0.320887		MIR4649	0.344593	1187	2004	0.68829
HOXA10-AS	0.194599		CFAP97	0.320873		AVL9	0.185548	6185	10442	0.688278
KIRREL2	0.194569		HLTF-AS1	0.320834		MIR203A	0.231439	3831	6467	0.688071
PRR15L	0.1945		DDX11L2	0.32078		HSD17B1	0.25303	3077	5193	0.687683
RFX4	0.194493		SBNO2	0.32076		SPNS2	0.420836	527	889	0.686907
DMGDH	0.194465		STAR	0.320748		DLG4	0.250626	3154	5320	0.686747
HSF4	0.194411		CIDEB	0.320472		SUN2	0.248014	3243	5470	0.68671
ITPKA	0.194367		TIMP4	0.320245		TMEM163	0.255649	2982	5029	0.686452
MIR4436A	0.194324		MYMK	0.320074		HHIP-AS1	0.165524	7648	12895	0.686062
SHROOM3	0.194261		ARL5C	0.32005		HS3ST1	0.141091	9809	16533	0.685493
APBB1IP	0.194222		CEBPA	0.320024		LRRC41	0.175911	6862	11563	0.685077
SORT1	0.19414		SLC15A3	0.319822		SH3RF3-AS1	0.1859	6163	10385	0.685056
JAM3	0.194097		STK3	0.319688		SNORA59B	0.282921	2258	3804	0.684677
LAMP5	0.194086		NHLH1	0.319648		FAM234A	0.167724	7449	12549	0.684656
BHMT2	0.194082		ANAPC1P1	0.319556		INHBB	0.1674	7478	12597	0.684541
NLRP8	0.19408		RAPGEF3	0.319503		EP400P1	0.236928	3651	6150	0.68447
SERPINA11	0.194056		TSNARE1	0.319469		HPSE2	0.56339	114	192	0.684211
PAPLN	0.194012		GJB2	0.31944		HTRA3	0.161779	7951	13391	0.684191
MAD2L1BP	0.19396		RANBP2	0.319426		G0S2	0.255126	3000	5052	0.684
PDE2A	0.193928		OTOS	0.319394		TXNRD3	0.26246	2791	4700	0.683984
C8orf86	0.193867		PYROXD2	0.31902		DLK1	0.353394	1081	1820	0.683626
ATXN7L1	0.193863		MYO16	0.31896		EEF1AKMT2	0.254376	3026	5092	0.68275
KCNS1	0.193773		DENND3	0.318942		NPR1	0.294631	2007	3377	0.682611
CCDC63	0.193653		MRPL12	0.318942		FHOD1	0.126807	11269	18960	0.682492
OTX2-AS1	0.193649		CCDC36	0.318926		PTMA	0.115632	12557	21122	0.68209
MGC16025	0.193594		RPL23	0.318817		ANKRD20A8P	0.19673	5537	9313	0.681958
RBP4	0.193579		SPOCK3	0.318773		SLMO2-ATP5E	0.275507	2436	4097	0.681856
CNTN1	0.193511		DOCK9	0.318768		SFRP4	0.18367	6314	10619	0.681818
FHL2	0.193469		LTBP3	0.318639		NBL1	0.238877	3574	6010	0.681589
HEY2	0.193445		TMEM154	0.318592		TXN2	0.256732	2949	4959	0.681587
STPG1	0.193439		LINC01184	0.318459		KCNAB2	0.363755	961	1616	0.681582
CSF3	0.193378		MIR4467	0.318386		PRELID3B	0.275507	2437	4098	0.681576
GAD2	0.193364		SLC13A5	0.318368		HCAR2	0.154601	8550	14375	0.681287
DHRS4L2	0.193264		MTCL1	0.318356		EVPL	0.217448	4433	7452	0.681029
REM2	0.193214		BDNF	0.318258		TCF24	0.289746	2103	3535	0.680932
FBP1	0.193119		EBF4	0.318199		TBC1D17	0.176877	6801	11426	0.680047
ZNF579	0.193114		B4GALNT3	0.318195		P2RY11	0.175165	6917	11618	0.67963
RHBG	0.192987		HLA-F	0.31809		RHPN2	0.240508	3511	5895	0.679009
MAPK8IP1P2	0.192908		PRRT3-AS1	0.318051		LOC150776	0.370367	906	1521	0.678808
TEAD1	0.1929		FAM151B	0.318035		HEBP1	0.144632	9451	15844	0.676436
MLC1	0.192879		PFKP	0.318006		MIR3186	0.257631	2922	4898	0.676249
CHAT	0.192848		ARAP3	0.317717		PLEKHG4	0.185707	6176	10352	0.676166
MIR302B	0.192754		TWIST1	0.317638		IL31	0.205725	5033	8436	0.676137
PYGM	0.192754		MIR4669	0.317629		OTOP3	0.298968	1918	3213	0.675182
EXOC4	0.192722		CD8B	0.317478		KLHL8	0.127725	11174	18718	0.675139
GSDMD	0.192669		REREP3	0.317452		CCDC74B	0.12048	11950	20013	0.674728
SELENOP	0.192621		ZNF461	0.317401		ADGRD2	0.455231	362	606	0.674033
TAAR6	0.192607		LINC00606	0.317382		CRKL	0.185059	6214	10399	0.673479
TBX1	0.192596		HIVEP3	0.31733		BEAN1	0.411338	584	977	0.672945
PGLYRP1	0.192553		SLC25A25	0.31732		OBSL1	0.198455	5419	9065	0.672818
CD63	0.192525		FFAR3	0.31724		HHIP	0.166631	7546	12623	0.672807
AFF3	0.192479		MT1E	0.317189		PEPD	0.628439	55	92	0.672727
FZD2	0.192449		ERN2	0.317137		MIR3621	0.208216	4912	8214	0.672231
CACNA1C-IT3	0.192438		LOC100132215	0.316965		SPRED3	0.185015	6220	10401	0.672186
COL5A1	0.192403		WHRN	0.316903		FBXO39	0.237153	3644	6093	0.672064
LTBP1	0.192395		ALKAL2	0.316802		C2CD2	0.195849	5582	9331	0.671623
ZNF569	0.192375		UCP1	0.316797		CLUAP1	0.13767	10156	16977	0.671623
PDE7B	0.192367		RPL10A	0.316772		SNORD105B	0.156197	8420	14068	0.670784
HECW2	0.192309		ZMYND15	0.316625		RRN3P1	0.207315	4948	8267	0.670776
GJD3	0.192267		RAB11FIP5	0.31656		KCNV1	0.177561	6753	11282	0.670665
GP5	0.192204		MALINC1	0.316469		LRP2	0.12227	11747	19621	0.670299
HYI	0.19216		PRTN3	0.316435		MYBBP1A	0.434461	456	761	0.66886
SLC44A4	0.192133		CXCL16	0.316334		SENP5	0.13782	10140	16922	0.668836
PALM2-AKAP2	0.192018		ESRP1	0.316283		SLC37A1	0.16961	7292	12168	0.668678
GREB1L	0.192006		KLK6	0.316271		COL25A1	0.33105	1357	2264	0.668386
ZNF541	0.191955		TACR2	0.31613		BMP8B	0.308816	1709	2851	0.668227
CAVIN2	0.191864		KIAA2013	0.31613		TMEM30B	0.216969	4452	7424	0.667565
MYO15A	0.191784		LRRTM1	0.316111		SYT10	0.22234	4225	7042	0.666746
KDM4B	0.19177		PRSS33	0.31607		ZC3HAV1	0.178765	6663	11105	0.666667
ROBO3	0.191767		FERMT1	0.315936		LOC153684	0.116345	12473	20786	0.66648
CEP85L	0.191726		ZNRF4	0.315923		NID2	0.191217	5834	9717	0.665581
IRX1	0.191695		WNT2B	0.315921		ZNF521	0.169112	7342	12226	0.665214
CASR	0.191542		ADRA2B	0.315863		AMH	0.270384	2565	4271	0.665107
STEAP1	0.191493		SLC4A11	0.315829		LARP4B	0.22176	4245	7068	0.665018
ACAP1	0.191328		RSPH6A	0.315766		PWWP2B	0.292377	2043	3401	0.664709
MXRA7	0.191297		TMEM155	0.315712		IFITM2	0.124294	11533	19199	0.664701
SLC1A6	0.191295		TNFAIP8	0.315684		BMP7	0.139999	9919	16512	0.664684
HLTF	0.191264		BAZ2B	0.315644		ZNF320	0.134505	10455	17404	0.664658
EXD3	0.191256		LINC00917	0.31563		B3GNT2	0.164066	7771	12932	0.664136
CHRDL2	0.191243		CSPG4	0.315569		CASP9	0.136342	10263	17078	0.664036
ZNF300P1	0.191109		TNFRSF25	0.31544		DNASE2	0.27574	2428	4039	0.663509
PHYHIP	0.191087		BCR	0.315426		MIR203B	0.227526	4001	6653	0.662834
MIR338	0.191086		FFAR4	0.315399		MYOD1	0.199222	5382	8949	0.662765
MIR4729	0.190939		SLC38A8	0.315342		SLC37A3	0.1577	8296	13790	0.662247
MIR34A	0.190926		RSL1D1	0.315273		NOL3	0.465546	328	545	0.661585
LINC00398	0.190902		MLXIP	0.315148		ZNF812P	0.172458	7089	11778	0.661447
SIX6	0.190892		LINC02026	0.3151		KCNN1	0.138324	10090	16764	0.661447
RPL24	0.190843		ZNF300P1	0.315096		E2F8	0.267526	2640	4386	0.661364
ATP6V1B1	0.190811		LOC100128239	0.315015		BCL9	0.245246	3336	5542	0.661271
MIR10A	0.19074		CYREN	0.314869		LYPD4	0.188676	5990	9951	0.661269
MIR216A	0.19066		FBXO41	0.314817		LRFN4	0.140955	9821	16313	0.661032
MCF2L	0.190596		GRM4	0.314817		OSR1	0.297352	1955	3247	0.66087
PRDM9	0.190569		FBXL14	0.314811		SLC6A5	0.22129	4269	7088	0.660342
KCNAB2	0.190539		PDGFA	0.3148		LOC93622	0.135689	10326	17142	0.660081
SLC7A7	0.190526		SPATA2	0.314722		CPEB2	0.109877	13188	21892	0.659994
C6orf52	0.190502		IGDCC4	0.314621		KCNK17	0.337888	1266	2101	0.659558
MIR9-3	0.190364		NOTUM	0.314568		CALY	0.147218	9217	15290	0.658891
CNPY1	0.190309		HOXC13	0.314502		CSNK1G2	0.250365	3161	5243	0.658652
LRRC10B	0.190245		MFSD4A	0.314463		RANBP6	0.223573	4175	6924	0.658443
SLA	0.190123		NR4A1	0.314439		SHC3	0.558298	120	199	0.658333
GPSM1	0.190098		MYBPC2	0.314389		VHL	0.308625	1715	2844	0.658309
KIR2DL4	0.190069		INPP5A	0.314295		JMY	0.120976	11886	19702	0.65758
FAM13A	0.190046		MBP	0.314206		RASGRP2	0.324345	1470	2436	0.657143
TRIM7	0.190013		ATP6V0D1	0.314201		VPS9D1	0.203299	5178	8580	0.65701
KCNH3	0.189963		BEGAIN	0.314123		TBC1D14	0.241026	3492	5785	0.656644
C9orf139	0.189963		HYI	0.314118		KIF19	0.233577	3763	6233	0.656391
RPS20	0.189899		VWA5B2	0.314079		GNAI2	0.239858	3534	5853	0.656197
CMYA5	0.189897		HOXD-AS2	0.314021		RHBDL1	0.215162	4544	7525	0.65603
CTNNBL1	0.189882		PP12613	0.314007		RTL6	0.267804	2632	4357	0.655395
LOC100128239	0.189726		ESR1	0.313965		C2orf27A	0.190244	5891	9748	0.654728
MIR3065	0.189642		SHROOM1	0.313945		DND1	0.322804	1491	2467	0.654594
DNAJC6	0.189633		SPTBN4	0.313929		HMGN1	0.157894	8279	13696	0.654306
YIPF4	0.189537		SIGIRR	0.313861		TFAP2E	0.425435	505	835	0.653465
MIR1-1	0.189527		MAP3K14	0.313773		RNASET2	0.162642	7883	13034	0.653431
CYB5R2	0.1895		HIF3A	0.313697		RCVRN	0.14995	8967	14817	0.652392
PIAS3	0.189469		SLC6A11	0.313573		GADD45G	0.158911	8195	13535	0.651617
SOWAHA	0.18946		HES3	0.313567		SEC31B	0.201782	5253	8672	0.650866
BCR	0.189454		HIST1H2BG	0.313567		LAMA5	0.11768	12306	20302	0.649764
PROSER3	0.189322		NFIB	0.313475		PLPPR2	0.261519	2818	4648	0.649397
MIR1237	0.189302		PGLYRP1	0.313462		DDAH2	0.178785	6658	10980	0.649144
MT3	0.189269		MEG3	0.313447		MGARP	0.421793	521	859	0.648752
LRMDA	0.189203		AMPD3	0.313429		CCDC17	0.25656	2954	4870	0.648612
ZNF570	0.189203		AQP5	0.313328		UQCRH	0.209028	4864	8017	0.648232
IRF7	0.189192		C1D	0.313278		PALM	0.150986	8888	14646	0.64784
C12orf57	0.189189		TSPAN4	0.313237		TLX1	0.498219	230	379	0.647826
SLC16A12	0.189165		SNORD43	0.313109		CDC34	0.118974	12141	20006	0.647805
SPATS1	0.189165		TMEM209	0.312988		C15orf56	0.291447	2067	3406	0.647799
MBP	0.189159		RIPPLY3	0.312845		INPP5A	0.314295	1624	2676	0.647783
KRT80	0.189152		ITIH3	0.312836		TRIM9	0.177858	6732	11090	0.647356
KLHDC8A	0.189132		DKFZp451B082	0.312832		RRAGD	0.18393	6296	10370	0.647078
C2orf50	0.189089		TK2	0.31282		MIR153-2	0.246318	3290	5418	0.646809
DNAI2	0.189074		CADM3	0.312619		LOC256880	0.120296	11971	19708	0.646312
NECTIN3-AS1	0.189045		DNAJC15	0.312608		CASC10	0.135452	10354	17040	0.645741
TMEM119	0.189027		MIR1-1HG-AS1	0.312558		NRP1	0.166904	7519	12374	0.645698
NKX1-2	0.189015		LINC01940	0.312497		SPIRE2	0.21354	4627	7614	0.645559
MIR4673	0.188978		SYT8	0.312488		SOCS5	0.186717	6109	10046	0.644459
CNIH2	0.188966		LOC100130417	0.312442		LOC154449	0.242253	3443	5658	0.643334
DIAPH3	0.188963		C1QTNF8	0.312325		STX10	0.128961	11056	18162	0.642728
WDR97	0.188899		SCGB3A1	0.312298		H2AFZ	0.119931	12013	19730	0.642387
TFAP2C	0.188885		OTX1	0.312223		FIGNL1	0.131581	10773	17690	0.642068
ZNF217	0.188785		GPR107	0.312184		FAM102B	0.13634	10265	16853	0.641792
PRSS33	0.188754		AMZ1	0.31213		MEDAG	0.299984	1898	3116	0.641728
IQSEC1	0.188681		ALOXE3	0.312082		RRP12	0.28531	2208	3624	0.641304
SLC17A6	0.188632		PCDHGA4	0.311953		PIH1D1	0.191834	5804	9522	0.640593
SLC17A9	0.188594		CTBP2	0.311904		ADCYAP1	0.112374	12918	21189	0.640269
CACHD1	0.188574		HIST1H2AE	0.31188		ENO2	0.179799	6580	10791	0.63997
TIAM2	0.188547		GAS7	0.311639		PCID2	0.152867	8704	14274	0.639936
KIAA1522	0.188474		GPR135	0.311548		SOX1	0.136137	10289	16871	0.639712
DDR1	0.188464		ULBP1	0.311524		IGFBP1	0.257876	2915	4779	0.639451
ADAMTSL1	0.188463		PEAK3	0.311345		VPS54	0.167182	7499	12294	0.639419
RPRD1B	0.188449		FAM166A	0.311328		TMEM37	0.332663	1340	2196	0.638806
RIPK4	0.188435		HHIPL1	0.31122		ARHGAP39	0.13032	10902	17863	0.638507
LOC400684	0.188422		REM1	0.311198		C2	0.235243	3712	6082	0.63847
PLXND1	0.188392		DNAJC6	0.311169		SLC25A28	0.137302	10188	16692	0.638398
AKAP10	0.188374		EVI5L	0.311137		TBX15	0.626858	58	95	0.637931
NEDD4L	0.188336		BRSK2	0.311078		RPS2	0.217499	4429	7254	0.637841
FAM19A4	0.188264		STOX2	0.311066		PPARA	0.146271	9305	15237	0.637507
KIAA1324	0.188242		ZNF517	0.311026		MASP2	0.247804	3251	5323	0.637342
CACNA1D	0.188237		PTH1R	0.31087		ABCA2	0.368265	918	1503	0.637255
ZNF649	0.188213		JAKMIP3	0.31087		WDR86	0.257347	2930	4797	0.637201
ASB6	0.188161		ECE2	0.310632		IMMT	0.17736	6764	11074	0.637197
ERCC3	0.188157		LINC02092	0.310523		ALDH16A1	0.186788	6106	9996	0.637078
RASSF1	0.188132		PRSS21	0.310463		SPOCK1	0.16415	7766	12712	0.636879
NOL4L	0.188099		ANK2	0.310359		C9orf64	0.214525	4570	7480	0.636761
SNORD36C	0.188069		ASIC2	0.310309		TMEM220-AS1	0.183874	6302	10313	0.636465
RAX	0.188055		MNX1-AS1	0.310234		MTCL1	0.318356	1556	2546	0.636247
MFSD4A	0.188033		KCNE1	0.310057		SMAD7	0.238521	3589	5872	0.63611
CMKLR1	0.187948		SHBG	0.309817		FBXO46	0.188508	6000	9814	0.635667
ZNF263	0.187944		GRIP1	0.309752		TNFRSF10A	0.186434	6120	10010	0.635621
NIN	0.187915		STAB1	0.309731		ZIC1	0.109098	13272	21705	0.635398
DIRAS3	0.187912		PTPRN2	0.309705		COCH	0.198044	5451	8913	0.635113
ATP8B1	0.187894		ALDH3A1	0.309663		ATXN2	0.117449	12333	20165	0.635044
GTPBP3	0.187877		CEP170B	0.309663		SYNM	0.261714	2812	4597	0.63478
OVOL1	0.187873		TINAGL1	0.309626		ECHDC3	0.179671	6590	10773	0.63475
MC2R	0.187866		GLB1L	0.309556		MIR1249	0.189837	5913	9666	0.634703
CACNA2D3-AS1	0.187817		TM4SF1	0.309545		METTL21A	0.135209	10377	16961	0.63448
CHPT1	0.187723		LTBP2	0.309399		RNF165	0.409153	599	979	0.634391
PRKCA	0.187591		INMT	0.309399		ZER1	0.213504	4629	7563	0.63383
ETV2	0.18755		INMT-MINDY4	0.309399		SBSPON	0.208152	4915	8028	0.633367
NR3C1	0.187547		GSTM5	0.309394		FXN	0.252023	3110	5079	0.633119
ZMAT4	0.187529		SLC2A3	0.309358		SPINT1	0.257794	2916	4762	0.633059
MARK2P9	0.187483		RABGAP1L	0.309339		CLIP4	0.129088	11039	18025	0.632847
LINC02139	0.187403		IZUMO1	0.309259		GNG8	0.151087	8877	14494	0.632759
TRARG1	0.18738		C2orf54	0.309162		MIR941-1	0.197568	5483	8952	0.632683
RNF26	0.187369		STAT5A	0.309115		PLEKHD1	0.286238	2187	3570	0.632373
PLEC	0.187291		OTOP1	0.309086		PRTG	0.20538	5051	8245	0.63235
NAALAD2	0.187246		BMP8B	0.308816		ZNF517	0.311026	1680	2742	0.632143
MEG3	0.187238		MIR4472-1	0.308795		C7orf65	0.179051	6645	10845	0.632054
EVPLL	0.187232		MRGPRF	0.308787		MAP3K8	0.282301	2274	3711	0.631926
KCNG4	0.187216		MEF2D	0.308781		SYT15	0.183414	6327	10324	0.631737
RESP18	0.187209		POU2AF1	0.308723		DNAJC5	0.196789	5532	9023	0.631056
RHOD	0.187196		SNAR-F	0.308628		PROK2	0.406883	607	990	0.630972
IZUMO1	0.187181		VHL	0.308625		RMDN3	0.179372	6621	10788	0.629361
GLDC	0.187173		SIX3	0.308584		BARX2	0.177684	6747	10988	0.628576
PDGFA	0.187117		NTRK3-AS1	0.308564		RNF187	0.207136	4956	8070	0.628329
CNTN4	0.186968		PPIL3	0.308493		UNC45A	0.287712	2148	3497	0.628026
WNT6	0.186922		SLC12A2	0.308469		GTF2A2	0.227518	4002	6515	0.627936
CCDC36	0.186906		LOC100499194	0.308426		WNT1	0.201738	5258	8558	0.627615
MIR4516	0.186859		TMEM106A	0.308326		PAX1	0.389121	734	1194	0.626703
JMJD1C	0.186843		TSPOAP1	0.308238		FAM129C	0.187884	6038	9821	0.626532
MS4A10	0.18674		KCNA7	0.308225		KCTD15	0.173178	7053	11470	0.626258
ZNF385B	0.18673		CST6	0.308182		CACTIN-AS1	0.161505	7975	12969	0.626207
LRRC74A	0.186727		HSPB7	0.308179		FOXI3	0.186242	6137	9978	0.625876
POU2AF1	0.186713		NR1I2	0.308128		SPINT2	0.285489	2203	3581	0.625511
LINC01118	0.186702		ARID5A	0.308058		UBB	0.298182	1941	3153	0.62442
SLC2A5	0.186641		ADAMTS4	0.307949		LOC728613	0.149433	9009	14633	0.624265
SNORD54	0.186541		CCDC88C	0.307938		SYNGR4	0.147503	9181	14912	0.624224
USP40	0.186531		MIR194-2	0.307912		CYP2S1	0.353751	1077	1749	0.623955
SLC41A3	0.186463		LRRC75B	0.307778		DNAJA1	0.275805	2425	3938	0.623918
RTN4R	0.186393		TUBB3	0.307743		CDIPT	0.184268	6280	10196	0.623567
PPIL3	0.186376		NOC2L	0.307698		CBLN2	0.116009	12512	20309	0.623162
NPDC1	0.18636		KSR1	0.307658		MIR1193	0.184662	6245	10136	0.623058
KIR3DL3	0.186184		LINC01310	0.307626		TMEM178B	0.166706	7535	12224	0.622296
MIR5587	0.186112		PER3	0.307504		ZNF208	0.224867	4111	6669	0.622233
PODN	0.18611		DGCR6	0.307433		INHA	0.188289	6011	9746	0.621361
LINC00473	0.185971		ETV2	0.30743		CA10	0.301494	1861	3017	0.621171
AQP3	0.185964		MIR196B	0.307262		SUMO1P1	0.143872	9531	15450	0.621026
LRRTM2	0.18587		CLDN4	0.30721		SLC35F6	0.158106	8260	13386	0.620581
ANKRD20A11P	0.185846		TOLLIP	0.307117		ME1	0.276671	2406	3898	0.620116
ZNF423	0.185812		TMEM184A	0.307049		CNPY1	0.360839	1000	1620	0.62
ILF3	0.185694		MAP3K11	0.306956		DCPS	0.125634	11402	18471	0.619979
ANO8	0.185664		PSMA6	0.306825		SNUPN	0.240318	3515	5694	0.619915
HIST1H1D	0.185615		CABP1	0.30679		RNASEK-C17orf49	0.270691	2552	4134	0.619906
PRRX2	0.185583		DGKD	0.30675		RAC1	0.285576	2202	3567	0.619891
PEAR1	0.185565		SSH2	0.306731		KCNQ1DN	0.698446	21	34	0.619048
RSL1D1	0.18555		SPATA13	0.306695		TOB1	0.13383	10545	17072	0.618966
CYP2S1	0.185537		FAM46B	0.306609		BCL2L12	0.209112	4858	7863	0.618567
LGALS9C	0.185497		PITX3	0.306602		ACTL7B	0.126172	11336	18348	0.61856
LINC01940	0.185469		MIR657	0.306578		ROBO3	0.362025	984	1592	0.617886
SNAPC2	0.185429		GNB3	0.306464		SRRM4	0.170365	7236	11706	0.617745
NRG1	0.185417		KLHL17	0.306421		MIR596	0.368763	917	1483	0.61723
SMAD3	0.185309		SLC44A4	0.306381		TIGD5	0.199101	5387	8712	0.617227
SNORD36A	0.185308		ELL3	0.306304		SIX6	0.361206	995	1609	0.617085
NRG3	0.185273		SNHG6	0.306303		P2RX2	0.134851	10410	16813	0.615082
SLC36A2	0.185249		UGT3A1	0.306231		CFLAR	0.269874	2578	4163	0.614818
MLXIPL	0.185247		SLC17A9	0.305979		SULF2	0.177047	6787	10958	0.614557
OPTC	0.185241		NCKAP5	0.305945		MIR133A2	0.176802	6811	10996	0.614447
TAS1R3	0.185163		NTM	0.305939		GRP	0.252102	3106	5014	0.614295
GRN	0.185076		MIR3185	0.305848		SNAP25	0.20926	4845	7821	0.614241
LOC100288748	0.185047		SEC14L5	0.305842		SMG1P2	0.340117	1236	1995	0.614078
ITPRIPL2	0.184997		KLK14	0.305812		MIR4689	0.189841	5912	9541	0.613836
PAX9	0.184989		RPAP1	0.305805		PNPO	0.13387	10541	17009	0.613604
C2orf54	0.184942		ARL15	0.305794		SLC7A5P1	0.340117	1237	1996	0.613581
FLNB	0.184842		KIF11	0.305739		FAM151A	0.173369	7034	11349	0.613449
NEAT1	0.184831		MIR4462	0.305593		LIF	0.203192	5185	8363	0.612922
HNRNPA3	0.184829		DOCK1	0.305563		RTN4	0.119045	12135	19569	0.612608
CACNA1B	0.184825		TRIM61	0.305535		PPIEL	0.162774	7873	12694	0.612346
MALSU1	0.184762		CKMT2	0.30553		FAAH	0.216175	4484	7229	0.612177
IRF5	0.184693		BSG	0.305518		LOC389641	0.184466	6263	10097	0.612167
GPRC5C	0.184647		LDHAL6A	0.305516		CMTM6	0.130074	10930	17613	0.611436
AGA	0.184552		UPB1	0.305487		LOC100129636	0.143425	9571	15420	0.611117
MIR4444-1	0.184548		LINC00887	0.305487		ZFHX2	0.191471	5821	9377	0.610892
RND1	0.184526		KIF1A	0.305455		TSN	0.214302	4577	7372	0.610662
HIST1H2BG	0.18446		TSPOAP1-AS1	0.305401		EPPK1	0.190741	5869	9451	0.610325
SLC2A2	0.184453		GOLGA7B	0.305379		MYO1C	0.169933	7264	11696	0.610132
CELF3	0.184408		ACOX1	0.305358		LAMTOR4	0.26456	2730	4395	0.60989
DKFZP434A062	0.184403		LOC100131289	0.305337		FLYWCH2	0.179514	6605	10632	0.60969
CLK3	0.184403		MEGF10	0.305326		KLF14	0.2587	2900	4668	0.609655
TMEM200C	0.184381		PIK3R3	0.305201		STK11	0.134354	10472	16856	0.609626
TRIM16	0.184354		CMTM5	0.305057		SP140L	0.16758	7459	12004	0.609331
MCF2L2	0.184319		PAQR6	0.30504		IGFBP7	0.179682	6588	10602	0.60929
ECE1	0.184301		CCDC154	0.305011		LINC01606	0.182625	6380	10267	0.609248
AQP4	0.1843		S100A10	0.304993		AFAP1L2	0.204137	5126	8249	0.609247
LINC01587	0.184274		MIR192	0.304919		NXPH2	0.230433	3888	6254	0.608539
TMEM209	0.184231		RAB32	0.30487		TEKT4	0.32914	1387	2230	0.607787
AP2A2	0.184191		DUOX2	0.304868		RNF126	0.195461	5605	9009	0.607315
CLVS2	0.184038		SH2D3C	0.304827		GMPPA	0.158071	8264	13281	0.607091
SOAT2	0.184019		ANKRD63	0.304727		RPS6KL1	0.220297	4308	6923	0.60701
OXCT2	0.184		MIR1260A	0.30471		HES1	0.115832	12531	20137	0.606975
NTN5	0.183974		KLHL33	0.304675		PUS7	0.119732	12039	19337	0.606197
MIR196B	0.183971		NUMBL	0.30462		RAX2	0.266214	2681	4306	0.606117
CETP	0.183954		CLCNKA	0.304619		GRIK4	0.527414	170	273	0.605882
FLJ40194	0.183935		PRR14	0.304577		C2CD4D	0.387323	751	1206	0.605859
EPAS1	0.18388		MYOM2	0.304536		CCNJ	0.166376	7568	12153	0.60584
OSBPL2	0.183861		PDE4D	0.304531		MRFAP1	0.132246	10718	17211	0.605803
SNORA21	0.183855		UNC5C	0.304527		LINC00588	0.453399	370	594	0.605405
PCDHA6	0.183809		KCNJ3	0.304519		IL17RA	0.155887	8447	13560	0.605304
PDE9A	0.183794		KCNMB2	0.304299		EPO	0.189268	5950	9548	0.604706
CDK14	0.183778		CHP2	0.304259		PFN2	0.169286	7317	11738	0.604209
PML	0.183767		REEP1	0.304231		SNHG9	0.214667	4566	7324	0.60403
CDK8	0.183731		MORF4L1	0.304154		ZNF440	0.20882	4878	7824	0.603936
GPR132	0.183699		SCHIP1	0.304147		C17orf51	0.204546	5097	8173	0.603492
SPTAN1	0.183689		HIST1H4F	0.304145		OTOP1	0.309086	1708	2737	0.602459
CTNNB1	0.183634		MYT1	0.304138		RNF130	0.267309	2645	4238	0.602268
MYOZ3	0.183606		DUOXA2	0.30411		SOX30	0.241782	3464	5549	0.601905
PPP5C	0.183538		IL17REL	0.304053		TELO2	0.163541	7816	12519	0.601714
LRRC43	0.183522		ADCY5	0.304016		FEV	0.454774	364	583	0.601648
NUMBL	0.183497		F2RL1	0.303836		SERF2-C15ORF63	0.220432	4304	6893	0.601533
MRPL12	0.183489		ZFYVE21	0.303802		COL5A3	0.157401	8324	13330	0.601394
NTRK2	0.183437		LRRC2	0.303787		HOXA5	0.122537	11715	18759	0.60128
AMZ1	0.183437		SSH3	0.303754		MCF2L	0.360149	1008	1614	0.60119
WNT7B	0.183423		CEBPA-DT	0.30375		ELMOD3	0.231876	3811	6102	0.601155
ARSG	0.18333		EXTL3	0.303609		DLEU2	0.203738	5152	8248	0.600932
MIR4540	0.183325		MIR33B	0.303587		ZNF621	0.145363	9391	15031	0.600575
PLEKHB1	0.183309		MALL	0.303583		WNT16	0.132513	10686	17095	0.599757
B3GALT2	0.183162		ZMYND8	0.303505		CLK2	0.291518	2063	3300	0.599612
CXCL14	0.183092		CALHM2	0.303459		EHBP1L1	0.121246	11851	18954	0.599359
DLK1	0.183092		C2orf40	0.303415		SLC38A10	0.344272	1190	1902	0.598319
OR4N2	0.183081		HOXD12	0.303387		SLIT1	0.470591	306	489	0.598039
HR	0.183064		ENG	0.303316		MIR4750	0.211258	4749	7587	0.597599
ECHS1	0.18302		JAG2	0.303259		MIR543	0.188144	6023	9622	0.597543
C10orf67	0.183016		TAF2	0.303243		DHX16	0.191324	5828	9307	0.596946
KCNE4	0.182999		HES2	0.303073		ZNF280D	0.217595	4421	7060	0.596924
SNORD36B	0.182959		AKR7A3	0.30301		GNA12	0.180204	6551	10461	0.596855
CERKL	0.182959		ERCC3	0.30301		CCDC144NL	0.167583	7458	11909	0.596809
DIXDC1	0.182939		NIN	0.302986		LOC145783	0.217595	4422	7061	0.596789
CDH6	0.182932		MAPK8IP1P2	0.302968		RAB37	0.374328	867	1384	0.596309
ZDHHC22	0.182921		EPAS1	0.302874		TCTEX1D2	0.201442	5276	8421	0.596096
CTNNA1	0.182909		TRIO	0.302752		LRRC56	0.121526	11830	18880	0.595943
MT1E	0.182873		IRX5	0.302745		SECTM1	0.33508	1304	2081	0.595859
MFSD6L	0.182867		BIRC7	0.302697		ELOVL6	0.124756	11493	18336	0.595406
ECT2L	0.182809		SNORA81	0.302662		PRSS3	0.296342	1977	3154	0.595346
NET1	0.182656		C7orf33	0.30265		RANBP9	0.132367	10703	17074	0.595254
OLFML1	0.182647		FAM46A	0.302575		CALR3	0.2207	4291	6839	0.593801
VTRNA2-1	0.182643		ZFAND2A	0.302454		GNG4	0.263639	2757	4393	0.593399
PPM1L	0.182629		ARHGAP27P2	0.302454		ATP1B3	0.175846	6873	10950	0.593191
SLC17A8	0.182544		PAXIP1-AS2	0.302406		TMEM150B	0.187052	6087	9697	0.593067
SHANK2-AS1	0.182536		NSUN5P1	0.30239		EMC7	0.177338	6767	10780	0.593025
EEF1DP3	0.182408		LTC4S	0.302355		EHD1	0.265032	2714	4323	0.592852
NRAP	0.182353		METTL7A	0.302305		PDLIM2	0.288526	2130	3392	0.592488
WDR76	0.18225		SERPINB1	0.302292		CBLN4	0.120951	11891	18932	0.592129
DDX43	0.182177		NOTCH1	0.302263		GREM1	0.337714	1270	2022	0.592126
AQP5	0.182172		RASIP1	0.302249		C19orf44	0.222252	4231	6736	0.592059
MIR2682	0.182107		GSPT1	0.302242		RETSAT	0.231364	3835	6105	0.591917
HAGLR	0.182082		MIR34A	0.302209		HVCN1	0.153659	8633	13738	0.591336
KAT7	0.181996		PAK6	0.302163		PLOD1	0.139815	9945	15821	0.59085
LINC00659	0.181877		ARAP1	0.302091		BEST1	0.206324	5003	7959	0.590845
DGKB	0.18184		ARTN	0.302047		LINC02453	0.186652	6111	9721	0.590738
TOLLIP	0.18179		PKDCC	0.302031		NEXN	0.122519	11717	18633	0.590253
RPL7L1	0.181753		ALDH3B1	0.301997		PPP1R1B	0.500112	222	353	0.59009
ZBED3-AS1	0.181747		CLCN3	0.30199		MYPOP	0.119536	12067	19187	0.590039
LMF1	0.181636		TSACC	0.301973		UNKL	0.177333	6768	10760	0.589835
TOM1	0.181599		CRK	0.301845		EMC4	0.214429	4572	7267	0.589458
KIRREL3-AS3	0.181571		BLCAP	0.301784		ZCCHC2	0.120484	11949	18985	0.588836
C8orf46	0.181567		TACC1	0.301758		CDK5RAP3	0.168035	7419	11784	0.588354
BCHE	0.181505		LOC654342	0.301749		PCBP1	0.165764	7625	12110	0.588197
PTK2	0.18149		CBS	0.301733		TMEM215	0.324603	1466	2328	0.587995
LINC00608	0.181489		CHRNB1	0.301712		RCL1	0.139772	9951	15801	0.587881
DNAH2	0.181487		CA10	0.301494		ZNF843	0.183891	6301	10001	0.587208
MZT2A	0.181432		GLDC	0.301461		KCNA6	0.168303	7402	11746	0.586868
MIRLET7I	0.181398		KIF3C	0.301431		CABYR	0.339793	1244	1974	0.586817
PKDCC	0.18136		CRB3	0.301401		MRPL40	0.184364	6273	9954	0.586801
C2orf91	0.18134		C15orf59	0.301375		MIR3944	0.291392	2071	3286	0.586673
OOEP	0.181311		TRIM17	0.301367		MIR3131	0.16283	7863	12476	0.586672
VAC14	0.181289		DLG5	0.301362		PERM1	0.210378	4798	7612	0.586494
MAGI1	0.181252		PCDHB11	0.301354		MCTP2	0.26809	2616	4149	0.586009
ADAM17	0.181241		FGF18	0.301308		NDUFB7	0.271518	2537	4023	0.585731
MIR29A	0.181071		RIMS4	0.30122		STAG3L2	0.198346	5430	8609	0.585451
ST14	0.181052		CDK5R1	0.301196		NDUFA6-DT	0.154371	8573	13592	0.585443
ASIC3	0.181025		MPPED2	0.301178		SMIM32	0.253035	3076	4876	0.585176
KCNK6	0.180993		NMRK2	0.30117		LAD1	0.297029	1964	3112	0.584521
SPC24	0.180963		PDE1A	0.301039		C1orf229	0.177042	6789	10757	0.584475
KIF12	0.180903		MFAP2	0.301022		MIR941-3	0.177314	6769	10725	0.584429
AEBP1	0.180884		DLX1	0.300989		ZNF876P	0.203787	5149	8158	0.584385
FBXO30	0.180869		TOMM7	0.300971		CFL2	0.151191	8868	14048	0.584123
LOC100507156	0.180843		RASGRF2	0.300947		FBXO32	0.197269	5505	8719	0.583833
ITGA9	0.180772		ZNF649	0.300946		SPOCK3	0.318773	1549	2453	0.583602
ARL6IP1	0.180718		SLC18A2	0.300932		FAM229A	0.170816	7199	11399	0.583414
MIR4467	0.180704		CCDC144B	0.30083		TSSK3	0.170656	7218	11429	0.583403
MPO	0.180682		NPTXR	0.300815		C15orf59	0.301375	1865	2953	0.583378
CES1P1	0.18062		ANHX	0.300783		SPATC1L	0.194404	5657	8953	0.582641
PDLIM3	0.180583		C12orf57	0.300761		KRT81	0.206991	4970	7864	0.582294
LINC00242	0.180582		TTYH3	0.300702		LRFN5	0.106527	13599	21516	0.582175
MPPED2	0.180547		ADORA2A-AS1	0.300565		GALE	0.176402	6833	10811	0.582175
RBP3	0.180543		SNORA3B	0.300555		NPDC1	0.352332	1096	1734	0.582117
MIR657	0.180512		MRPS31P5	0.300502		TWIST1	0.317638	1565	2476	0.582109
RASSF4	0.180448		GNG2	0.300467		ZNF627	0.185771	6174	9767	0.581957
PKHD1L1	0.180422		TFAP2A-AS1	0.300429		C17orf82	0.116726	12432	19658	0.581242
MYLK2	0.18032		KIRREL3-AS3	0.300353		PHYH	0.167549	7465	11803	0.581112
DNAAF3	0.180296		GRIK3	0.300326		FIZ1	0.209104	4859	7681	0.580778
SLC49A3	0.180286		ZNF263	0.300314		VMAC	0.134893	10406	16449	0.580723
LRRC27	0.180261		ZNF662	0.300309		CDCP1	0.202996	5194	8210	0.58067
CCZ1B	0.180235		DDR1	0.30024		SEZ6L	0.289178	2119	3349	0.580462
TCF7	0.180194		KAZN	0.300203		SLFN11	0.287177	2164	3420	0.580407
CHRD	0.180118		C16orf96	0.300153		HSPH1	0.157331	8333	13162	0.579503
TRAPPC9	0.180094		MEDAG	0.299984		CCDC114	0.20167	5261	8308	0.579167
CPNE6	0.180008		ZNF292	0.299831		MSANTD1	0.144164	9506	15011	0.579108
ATP4B	0.179994		PDLIM4	0.299801		THNSL2	0.182945	6362	10042	0.578434
SLC38A8	0.179857		ZNF217	0.299786		AVPR1B	0.199283	5378	8486	0.57791
SLC38A10	0.179837		SEMA6C	0.299649		SLC4A11	0.315829	1596	2518	0.577694
MIR128-2	0.179779		MIR4740	0.299602		ADAP2	0.15788	8281	13063	0.577466
EIF4A2	0.179755		SLC6A19	0.299577		FBXL15	0.108082	13382	21108	0.577343
PAQR6	0.179745		MARK2P9	0.299518		MIR3620	0.171701	7140	11261	0.577171
HIST1H2AE	0.179709		AMN	0.299455		LOC100129534	0.210352	4800	7570	0.577083
MEST	0.179659		ARHGAP40	0.29944		C9orf106	0.335648	1299	2048	0.576597
GALNT15	0.179622		ZIC4	0.299394		DAZL	0.129722	10964	17285	0.576523
B4GALNT3	0.179533		RASD1	0.299322		NMRK2	0.30117	1873	2952	0.576081
MIR4488	0.179484		DPYSL2	0.299279		SLX4	0.166246	7578	11943	0.57601
TMEM130	0.179483		ACVR1B	0.299263		ACOXL	0.268961	2594	4088	0.575944
SSH2	0.179475		CCNI2	0.299217		CDK20	0.144313	9488	14951	0.57578
NUBPL	0.179454		RUNX3	0.299198		ELL2	0.127201	11233	17699	0.575625
NDRG2	0.17945		MLXIPL	0.299154		FERMT1	0.315936	1592	2508	0.575377
MIR29B1	0.179444		SLC4A10	0.299138		CGB3	0.203711	5155	8121	0.575364
MOB3C	0.179438		KLHL40	0.299123		PRRT2	0.240799	3497	5509	0.57535
CADM3-AS1	0.179426		ITPRIP	0.29897		PGAM5	0.2217	4247	6687	0.574523
MIR4261	0.179412		OTOP3	0.298968		TOP1MT	0.163016	7849	12357	0.574341
PCDHB11	0.179388		ATP5MC2	0.298874		LGR4	0.18538	6194	9749	0.573943
GPR146	0.179344		NOTO	0.298843		SMG1	0.168586	7385	11623	0.573866
S100A4	0.179335		LINC00029	0.298757		NISCH	0.154131	8593	13523	0.573723
RRAGC	0.179332		EVPLL	0.298713		C5orf58	0.142665	9657	15197	0.573677
CES1	0.179326		CCDC106	0.298683		RAB26	0.54321	143	225	0.573427
PLPPR1	0.179322		PNMA8B	0.298665		PLPP3	0.144603	9455	14873	0.57303
DNAH14	0.179221		COX6B2	0.298622		CPSF4L	0.328498	1398	2199	0.572961
MIR21	0.179174		PPP2CB	0.298608		C8orf33	0.198117	5447	8566	0.572609
NPTXR	0.179168		CKMT2-AS1	0.298599		SIX4	0.138016	10119	15911	0.572389
ANTXR2	0.179142		PPFIA4	0.298593		SLC16A11	0.219781	4333	6812	0.572121
MYT1L	0.179131		DTX4	0.298591		ZDHHC8P1	0.170368	7235	11373	0.571942
DBH-AS1	0.179088		KCNK6	0.298506		AASDH	0.179427	6613	10394	0.571753
EXTL3	0.179045		STX16	0.298446		MIR675	0.24854	3222	5064	0.571695
SNTG2	0.179038		ACAP1	0.298342		LINC01096	0.150438	8925	14027	0.571653
IPCEF1	0.179022		PTGES3	0.298292		BAALC-AS2	0.251931	3111	4889	0.57152
TSPAN5	0.179013		BMPR1B	0.298284		SAR1B	0.192497	5756	9045	0.571404
METTL21EP	0.178999		DPAGT1	0.298249		LRRN4	0.396459	688	1081	0.571221
EBF4	0.178915		SRRD	0.298249		REC8	0.176704	6817	10710	0.571072
NPPA-AS1	0.178882		HLTF	0.298247		FUT5	0.181552	6436	10111	0.571007
TNFRSF10C	0.178834		THEG	0.29823		CYTH3	0.211925	4718	7412	0.571005
PM20D1	0.178791		LINC00511	0.298224		RBAKDN	0.253145	3072	4826	0.570964
DAZAP2	0.178774		LOC100130992	0.29821		ST14	0.344228	1191	1871	0.570949
MIR4279	0.178698		UBB	0.298182		NDUFA11	0.181552	6437	10112	0.570918
ADGRF3	0.178682		SOX15	0.298126		SDHAP1	0.195636	5595	8789	0.570867
FOXN1	0.178671		RIIAD1	0.298064		PRPF40B	0.181357	6457	10142	0.570698
SLC6A12	0.178575		PGPEP1L	0.29786		DDIT4	0.161991	7936	12465	0.570691
KY	0.178534		PKD2L2	0.297849		ANKRD34B	0.165229	7679	12053	0.569605
SYS1	0.178467		PPP5C	0.2978		CD83	0.125195	11443	17952	0.568819
SYS1-DBNDD2	0.178467		CTNNB1	0.2977		PCYOX1	0.155909	8443	13244	0.568637
SCGB2B3P	0.178457		NSMCE1	0.297605		BLVRB	0.161712	7956	12480	0.568627
WNT2B	0.178397		TAOK3	0.297592		PFKFB3	0.257485	2926	4589	0.568353
TMPRSS5	0.178351		C2orf50	0.297533		ISOC2	0.167833	7440	11666	0.568011
CYP4F11	0.178325		ILF3	0.29753		EML3	0.213931	4601	7214	0.56792
FAM46B	0.178317		DLGAP2	0.297462		LEF1	0.280453	2319	3635	0.567486
SPATA22	0.178289		ZCCHC9	0.297408		NTNG2	0.281516	2293	3594	0.567379
OR4N5	0.178245		BDKRB2	0.297405		TACR1	0.21284	4672	7322	0.567209
NMNAT2	0.178188		OSR1	0.297352		ESS2	0.188264	6014	9425	0.567177
ACTA1	0.17812		PYCARD	0.297331		MATK	0.244819	3348	5245	0.566607
BRINP3	0.178081		TRERNA1	0.297177		PPP1R15B	0.114667	12664	19832	0.566014
SLIT3	0.178035		PDE4B	0.297166		GDPGP1	0.159271	8166	12785	0.565638
COL18A1-AS2	0.178035		CYS1	0.297146		CCDC144A	0.190849	5860	9173	0.565358
STAB1	0.177992		NCAM2	0.297144		MIR1237	0.355894	1049	1642	0.5653
KIAA1217	0.177954		LINC00398	0.297133		SEC16A	0.176082	6854	10722	0.564342
PTPA	0.17795		ARPC1B	0.297099		TMEM179	0.159731	8133	12722	0.564244
LINC00941	0.177892		NRG3	0.297085		FOXH1	0.417171	548	857	0.563869
OR4K13	0.177887		LAD1	0.297029		ALOX12-AS1	0.274404	2465	3854	0.563489
ACOT7	0.177867		HIST1H2BB	0.296907		RAB21	0.132664	10669	16680	0.563408
TLE3	0.177837		IGF2BP3	0.296903		MIR4674	0.172731	7075	11057	0.562827
SNORD24	0.17783		HOXD3	0.296875		CD81	0.231137	3847	6012	0.562776
BIRC7	0.177824		C2orf80	0.296712		RBM12B	0.227424	4008	6263	0.562625
OR4K1	0.17782		FAM118A	0.296695		NPC1L1	0.267625	2634	4115	0.562263
OTX2	0.177812		MAP6D1	0.296689		LINGO3	0.373258	879	1373	0.562002
PSMG3	0.177795		RESP18	0.296657		SLC13A5	0.318368	1555	2428	0.561415
MAP6D1	0.1776		TMEM59L	0.296571		AKR1E2	0.193103	5719	8929	0.561287
ISLR	0.177559		TMEM159	0.296553		NANOS1	0.167764	7444	11622	0.561257
CABYR	0.177504		SLC25A2	0.296541		ABCA1	0.130889	10844	16930	0.561232
CPZ	0.177484		SMAD3	0.296489		COL9A3	0.374804	859	1341	0.561118
RUFY4	0.177417		PLIN2	0.296419		TMEM105	0.411927	581	907	0.561102
TMEM167B	0.177384		PRSS3	0.296342		CENPBD1	0.196949	5520	8612	0.560145
GOLT1A	0.17738		WNT2	0.296339		S1PR4	0.143234	9595	14969	0.560083
PIK3R1	0.177376		KRT80	0.296242		MRC2	0.33594	1295	2020	0.559846
SARM1	0.177344		WDR59	0.29623		SERPINB9	0.171839	7126	11115	0.559781
ADAMTS3	0.177275		ST3GAL6-AS1	0.296207		AQP3	0.351284	1115	1739	0.559641
CLDN4	0.177258		LINC01619	0.296179		MIR4472-1	0.308795	1710	2666	0.559064
NECTIN3	0.177186		PADI1	0.296177		ARHGDIA	0.186967	6092	9497	0.55893
CDK10	0.177161		ST3GAL6	0.296126		GPR37	0.180072	6561	10227	0.558756
LAYN	0.177104		TOX2	0.296109		RPAP1	0.305805	1764	2749	0.55839
MIR4714	0.177078		MIR650	0.29592		MATN4	0.254251	3031	4723	0.558232
MIR641	0.177059		ETS1	0.295912		IRF2BPL	0.13358	10567	16461	0.557774
OLFML2B	0.177041		PRDM8	0.295861		IRGM	0.133851	10543	16423	0.557716
FAP	0.177015		HSPB8	0.295851		POMC	0.367114	927	1443	0.556634
TNNT3	0.176992		TBX2	0.295843		ARL6IP6	0.121923	11791	18352	0.556441
PIK3R4	0.176979		KCNC4	0.29579		LINC01342	0.401164	647	1007	0.556414
TNKS2	0.176914		LRRC43	0.295788		CCKBR	0.219491	4344	6761	0.5564
PFKP	0.176887		CERKL	0.295698		ST3GAL6-AS1	0.296207	1981	3083	0.556285
RAB11FIP3	0.176857		PRDM11	0.295689		NEBL	0.204388	5106	7945	0.556013
SMG1P2	0.17683		LINC00659	0.295668		LOC654342	0.301749	1858	2891	0.555974
SLC7A5P1	0.17683		MUSTN1	0.295664		NDNF	0.190259	5889	9163	0.555952
[truncated: 20,302 more rows]

## Sheet: ATRT-903-top-200-GSEA
Overlap Results
ATRT-903-VS-Normal-fetal-brain
Collection(s):	C2, C5
# overlaps shown:	10
# genesets in collections:	23789
# genes in comparison (n):	199
# genes in universe (N):	43414
Gene Set Name	# Genes in Gene Set (K)	Description	# Genes in Overlap (k)	k/K	p-value	FDR q-value
BENPORATH_EED_TARGETS	1059	Set 'Eed targets': genes identified by ChIP on chip as targets of the Polycomb protein EED [GeneID=8726] in human embryonic stem cells.	78	0.0737	2.62e-72	6.24e-68
BENPORATH_ES_WITH_H3K27ME3	1115	Set 'H3K27 bound': genes posessing the trimethylated H3K27 (H3K27me3) mark in their promoters in human embryonic stem cells, as identified by ChIP on chip.	78	0.07	1.45e-70	1.72e-66
BENPORATH_SUZ12_TARGETS	1035	Set 'Suz12 targets': genes identified by ChIP on chip as targets of the Polycomb protein SUZ12 [GeneID=23512] in human embryonic stem cells.	74	0.0715	2.43e-67	1.93e-63
BENPORATH_PRC2_TARGETS	650	Set 'PRC2 targets': Polycomb Repression Complex 2 (PRC) targets; identified by ChIP on chip on human embryonic stem cells as genes that: posess the trimethylated H3K27 mark in their promoters and are bound by SUZ12 [GeneID=23512] and EED [GeneID=8726] Polycomb proteins.	64	0.0985	1.32e-66	7.86e-63
GOMF_DNA_BINDING_TRANSCRIPTION_FACTOR_ACTIVITY	1406	A transcription regulator activity that modulates transcription of gene sets via selective and non-covalent binding to a specific double-stranded genomic DNA sequence (sometimes referred to as a motif) within a cis-regulatory region. Regulatory regions include promoters (proximal and distal) and enhancers. Genes are transcriptional units, and include bacterial operons. [GOC:txnOH-2018]	73	0.0519	2.18e-56	1.04e-52
GOMF_SEQUENCE_SPECIFIC_DNA_BINDING	1623	Binding to DNA of a specific nucleotide composition, e.g. GC-rich DNA binding, or with a specific sequence motif or type of DNA e.g. promotor binding or rDNA binding. [GOC:jl]	76	0.0468	1.25e-55	4.95e-52
GOMF_TRANSCRIPTION_REGULATOR_ACTIVITY	1943	A molecular function that controls the rate, timing and/or magnitude of gene transcription. The function of transcriptional regulators is to modulate gene expression at the transcription step so that they are expressed in the right cell at the right time and in the right amount throughout the life of the cell and the organism. Genes are transcriptional units, and include bacterial operons. [GOC:p…	79	0.0407	2.01e-53	6.84e-50
GOMF_RNA_POLYMERASE_II_TRANSCRIPTION_REGULATORY_REGION_SEQUENCE_SPECIFIC_DNA_BINDING	1331	Binding to a specific sequence of DNA that is part of a regulatory region that controls the transcription of a gene or cistron by RNA polymerase II. [GOC:txnOH]	69	0.0518	5.28e-53	1.57e-49
MEISSNER_BRAIN_HCP_WITH_H3K27ME3	272	Genes with high-CpG-density promoters (HCP) bearing the H3K27 tri-methylation (H3K27me3) mark in brain.	42	0.1544	1.13e-51	2.99e-48
GOCC_CHROMATIN	1422	The ordered and organized complex of DNA, protein, and sometimes RNA, that forms the chromosome. [GOC:elh, PMID:20404130]	69	0.0485	4.31e-51	1.03e-47
Gene/Gene Set Overlap Matrix
Entrez Gene Id	Gene Symbol	Gene Description	BENPORATH_EED_TARGETS	BENPORATH_ES_WITH_H3K27ME3	BENPORATH_SUZ12_TARGETS	BENPORATH_PRC2_TARGETS	GOMF_DNA_BINDING_TRANSCRIPTION_FACTOR_ACTIVITY	GOMF_SEQUENCE_SPECIFIC_DNA_BINDING	GOMF_TRANSCRIPTION_REGULATOR_ACTIVITY	GOMF_RNA_POLYMERASE_II_TRANSCRIPTION_REGULATORY_REGION_SEQUENCE_SPECIFIC_DNA_BINDING	MEISSNER_BRAIN_HCP_WITH_H3K27ME3	GOCC_CHROMATIN
6928	HNF1B	HNF1 homeobox B [Source:HGNC Symbol;Acc:HGNC:11630]	BENPORATH_EED_TARGETS	BENPORATH_ES_WITH_H3K27ME3	BENPORATH_SUZ12_TARGETS	BENPORATH_PRC2_TARGETS	GOMF_DNA_BINDING_TRANSCRIPTION_FACTOR_ACTIVITY	GOMF_SEQUENCE_SPECIFIC_DNA_BINDING	GOMF_TRANSCRIPTION_REGULATOR_ACTIVITY	GOMF_RNA_POLYMERASE_II_TRANSCRIPTION_REGULATORY_REGION_SEQUENCE_SPECIFIC_DNA_BINDING	MEISSNER_BRAIN_HCP_WITH_H3K27ME3	GOCC_CHROMATIN
579	NKX3-2	NK3 homeobox 2 [Source:HGNC Symbol;Acc:HGNC:951]	BENPORATH_EED_TARGETS	BENPORATH_ES_WITH_H3K27ME3	BENPORATH_SUZ12_TARGETS	BENPORATH_PRC2_TARGETS	GOMF_DNA_BINDING_TRANSCRIPTION_FACTOR_ACTIVITY	GOMF_SEQUENCE_SPECIFIC_DNA_BINDING	GOMF_TRANSCRIPTION_REGULATOR_ACTIVITY	GOMF_RNA_POLYMERASE_II_TRANSCRIPTION_REGULATORY_REGION_SEQUENCE_SPECIFIC_DNA_BINDING	MEISSNER_BRAIN_HCP_WITH_H3K27ME3	GOCC_CHROMATIN
3235	HOXD9	homeobox D9 [Source:HGNC Symbol;Acc:HGNC:5140]	BENPORATH_EED_TARGETS	BENPORATH_ES_WITH_H3K27ME3	BENPORATH_SUZ12_TARGETS	BENPORATH_PRC2_TARGETS	GOMF_DNA_BINDING_TRANSCRIPTION_FACTOR_ACTIVITY	GOMF_SEQUENCE_SPECIFIC_DNA_BINDING	GOMF_TRANSCRIPTION_REGULATOR_ACTIVITY	GOMF_RNA_POLYMERASE_II_TRANSCRIPTION_REGULATORY_REGION_SEQUENCE_SPECIFIC_DNA_BINDING	MEISSNER_BRAIN_HCP_WITH_H3K27ME3	GOCC_CHROMATIN
10736	SIX2	SIX homeobox 2 [Source:HGNC Symbol;Acc:HGNC:10888]	BENPORATH_EED_TARGETS	BENPORATH_ES_WITH_H3K27ME3	BENPORATH_SUZ12_TARGETS	BENPORATH_PRC2_TARGETS	GOMF_DNA_BINDING_TRANSCRIPTION_FACTOR_ACTIVITY	GOMF_SEQUENCE_SPECIFIC_DNA_BINDING	GOMF_TRANSCRIPTION_REGULATOR_ACTIVITY	GOMF_RNA_POLYMERASE_II_TRANSCRIPTION_REGULATORY_REGION_SEQUENCE_SPECIFIC_DNA_BINDING	MEISSNER_BRAIN_HCP_WITH_H3K27ME3	GOCC_CHROMATIN
6899	TBX1	T-box transcription factor 1 [Source:HGNC Symbol;Acc:HGNC:11592]	BENPORATH_EED_TARGETS	BENPORATH_ES_WITH_H3K27ME3	BENPORATH_SUZ12_TARGETS	BENPORATH_PRC2_TARGETS	GOMF_DNA_BINDING_TRANSCRIPTION_FACTOR_ACTIVITY	GOMF_SEQUENCE_SPECIFIC_DNA_BINDING	GOMF_TRANSCRIPTION_REGULATOR_ACTIVITY	GOMF_RNA_POLYMERASE_II_TRANSCRIPTION_REGULATORY_REGION_SEQUENCE_SPECIFIC_DNA_BINDING	MEISSNER_BRAIN_HCP_WITH_H3K27ME3	GOCC_CHROMATIN
9464	HAND2	heart and neural crest derivatives expressed 2 [Source:HGNC Symbol;Acc:HGNC:4808]	BENPORATH_EED_TARGETS	BENPORATH_ES_WITH_H3K27ME3	BENPORATH_SUZ12_TARGETS	BENPORATH_PRC2_TARGETS	GOMF_DNA_BINDING_TRANSCRIPTION_FACTOR_ACTIVITY	GOMF_SEQUENCE_SPECIFIC_DNA_BINDING	GOMF_TRANSCRIPTION_REGULATOR_ACTIVITY	GOMF_RNA_POLYMERASE_II_TRANSCRIPTION_REGULATORY_REGION_SEQUENCE_SPECIFIC_DNA_BINDING	MEISSNER_BRAIN_HCP_WITH_H3K27ME3	GOCC_CHROMATIN
2304	FOXE1	forkhead box E1 [Source:HGNC Symbol;Acc:HGNC:3806]	BENPORATH_EED_TARGETS	BENPORATH_ES_WITH_H3K27ME3	BENPORATH_SUZ12_TARGETS	BENPORATH_PRC2_TARGETS	GOMF_DNA_BINDING_TRANSCRIPTION_FACTOR_ACTIVITY	GOMF_SEQUENCE_SPECIFIC_DNA_BINDING	GOMF_TRANSCRIPTION_REGULATOR_ACTIVITY	GOMF_RNA_POLYMERASE_II_TRANSCRIPTION_REGULATORY_REGION_SEQUENCE_SPECIFIC_DNA_BINDING	MEISSNER_BRAIN_HCP_WITH_H3K27ME3	GOCC_CHROMATIN
5459	POU4F3	POU class 4 homeobox 3 [Source:HGNC Symbol;Acc:HGNC:9220]	BENPORATH_EED_TARGETS	BENPORATH_ES_WITH_H3K27ME3	BENPORATH_SUZ12_TARGETS	BENPORATH_PRC2_TARGETS	GOMF_DNA_BINDING_TRANSCRIPTION_FACTOR_ACTIVITY	GOMF_SEQUENCE_SPECIFIC_DNA_BINDING	GOMF_TRANSCRIPTION_REGULATOR_ACTIVITY	GOMF_RNA_POLYMERASE_II_TRANSCRIPTION_REGULATORY_REGION_SEQUENCE_SPECIFIC_DNA_BINDING	MEISSNER_BRAIN_HCP_WITH_H3K27ME3	GOCC_CHROMATIN
1045	CDX2	caudal type homeobox 2 [Source:HGNC Symbol;Acc:HGNC:1806]	BENPORATH_EED_TARGETS	BENPORATH_ES_WITH_H3K27ME3	BENPORATH_SUZ12_TARGETS	BENPORATH_PRC2_TARGETS	GOMF_DNA_BINDING_TRANSCRIPTION_FACTOR_ACTIVITY	GOMF_SEQUENCE_SPECIFIC_DNA_BINDING	GOMF_TRANSCRIPTION_REGULATOR_ACTIVITY	GOMF_RNA_POLYMERASE_II_TRANSCRIPTION_REGULATORY_REGION_SEQUENCE_SPECIFIC_DNA_BINDING	MEISSNER_BRAIN_HCP_WITH_H3K27ME3	GOCC_CHROMATIN
5081	PAX7	paired box 7 [Source:HGNC Symbol;Acc:HGNC:8621]	BENPORATH_EED_TARGETS	BENPORATH_ES_WITH_H3K27ME3	BENPORATH_SUZ12_TARGETS	BENPORATH_PRC2_TARGETS	GOMF_DNA_BINDING_TRANSCRIPTION_FACTOR_ACTIVITY	GOMF_SEQUENCE_SPECIFIC_DNA_BINDING	GOMF_TRANSCRIPTION_REGULATOR_ACTIVITY	GOMF_RNA_POLYMERASE_II_TRANSCRIPTION_REGULATORY_REGION_SEQUENCE_SPECIFIC_DNA_BINDING	MEISSNER_BRAIN_HCP_WITH_H3K27ME3	GOCC_CHROMATIN
1748	DLX4	distal-less homeobox 4 [Source:HGNC Symbol;Acc:HGNC:2917]	BENPORATH_EED_TARGETS	BENPORATH_ES_WITH_H3K27ME3	BENPORATH_SUZ12_TARGETS	BENPORATH_PRC2_TARGETS	GOMF_DNA_BINDING_TRANSCRIPTION_FACTOR_ACTIVITY	GOMF_SEQUENCE_SPECIFIC_DNA_BINDING	GOMF_TRANSCRIPTION_REGULATOR_ACTIVITY	GOMF_RNA_POLYMERASE_II_TRANSCRIPTION_REGULATORY_REGION_SEQUENCE_SPECIFIC_DNA_BINDING	MEISSNER_BRAIN_HCP_WITH_H3K27ME3	GOCC_CHROMATIN
7080	NKX2-1	NK2 homeobox 1 [Source:HGNC Symbol;Acc:HGNC:11825]	BENPORATH_EED_TARGETS	BENPORATH_ES_WITH_H3K27ME3	BENPORATH_SUZ12_TARGETS	BENPORATH_PRC2_TARGETS	GOMF_DNA_BINDING_TRANSCRIPTION_FACTOR_ACTIVITY	GOMF_SEQUENCE_SPECIFIC_DNA_BINDING	GOMF_TRANSCRIPTION_REGULATOR_ACTIVITY	GOMF_RNA_POLYMERASE_II_TRANSCRIPTION_REGULATORY_REGION_SEQUENCE_SPECIFIC_DNA_BINDING	MEISSNER_BRAIN_HCP_WITH_H3K27ME3	GOCC_CHROMATIN
30062	RAX	retina and anterior neural fold homeobox [Source:HGNC Symbol;Acc:HGNC:18662]	BENPORATH_EED_TARGETS	BENPORATH_ES_WITH_H3K27ME3	BENPORATH_SUZ12_TARGETS	BENPORATH_PRC2_TARGETS	GOMF_DNA_BINDING_TRANSCRIPTION_FACTOR_ACTIVITY	GOMF_SEQUENCE_SPECIFIC_DNA_BINDING	GOMF_TRANSCRIPTION_REGULATOR_ACTIVITY	GOMF_RNA_POLYMERASE_II_TRANSCRIPTION_REGULATORY_REGION_SEQUENCE_SPECIFIC_DNA_BINDING	MEISSNER_BRAIN_HCP_WITH_H3K27ME3	GOCC_CHROMATIN
256297	PTF1A	pancreas associated transcription factor 1a [Source:HGNC Symbol;Acc:HGNC:23734]	BENPORATH_EED_TARGETS	BENPORATH_ES_WITH_H3K27ME3	BENPORATH_SUZ12_TARGETS	BENPORATH_PRC2_TARGETS	GOMF_DNA_BINDING_TRANSCRIPTION_FACTOR_ACTIVITY	GOMF_SEQUENCE_SPECIFIC_DNA_BINDING	GOMF_TRANSCRIPTION_REGULATOR_ACTIVITY	GOMF_RNA_POLYMERASE_II_TRANSCRIPTION_REGULATORY_REGION_SEQUENCE_SPECIFIC_DNA_BINDING	MEISSNER_BRAIN_HCP_WITH_H3K27ME3	GOCC_CHROMATIN
2300	FOXL1	forkhead box L1 [Source:HGNC Symbol;Acc:HGNC:3817]	BENPORATH_EED_TARGETS	BENPORATH_ES_WITH_H3K27ME3	BENPORATH_SUZ12_TARGETS	BENPORATH_PRC2_TARGETS	GOMF_DNA_BINDING_TRANSCRIPTION_FACTOR_ACTIVITY	GOMF_SEQUENCE_SPECIFIC_DNA_BINDING	GOMF_TRANSCRIPTION_REGULATOR_ACTIVITY	GOMF_RNA_POLYMERASE_II_TRANSCRIPTION_REGULATORY_REGION_SEQUENCE_SPECIFIC_DNA_BINDING	MEISSNER_BRAIN_HCP_WITH_H3K27ME3	GOCC_CHROMATIN
60529	ALX4	ALX homeobox 4 [Source:HGNC Symbol;Acc:HGNC:450]	BENPORATH_EED_TARGETS	BENPORATH_ES_WITH_H3K27ME3	BENPORATH_SUZ12_TARGETS	BENPORATH_PRC2_TARGETS	GOMF_DNA_BINDING_TRANSCRIPTION_FACTOR_ACTIVITY	GOMF_SEQUENCE_SPECIFIC_DNA_BINDING	GOMF_TRANSCRIPTION_REGULATOR_ACTIVITY	GOMF_RNA_POLYMERASE_II_TRANSCRIPTION_REGULATORY_REGION_SEQUENCE_SPECIFIC_DNA_BINDING	MEISSNER_BRAIN_HCP_WITH_H3K27ME3	GOCC_CHROMATIN
6493	SIM2	SIM bHLH transcription factor 2 [Source:HGNC Symbol;Acc:HGNC:10883]	BENPORATH_EED_TARGETS	BENPORATH_ES_WITH_H3K27ME3	BENPORATH_SUZ12_TARGETS	BENPORATH_PRC2_TARGETS	GOMF_DNA_BINDING_TRANSCRIPTION_FACTOR_ACTIVITY	GOMF_SEQUENCE_SPECIFIC_DNA_BINDING	GOMF_TRANSCRIPTION_REGULATOR_ACTIVITY	GOMF_RNA_POLYMERASE_II_TRANSCRIPTION_REGULATORY_REGION_SEQUENCE_SPECIFIC_DNA_BINDING	MEISSNER_BRAIN_HCP_WITH_H3K27ME3	GOCC_CHROMATIN
56033	BARX1	BARX homeobox 1 [Source:HGNC Symbol;Acc:HGNC:955]	BENPORATH_EED_TARGETS	BENPORATH_ES_WITH_H3K27ME3	BENPORATH_SUZ12_TARGETS	BENPORATH_PRC2_TARGETS	GOMF_DNA_BINDING_TRANSCRIPTION_FACTOR_ACTIVITY	GOMF_SEQUENCE_SPECIFIC_DNA_BINDING	GOMF_TRANSCRIPTION_REGULATOR_ACTIVITY	GOMF_RNA_POLYMERASE_II_TRANSCRIPTION_REGULATORY_REGION_SEQUENCE_SPECIFIC_DNA_BINDING	MEISSNER_BRAIN_HCP_WITH_H3K27ME3	GOCC_CHROMATIN
23440	OTP	orthopedia homeobox [Source:HGNC Symbol;Acc:HGNC:8518]	BENPORATH_EED_TARGETS	BENPORATH_ES_WITH_H3K27ME3	BENPORATH_SUZ12_TARGETS	BENPORATH_PRC2_TARGETS	GOMF_DNA_BINDING_TRANSCRIPTION_FACTOR_ACTIVITY	GOMF_SEQUENCE_SPECIFIC_DNA_BINDING	GOMF_TRANSCRIPTION_REGULATOR_ACTIVITY	GOMF_RNA_POLYMERASE_II_TRANSCRIPTION_REGULATORY_REGION_SEQUENCE_SPECIFIC_DNA_BINDING	MEISSNER_BRAIN_HCP_WITH_H3K27ME3	GOCC_CHROMATIN
9935	MAFB	MAF bZIP transcription factor B [Source:HGNC Symbol;Acc:HGNC:6408]	BENPORATH_EED_TARGETS	BENPORATH_ES_WITH_H3K27ME3	BENPORATH_SUZ12_TARGETS	BENPORATH_PRC2_TARGETS	GOMF_DNA_BINDING_TRANSCRIPTION_FACTOR_ACTIVITY	GOMF_SEQUENCE_SPECIFIC_DNA_BINDING	GOMF_TRANSCRIPTION_REGULATOR_ACTIVITY	GOMF_RNA_POLYMERASE_II_TRANSCRIPTION_REGULATORY_REGION_SEQUENCE_SPECIFIC_DNA_BINDING		GOCC_CHROMATIN
8320	EOMES	eomesodermin [Source:HGNC Symbol;Acc:HGNC:3372]	BENPORATH_EED_TARGETS	BENPORATH_ES_WITH_H3K27ME3	BENPORATH_SUZ12_TARGETS	BENPORATH_PRC2_TARGETS	GOMF_DNA_BINDING_TRANSCRIPTION_FACTOR_ACTIVITY	GOMF_SEQUENCE_SPECIFIC_DNA_BINDING	GOMF_TRANSCRIPTION_REGULATOR_ACTIVITY	GOMF_RNA_POLYMERASE_II_TRANSCRIPTION_REGULATORY_REGION_SEQUENCE_SPECIFIC_DNA_BINDING		GOCC_CHROMATIN
6910	TBX5	T-box transcription factor 5 [Source:HGNC Symbol;Acc:HGNC:11604]	BENPORATH_EED_TARGETS	BENPORATH_ES_WITH_H3K27ME3	BENPORATH_SUZ12_TARGETS	BENPORATH_PRC2_TARGETS	GOMF_DNA_BINDING_TRANSCRIPTION_FACTOR_ACTIVITY	GOMF_SEQUENCE_SPECIFIC_DNA_BINDING	GOMF_TRANSCRIPTION_REGULATOR_ACTIVITY	GOMF_RNA_POLYMERASE_II_TRANSCRIPTION_REGULATORY_REGION_SEQUENCE_SPECIFIC_DNA_BINDING		GOCC_CHROMATIN
9355	LHX2	LIM homeobox 2 [Source:HGNC Symbol;Acc:HGNC:6594]	BENPORATH_EED_TARGETS	BENPORATH_ES_WITH_H3K27ME3	BENPORATH_SUZ12_TARGETS	BENPORATH_PRC2_TARGETS	GOMF_DNA_BINDING_TRANSCRIPTION_FACTOR_ACTIVITY	GOMF_SEQUENCE_SPECIFIC_DNA_BINDING	GOMF_TRANSCRIPTION_REGULATOR_ACTIVITY	GOMF_RNA_POLYMERASE_II_TRANSCRIPTION_REGULATORY_REGION_SEQUENCE_SPECIFIC_DNA_BINDING		GOCC_CHROMATIN
3233	HOXD4	homeobox D4 [Source:HGNC Symbol;Acc:HGNC:5138]	BENPORATH_EED_TARGETS	BENPORATH_ES_WITH_H3K27ME3	BENPORATH_SUZ12_TARGETS	BENPORATH_PRC2_TARGETS	GOMF_DNA_BINDING_TRANSCRIPTION_FACTOR_ACTIVITY	GOMF_SEQUENCE_SPECIFIC_DNA_BINDING	GOMF_TRANSCRIPTION_REGULATOR_ACTIVITY	GOMF_RNA_POLYMERASE_II_TRANSCRIPTION_REGULATORY_REGION_SEQUENCE_SPECIFIC_DNA_BINDING		GOCC_CHROMATIN
3232	HOXD3	homeobox D3 [Source:HGNC Symbol;Acc:HGNC:5137]	BENPORATH_EED_TARGETS	BENPORATH_ES_WITH_H3K27ME3	BENPORATH_SUZ12_TARGETS	BENPORATH_PRC2_TARGETS	GOMF_DNA_BINDING_TRANSCRIPTION_FACTOR_ACTIVITY	GOMF_SEQUENCE_SPECIFIC_DNA_BINDING	GOMF_TRANSCRIPTION_REGULATOR_ACTIVITY	GOMF_RNA_POLYMERASE_II_TRANSCRIPTION_REGULATORY_REGION_SEQUENCE_SPECIFIC_DNA_BINDING		GOCC_CHROMATIN
2627	GATA6	GATA binding protein 6 [Source:HGNC Symbol;Acc:HGNC:4174]	BENPORATH_EED_TARGETS	BENPORATH_ES_WITH_H3K27ME3	BENPORATH_SUZ12_TARGETS	BENPORATH_PRC2_TARGETS	GOMF_DNA_BINDING_TRANSCRIPTION_FACTOR_ACTIVITY	GOMF_SEQUENCE_SPECIFIC_DNA_BINDING	GOMF_TRANSCRIPTION_REGULATOR_ACTIVITY	GOMF_RNA_POLYMERASE_II_TRANSCRIPTION_REGULATORY_REGION_SEQUENCE_SPECIFIC_DNA_BINDING		GOCC_CHROMATIN
668	FOXL2	forkhead box L2 [Source:HGNC Symbol;Acc:HGNC:1092]	BENPORATH_EED_TARGETS	BENPORATH_ES_WITH_H3K27ME3	BENPORATH_SUZ12_TARGETS	BENPORATH_PRC2_TARGETS	GOMF_DNA_BINDING_TRANSCRIPTION_FACTOR_ACTIVITY	GOMF_SEQUENCE_SPECIFIC_DNA_BINDING	GOMF_TRANSCRIPTION_REGULATOR_ACTIVITY	GOMF_RNA_POLYMERASE_II_TRANSCRIPTION_REGULATORY_REGION_SEQUENCE_SPECIFIC_DNA_BINDING		GOCC_CHROMATIN
83595	SOX7	SRY-box transcription factor 7 [Source:HGNC Symbol;Acc:HGNC:18196]	BENPORATH_EED_TARGETS	BENPORATH_ES_WITH_H3K27ME3	BENPORATH_SUZ12_TARGETS	BENPORATH_PRC2_TARGETS	GOMF_DNA_BINDING_TRANSCRIPTION_FACTOR_ACTIVITY	GOMF_SEQUENCE_SPECIFIC_DNA_BINDING	GOMF_TRANSCRIPTION_REGULATOR_ACTIVITY	GOMF_RNA_POLYMERASE_II_TRANSCRIPTION_REGULATORY_REGION_SEQUENCE_SPECIFIC_DNA_BINDING		GOCC_CHROMATIN
10265	IRX5	iroquois homeobox 5 [Source:HGNC Symbol;Acc:HGNC:14361]	BENPORATH_EED_TARGETS	BENPORATH_ES_WITH_H3K27ME3	BENPORATH_SUZ12_TARGETS	BENPORATH_PRC2_TARGETS	GOMF_DNA_BINDING_TRANSCRIPTION_FACTOR_ACTIVITY	GOMF_SEQUENCE_SPECIFIC_DNA_BINDING	GOMF_TRANSCRIPTION_REGULATOR_ACTIVITY	GOMF_RNA_POLYMERASE_II_TRANSCRIPTION_REGULATORY_REGION_SEQUENCE_SPECIFIC_DNA_BINDING		GOCC_CHROMATIN
1745	DLX1	distal-less homeobox 1 [Source:HGNC Symbol;Acc:HGNC:2914]	BENPORATH_EED_TARGETS	BENPORATH_ES_WITH_H3K27ME3	BENPORATH_SUZ12_TARGETS	BENPORATH_PRC2_TARGETS	GOMF_DNA_BINDING_TRANSCRIPTION_FACTOR_ACTIVITY	GOMF_SEQUENCE_SPECIFIC_DNA_BINDING	GOMF_TRANSCRIPTION_REGULATOR_ACTIVITY	GOMF_RNA_POLYMERASE_II_TRANSCRIPTION_REGULATORY_REGION_SEQUENCE_SPECIFIC_DNA_BINDING		GOCC_CHROMATIN
84504	NKX6-2	NK6 homeobox 2 [Source:HGNC Symbol;Acc:HGNC:19321]	BENPORATH_EED_TARGETS	BENPORATH_ES_WITH_H3K27ME3	BENPORATH_SUZ12_TARGETS	BENPORATH_PRC2_TARGETS	GOMF_DNA_BINDING_TRANSCRIPTION_FACTOR_ACTIVITY	GOMF_SEQUENCE_SPECIFIC_DNA_BINDING	GOMF_TRANSCRIPTION_REGULATOR_ACTIVITY	GOMF_RNA_POLYMERASE_II_TRANSCRIPTION_REGULATORY_REGION_SEQUENCE_SPECIFIC_DNA_BINDING		GOCC_CHROMATIN
3299	HSF4	heat shock transcription factor 4 [Source:HGNC Symbol;Acc:HGNC:5227]	BENPORATH_EED_TARGETS	BENPORATH_ES_WITH_H3K27ME3	BENPORATH_SUZ12_TARGETS	BENPORATH_PRC2_TARGETS	GOMF_DNA_BINDING_TRANSCRIPTION_FACTOR_ACTIVITY	GOMF_SEQUENCE_SPECIFIC_DNA_BINDING	GOMF_TRANSCRIPTION_REGULATOR_ACTIVITY	GOMF_RNA_POLYMERASE_II_TRANSCRIPTION_REGULATORY_REGION_SEQUENCE_SPECIFIC_DNA_BINDING		GOCC_CHROMATIN
5083	PAX9	paired box 9 [Source:HGNC Symbol;Acc:HGNC:8623]	BENPORATH_EED_TARGETS	BENPORATH_ES_WITH_H3K27ME3	BENPORATH_SUZ12_TARGETS	BENPORATH_PRC2_TARGETS	GOMF_DNA_BINDING_TRANSCRIPTION_FACTOR_ACTIVITY	GOMF_SEQUENCE_SPECIFIC_DNA_BINDING	GOMF_TRANSCRIPTION_REGULATOR_ACTIVITY	GOMF_RNA_POLYMERASE_II_TRANSCRIPTION_REGULATORY_REGION_SEQUENCE_SPECIFIC_DNA_BINDING		GOCC_CHROMATIN
10215	OLIG2	oligodendrocyte transcription factor 2 [Source:HGNC Symbol;Acc:HGNC:9398]	BENPORATH_EED_TARGETS	BENPORATH_ES_WITH_H3K27ME3	BENPORATH_SUZ12_TARGETS	BENPORATH_PRC2_TARGETS	GOMF_DNA_BINDING_TRANSCRIPTION_FACTOR_ACTIVITY	GOMF_SEQUENCE_SPECIFIC_DNA_BINDING	GOMF_TRANSCRIPTION_REGULATOR_ACTIVITY	GOMF_RNA_POLYMERASE_II_TRANSCRIPTION_REGULATORY_REGION_SEQUENCE_SPECIFIC_DNA_BINDING		GOCC_CHROMATIN
159296	NKX2-3	NK2 homeobox 3 [Source:HGNC Symbol;Acc:HGNC:7836]	BENPORATH_EED_TARGETS	BENPORATH_ES_WITH_H3K27ME3	BENPORATH_SUZ12_TARGETS	BENPORATH_PRC2_TARGETS	GOMF_DNA_BINDING_TRANSCRIPTION_FACTOR_ACTIVITY	GOMF_SEQUENCE_SPECIFIC_DNA_BINDING	GOMF_TRANSCRIPTION_REGULATOR_ACTIVITY	GOMF_RNA_POLYMERASE_II_TRANSCRIPTION_REGULATORY_REGION_SEQUENCE_SPECIFIC_DNA_BINDING		GOCC_CHROMATIN
8929	PHOX2B	paired like homeobox 2B [Source:HGNC Symbol;Acc:HGNC:9143]	BENPORATH_EED_TARGETS	BENPORATH_ES_WITH_H3K27ME3	BENPORATH_SUZ12_TARGETS	BENPORATH_PRC2_TARGETS	GOMF_DNA_BINDING_TRANSCRIPTION_FACTOR_ACTIVITY	GOMF_SEQUENCE_SPECIFIC_DNA_BINDING	GOMF_TRANSCRIPTION_REGULATOR_ACTIVITY	GOMF_RNA_POLYMERASE_II_TRANSCRIPTION_REGULATORY_REGION_SEQUENCE_SPECIFIC_DNA_BINDING		GOCC_CHROMATIN
9423	NTN1	netrin 1 [Source:HGNC Symbol;Acc:HGNC:8029]	BENPORATH_EED_TARGETS	BENPORATH_ES_WITH_H3K27ME3	BENPORATH_SUZ12_TARGETS	BENPORATH_PRC2_TARGETS	GOMF_DNA_BINDING_TRANSCRIPTION_FACTOR_ACTIVITY	GOMF_SEQUENCE_SPECIFIC_DNA_BINDING	GOMF_TRANSCRIPTION_REGULATOR_ACTIVITY	GOMF_RNA_POLYMERASE_II_TRANSCRIPTION_REGULATORY_REGION_SEQUENCE_SPECIFIC_DNA_BINDING
55079	FEZF2	FEZ family zinc finger 2 [Source:HGNC Symbol;Acc:HGNC:13506]	BENPORATH_EED_TARGETS	BENPORATH_ES_WITH_H3K27ME3	BENPORATH_SUZ12_TARGETS	BENPORATH_PRC2_TARGETS	GOMF_DNA_BINDING_TRANSCRIPTION_FACTOR_ACTIVITY	GOMF_SEQUENCE_SPECIFIC_DNA_BINDING	GOMF_TRANSCRIPTION_REGULATOR_ACTIVITY	GOMF_RNA_POLYMERASE_II_TRANSCRIPTION_REGULATORY_REGION_SEQUENCE_SPECIFIC_DNA_BINDING
10660	LBX1	ladybird homeobox 1 [Source:HGNC Symbol;Acc:HGNC:16960]	BENPORATH_EED_TARGETS	BENPORATH_ES_WITH_H3K27ME3	BENPORATH_SUZ12_TARGETS	BENPORATH_PRC2_TARGETS	GOMF_DNA_BINDING_TRANSCRIPTION_FACTOR_ACTIVITY	GOMF_SEQUENCE_SPECIFIC_DNA_BINDING	GOMF_TRANSCRIPTION_REGULATOR_ACTIVITY		MEISSNER_BRAIN_HCP_WITH_H3K27ME3	GOCC_CHROMATIN
3228	HOXC12	homeobox C12 [Source:HGNC Symbol;Acc:HGNC:5124]	BENPORATH_EED_TARGETS	BENPORATH_ES_WITH_H3K27ME3	BENPORATH_SUZ12_TARGETS	BENPORATH_PRC2_TARGETS	GOMF_DNA_BINDING_TRANSCRIPTION_FACTOR_ACTIVITY	GOMF_SEQUENCE_SPECIFIC_DNA_BINDING	GOMF_TRANSCRIPTION_REGULATOR_ACTIVITY		MEISSNER_BRAIN_HCP_WITH_H3K27ME3
646	BNC1	basonuclin zinc finger protein 1 [Source:HGNC Symbol;Acc:HGNC:1081]	BENPORATH_EED_TARGETS	BENPORATH_ES_WITH_H3K27ME3	BENPORATH_SUZ12_TARGETS	BENPORATH_PRC2_TARGETS	GOMF_DNA_BINDING_TRANSCRIPTION_FACTOR_ACTIVITY	GOMF_SEQUENCE_SPECIFIC_DNA_BINDING	GOMF_TRANSCRIPTION_REGULATOR_ACTIVITY		MEISSNER_BRAIN_HCP_WITH_H3K27ME3
2290	FOXG1	forkhead box G1 [Source:HGNC Symbol;Acc:HGNC:3811]	BENPORATH_EED_TARGETS	BENPORATH_ES_WITH_H3K27ME3	BENPORATH_SUZ12_TARGETS	BENPORATH_PRC2_TARGETS	GOMF_DNA_BINDING_TRANSCRIPTION_FACTOR_ACTIVITY	GOMF_SEQUENCE_SPECIFIC_DNA_BINDING	GOMF_TRANSCRIPTION_REGULATOR_ACTIVITY			GOCC_CHROMATIN
6474	SHOX2	SHOX homeobox 2 [Source:HGNC Symbol;Acc:HGNC:10854]	BENPORATH_EED_TARGETS	BENPORATH_ES_WITH_H3K27ME3	BENPORATH_SUZ12_TARGETS	BENPORATH_PRC2_TARGETS	GOMF_DNA_BINDING_TRANSCRIPTION_FACTOR_ACTIVITY	GOMF_SEQUENCE_SPECIFIC_DNA_BINDING	GOMF_TRANSCRIPTION_REGULATOR_ACTIVITY			GOCC_CHROMATIN
2248	FGF3	fibroblast growth factor 3 [Source:HGNC Symbol;Acc:HGNC:3681]	BENPORATH_EED_TARGETS	BENPORATH_ES_WITH_H3K27ME3	BENPORATH_SUZ12_TARGETS	BENPORATH_PRC2_TARGETS					MEISSNER_BRAIN_HCP_WITH_H3K27ME3
1592	CYP26A1	cytochrome P450 family 26 subfamily A member 1 [Source:HGNC Symbol;Acc:HGNC:2603]	BENPORATH_EED_TARGETS	BENPORATH_ES_WITH_H3K27ME3	BENPORATH_SUZ12_TARGETS	BENPORATH_PRC2_TARGETS					MEISSNER_BRAIN_HCP_WITH_H3K27ME3
7475	WNT6	Wnt family member 6 [Source:HGNC Symbol;Acc:HGNC:12785]	BENPORATH_EED_TARGETS	BENPORATH_ES_WITH_H3K27ME3	BENPORATH_SUZ12_TARGETS	BENPORATH_PRC2_TARGETS
56603	CYP26B1	cytochrome P450 family 26 subfamily B member 1 [Source:HGNC Symbol;Acc:HGNC:20581]	BENPORATH_EED_TARGETS	BENPORATH_ES_WITH_H3K27ME3	BENPORATH_SUZ12_TARGETS	BENPORATH_PRC2_TARGETS
2535	FZD2	frizzled class receptor 2 [Source:HGNC Symbol;Acc:HGNC:4040]	BENPORATH_EED_TARGETS	BENPORATH_ES_WITH_H3K27ME3	BENPORATH_SUZ12_TARGETS	BENPORATH_PRC2_TARGETS
5156	PDGFRA	platelet derived growth factor receptor alpha [Source:HGNC Symbol;Acc:HGNC:8803]	BENPORATH_EED_TARGETS	BENPORATH_ES_WITH_H3K27ME3	BENPORATH_SUZ12_TARGETS	BENPORATH_PRC2_TARGETS
8646	CHRD	chordin [Source:HGNC Symbol;Acc:HGNC:1949]	BENPORATH_EED_TARGETS	BENPORATH_ES_WITH_H3K27ME3	BENPORATH_SUZ12_TARGETS	BENPORATH_PRC2_TARGETS
340665	CYP26C1	cytochrome P450 family 26 subfamily C member 1 [Source:HGNC Symbol;Acc:HGNC:20577]	BENPORATH_EED_TARGETS	BENPORATH_ES_WITH_H3K27ME3	BENPORATH_SUZ12_TARGETS	BENPORATH_PRC2_TARGETS
59335	PRDM12	PR/SET domain 12 [Source:HGNC Symbol;Acc:HGNC:13997]	BENPORATH_EED_TARGETS	BENPORATH_ES_WITH_H3K27ME3	BENPORATH_SUZ12_TARGETS	BENPORATH_PRC2_TARGETS
4914	NTRK1	neurotrophic receptor tyrosine kinase 1 [Source:HGNC Symbol;Acc:HGNC:8031]	BENPORATH_EED_TARGETS	BENPORATH_ES_WITH_H3K27ME3	BENPORATH_SUZ12_TARGETS	BENPORATH_PRC2_TARGETS
3786	KCNQ3	potassium voltage-gated channel subfamily Q member 3 [Source:HGNC Symbol;Acc:HGNC:6297]	BENPORATH_EED_TARGETS	BENPORATH_ES_WITH_H3K27ME3	BENPORATH_SUZ12_TARGETS	BENPORATH_PRC2_TARGETS
869	CBLN1	cerebellin 1 precursor [Source:HGNC Symbol;Acc:HGNC:1543]	BENPORATH_EED_TARGETS	BENPORATH_ES_WITH_H3K27ME3	BENPORATH_SUZ12_TARGETS	BENPORATH_PRC2_TARGETS
11211	FZD10	frizzled class receptor 10 [Source:HGNC Symbol;Acc:HGNC:4039]	BENPORATH_EED_TARGETS	BENPORATH_ES_WITH_H3K27ME3	BENPORATH_SUZ12_TARGETS	BENPORATH_PRC2_TARGETS
7349	UCN	urocortin [Source:HGNC Symbol;Acc:HGNC:12516]	BENPORATH_EED_TARGETS	BENPORATH_ES_WITH_H3K27ME3	BENPORATH_SUZ12_TARGETS	BENPORATH_PRC2_TARGETS
148	ADRA1A	adrenoceptor alpha 1A [Source:HGNC Symbol;Acc:HGNC:277]	BENPORATH_EED_TARGETS	BENPORATH_ES_WITH_H3K27ME3	BENPORATH_SUZ12_TARGETS	BENPORATH_PRC2_TARGETS
23416	KCNH3	potassium voltage-gated channel subfamily H member 3 [Source:HGNC Symbol;Acc:HGNC:6252]	BENPORATH_EED_TARGETS	BENPORATH_ES_WITH_H3K27ME3	BENPORATH_SUZ12_TARGETS	BENPORATH_PRC2_TARGETS
1271	CNTFR	ciliary neurotrophic factor receptor [Source:HGNC Symbol;Acc:HGNC:2170]	BENPORATH_EED_TARGETS	BENPORATH_ES_WITH_H3K27ME3	BENPORATH_SUZ12_TARGETS	BENPORATH_PRC2_TARGETS
1149	CIDEA	cell death inducing DFFA like effector a [Source:HGNC Symbol;Acc:HGNC:1976]	BENPORATH_EED_TARGETS	BENPORATH_ES_WITH_H3K27ME3	BENPORATH_SUZ12_TARGETS	BENPORATH_PRC2_TARGETS
50801	KCNK4	potassium two pore domain channel subfamily K member 4 [Source:HGNC Symbol;Acc:HGNC:6279]	BENPORATH_EED_TARGETS	BENPORATH_ES_WITH_H3K27ME3	BENPORATH_SUZ12_TARGETS	BENPORATH_PRC2_TARGETS
54798	DCHS2	dachsous cadherin-related 2 [Source:HGNC Symbol;Acc:HGNC:23111]	BENPORATH_EED_TARGETS	BENPORATH_ES_WITH_H3K27ME3	BENPORATH_SUZ12_TARGETS	BENPORATH_PRC2_TARGETS
51352	WT1-AS	WT1 antisense RNA [Source:HGNC Symbol;Acc:HGNC:18135]	BENPORATH_EED_TARGETS	BENPORATH_ES_WITH_H3K27ME3	BENPORATH_SUZ12_TARGETS	BENPORATH_PRC2_TARGETS
6862	TBXT	T-box transcription factor T [Source:HGNC Symbol;Acc:HGNC:11515]	BENPORATH_EED_TARGETS	BENPORATH_ES_WITH_H3K27ME3			GOMF_DNA_BINDING_TRANSCRIPTION_FACTOR_ACTIVITY	GOMF_SEQUENCE_SPECIFIC_DNA_BINDING	GOMF_TRANSCRIPTION_REGULATOR_ACTIVITY	GOMF_RNA_POLYMERASE_II_TRANSCRIPTION_REGULATORY_REGION_SEQUENCE_SPECIFIC_DNA_BINDING	MEISSNER_BRAIN_HCP_WITH_H3K27ME3	GOCC_CHROMATIN
1482	NKX2-5	NK2 homeobox 5 [Source:HGNC Symbol;Acc:HGNC:2488]	BENPORATH_EED_TARGETS	BENPORATH_ES_WITH_H3K27ME3			GOMF_DNA_BINDING_TRANSCRIPTION_FACTOR_ACTIVITY	GOMF_SEQUENCE_SPECIFIC_DNA_BINDING	GOMF_TRANSCRIPTION_REGULATOR_ACTIVITY	GOMF_RNA_POLYMERASE_II_TRANSCRIPTION_REGULATORY_REGION_SEQUENCE_SPECIFIC_DNA_BINDING	MEISSNER_BRAIN_HCP_WITH_H3K27ME3	GOCC_CHROMATIN
167826	OLIG3	oligodendrocyte transcription factor 3 [Source:HGNC Symbol;Acc:HGNC:18003]	BENPORATH_EED_TARGETS	BENPORATH_ES_WITH_H3K27ME3			GOMF_DNA_BINDING_TRANSCRIPTION_FACTOR_ACTIVITY	GOMF_SEQUENCE_SPECIFIC_DNA_BINDING	GOMF_TRANSCRIPTION_REGULATOR_ACTIVITY	GOMF_RNA_POLYMERASE_II_TRANSCRIPTION_REGULATORY_REGION_SEQUENCE_SPECIFIC_DNA_BINDING	MEISSNER_BRAIN_HCP_WITH_H3K27ME3	GOCC_CHROMATIN
3205	HOXA9	homeobox A9 [Source:HGNC Symbol;Acc:HGNC:5109]	BENPORATH_EED_TARGETS	BENPORATH_ES_WITH_H3K27ME3			GOMF_DNA_BINDING_TRANSCRIPTION_FACTOR_ACTIVITY	GOMF_SEQUENCE_SPECIFIC_DNA_BINDING	GOMF_TRANSCRIPTION_REGULATOR_ACTIVITY	GOMF_RNA_POLYMERASE_II_TRANSCRIPTION_REGULATORY_REGION_SEQUENCE_SPECIFIC_DNA_BINDING		GOCC_CHROMATIN
2295	FOXF2	forkhead box F2 [Source:HGNC Symbol;Acc:HGNC:3810]	BENPORATH_EED_TARGETS	BENPORATH_ES_WITH_H3K27ME3			GOMF_DNA_BINDING_TRANSCRIPTION_FACTOR_ACTIVITY	GOMF_SEQUENCE_SPECIFIC_DNA_BINDING	GOMF_TRANSCRIPTION_REGULATOR_ACTIVITY	GOMF_RNA_POLYMERASE_II_TRANSCRIPTION_REGULATORY_REGION_SEQUENCE_SPECIFIC_DNA_BINDING		GOCC_CHROMATIN
7101	NR2E1	nuclear receptor subfamily 2 group E member 1 [Source:HGNC Symbol;Acc:HGNC:7973]	BENPORATH_EED_TARGETS	BENPORATH_ES_WITH_H3K27ME3			GOMF_DNA_BINDING_TRANSCRIPTION_FACTOR_ACTIVITY	GOMF_SEQUENCE_SPECIFIC_DNA_BINDING	GOMF_TRANSCRIPTION_REGULATOR_ACTIVITY	GOMF_RNA_POLYMERASE_II_TRANSCRIPTION_REGULATORY_REGION_SEQUENCE_SPECIFIC_DNA_BINDING		GOCC_CHROMATIN
51299	NRN1	neuritin 1 [Source:HGNC Symbol;Acc:HGNC:17972]	BENPORATH_EED_TARGETS	BENPORATH_ES_WITH_H3K27ME3
202	CRYBG1	crystallin beta-gamma domain containing 1 [Source:HGNC Symbol;Acc:HGNC:356]	BENPORATH_EED_TARGETS	BENPORATH_ES_WITH_H3K27ME3
11166	SOX21	SRY-box transcription factor 21 [Source:HGNC Symbol;Acc:HGNC:11197]	BENPORATH_EED_TARGETS		BENPORATH_SUZ12_TARGETS		GOMF_DNA_BINDING_TRANSCRIPTION_FACTOR_ACTIVITY	GOMF_SEQUENCE_SPECIFIC_DNA_BINDING	GOMF_TRANSCRIPTION_REGULATOR_ACTIVITY	GOMF_RNA_POLYMERASE_II_TRANSCRIPTION_REGULATORY_REGION_SEQUENCE_SPECIFIC_DNA_BINDING		GOCC_CHROMATIN
6572	SLC18A3	solute carrier family 18 member A3 [Source:HGNC Symbol;Acc:HGNC:10936]	BENPORATH_EED_TARGETS		BENPORATH_SUZ12_TARGETS						MEISSNER_BRAIN_HCP_WITH_H3K27ME3
63978	PRDM14	PR/SET domain 14 [Source:HGNC Symbol;Acc:HGNC:14001]	BENPORATH_EED_TARGETS					GOMF_SEQUENCE_SPECIFIC_DNA_BINDING		GOMF_RNA_POLYMERASE_II_TRANSCRIPTION_REGULATORY_REGION_SEQUENCE_SPECIFIC_DNA_BINDING	MEISSNER_BRAIN_HCP_WITH_H3K27ME3
8332	H2AC16	H2A clustered histone 16 [Source:HGNC Symbol;Acc:HGNC:4730]	BENPORATH_EED_TARGETS									GOCC_CHROMATIN
122416	ANKRD9	ankyrin repeat domain 9 [Source:HGNC Symbol;Acc:HGNC:20096]	BENPORATH_EED_TARGETS
91373	UAP1L1	UDP-N-acetylglucosamine pyrophosphorylase 1 like 1 [Source:HGNC Symbol;Acc:HGNC:28082]	BENPORATH_EED_TARGETS
79192	IRX1	iroquois homeobox 1 [Source:HGNC Symbol;Acc:HGNC:14358]		BENPORATH_ES_WITH_H3K27ME3	BENPORATH_SUZ12_TARGETS		GOMF_DNA_BINDING_TRANSCRIPTION_FACTOR_ACTIVITY	GOMF_SEQUENCE_SPECIFIC_DNA_BINDING	GOMF_TRANSCRIPTION_REGULATOR_ACTIVITY	GOMF_RNA_POLYMERASE_II_TRANSCRIPTION_REGULATORY_REGION_SEQUENCE_SPECIFIC_DNA_BINDING		GOCC_CHROMATIN
25960	ADGRA2	adhesion G protein-coupled receptor A2 [Source:HGNC Symbol;Acc:HGNC:17849]		BENPORATH_ES_WITH_H3K27ME3	BENPORATH_SUZ12_TARGETS
1995	ELAVL3	ELAV like RNA binding protein 3 [Source:HGNC Symbol;Acc:HGNC:3314]		BENPORATH_ES_WITH_H3K27ME3	BENPORATH_SUZ12_TARGETS
147111	NOTUM	notum, palmitoleoyl-protein carboxylesterase [Source:HGNC Symbol;Acc:HGNC:27106]		BENPORATH_ES_WITH_H3K27ME3
339451	KLHL17	kelch like family member 17 [Source:HGNC Symbol;Acc:HGNC:24023]		BENPORATH_ES_WITH_H3K27ME3
10023	FRAT1	FRAT regulator of WNT signaling pathway 1 [Source:HGNC Symbol;Acc:HGNC:3944]		BENPORATH_ES_WITH_H3K27ME3
80139	ZNF703	zinc finger protein 703 [Source:HGNC Symbol;Acc:HGNC:25883]			BENPORATH_SUZ12_TARGETS
54101	RIPK4	receptor interacting serine/threonine kinase 4 [Source:HGNC Symbol;Acc:HGNC:496]			BENPORATH_SUZ12_TARGETS
388	RHOB	ras homolog family member B [Source:HGNC Symbol;Acc:HGNC:668]			BENPORATH_SUZ12_TARGETS
199720	GGN	gametogenetin [Source:HGNC Symbol;Acc:HGNC:18869]			BENPORATH_SUZ12_TARGETS
391267	ANKRD20A11P	ankyrin repeat domain 20 family member A11, pseudogene [Source:HGNC Symbol;Acc:HGNC:42024]			BENPORATH_SUZ12_TARGETS
3214	HOXB4	homeobox B4 [Source:HGNC Symbol;Acc:HGNC:5115]					GOMF_DNA_BINDING_TRANSCRIPTION_FACTOR_ACTIVITY	GOMF_SEQUENCE_SPECIFIC_DNA_BINDING	GOMF_TRANSCRIPTION_REGULATOR_ACTIVITY	GOMF_RNA_POLYMERASE_II_TRANSCRIPTION_REGULATORY_REGION_SEQUENCE_SPECIFIC_DNA_BINDING	MEISSNER_BRAIN_HCP_WITH_H3K27ME3	GOCC_CHROMATIN
153572	IRX2	iroquois homeobox 2 [Source:HGNC Symbol;Acc:HGNC:14359]					GOMF_DNA_BINDING_TRANSCRIPTION_FACTOR_ACTIVITY	GOMF_SEQUENCE_SPECIFIC_DNA_BINDING	GOMF_TRANSCRIPTION_REGULATOR_ACTIVITY	GOMF_RNA_POLYMERASE_II_TRANSCRIPTION_REGULATORY_REGION_SEQUENCE_SPECIFIC_DNA_BINDING	MEISSNER_BRAIN_HCP_WITH_H3K27ME3	GOCC_CHROMATIN
391723	HELT	helt bHLH transcription factor [Source:HGNC Symbol;Acc:HGNC:33783]					GOMF_DNA_BINDING_TRANSCRIPTION_FACTOR_ACTIVITY	GOMF_SEQUENCE_SPECIFIC_DNA_BINDING	GOMF_TRANSCRIPTION_REGULATOR_ACTIVITY	GOMF_RNA_POLYMERASE_II_TRANSCRIPTION_REGULATORY_REGION_SEQUENCE_SPECIFIC_DNA_BINDING	MEISSNER_BRAIN_HCP_WITH_H3K27ME3	GOCC_CHROMATIN
442425	FOXB2	forkhead box B2 [Source:HGNC Symbol;Acc:HGNC:23315]					GOMF_DNA_BINDING_TRANSCRIPTION_FACTOR_ACTIVITY	GOMF_SEQUENCE_SPECIFIC_DNA_BINDING	GOMF_TRANSCRIPTION_REGULATOR_ACTIVITY	GOMF_RNA_POLYMERASE_II_TRANSCRIPTION_REGULATORY_REGION_SEQUENCE_SPECIFIC_DNA_BINDING	MEISSNER_BRAIN_HCP_WITH_H3K27ME3	GOCC_CHROMATIN
4009	LMX1A	LIM homeobox transcription factor 1 alpha [Source:HGNC Symbol;Acc:HGNC:6653]					GOMF_DNA_BINDING_TRANSCRIPTION_FACTOR_ACTIVITY	GOMF_SEQUENCE_SPECIFIC_DNA_BINDING	GOMF_TRANSCRIPTION_REGULATOR_ACTIVITY	GOMF_RNA_POLYMERASE_II_TRANSCRIPTION_REGULATORY_REGION_SEQUENCE_SPECIFIC_DNA_BINDING	MEISSNER_BRAIN_HCP_WITH_H3K27ME3	GOCC_CHROMATIN
3226	HOXC10	homeobox C10 [Source:HGNC Symbol;Acc:HGNC:5122]					GOMF_DNA_BINDING_TRANSCRIPTION_FACTOR_ACTIVITY	GOMF_SEQUENCE_SPECIFIC_DNA_BINDING	GOMF_TRANSCRIPTION_REGULATOR_ACTIVITY	GOMF_RNA_POLYMERASE_II_TRANSCRIPTION_REGULATORY_REGION_SEQUENCE_SPECIFIC_DNA_BINDING		GOCC_CHROMATIN
6299	SALL1	spalt like transcription factor 1 [Source:HGNC Symbol;Acc:HGNC:10524]					GOMF_DNA_BINDING_TRANSCRIPTION_FACTOR_ACTIVITY	GOMF_SEQUENCE_SPECIFIC_DNA_BINDING	GOMF_TRANSCRIPTION_REGULATOR_ACTIVITY	GOMF_RNA_POLYMERASE_II_TRANSCRIPTION_REGULATORY_REGION_SEQUENCE_SPECIFIC_DNA_BINDING		GOCC_CHROMATIN
1750	DLX6	distal-less homeobox 6 [Source:HGNC Symbol;Acc:HGNC:2919]					GOMF_DNA_BINDING_TRANSCRIPTION_FACTOR_ACTIVITY	GOMF_SEQUENCE_SPECIFIC_DNA_BINDING	GOMF_TRANSCRIPTION_REGULATOR_ACTIVITY	GOMF_RNA_POLYMERASE_II_TRANSCRIPTION_REGULATORY_REGION_SEQUENCE_SPECIFIC_DNA_BINDING		GOCC_CHROMATIN
1050	CEBPA	CCAAT enhancer binding protein alpha [Source:HGNC Symbol;Acc:HGNC:1833]					GOMF_DNA_BINDING_TRANSCRIPTION_FACTOR_ACTIVITY	GOMF_SEQUENCE_SPECIFIC_DNA_BINDING	GOMF_TRANSCRIPTION_REGULATOR_ACTIVITY	GOMF_RNA_POLYMERASE_II_TRANSCRIPTION_REGULATORY_REGION_SEQUENCE_SPECIFIC_DNA_BINDING		GOCC_CHROMATIN
63950	DMRTA2	DMRT like family A2 [Source:HGNC Symbol;Acc:HGNC:13908]					GOMF_DNA_BINDING_TRANSCRIPTION_FACTOR_ACTIVITY	GOMF_SEQUENCE_SPECIFIC_DNA_BINDING	GOMF_TRANSCRIPTION_REGULATOR_ACTIVITY	GOMF_RNA_POLYMERASE_II_TRANSCRIPTION_REGULATORY_REGION_SEQUENCE_SPECIFIC_DNA_BINDING		GOCC_CHROMATIN
5455	POU3F3	POU class 3 homeobox 3 [Source:HGNC Symbol;Acc:HGNC:9216]					GOMF_DNA_BINDING_TRANSCRIPTION_FACTOR_ACTIVITY	GOMF_SEQUENCE_SPECIFIC_DNA_BINDING	GOMF_TRANSCRIPTION_REGULATOR_ACTIVITY	GOMF_RNA_POLYMERASE_II_TRANSCRIPTION_REGULATORY_REGION_SEQUENCE_SPECIFIC_DNA_BINDING		GOCC_CHROMATIN
389058	SP5	Sp5 transcription factor [Source:HGNC Symbol;Acc:HGNC:14529]					GOMF_DNA_BINDING_TRANSCRIPTION_FACTOR_ACTIVITY	GOMF_SEQUENCE_SPECIFIC_DNA_BINDING	GOMF_TRANSCRIPTION_REGULATOR_ACTIVITY	GOMF_RNA_POLYMERASE_II_TRANSCRIPTION_REGULATORY_REGION_SEQUENCE_SPECIFIC_DNA_BINDING		GOCC_CHROMATIN
7376	NR1H2	nuclear receptor subfamily 1 group H member 2 [Source:HGNC Symbol;Acc:HGNC:7965]					GOMF_DNA_BINDING_TRANSCRIPTION_FACTOR_ACTIVITY	GOMF_SEQUENCE_SPECIFIC_DNA_BINDING	GOMF_TRANSCRIPTION_REGULATOR_ACTIVITY	GOMF_RNA_POLYMERASE_II_TRANSCRIPTION_REGULATORY_REGION_SEQUENCE_SPECIFIC_DNA_BINDING		GOCC_CHROMATIN
864	RUNX3	RUNX family transcription factor 3 [Source:HGNC Symbol;Acc:HGNC:10473]					GOMF_DNA_BINDING_TRANSCRIPTION_FACTOR_ACTIVITY	GOMF_SEQUENCE_SPECIFIC_DNA_BINDING	GOMF_TRANSCRIPTION_REGULATOR_ACTIVITY	GOMF_RNA_POLYMERASE_II_TRANSCRIPTION_REGULATORY_REGION_SEQUENCE_SPECIFIC_DNA_BINDING		GOCC_CHROMATIN
8462	KLF11	KLF transcription factor 11 [Source:HGNC Symbol;Acc:HGNC:11811]					GOMF_DNA_BINDING_TRANSCRIPTION_FACTOR_ACTIVITY	GOMF_SEQUENCE_SPECIFIC_DNA_BINDING	GOMF_TRANSCRIPTION_REGULATOR_ACTIVITY	GOMF_RNA_POLYMERASE_II_TRANSCRIPTION_REGULATORY_REGION_SEQUENCE_SPECIFIC_DNA_BINDING		GOCC_CHROMATIN
399823	FOXI2	forkhead box I2 [Source:HGNC Symbol;Acc:HGNC:32448]					GOMF_DNA_BINDING_TRANSCRIPTION_FACTOR_ACTIVITY	GOMF_SEQUENCE_SPECIFIC_DNA_BINDING	GOMF_TRANSCRIPTION_REGULATOR_ACTIVITY	GOMF_RNA_POLYMERASE_II_TRANSCRIPTION_REGULATORY_REGION_SEQUENCE_SPECIFIC_DNA_BINDING		GOCC_CHROMATIN
56956	LHX9	LIM homeobox 9 [Source:HGNC Symbol;Acc:HGNC:14222]					GOMF_DNA_BINDING_TRANSCRIPTION_FACTOR_ACTIVITY	GOMF_SEQUENCE_SPECIFIC_DNA_BINDING	GOMF_TRANSCRIPTION_REGULATOR_ACTIVITY	GOMF_RNA_POLYMERASE_II_TRANSCRIPTION_REGULATORY_REGION_SEQUENCE_SPECIFIC_DNA_BINDING		GOCC_CHROMATIN
6497	SKI	SKI proto-oncogene [Source:HGNC Symbol;Acc:HGNC:10896]					GOMF_DNA_BINDING_TRANSCRIPTION_FACTOR_ACTIVITY	GOMF_SEQUENCE_SPECIFIC_DNA_BINDING	GOMF_TRANSCRIPTION_REGULATOR_ACTIVITY	GOMF_RNA_POLYMERASE_II_TRANSCRIPTION_REGULATORY_REGION_SEQUENCE_SPECIFIC_DNA_BINDING
148268	ZNF570	zinc finger protein 570 [Source:HGNC Symbol;Acc:HGNC:26416]					GOMF_DNA_BINDING_TRANSCRIPTION_FACTOR_ACTIVITY	GOMF_SEQUENCE_SPECIFIC_DNA_BINDING	GOMF_TRANSCRIPTION_REGULATOR_ACTIVITY	GOMF_RNA_POLYMERASE_II_TRANSCRIPTION_REGULATORY_REGION_SEQUENCE_SPECIFIC_DNA_BINDING
148266	ZNF569	zinc finger protein 569 [Source:HGNC Symbol;Acc:HGNC:24737]					GOMF_DNA_BINDING_TRANSCRIPTION_FACTOR_ACTIVITY	GOMF_SEQUENCE_SPECIFIC_DNA_BINDING	GOMF_TRANSCRIPTION_REGULATOR_ACTIVITY	GOMF_RNA_POLYMERASE_II_TRANSCRIPTION_REGULATORY_REGION_SEQUENCE_SPECIFIC_DNA_BINDING
120237	DBX1	developing brain homeobox 1 [Source:HGNC Symbol;Acc:HGNC:33185]					GOMF_DNA_BINDING_TRANSCRIPTION_FACTOR_ACTIVITY		GOMF_TRANSCRIPTION_REGULATOR_ACTIVITY		MEISSNER_BRAIN_HCP_WITH_H3K27ME3	GOCC_CHROMATIN
2969	GTF2I	general transcription factor IIi [Source:HGNC Symbol;Acc:HGNC:4659]					GOMF_DNA_BINDING_TRANSCRIPTION_FACTOR_ACTIVITY		GOMF_TRANSCRIPTION_REGULATOR_ACTIVITY
3159	HMGA1	high mobility group AT-hook 1 [Source:HGNC Symbol;Acc:HGNC:5010]						GOMF_SEQUENCE_SPECIFIC_DNA_BINDING	GOMF_TRANSCRIPTION_REGULATOR_ACTIVITY	GOMF_RNA_POLYMERASE_II_TRANSCRIPTION_REGULATORY_REGION_SEQUENCE_SPECIFIC_DNA_BINDING		GOCC_CHROMATIN
64324	NSD1	nuclear receptor binding SET domain protein 1 [Source:HGNC Symbol;Acc:HGNC:14234]						GOMF_SEQUENCE_SPECIFIC_DNA_BINDING	GOMF_TRANSCRIPTION_REGULATOR_ACTIVITY	GOMF_RNA_POLYMERASE_II_TRANSCRIPTION_REGULATORY_REGION_SEQUENCE_SPECIFIC_DNA_BINDING		GOCC_CHROMATIN
57504	MTA3	metastasis associated 1 family member 3 [Source:HGNC Symbol;Acc:HGNC:23784]						GOMF_SEQUENCE_SPECIFIC_DNA_BINDING	GOMF_TRANSCRIPTION_REGULATOR_ACTIVITY			GOCC_CHROMATIN
51523	CXXC5	CXXC finger protein 5 [Source:HGNC Symbol;Acc:HGNC:26943]						GOMF_SEQUENCE_SPECIFIC_DNA_BINDING
6788	STK3	serine/threonine kinase 3 [Source:HGNC Symbol;Acc:HGNC:11406]							GOMF_TRANSCRIPTION_REGULATOR_ACTIVITY
359948	IRF2BP2	interferon regulatory factor 2 binding protein 2 [Source:HGNC Symbol;Acc:HGNC:21729]							GOMF_TRANSCRIPTION_REGULATOR_ACTIVITY
57713	SFMBT2	Scm like with four mbt domains 2 [Source:HGNC Symbol;Acc:HGNC:20256]							GOMF_TRANSCRIPTION_REGULATOR_ACTIVITY
220	ALDH1A3	aldehyde dehydrogenase 1 family member A3 [Source:HGNC Symbol;Acc:HGNC:409]									MEISSNER_BRAIN_HCP_WITH_H3K27ME3
2249	FGF4	fibroblast growth factor 4 [Source:HGNC Symbol;Acc:HGNC:3682]									MEISSNER_BRAIN_HCP_WITH_H3K27ME3
10643	IGF2BP3	insulin like growth factor 2 mRNA binding protein 3 [Source:HGNC Symbol;Acc:HGNC:28868]									MEISSNER_BRAIN_HCP_WITH_H3K27ME3
51083	GAL	galanin and GMAP prepropeptide [Source:HGNC Symbol;Acc:HGNC:4114]									MEISSNER_BRAIN_HCP_WITH_H3K27ME3
4852	NPY	neuropeptide Y [Source:HGNC Symbol;Acc:HGNC:7955]									MEISSNER_BRAIN_HCP_WITH_H3K27ME3
1103	CHAT	choline O-acetyltransferase [Source:HGNC Symbol;Acc:HGNC:1912]									MEISSNER_BRAIN_HCP_WITH_H3K27ME3
1366	CLDN7	claudin 7 [Source:HGNC Symbol;Acc:HGNC:2049]									MEISSNER_BRAIN_HCP_WITH_H3K27ME3
10049	DNAJB6	DnaJ heat shock protein family (Hsp40) member B6 [Source:HGNC Symbol;Acc:HGNC:14888]
3714	JAG2	jagged canonical Notch ligand 2 [Source:HGNC Symbol;Acc:HGNC:6189]
8324	FZD7	frizzled class receptor 7 [Source:HGNC Symbol;Acc:HGNC:4045]
131405	TRIM71	tripartite motif containing 71 [Source:HGNC Symbol;Acc:HGNC:32669]
274	BIN1	bridging integrator 1 [Source:HGNC Symbol;Acc:HGNC:1052]
51655	RASD1	ras related dexamethasone induced 1 [Source:HGNC Symbol;Acc:HGNC:15828]
9955	HS3ST3A1	heparan sulfate-glucosamine 3-sulfotransferase 3A1 [Source:HGNC Symbol;Acc:HGNC:5196]
406902	MIR10A	microRNA 10a [Source:HGNC Symbol;Acc:HGNC:31497]
389813	AJM1	apical junction component 1 homolog [Source:HGNC Symbol;Acc:HGNC:37284]
3748	KCNC3	potassium voltage-gated channel subfamily C member 3 [Source:HGNC Symbol;Acc:HGNC:6235]
387856	CCDC184	coiled-coil domain containing 184 [Source:HGNC Symbol;Acc:HGNC:33749]
406984	MIR200B	microRNA 200b [Source:HGNC Symbol;Acc:HGNC:31579]
678	ZFP36L2	ZFP36 ring finger protein like 2 [Source:HGNC Symbol;Acc:HGNC:1108]
551	AVP	arginine vasopressin [Source:HGNC Symbol;Acc:HGNC:894]
81832	NETO1	neuropilin and tolloid like 1 [Source:HGNC Symbol;Acc:HGNC:13823]
170850	KCNG3	potassium voltage-gated channel modifier subfamily G member 3 [Source:HGNC Symbol;Acc:HGNC:18306]
64506	CPEB1	cytoplasmic polyadenylation element binding protein 1 [Source:HGNC Symbol;Acc:HGNC:21744]
79633	FAT4	FAT atypical cadherin 4 [Source:HGNC Symbol;Acc:HGNC:23109]
3306	HSPA2	heat shock protein family A (Hsp70) member 2 [Source:HGNC Symbol;Acc:HGNC:5235]
651746	ANKRD33B	ankyrin repeat domain 33B [Source:HGNC Symbol;Acc:HGNC:35240]
1397	CRIP2	cysteine rich protein 2 [Source:HGNC Symbol;Acc:HGNC:2361]
340390	WDR97	WD repeat domain 97 [Source:HGNC Symbol;Acc:HGNC:26959]
1292	COL6A2	collagen type VI alpha 2 chain [Source:HGNC Symbol;Acc:HGNC:2212]
65993	MRPS34	mitochondrial ribosomal protein S34 [Source:HGNC Symbol;Acc:HGNC:16618]
6242	RTKN	rhotekin [Source:HGNC Symbol;Acc:HGNC:10466]
5098	PCDHGC3	protocadherin gamma subfamily C, 3 [Source:HGNC Symbol;Acc:HGNC:8716]
406983	MIR200A	microRNA 200a [Source:HGNC Symbol;Acc:HGNC:31578]
4832	NME3	NME/NM23 nucleoside diphosphate kinase 3 [Source:HGNC Symbol;Acc:HGNC:7851]
648791	PPP1R3G	protein phosphatase 1 regulatory subunit 3G [Source:HGNC Symbol;Acc:HGNC:14945]
124997	WDR81	WD repeat domain 81 [Source:HGNC Symbol;Acc:HGNC:26600]
10963	STIP1	stress induced phosphoprotein 1 [Source:HGNC Symbol;Acc:HGNC:11387]
197342	EME2	essential meiotic structure-specific endonuclease subunit 2 [Source:HGNC Symbol;Acc:HGNC:27289]
100128893	GATA6-AS1	GATA6 antisense RNA 1 (head to head) [Source:HGNC Symbol;Acc:HGNC:48840]
140828	LINC00261	long intergenic non-protein coding RNA 261 [Source:HGNC Symbol;Acc:HGNC:16189]
220001	VWCE	von Willebrand factor C and EGF domains [Source:HGNC Symbol;Acc:HGNC:26487]
645323	MIR9-2HG	MIR9-2 host gene [Source:HGNC Symbol;Acc:HGNC:42810]
440829	SHISA8	shisa family member 8 [Source:HGNC Symbol;Acc:HGNC:18351]
4736	RPL10A	ribosomal protein L10a [Source:HGNC Symbol;Acc:HGNC:10299]
54913	RPP25	ribonuclease P and MRP subunit p25 [Source:HGNC Symbol;Acc:HGNC:30361]
554210	MIR429	microRNA 429 [Source:HGNC Symbol;Acc:HGNC:13784]
641518	LEF1-AS1	LEF1 antisense RNA 1 [Source:HGNC Symbol;Acc:HGNC:40339]
6526	SLC5A3	solute carrier family 5 member 3 [Source:HGNC Symbol;Acc:HGNC:11038]
643224	TUBBP5	tubulin beta pseudogene 5 [Source:HGNC Symbol;Acc:HGNC:23674]
64968	MRPS6	mitochondrial ribosomal protein S6 [Source:HGNC Symbol;Acc:HGNC:14051]
100313824	MIR663B	microRNA 663b [Source:HGNC Symbol;Acc:HGNC:35270]
64582	GPR135	G protein-coupled receptor 135 [Source:HGNC Symbol;Acc:HGNC:19991]
196047	EMX2OS	EMX2 opposite strand/antisense RNA [Source:HGNC Symbol;Acc:HGNC:18511]
440925	LINC01124	long intergenic non-protein coding RNA 1124 [Source:HGNC Symbol;Acc:HGNC:49270]
100874032	PRRT3-AS1	PRRT3 antisense RNA 1 [Source:HGNC Symbol;Acc:HGNC:41151]
124402	UBALD1	UBA like domain containing 1 [Source:HGNC Symbol;Acc:HGNC:29576]
389151	PRR23B	proline rich 23B [Source:HGNC Symbol;Acc:HGNC:33764]
101180976	IFNL4	interferon lambda 4 (gene/pseudogene) [Source:HGNC Symbol;Acc:HGNC:44480]
727851	RGPD8	RANBP2 like and GRIP domain containing 8 [Source:HGNC Symbol;Acc:HGNC:9849]
28	ABO	ABO, alpha 1-3-N-acetylgalactosaminyltransferase and alpha 1-3-galactosyltransferase [Source:HGNC Symbol;Acc:HGNC:79]
146330	FBXL16	F-box and leucine rich repeat protein 16 [Source:HGNC Symbol;Acc:HGNC:14150]
80054	CEBPA-DT	CEBPA divergent transcript [Source:HGNC Symbol;Acc:HGNC:25710]
79804	HAND2-AS1	HAND2 antisense RNA 1 [Source:HGNC Symbol;Acc:HGNC:48872]
399806	LBX1-AS1	LBX1 antisense RNA 1 [Source:HGNC Symbol;Acc:HGNC:48678]
388381	SPMAP1	sperm microtubule associated protein 1 [Source:HGNC Symbol;Acc:HGNC:34492]
84793	FOXD2-AS1	FOXD2 adjacent opposite strand RNA 1 [Source:HGNC Symbol;Acc:HGNC:44256]
100309464	OTX2-AS1	OTX2 antisense RNA 1 (head to head) [Source:HGNC Symbol;Acc:HGNC:43906]
90768	TENM3-AS1	TENM3 antisense RNA 1 [Source:HGNC Symbol;Acc:HGNC:28076]
100132215	EHBP1-AS1	EHBP1 antisense RNA 1 [Source:HGNC Symbol;Acc:HGNC:55766]
100423031	MIR4321	microRNA 4321 [Source:HGNC Symbol;Acc:HGNC:38244]
100500893	MIR3663	microRNA 3663 [Source:HGNC Symbol;Acc:HGNC:38958]
100616160	MIR4655	microRNA 4655 [Source:HGNC Symbol;Acc:HGNC:41754]
255480	TBX5-AS1	TBX5 antisense RNA 1 [Source:HGNC Symbol;Acc:HGNC:27402]
283692	CPEB1-AS1	CPEB1 antisense RNA 1 [Source:HGNC Symbol;Acc:HGNC:27523]
283731	ENSG00000248540	novel transcript
285961	SEPTIN7P9	septin 7 pseudogene 9 [Source:HGNC Symbol;Acc:HGNC:30810]
347694	ECEL1P2	endothelin converting enzyme like 1 pseudogene 2 [Source:HGNC Symbol;Acc:HGNC:14019]
389333	PROB1	proline rich basic protein 1 [Source:HGNC Symbol;Acc:HGNC:41906]
440461	ARHGAP27P2	Rho GTPase activating protein 27 pseudogene 2 [Source:HGNC Symbol;Acc:HGNC:53771]
554226	ANKRD30BL	ankyrin repeat domain 30B like [Source:HGNC Symbol;Acc:HGNC:35167]

## Sheet: ATRT-875-VS-Normal-fetal-brain
Supplementary Table 4. Gene rankings based on the relative JSD (rJSD)
ATRT-875-VS-Normal-fetal-brain
ABSOLUTE dMML RANKING			JSD RANKING			RJSD RANKING
GENE	SCORE		GENE	SCORE		GENE	SCORE	JSD RANK	dMMLRANK	RATIO
HOXD3	0.76391		HOXA9	0.913155		SLIT2	0.494663	241	10718	43.473
HOXD10	0.740656		FOXL1	0.897839		FOXG1	0.667244	35	1507	42.0571
HOXA9	0.719286		HOXD3	0.886366		FOXI2	0.53	172	6437	36.4244
FOXL1	0.716727		HOXD10	0.841394		PCDH8	0.416602	522	11952	21.8966
NBEA	0.703944		PCDHGA11	0.827526		FOXB2	0.453368	356	8006	21.4888
HOXC4	0.681117		ESRRG	0.822479		IRX1	0.50493	216	4454	19.6204
ESRRG	0.667262		NBEA	0.822218		SOX11	0.376694	788	16238	19.6066
HOXA-AS3	0.663917		MLNR	0.800994		SOX17	0.542211	147	2686	17.2721
HOXB6	0.626061		MIR3185	0.7772		POU3F3	0.352851	1017	17775	16.4779
HOXA6	0.625958		FERD3L	0.776563		ATOH1	0.457792	343	5945	16.3324
PCDHGA11	0.594882		HOXC4	0.771566		BARHL2	0.384964	721	12116	15.8044
FOXD2-AS1	0.575144		HOXB6	0.770288		SP8	0.44835	368	6013	15.3397
FERD3L	0.571153		BARX1	0.763067		NETO1	0.418132	512	8349	15.3066
WT1	0.569488		HOXA-AS3	0.760132		SKOR2	0.465858	319	5156	15.163
PRAC2	0.564097		PRAC2	0.749917		FZD10-DT	0.471086	299	4777	14.9766
MIR3185	0.549084		SLFN12L	0.747669		TRHDE	0.431366	440	6762	14.3682
SLFN12L	0.54188		PLK5	0.7475		FZD10	0.519328	188	2670	13.2021
RNF207	0.538361		ESRP2	0.743437		GAD2	0.384978	720	10057	12.9681
ESRP2	0.535721		GSC	0.738171		RAX	0.466569	316	4314	12.6519
PRAC1	0.53035		LMX1A	0.735908		LINC00261	0.413643	537	7242	12.486
WNK4	0.52866		NKX2-3	0.730496		NKX2-6	0.382036	745	9853	12.2255
APBA2	0.522398		WT1	0.726555		CBLN1	0.330019	1317	17413	12.2217
TCF4	0.521146		TBC1D16	0.722204		FOXA2	0.378171	777	10230	12.166
PLK5	0.515554		SLC6A19	0.715477		TRHDE-AS1	0.376415	793	10258	11.9357
HOXA10-HOXA9	0.505441		HOXA6	0.712679		DSC3	0.476035	287	3706	11.9129
HOXA10	0.505441		NNAT	0.691741		NOL4	0.447664	372	4768	11.8172
HOXD12	0.500262		FOXD2-AS1	0.687771		RHEB	0.513739	200	2558	11.79
GSE1	0.499487		GSE1	0.679795		NKX6-2	0.469935	303	3845	11.6898
SLFN13	0.497394		SLFN13	0.678149		CELSR3	0.447715	371	4663	11.5687
PAX6	0.496969		PRDM13	0.676409		TLX2	0.471269	297	3725	11.5421
GLI2	0.496857		PRAC1	0.674392		C5orf38	0.456981	345	4193	11.1536
PCDHGC4	0.491378		HIST1H1A	0.673277		BASP1-AS1	0.400343	610	7294	10.9574
SLC6A19	0.487452		HOXD12	0.67255		NEFM	0.400927	607	7162	10.799
HIST2H2BA	0.486385		RNF207	0.670925		SFMBT2	0.33166	1286	15098	10.7403
PCDHGA5	0.486069		FOXG1	0.667244		BASP1	0.417586	516	5958	10.5465
LOC145845	0.479347		CBFA2T3	0.665677		IRX3	0.446823	374	4298	10.492
APBB1	0.478244		ELANE	0.66029		FAM46A	0.409368	565	6478	10.4655
LMX1A	0.477951		CDKN2A-DT	0.658387		NEFL	0.334996	1250	14124	10.2992
PCDHGB5	0.477713		LINC01558	0.657705		PHOX2B	0.42157	491	5392	9.98167
CLU	0.47684		WNK4	0.656903		FBXL16	0.650101	45	493	9.95556
HOXB1	0.474491		PRKCZ	0.655029		TBX20	0.393186	649	7054	9.86903
NNAT	0.473932		KNDC1	0.654051		BARX1	0.763067	13	138	9.61538
ADORA2A	0.472298		PCDHA8	0.65064		LRAT	0.407436	574	6085	9.60105
LINC01558	0.472206		TBX18	0.650573		FLI1	0.433339	434	4598	9.59447
MLNR	0.469505		FBXL16	0.650101		CCDC140	0.491685	247	2591	9.48988
HOXB3	0.4695		GATA3	0.639592		TOX	0.430164	448	4689	9.46652
PCDHA7	0.465851		ESRP1	0.638782		IRX2	0.520385	187	1947	9.41176
ZBTB18	0.465525		PCDHA10	0.63846		PCDH10	0.309927	1618	16552	9.22991
PCDHGA7	0.464881		GPER1	0.63526		NR5A2	0.395507	631	6438	9.20285
PCDHGA8	0.463151		SOWAHC	0.633771		DLX3	0.384651	724	7249	9.01243
PCDHGB4	0.463151		PCDHA7	0.632918		SLC18A3	0.321376	1436	14313	8.96727
HOXA5	0.461197		WNT5B	0.632914		STK32C	0.395961	627	6240	8.95215
PRKCZ	0.457745		HIST1H2BG	0.632674		ANKRD33B	0.446113	378	3717	8.83333
AGAP2-AS1	0.455406		PCDHGA7	0.630124		GRM7	0.430584	444	4319	8.72748
PCDHGB3	0.453866		PCDHGB5	0.629192		FOXE1	0.350933	1043	10076	8.66059
EZR	0.453588		PCDHGA5	0.628427		GBX2	0.507447	213	2050	8.62441
GSC	0.453346		HOXA2	0.626006		RASD1	0.446191	377	3547	8.40849
HOXB-AS3	0.451093		45910	0.625822		MIR663B	0.42464	471	4410	8.36306
CDKN2A-DT	0.44931		MDFI	0.625196		ONECUT2	0.300097	1815	16962	8.34545
PCDHA8	0.444101		GLI2	0.619537		ZCCHC14	0.454248	353	3266	8.25212
ELAVL4	0.4438		HIST1H2AE	0.617027		CHRM3	0.390444	674	6136	8.10386
HIST1H1A	0.44342		PCDHGA6	0.615893		CYP26A1	0.375459	798	7223	8.05138
HIST1H2BG	0.443398		PCDHGA8	0.615091		CPNE7	0.457999	341	3076	8.02053
KIRREL1	0.44073		PCDHGB4	0.615091		LINC00461	0.436983	413	3724	8.01695
WNT5B	0.439774		MIR9-1	0.614755		GREM1	0.3394	1179	10624	8.01103
LOC100132215	0.438123		CACNA1E	0.612959		PCDH17	0.546277	139	1251	8
TBC1D16	0.437853		SLC1A2	0.610991		NKX2-8	0.386562	706	6316	7.94618
MAG	0.437379		PCDHA12	0.61075		PGR-AS1	0.294145	1949	17371	7.91278
PCDHGB6	0.436428		LOC100132215	0.609853		SOX1	0.324628	1392	12373	7.88865
ZC3H12C	0.43616		ADORA2A	0.609381		SOWAHC	0.633771	50	443	7.86
ZNF608	0.435932		TMEM184A	0.607476		DLX5	0.381277	751	6644	7.84687
PRDM13	0.434346		PCDHGB3	0.604013		DBX1	0.334586	1255	11091	7.83745
HNF4A	0.433788		PCDHGA12	0.601706		GALR1	0.377783	780	6882	7.82308
ADGRG1	0.432842		LOC100288748	0.601581		ELAVL2	0.392677	657	5781	7.79909
MIR9-3HG	0.432125		PCDHA3	0.600269		SLC6A15	0.378736	773	6795	7.79043
KCNIP3	0.429712		PCDHGC4	0.5986		ADCYAP1	0.315198	1522	13269	7.71813
ABAT	0.428367		MOB2	0.597547		PAX3	0.431036	442	3849	7.70814
HIST1H2AE	0.4281		MIR9-3HG	0.597229		LMF1	0.52786	173	1496	7.6474
CBFA2T3	0.427887		LOC145845	0.592712		CCDC85C	0.373206	822	7026	7.54745
COL3A1	0.425046		MAG	0.592333		SHISA6	0.395618	629	5372	7.54054
AKAP13	0.424618		APBA2	0.591976		ANKRD30BL	0.346973	1094	9312	7.51188
COL6A3	0.424069		PCDHB6	0.589745		WNT11	0.435907	419	3510	7.37709
DNASE1L2	0.422012		TRIL	0.589404		LRRC4	0.495199	239	2000	7.3682
APBB2	0.421994		RAB11FIP3	0.588456		HAND2-AS1	0.435912	418	3493	7.35646
PCDHGA3	0.419029		SLC19A1	0.588403		MSC-AS1	0.344841	1112	9291	7.35522
NKX2-3	0.418576		SSTR5	0.587402		SOX14	0.307002	1681	13925	7.28376
PCDHA12	0.418324		TTLL10	0.584032		KCNN2	0.390532	673	5572	7.27935
THBS1	0.415261		SSTR5-AS1	0.582625		45910	0.625822	58	480	7.27586
PCDHGA12	0.412119		STK3	0.58225		SHISA2	0.373771	817	6747	7.25826
GATB	0.411011		EZR	0.582017		EOMES	0.554686	126	1033	7.19841
PCDHA10	0.410847		KL	0.580315		MYPOP	0.348725	1073	8775	7.17801
CACNA1E	0.41076		HSPA2	0.579374		FZD5	0.531886	167	1362	7.15569
SLC19A1	0.40919		TSPEAR	0.578342		TBX18	0.650573	44	354	7.04545
PCDHB6	0.408331		RGMA	0.577777		TRIM71	0.360101	947	7619	7.04541
FLJ12825	0.407944		KCTD1	0.577658		VWC2	0.32896	1334	10710	7.02849
PCDHA3	0.407086		ZIC4	0.577433		OLIG3	0.452822	358	2854	6.97207
FAM181A	0.405902		LBX1-AS1	0.577168		SHISA3	0.364813	896	7058	6.87723
MSRA	0.401817		HOXA10-HOXA9	0.576763		FAM155A	0.2968	1876	14757	6.8662
MN1	0.401171		HOXA10	0.576763		DMRT2	0.462146	330	2595	6.86364
LINC01097	0.401109		PAX6	0.576706		FOXF2	0.438741	406	3184	6.84236
KNDC1	0.39948		SPON2	0.576342		PRDM12	0.278547	2360	18384	6.78983
MOB2	0.399019		FAM181A	0.576224		SOX7	0.364853	895	6921	6.73296
LRRTM2	0.398791		HIST2H2BA	0.574098		PCDH7	0.270918	2581	19433	6.52925
LHX6	0.398702		PCDHGB6	0.573704		MIR1469	0.332143	1279	9569	6.48163
SYNJ2	0.398427		PCDHB15	0.571087		PITX2	0.390216	675	5048	6.47852
GATA3	0.397717		ALX3	0.571021		TPBG	0.401648	600	4477	6.46167
HIST1H3E	0.395302		GSX2	0.570075		FBN2	0.517429	192	1422	6.40625
PCDHB13	0.394472		AGAP2-AS1	0.569703		PCED1B	0.371944	832	6155	6.39784
CTNNA1	0.394038		BAIAP2	0.569619		NR2F2	0.335894	1236	8876	6.18123
PCDHB18P	0.393869		DLX1	0.569132		ALX1	0.531065	168	1203	6.16071
GPER1	0.393112		RAB26	0.568565		DMRT3	0.352339	1026	7340	6.154
CST5	0.393086		C1QTNF8	0.568202		ERBB4	0.305571	1709	12106	6.08367
HIST1H1D	0.392679		TBX5	0.564843		SV2C	0.289734	2048	14456	6.05859
FAM181A-AS1	0.391932		FOXL2	0.563549		ANKRD18A	0.403517	592	4130	5.97635
PCDHB15	0.391678		HSF4	0.563233		VAX1	0.331888	1284	8957	5.97586
HLA-J	0.391479		LHX6	0.56318		HTR1A	0.374519	811	5550	5.8434
ALX3	0.389107		HOXA7	0.563058		SIM2	0.383784	734	4980	5.78474
L1TD1	0.388126		PCDHA6	0.559793		ZNF462	0.341079	1158	7848	5.7772
RGS12	0.387997		ADGRG1	0.559269		SOX6	0.419192	506	3419	5.75692
PCDHGA6	0.387349		TPPP	0.558427		HHIP	0.323824	1402	9457	5.74536
TRIL	0.386481		CLU	0.55773		HHIP-AS1	0.324722	1391	9375	5.73976
PCDHB8	0.385426		SPOCK2	0.557027		MSC	0.34157	1153	7744	5.71639
MEIS1	0.384128		LINC01097	0.556965		ADAMTS5	0.34688	1095	7276	5.64475
MIR10B	0.383306		TCF4	0.556943		FZD7	0.294715	1930	12811	5.63782
PIK3R1	0.382917		TAL1	0.55516		SSTR1	0.388046	693	4575	5.60173
KL	0.382788		EOMES	0.554686		GALNT17	0.355136	995	6514	5.54673
TPCN1	0.382197		HOXB3	0.552722		XKR4	0.364121	904	5912	5.53982
RRBP1	0.379731		HOXA5	0.550739		MAFB	0.256958	3038	19844	5.53193
HOXA3	0.379493		BAIAP2-DT	0.549932		GATA3-AS1	0.45816	340	2205	5.48529
TFAP2E	0.376483		COL6A3	0.549928		ESRP1	0.638782	47	303	5.44681
PCDHB16	0.376403		ZNF608	0.549832		ANKRD63	0.358428	967	6202	5.41365
SLC12A8	0.373797		PIWIL4	0.54969		KCNQ5	0.314591	1539	9788	5.35997
OLFML3	0.373081		FUT4	0.549653		AMIGO2	0.333938	1263	8001	5.33492
HOXA10-AS	0.370404		NPAS2	0.549061		NTN1	0.254516	3125	19795	5.3344
PCDHB4	0.369466		HOXA11	0.54872		NPAS2	0.549061	134	843	5.29104
POU2F1	0.368875		FAM181A-AS1	0.548544		RIPK4	0.39515	632	3961	5.26741
PPFIBP2	0.368341		HOXB-AS3	0.548475		CCBE1	0.393065	652	4083	5.26227
BARX1	0.366953		DNASE1L2	0.547308		FEZF1	0.265354	2753	17135	5.22412
COLEC11	0.366943		PCDH17	0.546277		FOXQ1	0.327225	1353	8365	5.18256
ZSCAN10	0.36686		APBB2	0.544781		SLC1A4	0.478795	279	1715	5.14695
LINC01625	0.366807		PCDHGA3	0.544712		CBLN4	0.304406	1735	10662	5.14524
KIAA1614	0.366531		MED16	0.543784		DNAJB6	0.489218	255	1566	5.14118
ABR	0.366465		HIST1H3E	0.54364		CHSY3	0.296331	1886	11544	5.12089
KCNQ3	0.366023		PCDHB18P	0.543255		PRDM14	0.272499	2527	15464	5.11951
SORBS2	0.36514		FOXL2NB	0.542335		NKX3-2	0.362239	922	5632	5.10846
TPPP3	0.364737		PRR18	0.542301		TCERG1L	0.323778	1404	8556	5.09402
ANKRD6	0.363521		SOX17	0.542211		ACTR6	0.470391	301	1806	5
TMEM184A	0.363346		LBX1	0.541414		NKX2-1	0.267525	2687	16032	4.96651
CASC16	0.362848		CDKN2B-AS1	0.53877		CARHSP1	0.275299	2453	14620	4.96005
SNORD35A	0.36276		NXNL2	0.538141		EMX2OS	0.287026	2145	12777	4.95664
TDGF1	0.362532		HIST1H1D	0.538088		DLX6	0.483446	267	1585	4.93633
PCDHGA10	0.362144		PCDHB4	0.537263		HNF1B	0.445013	383	2268	4.92167
ELANE	0.361699		LOC100130872	0.536827		TBXT	0.260339	2920	17188	4.8863
SNORD58C	0.361293		PLEKHG5	0.536719		RHOB	0.336457	1228	7171	4.83958
PCDHA6	0.360751		HOXB1	0.536603		CGB8	0.454738	350	2042	4.83429
AQP1	0.360099		PCDHB13	0.535961		RNU6ATAC	0.478404	281	1639	4.83274
LOC100288748	0.359985		DLX6-AS1	0.535916		HAND2	0.482102	270	1569	4.81111
SLC6A9	0.358734		ALX4	0.535831		MEOX2	0.291871	1996	11485	4.75401
NAV2	0.35838		OTX1	0.535445		DPP10-AS1	0.31082	1605	9063	4.64673
DNAAF5	0.357997		CASC15	0.53493		KCTD8	0.275655	2436	13745	4.64245
ZIC4	0.357497		L1TD1	0.53426		AMER2	0.423417	480	2706	4.6375
PCDHB17P	0.357486		DMRTA2	0.532866		SLC38A1	0.477747	284	1598	4.62676
FAM170B	0.35588		PCDHB8	0.5325		MLNR	0.800994	8	45	4.625
SPON2	0.355508		VMO1	0.53242		NAAA	0.377365	785	4386	4.58726
LOC100130872	0.355508		PCDHB17P	0.532387		AP5B1	0.360524	943	5255	4.57264
PIGZ	0.354372		ADM5	0.532067		MYOD1	0.36286	914	5086	4.56455
PCDHA2	0.354273		FZD5	0.531886		NTRK3	0.353402	1012	5619	4.55237
CYP11B2	0.353527		ALX1	0.531065		SYT10	0.365387	888	4914	4.53378
C5orf66	0.353248		PLD6	0.530886		LRRTM1	0.262	2861	15804	4.52394
MAP1B	0.352023		HOXD13	0.530573		PRR18	0.542301	146	800	4.47945
PCDHGA9	0.351711		RUNX3	0.530495		NXNL2	0.538141	150	820	4.46667
DNM3OS	0.351684		FOXI2	0.53		NXPH1	0.413646	536	2929	4.46455
ARHGEF7	0.350868		LMF1	0.52786		JUN	0.239709	3691	20120	4.4511
WSCD2	0.35086		TBR1	0.527018		TBX5-AS1	0.460765	334	1810	4.41916
WNT10A	0.349102		ZBTB18	0.526434		AHNAK	0.362088	923	4994	4.41062
TSPOAP1-AS1	0.348542		PXYLP1	0.52523		VSNL1	0.320601	1447	7829	4.4105
CKMT2	0.347844		FAM201A	0.524926		ALDH1A2	0.385543	716	3861	4.39246
C1QTNF8	0.347768		WNT10A	0.524852		KCNA1	0.364552	902	4844	4.37029
SNORD34	0.346985		NKX6-1	0.524716		BRINP1	0.315645	1512	8114	4.3664
BTBD3	0.346794		TFAP2E	0.524233		FLRT2	0.248685	3333	17839	4.35224
IFNL4	0.34655		DOK7	0.523882		HMX2	0.318007	1478	7854	4.31394
PCDHGB7	0.346281		GATB	0.523698		DLX2	0.499945	226	1200	4.30973
AKAP6	0.345879		C5orf66	0.523166		HS3ST1	0.288329	2095	11107	4.30167
PYY	0.34469		SYNJ2	0.522354		SIX4	0.315459	1516	7948	4.24274
TTLL10	0.343038		HNF4A	0.521882		SFRP1	0.287079	2143	11207	4.22958
PCDHGB2	0.342407		THBS1	0.520688		WT1-AS	0.305835	1699	8864	4.21719
ANKRD53	0.341944		IRX2	0.520385		DOK6	0.380134	762	3972	4.2126
ISL2	0.341467		FZD10	0.519328		THBD	0.256918	3040	15779	4.19046
PCDHB19P	0.341309		MN1	0.518792		RAB11FIP3	0.588456	84	433	4.15476
NME6	0.341169		PIGZ	0.518752		CHAT	0.302459	1774	9140	4.1522
LRIG1	0.340833		DNAAF5	0.518193		EVA1C	0.339076	1183	6093	4.15046
SSTR5	0.3408		FBN2	0.517429		GSX1	0.25826	2981	15291	4.12949
RAPGEF1	0.340624		IFNL4	0.517069		GPR27	0.331994	1282	6571	4.12559
DOK7	0.340573		CPT1C	0.516557		GABRA2	0.27789	2382	12144	4.09824
RGMA	0.340369		GLTPD2	0.516058		FAM43A	0.294154	1948	9917	4.09086
PCDHGB1	0.337994		ISL2	0.515831		PNMA2	0.399003	614	3124	4.08795
RADIL	0.336689		APBB1	0.51548		CGB7	0.454738	351	1776	4.05983
SSTR5-AS1	0.336082		ZSCAN10	0.515234		BAHCC1	0.366411	881	4414	4.01022
HIST1H3J	0.335909		RADIL	0.513816		ST8SIA3	0.308585	1651	8263	4.00485
HOXA2	0.335889		RHEB	0.513739		FAM84A	0.399938	613	3067	4.00326
LINC00642	0.335427		HOXA11-AS	0.51369		KCNJ3	0.294865	1927	9634	3.99948
KCTD1	0.33518		TBX3	0.512115		ALX4	0.535831	158	785	3.96835
ADM5	0.335045		PRPH	0.512058		HMOX2	0.366016	885	4394	3.96497
CHD7	0.334604		HIST1H2BB	0.511889		ADRB1	0.255614	3089	15312	3.95694
ST5	0.334126		ABAT	0.511406		AGAP2	0.330353	1311	6472	3.93669
RGS3	0.333504		CPT1A	0.510543		SFTA3	0.290782	2029	9948	3.90291
HIST1H2BE	0.333496		HHEX	0.510152		TRH	0.318715	1469	7197	3.89925
HIST1H2BB	0.333166		TPPP3	0.51006		DPYSL2	0.392242	661	3233	3.89107
CNTFR-AS1	0.332381		COLEC11	0.509744		LTK	0.479824	276	1347	3.88043
ESAM	0.331516		ITPRIPL2	0.509669		NPNT	0.30437	1736	8452	3.86866
VMO1	0.331328		PRDM6	0.508142		HTR1B	0.430437	447	2171	3.85682
SLC1A2	0.331258		TDGF1	0.507486		AHR	0.301913	1786	8670	3.85442
PCDHGA2	0.331207		GBX2	0.507447		CHID1	0.311226	1594	7735	3.85257
DDR2	0.331059		PRIMA1	0.507201		SSBP2	0.380399	758	3659	3.82718
HOXD13	0.329994		PCDHA2	0.507011		TRPC6	0.36904	863	4156	3.81576
BAIAP2	0.329946		IRX1	0.50493		UAP1L1	0.352149	1028	4938	3.8035
HOXA11	0.329926		LTBP4	0.504862		HOXD11	0.436325	416	1980	3.75962
LOC100129027	0.32991		HOXB5	0.504199		KCNG3	0.349805	1055	5011	3.74976
PLD6	0.329853		FZD2	0.503799		CYP27B1	0.344525	1118	5303	3.74329
LEFTY2	0.329641		ANKRD11	0.503265		SALL1	0.271654	2556	12080	3.72613
GFAP	0.329587		C21orf58	0.503096		EPHA4	0.225515	4291	20238	3.71638
C1QTNF1	0.328778		CYP11B2	0.502457		SOX21	0.277269	2399	11286	3.70446
TNK2	0.328196		KIRREL1	0.502294		EYA4	0.368269	871	4096	3.70264
PTPRQ	0.328042		CDKN2A	0.502288		ICAM5	0.44511	382	1796	3.70157
MIR196B	0.327792		PCDHB16	0.502205		TMEM132D	0.308996	1640	7709	3.70061
PHYHD1	0.327634		DLX2	0.499945		NAA38	0.307821	1664	7812	3.69471
PLEKHG5	0.327171		ESYT3	0.499676		MIR210	0.29742	1867	8765	3.6947
MIR429	0.327139		PCNT	0.497903		PRR36	0.319523	1461	6851	3.68925
CCDC180	0.327046		DIP2C	0.497502		OTP	0.373535	818	3835	3.68826
HOXA7	0.326766		PCDHGA10	0.497078		POU4F3	0.236904	3812	17861	3.68547
PNMA8B	0.326344		HOXA10-AS	0.496721		PER3	0.386661	704	3292	3.67614
IER3	0.326258		RBFOX3	0.496352		CYP26C1	0.43516	424	1979	3.66745
RHOH	0.326187		IQSEC1	0.496219		MB21D2	0.374874	805	3748	3.6559
C17orf107	0.326055		SNORD35A	0.496164		RGL3	0.35209	1029	4785	3.65015
ZNF785	0.325419		HIST1H3J	0.49583		FZD9	0.363926	908	4222	3.64978
MCEMP1	0.324964		CCDC177	0.495509		TFAP2A-AS1	0.259407	2949	13711	3.64937
ANK3	0.323567		TPCN1	0.4955		GDF7	0.270134	2609	12074	3.62783
LRRC55	0.323003		HIST1H3C	0.495438		ABO	0.352534	1022	4717	3.61546
SHANK2-AS3	0.322836		LRRC4	0.495199		EEF1D	0.324603	1393	6421	3.60948
GABRB3	0.322335		CIDEA	0.494832		MIR210HG	0.302283	1776	8170	3.60023
UGT1A6	0.321456		SLIT2	0.494663		FRAT1	0.431398	438	2014	3.59817
HIST1H3C	0.321451		ZC3HAV1	0.494493		KCNV1	0.41023	560	2570	3.58929
ALOX12	0.320604		FLNC	0.494449		TRPM2	0.361829	928	4249	3.57866
ANKRD11	0.320513		CRABP1	0.493574		GHSR	0.337848	1203	5508	3.57855
PTK2B	0.320403		RASA3	0.493223		TIGD5	0.336935	1218	5556	3.56158
HSPA2	0.320323		NR2F1-AS1	0.492313		PROB1	0.416223	524	2380	3.54198
PCDHB14	0.320033		CCDC140	0.491685		SKI	0.2485	3346	15171	3.53407
AKAP8	0.319903		AQP1	0.491137		NRP1	0.250731	3259	14775	3.5336
LRBA	0.319767		ELAVL4	0.491012		MTA3	0.360116	946	4276	3.52008
PEPD	0.319474		PRMT1	0.490656		HS3ST3A1	0.258684	2970	13418	3.51785
MAP3K14	0.319323		GRIK4	0.490615		PRDM16	0.246172	3442	15528	3.51133
NOD2	0.319082		RRBP1	0.490484		ARHGDIA	0.360522	944	4234	3.48517
MIR9-1	0.318991		TLX1	0.490334		CYB5D1	0.308128	1658	7431	3.48191
LBX1-AS1	0.318594		PCDHA4	0.489753		DUSP8	0.318049	1476	6609	3.47764
HNRNPKP3	0.318523		DNAJB6	0.489218		B3GNT2	0.311144	1595	7132	3.47147
PCDHA11	0.318479		CLDN10	0.48857		CSMD2	0.235739	3861	17257	3.46957
DIP2C	0.31821		PEPD	0.488188		ADAMTS15	0.33051	1308	5843	3.46713
KRTAP10-12	0.318002		SNORD34	0.486995		CBS	0.374817	806	3578	3.43921
MDFI	0.317542		HLA-J	0.486392		VWCE	0.359701	954	4232	3.43606
TPPP	0.317364		TLX1NB	0.4863		RNPEPL1	0.306373	1695	7503	3.42655
LINC01304	0.31576		HIST1H3I	0.486221		RILP	0.360943	937	4146	3.42476
ZNF22	0.314885		DBX2	0.485406		ZNHIT2	0.323081	1415	6260	3.42403
CST4	0.314378		PCDHGB7	0.484499		CRYBG1	0.273589	2497	11036	3.4197
ANK2	0.314129		TRAPPC5	0.484261		SEPT7P9	0.292811	1974	8720	3.41743
LINC00605	0.31368		PLEC	0.483998		KRTAP5-AS1	0.236698	3823	16821	3.39995
FREM1	0.313619		RGS12	0.483585		MDFI	0.625196	59	259	3.38983
LEF1	0.313239		DLX6	0.483446		HOXD9	0.401493	601	2631	3.3777
TAGLN3	0.313156		ABR	0.483361		GAS1	0.284682	2208	9646	3.36866
FAM131A	0.313032		NRN1	0.482508		SH3RF3	0.262149	2857	12409	3.34337
PRMT1	0.312975		HAND2	0.482102		PKNOX2	0.394511	635	2754	3.33701
LTBP4	0.312704		SLC10A4	0.481738		NPY	0.293147	1965	8514	3.33282
LILRB2	0.31244		MIR429	0.481102		CEBPA-DT	0.254537	3124	13459	3.30826
C10orf25	0.312171		PCDHGB2	0.480889		LBX1	0.541414	148	636	3.2973
RBFOX3	0.312044		PNMA8B	0.480401		SPINT1	0.310299	1612	6914	3.28908
AMIGO3	0.311536		EFCAB10	0.480213		FAM201A	0.524926	177	759	3.28814
HOXA11-AS	0.311427		LTK	0.479824		ITPRIPL2	0.509669	210	900	3.28571
CRTAC1	0.311293		PCDHGB1	0.479346		KCNH3	0.309824	1622	6938	3.27744
EMCN	0.311141		TNK2	0.478924		TFAP2A	0.370914	839	3584	3.27175
SNORD33	0.311055		SLC1A4	0.478795		PTGER4	0.418235	511	2180	3.26614
HIST1H4I	0.310956		ADPRHL1	0.478754		FEZF1-AS1	0.23532	3881	16550	3.26436
CLMP	0.310516		RNU6ATAC	0.478404		CPNE5	0.28765	2125	9057	3.26212
C7orf43	0.310514		CLMP	0.477918		NECTIN3	0.349034	1071	4552	3.25023
CYP4V2	0.310356		F3	0.477816		UGT8	0.309176	1636	6937	3.24022
SP6	0.310068		SLC38A1	0.477747		PLEC	0.483998	265	1121	3.23019
HIST1H4D	0.309829		HIST1H4L	0.477288		UCN	0.31083	1604	6776	3.22444
FBXO41	0.308746		MIR4655	0.476514		ALDH1A3	0.358215	968	4088	3.22314
DLX1	0.308708		DSC3	0.476035		SHISA9	0.260037	2928	12357	3.22029
NKX6-1	0.3087		PCDHGA2	0.475696		ZFPM2	0.370543	846	3570	3.21986
ZNF587B	0.308601		PTGDS	0.475101		FOXL2	0.563549	114	481	3.2193
ZNF587	0.308601		PHYHD1	0.474539		PPP1R16B	0.316762	1493	6296	3.21701
PCDHGB8P	0.308318		PYY	0.474339		CDYL2	0.295005	1922	8086	3.20708
LILRA2	0.308311		ISYNA1	0.474095		EDIL3	0.3075	1672	7022	3.19976
TPH2	0.307914		PCDHGB8P	0.473445		FOXL2NB	0.542335	145	606	3.17931
RASA3	0.307831		SETD6	0.471813		NMRAL1	0.33148	1290	5390	3.17829
PCDHB5	0.307341		EFNA1	0.471634		RND3	0.3566	984	4104	3.17073
KCNH2	0.307285		FLJ12825	0.471534		ICA1	0.301084	1799	7502	3.17009
TSPEAR	0.307265		TLX2	0.471269		SOX2	0.235786	3858	16054	3.16122
PCDHA4	0.307179		SPTBN1	0.471233		CEBPA	0.246908	3410	14133	3.14457
ENPEP	0.30693		FZD10-DT	0.471086		ELANE	0.66029	37	153	3.13514
MIR1286	0.305615		TMEM30B	0.470683		WNT2	0.309867	1619	6665	3.11674
ZMIZ1	0.305369		ACTR6	0.470391		ADAMTS17	0.311279	1592	6540	3.10804
TBC1D24	0.305112		MIR1225	0.470308		DUS1L	0.434251	429	1762	3.10723
ESRP1	0.30502		NKX6-2	0.469935		EPB41L4A-DT	0.309867	1620	6646	3.10247
PRPH	0.304957		LOC100129027	0.4694		SNAP25	0.263453	2815	11547	3.10195
RARRES1	0.304599		KCNIP3	0.469319		HLX	0.329429	1328	5440	3.09639
OTX1	0.304391		SLC6A18	0.469116		NKX2-3	0.730496	21	86	3.09524
LILRB1	0.303827		LINC00605	0.468703		ZNF302	0.315543	1514	6169	3.07464
TMEM167B	0.303037		RTP5	0.468193		VPS9D1-AS1	0.42763	459	1868	3.06972
FOXD2	0.303011		ARHGEF7	0.467843		POU3F2	0.210556	4996	20327	3.06865
TLX1	0.302987		RAPGEF1	0.467702		FAM78B	0.277151	2402	9745	3.05704
GSX2	0.302884		SP6	0.467666		GRIK1	0.34235	1140	4613	3.04649
MIR4658	0.302865		AMIGO3	0.46764		SIX2	0.423973	476	1926	3.04622
ANGPT2	0.302843		NFE2L1	0.467456		LINC00960	0.411759	548	2213	3.03832
NR2F1-AS1	0.302667		PIK3R1	0.467249		KCNH7	0.329181	1331	5373	3.03681
MED16	0.302526		AKAP8	0.466572		FADS2	0.369372	858	3460	3.03263
LOC283177	0.302366		RAX	0.466569		CADM3	0.274403	2479	9984	3.02743
BAIAP2-DT	0.301488		FJX1	0.466226		RAB11FIP4	0.295618	1903	7663	3.0268
POR	0.301216		ALOX12	0.465946		MIR4655	0.476514	286	1149	3.01748
BCAR1	0.301067		SKOR2	0.465858		GJB6	0.392593	660	2651	3.01667
LIMCH1	0.300828		PCDHGA9	0.465512		EPB41L4A	0.309693	1625	6518	3.01108
LINC01305	0.300256		LRIG1	0.465361		TRIM58	0.441922	394	1577	3.00254
ATXN7L1	0.299814		SLFN12	0.465341		TRIP10	0.293352	1961	7846	3.00102
PCDHB7	0.299775		ESAM	0.465048		DPP10	0.319994	1458	5818	2.9904
SPOCK2	0.299714		PTTG1IP	0.464119		C8orf34	0.307585	1668	6647	2.98501
ABCG1	0.299147		POR	0.464039		GATA2	0.24961	3301	13126	2.97637
DMTN	0.298984		SKOR1	0.463405		FAM89A	0.36082	939	3723	2.96486
TAL1	0.298851		ANKRD53	0.463372		NFIL3	0.279504	2332	9243	2.96355
DLEU7	0.298829		SLC6A9	0.463027		ZNF276	0.291631	1999	7887	2.94547
RUNX1T1	0.298161		CDX2	0.46279		FOXO1	0.228462	4174	16458	2.94298
LOC100287036	0.297952		DMRT2	0.462146		SRRM4	0.245875	3447	13578	2.93908
BRF2	0.297846		PCDHB19P	0.461837		CIDEA	0.494832	240	945	2.9375
STK3	0.297767		KIAA1614	0.461693		LHX3	0.26198	2864	11233	2.92214
MIR4636	0.297758		PCDHA1	0.461305		MIR9-1	0.614755	65	253	2.89231
SNORD36C	0.297725		TBX5-AS1	0.460765		MOB3A	0.273895	2490	9662	2.88032
HNRNPL	0.297319		CLDN3	0.460435		ELAVL3	0.256397	3062	11861	2.87361
PLA2G2D	0.297193		PCDHB5	0.460348		SH3RF3-AS1	0.225701	4282	16580	2.87202
SETD6	0.297135		HIST1H4F	0.460159		CABLES1	0.369578	856	3313	2.87033
FUT4	0.296642		SLC12A8	0.459953		DOK1	0.406673	577	2233	2.87002
C12orf57	0.296531		KRTAP10-12	0.45903		GJB2	0.402975	593	2293	2.86678
PTGDS	0.29652		GATA3-AS1	0.45816		LHX8	0.413607	538	2066	2.84015
PIWIL4	0.296459		CPNE7	0.457999		GRHL2	0.316998	1487	5708	2.8386
IGFL1	0.296404		BCAR1	0.457995		TMEM132E	0.203001	5468	20959	2.83303
MGARP	0.2964		ATOH1	0.457792		MIR1225	0.470308	302	1156	2.82781
MYF6	0.295812		SLC26A10	0.457582		RSPO2	0.408201	570	2176	2.81754
MIR100HG	0.295345		C5orf38	0.456981		PIEZO2	0.334173	1260	4808	2.81587
PRDM6	0.295137		MGARP	0.456413		CADM2	0.305209	1720	6555	2.81105
CD27-AS1	0.295133		LOC100287036	0.456399		AKAIN1	0.294885	1926	7295	2.78764
CEP41	0.295017		SNORD33	0.455676		TRIM65	0.359603	955	3616	2.78639
CDH12	0.294563		LOC100288123	0.45563		SEL1L2	0.265411	2751	10371	2.7699
LRRC34	0.294458		CGB8	0.454738		EN1	0.207323	5187	19546	2.76827
SLC1A7	0.294409		CGB7	0.454738		FAM110C	0.287896	2118	7959	2.75779
FAM135B	0.294236		IER3	0.454299		LHX1	0.224065	4361	16385	2.75717
F3	0.293245		ZCCHC14	0.454248		VSX1	0.253474	3157	11834	2.7485
TBX18	0.293189		HIST1H2BE	0.454141		HES3	0.324493	1395	5228	2.74767
IL16	0.293091		REXO1	0.453699		SMTNL2	0.383867	733	2745	2.74488
PGLYRP4	0.292943		FOXB2	0.453368		SNORD105B	0.406082	579	2167	2.74266
KLHL2	0.292821		SLC6A4	0.452837		PLEKHD1	0.30652	1693	6331	2.73952
SLFN12	0.292643		OLIG3	0.452822		DDN	0.232389	4008	14975	2.73628
FKBP11	0.292616		NODAL	0.452417		C8orf34-AS1	0.323325	1412	5270	2.73229
GREB1	0.29258		SHOX2	0.452095		STK3	0.58225	89	332	2.73034
TRAPPC5	0.292548		C1QL4	0.451897		SOBP	0.271545	2560	9527	2.72148
RAB26	0.292533		LINC00941	0.451239		ATP8B1	0.385197	718	2666	2.71309
MCC	0.292487		LINC01305	0.450753		SVIL	0.330357	1310	4861	2.71069
MIR4429	0.292066		MEIS1	0.45061		COL24A1	0.322749	1419	5257	2.70472
LOC100288123	0.291849		PCDHB7	0.450399		FUT9	0.279288	2339	8657	2.70115
LTB4R2	0.29168		LINC00642	0.449864		TBR1	0.527018	174	644	2.70115
PCDHB3	0.291528		MRPS31P5	0.44877		WDR86-AS1	0.313876	1552	5732	2.6933
MIR4693	0.291502		SP8	0.44835		45911	0.355007	999	3687	2.69069
REXO1	0.290821		ZNF785	0.448212		HSF4	0.563233	115	424	2.68696
TLX1NB	0.290629		MCTP2	0.447939		ADGRL3	0.251704	3219	11863	2.68531
TACC2	0.290454		CELSR3	0.447715		AHRR	0.361621	930	3424	2.68172
RTP5	0.290205		NOL4	0.447664		CPEB2	0.198525	5730	21090	2.68063
PCDHGA1	0.290028		CSMD1	0.447374		ASCL1	0.259181	2957	10866	2.67467
GPM6A	0.289951		IRX3	0.446823		ACBD4	0.312139	1577	5793	2.67343
GIPC2	0.289045		CYP4V2	0.446694		IZUMO4	0.281433	2285	8386	2.67002
FAM183A	0.288347		SNORD58C	0.446417		FAM69C	0.275453	2446	8936	2.65331
LGALS3BP	0.288271		RASD1	0.446191		RBM24	0.422042	488	1778	2.64344
HSD17B8	0.288051		ANKRD33B	0.446113		CDX2	0.46279	329	1198	2.64134
MCTP2	0.287787		PPFIBP2	0.445635		TOX3	0.217476	4645	16875	2.63294
ARL4A	0.287599		BTBD17	0.445527		RTN2	0.304809	1728	6275	2.63137
CCDC129	0.287581		C17orf107	0.445438		ACSF2	0.365009	894	3241	2.62528
CXCL1	0.287467		ICAM5	0.44511		MIR193A	0.335884	1237	4476	2.61843
INPP5F	0.287258		HNF1B	0.445013		CCDC144B	0.225304	4297	15547	2.61811
ADPRHL1	0.287185		MCOLN3	0.444924		RHBDL1	0.358684	964	3474	2.60373
LTB4R	0.286769		TAGLN3	0.444333		EPHA7	0.222506	4425	15918	2.59729
SNORD38B	0.286645		PLEKHA2	0.4443		BDNF	0.258715	2969	10676	2.59582
TBX5	0.286603		LRRTM2	0.444009		MIR9-2	0.386655	705	2534	2.59433
CIDEB	0.286111		RARRES1	0.443905		VHL	0.315551	1513	5431	2.58956
RNF216	0.285983		TRIM17	0.442996		CYP1B1	0.258095	2988	10716	2.58635
HIST1H3I	0.285955		TMEM167B	0.44268		IGFBP7	0.309342	1633	5849	2.58175
PCDHGA4	0.285708		MCC	0.442611		RMND5A	0.258255	2982	10674	2.57948
ARHGEF39	0.285544		FOXH1	0.442551		ZIC5	0.281142	2293	8207	2.57915
SNORD36A	0.285334		COQ8A	0.441942		CPT1C	0.516557	194	694	2.57732
SLC7A11-AS1	0.285309		TRIM58	0.441922		NGFR	0.21478	4770	17045	2.57338
GRIK4	0.285195		PCDHAC1	0.441809		RGCC	0.330923	1302	4642	2.56528
PDE1A	0.285092		RALGDS	0.44176		FBXL14	0.239904	3676	13099	2.56338
LOC100131289	0.28479		ZNF22	0.441281		KCNK4	0.364702	899	3198	2.55729
MKRN3	0.284121		ENKD1	0.441028		SIM1	0.304021	1745	6199	2.55244
TMEM30B	0.284105		C12orf57	0.440944		VLDLR-AS1	0.274927	2465	8747	2.54848
LMO7	0.283975		C16orf86	0.440779		45727	0.31433	1545	5479	2.54628
KLHL3	0.28341		TCF7L2	0.440715		PARP12	0.27206	2538	8984	2.5398
OXTR	0.283372		NTN5	0.440302		PLCD3	0.308437	1653	5844	2.53539
THBS2	0.282727		ZC3H12C	0.440014		SOWAHB	0.255418	3100	10944	2.53032
YPEL3	0.282463		MIR196B	0.439195		TBX2	0.25948	2946	10386	2.52546
RAET1L	0.28243		KIAA0556	0.438795		PROK2	0.293514	1958	6894	2.52094
MXRA8	0.282066		FOXF2	0.438741		TBC1D30	0.250743	3258	11441	2.51166
LOC284798	0.281653		CTNNA1	0.438476		MIR4673	0.384374	729	2559	2.51029
RUNX3	0.281517		PSAPL1	0.438393		EBF3	0.228794	4160	14598	2.50913
IQSEC1	0.28147		FGF5	0.438389		HOXA2	0.626006	57	200	2.50877
LINC01354	0.28132		C7orf43	0.438035		GDF6	0.403661	591	2070	2.50254
CCR3	0.281221		AGAP3	0.437765		NSMF	0.379581	765	2679	2.50196
C14orf180	0.281178		C10orf25	0.437316		EP400P1	0.289066	2075	7266	2.50169
FZD2	0.280799		LINC00461	0.436983		TRIM72	0.299839	1820	6368	2.4989
DLX6-AS1	0.280563		UCP1	0.436747		VLDLR	0.259636	2939	10253	2.4886
BTBD17	0.280474		NHLH2	0.436624		CLUH	0.259159	2959	10322	2.48834
DCN	0.280403		HOXD11	0.436325		FLT1	0.305757	1702	5926	2.48179
MAP3K14-AS1	0.280101		C1QTNF1	0.435921		PPP1R3G	0.384501	727	2531	2.48143
PCDHAC2	0.280073		HAND2-AS1	0.435912		CCDC184	0.282338	2262	7865	2.47701
CRYAB	0.279997		WNT11	0.435907		MANEAL	0.329966	1319	4571	2.4655
TCF7L2	0.279941		CDHR5	0.435845		GRTP1	0.273742	2494	8636	2.46271
LINC02347	0.27969		TBL3	0.435759		PAX1	0.226254	4265	14742	2.45651
GABRA1	0.27962		WNT2B	0.435337		GATA6	0.262136	2858	9878	2.45626
FAM107A	0.279297		ADRA2A	0.435221		KCNA3	0.377867	779	2690	2.45315
HSF4	0.279202		CYP26C1	0.43516		VPS9D1	0.236795	3817	13170	2.45035
LMO7DN	0.279116		NES	0.434833		SATB2	0.320651	1446	4982	2.44537
SPATA32	0.278765		MSRA	0.434544		RRAGD	0.367507	878	3023	2.44305
PRSS50	0.278465		AKAP13	0.434526		HS3ST5	0.27896	2349	8083	2.44104
PPP2R2A	0.278363		LINC01304	0.434307		RNF103-CHMP3	0.243777	3519	12091	2.43592
CASC15	0.278261		DUS1L	0.434251		COCH	0.417252	519	1782	2.43353
PIF1	0.278081		SH3TC1	0.434229		LARGE2	0.27144	2564	8799	2.43175
CCRL2	0.278071		ZNF587B	0.434105		CHAD	0.362592	920	3156	2.43043
UCP1	0.277896		ZNF587	0.434105		EIF4E3	0.32941	1329	4558	2.42965
RAB11FIP3	0.277784		ACSF3	0.43368		SYNGR3	0.317907	1479	5071	2.42867
TBC1D21	0.277751		FLI1	0.433339		TBX5	0.564843	113	387	2.42478
GLTPD2	0.277417		MIR4658	0.433259		UBE2J2	0.281243	2290	7820	2.41485
BLK	0.277282		OLFML3	0.431714		LINC00941	0.451239	362	1236	2.41436
TEKT2	0.276871		YPEL3	0.431489		LINC00886	0.272506	2526	8622	2.4133
MIR4681	0.276848		FRAT1	0.431398		HSF5	0.292172	1985	6765	2.40806
SNORD52	0.276423		COL1A2	0.431382		CTBP1-DT	0.313334	1557	5294	2.40013
SARDH	0.27641		TRHDE	0.431366		ZFAND2A	0.393573	644	2187	2.39596
SYNPO	0.275966		MAP1B	0.431158		TWSG1	0.264956	2761	9370	2.3937
CMTM2	0.275926		PAX3	0.431036		PDX1	0.257545	3015	10214	2.38773
SOWAHC	0.275824		SYT8	0.430749		EPB41L3	0.263908	2795	9428	2.37317
PGLYRP3	0.275706		GRM7	0.430584		NPTX2	0.261557	2876	9689	2.36892
MIR196A1	0.275434		LOC284798	0.43055		CRABP1	0.493574	244	821	2.36475
SKOR1	0.275344		BRF2	0.430475		VPS28	0.407612	572	1924	2.36364
TP63	0.275177		HTR1B	0.430437		PENK	0.233869	3939	13231	2.35897
SUN3	0.275026		TOX	0.430164		GPR150	0.294826	1928	6457	2.34907
KRTAP10-10	0.274335		FAM131A	0.430153		FSTL3	0.322472	1424	4767	2.34761
B3GNT5	0.274314		RASL11B	0.429885		BTBD6	0.258782	2968	9931	2.34602
CHD9	0.274291		TBC1D24	0.429651		PAX2	0.248349	3352	11176	2.33413
LOC283335	0.274198		ANK1	0.429316		IGFBP7-AS1	0.311665	1584	5272	2.32828
45901	0.273732		CNTFR-AS1	0.428934		MCOLN3	0.444924	384	1278	2.32812
HOXB5	0.273667		NME6	0.428736		DPF1	0.2921	1988	6606	2.32294
SYT8	0.27316		LINC00319	0.428347		SYT9	0.339295	1181	3924	2.32261
MAB21L2	0.273068		SH3D21	0.428218		CDKN2B-AS1	0.53877	149	494	2.31544
IGF1	0.27263		FKBP11	0.427763		DSC2	0.28755	2129	7050	2.31141
RALGDS	0.272598		COL3A1	0.427652		NDNF	0.224402	4347	14390	2.31033
PSAPL1	0.272388		VPS9D1-AS1	0.42763		PRR23B	0.309651	1627	5375	2.30363
MIR3064	0.272375		NR4A2	0.427513		LRFN5	0.193552	6062	19946	2.29033
DMRTA2	0.272239		ZNF77	0.427451		C3orf80	0.282929	2251	7406	2.29009
SLC25A25	0.272072		PCDHB14	0.426874		AP3B1	0.293276	1962	6442	2.28338
FGF1	0.271796		BOC	0.426371		GALNT3	0.297427	1865	6121	2.28204
PCDHA1	0.271726		ARC	0.425897		RBM44	0.245078	3476	11405	2.28107
SNORA67	0.27171		NAV2	0.425808		CDKN2A	0.502288	224	733	2.27232
LINC01164	0.271708		SARDH	0.425188		OXR1	0.349536	1062	3475	2.27213
CACNA1C-AS1	0.271648		CRTAC1	0.425059		HR	0.264188	2788	9121	2.27152
HTRA4	0.271457		FAAH	0.425018		HDAC11	0.29818	1852	6055	2.26944
IFFO1	0.271428		NKX3-1	0.424957		ST8SIA1	0.315958	1507	4924	2.26742
THBS4	0.271228		PTK6	0.424941		MGA	0.239541	3701	12089	2.26641
COQ8A	0.271146		MIR663B	0.42464		EPB41L4B	0.263469	2811	9171	2.26254
ATP6V0D1	0.271108		CST5	0.424454		RAB26	0.568565	111	362	2.26126
CNTNAP1	0.271008		CLEC14A	0.424391		BLVRB	0.223424	4396	14328	2.25933
RIPOR3	0.270977		LRRC14B	0.424249		PTF1A	0.268167	2665	8683	2.25816
PLEKHA6	0.270971		MIR10B	0.424064		ST6GAL1	0.386138	710	2312	2.25634
NFAM1	0.270537		SIX2	0.423973		KRT8	0.302906	1760	5727	2.25398
OSBPL5	0.270426		PCDHGA4	0.423908		NIPA2	0.23784	3768	12252	2.25159
LOC100128239	0.270386		LRRC55	0.423894		HSPB6	0.326476	1369	4443	2.24543
SNORD36B	0.270373		TEKT2	0.423589		ZNF280D	0.307541	1669	5410	2.24146
45910	0.270302		AMER2	0.423417		LOC145783	0.307541	1670	5411	2.24012
FOXL2	0.270201		LEFTY2	0.42294		TRAPPC12	0.202676	5488	17781	2.23998
KRTAP10-4	0.270142		EXOC3L2	0.422915		ESR1	0.372615	825	2671	2.23758
KATNAL2	0.270086		CHD7	0.422899		ADRA2B	0.26096	2904	9366	2.22521
HIST1H4F	0.269885		TSPOAP1-AS1	0.422867		NPBWR1	0.199154	5691	18305	2.21648
OC90	0.269862		FAM162B	0.422657		CCDC144NL	0.227839	4205	13525	2.21641
JARID2	0.269859		RTN4R	0.422415		PCSK2	0.231744	4033	12968	2.21547
CR2	0.269536		SNAPC2	0.422335		PRKAG2-AS1	0.215246	4742	15245	2.21489
CXADR	0.269529		RBM24	0.422042		GABRA4	0.308275	1656	5323	2.21437
IL11RA	0.2695		KIF12	0.421863		ROR2	0.250161	3277	10518	2.20964
LTBP1	0.269446		KCNQ2	0.421827		ZC3HAV1	0.494493	242	776	2.20661
HIST1H4L	0.269444		PHOX2B	0.42157		MIR10A	0.376631	789	2528	2.20406
ADD1	0.269342		TNFRSF10A	0.421537		NES	0.434833	425	1361	2.20235
FBXL16	0.269106		MYT1L	0.421437		METRNL	0.244131	3506	11211	2.19766
CDKN2B-AS1	0.269048		HOXA3	0.421126		TSPEAR	0.578342	93	297	2.19355
DSCR4	0.268914		FAM170B	0.421042		NODAL	0.452417	359	1146	2.1922
ALDH1L1-AS1	0.26881		TACC2	0.42086		CLDN3	0.460435	335	1069	2.19104
MIR26B	0.268757		C2CD4C	0.420769		SERTAD4-AS1	0.228663	4166	13292	2.19059
TMEM106A	0.268704		NOD2	0.420748		CACUL1	0.37849	775	2469	2.18581
KIAA0556	0.268689		C14orf180	0.420363		RPRML	0.345573	1107	3526	2.18519
FJX1	0.268661		HOXD1	0.420166		GRIA4	0.318954	1466	4668	2.18417
FAM178B	0.268648		LMO7	0.420116		ABCA3	0.337009	1217	3875	2.18406
LOC100507346	0.268561		LOC389641	0.420095		KISS1R	0.214793	4768	15175	2.18268
OR10H5	0.268555		ARL4A	0.419873		PIH1D1	0.342969	1134	3607	2.18078
HHEX	0.268478		OSR2	0.419628		LMTK3	0.227106	4230	13440	2.1773
PXYLP1	0.268416		RAET1L	0.419579		TAC1	0.262832	2829	8981	2.17462
FCRL1	0.268365		SOX6	0.419192		TCF12	0.304735	1730	5478	2.16647
SLC26A10	0.268073		LGALS3BP	0.418514		SLC1A2	0.610991	67	212	2.16418
SHOX2	0.267821		CACNG6	0.418463		PCDHAC1	0.441809	395	1249	2.16203
CACNG6	0.267679		RNF39	0.418434		TMEFF2	0.214101	4800	15168	2.16
PCDHGC5	0.267677		SNORD36C	0.418317		ADCY8	0.275866	2431	7672	2.1559
BIN3-IT1	0.267651		PTGER4	0.418235		FOXB1	0.189962	6293	19853	2.15478
NLRX1	0.267532		NETO1	0.418132		SOX9	0.217073	4667	14692	2.14806
CLIC5	0.267429		FAM83E	0.417889		MYCNOS	0.234659	3910	12307	2.14757
ZBED2	0.267378		ANKRD20A5P	0.417869		FBP1	0.305316	1717	5391	2.13978
NOS1	0.267259		MIR1-1	0.417847		LHX2	0.405529	581	1824	2.13941
LOC284865	0.267215		BASP1	0.417586		CACNA2D3	0.267274	2695	8458	2.1384
SLC10A4	0.267199		CNTNAP1	0.417456		KLF1	0.301887	1787	5604	2.13598
TRPM8	0.267181		ZC2HC1C	0.417411		BIN1	0.263716	2802	8774	2.13133
LSP1	0.267092		COCH	0.417252		GGCX	0.219015	4569	14295	2.12869
PLCB2	0.266872		ANKRD6	0.41714		PRIMA1	0.507201	214	669	2.12617
ROBO1	0.26674		MCEMP1	0.41703		HOXB4	0.267181	2697	8414	2.11976
PAXIP1-AS2	0.26673		PCDH8	0.416602		RBM15B	0.356793	982	3063	2.11914
SIGLEC16	0.266701		RGS3	0.416322		INO80E	0.289973	2043	6371	2.11845
COL20A1	0.266543		PROB1	0.416223		GABRA5	0.272596	2524	7862	2.1149
LOC151484	0.266515		SNORD36A	0.415414		DBX2	0.485406	262	815	2.11069
FAM129B	0.266482		ST5	0.41539		KIAA1211L	0.274878	2466	7656	2.10462
EFCAB10	0.266297		RBP4	0.415363		SLC35C1	0.242506	3578	11089	2.09922
C15orf62	0.266218		BRICD5	0.414973		ABCA17P	0.342344	1141	3534	2.09728
SERPINA10	0.26605		FAM182B	0.414934		CCDC8	0.222677	4419	13663	2.09188
BEST2	0.266049		DUSP5	0.41459		NCAM2	0.286885	2150	6629	2.08326
FAM162B	0.265868		EFNA2	0.414452		LAMP5	0.209784	5035	15426	2.06375
CHRNE	0.26582		CDK10	0.4144		HIRIP3	0.298192	1851	5670	2.06321
ANK1	0.265805		CKMT2	0.414329		NTN4	0.211482	4954	15146	2.05733
PRKAG2	0.265534		SPAG6	0.414327		PCDHA5	0.393155	650	1987	2.05692
SNORD10	0.265111		SNORD38B	0.413979		RNF175	0.270606	2594	7926	2.05551
CPE	0.265021		NXPH1	0.413646		BRF1	0.280282	2316	7061	2.04879
LINC00856	0.264963		LINC00261	0.413643		PDZD8	0.229564	4131	12592	2.04817
CD72	0.264962		LHX8	0.413607		ITGB8	0.398568	615	1874	2.04715
SPERT	0.264955		FAM107A	0.413494		TAP1	0.349165	1068	3252	2.04494
DNAH10	0.264921		PCDHA9	0.413434		CDH7	0.306817	1685	5127	2.04273
ABCA13	0.26476		MST1P2	0.413382		ZNF781	0.246207	3441	10463	2.04069
DOCK8	0.264659		RAMP1	0.413363		NKAIN3	0.316936	1488	4521	2.03831
ATP6V1E2	0.264516		SLC1A7	0.412657		RNF126P1	0.306657	1689	5128	2.03612
DSCR8	0.264488		PCDHB2	0.412515		ALKAL2	0.288709	2085	6313	2.02782
ARHGEF37	0.264463		OXTR	0.412203		GFI1	0.341954	1147	3472	2.02703
CMIP	0.264462		MXRA8	0.412168		MIIP	0.185784	6564	19839	2.02239
SNORA10	0.264359		ARHGEF37	0.411894		ARHGAP27P2	0.183714	6720	20309	2.02217
MIR5700	0.264257		LINC00960	0.411759		GNG8	0.26111	2893	8731	2.01797
BOC	0.264003		DGKD	0.411754		NR3C1	0.245497	3464	10436	2.0127
SLAMF9	0.263615		SLIT1	0.411594		DLK1	0.307759	1665	5014	2.01141
SNORD48	0.263516		CHRNB4	0.41154		WDR86	0.280699	2309	6951	2.01039
DGKD	0.263473		LILRB2	0.411496		RSPO3	0.19621	5875	17657	2.00545
SPOCD1	0.262972		HNRNPL	0.411453		SRR	0.291792	1997	5996	2.0025
ACVR1	0.262871		SCUBE3	0.411304		CRHBP	0.269579	2626	7879	2.00038
DIRAS3	0.262869		MIR4740	0.4111		HOXA9	0.913155	1	3	2
GPR68	0.262763		LILRB1	0.410834		GSC	0.738171	19	57	2
KRT42P	0.262739		LOC283177	0.410779		SOX13	0.202834	5478	16425	1.99836
CLDN10	0.262514		ZNF833P	0.410673		GPX4	0.204228	5382	16137	1.99833
TAPBPL	0.262211		PCDHA13	0.410396		EPCAM	0.368262	872	2611	1.99427
MIR1-1	0.262198		KCNV1	0.41023		TCF15	0.279717	2328	6968	1.99313
DLC1	0.262117		AATBC	0.409997		LBX2	0.392598	659	1972	1.99241
ATP6V0CP3	0.261903		THBS2	0.409854		HIST1H2BA	0.302796	1764	5277	1.9915
KRTAP5-2	0.261873		KBTBD13	0.409672		LOXL3	0.365235	890	2662	1.99101
SLC6A18	0.261805		45909	0.409555		DHRS3	0.308981	1642	4908	1.98904
CDH15	0.261659		FAM46A	0.409368		TMEM45B	0.288203	2104	6279	1.98432
C14orf177	0.261538		MIR26B	0.409035		ADRA1A	0.193877	6032	17966	1.97845
SPTBN1	0.261454		PCDHA11	0.408894		FGF22	0.235018	3892	11530	1.96249
CPT1A	0.261323		TRADD	0.408821		LRCH1	0.282698	2257	6684	1.96145
ISYNA1	0.261225		KLHL2	0.408238		ZNF516	0.196475	5853	17299	1.95558
KIAA1324L	0.260991		RSPO2	0.408201		CAVIN3	0.263706	2803	8277	1.95291
LOC375196	0.260932		PITX1	0.407618		ZNF518B	0.317051	1486	4387	1.95222
C21orf58	0.260789		VPS28	0.407612		NKX1-2	0.35704	981	2896	1.95209
SKAP2	0.260628		RASL12	0.40761		PHLDA2	0.352604	1021	3014	1.95201
ZP4	0.260552		LRAT	0.407436		INHA	0.216771	4681	13817	1.95172
BCO1	0.260419		PTK2B	0.407238		ESYT3	0.499676	227	670	1.95154
AOC1	0.260384		PLCH2	0.407211		CDK10	0.4144	532	1570	1.95113
TBX3	0.260307		DOK1	0.406673		ATP6V0C	0.315739	1510	4456	1.95099
NHSL1	0.260196		AMN	0.406391		ADRA2A	0.435221	423	1248	1.95035
SLC6A4	0.259934		SNORD105B	0.406082		UHRF2	0.286773	2153	6346	1.94752
CCNJL	0.259847		SORBS2	0.4059		SNORD23	0.270262	2606	7681	1.94743
KRT1	0.259785		LHX2	0.405529		CHST11	0.183162	6757	19899	1.94495
FOXH1	0.259545		KIAA1217	0.405078		EML2	0.291403	2011	5916	1.94182
FLNC	0.259331		LSP1	0.404649		FAM81A	0.250931	3247	9536	1.93686
KLHL29	0.259032		CCDC180	0.404628		WNT2B	0.435337	422	1239	1.93602
NFASC	0.258978		KRTAP10-4	0.404614		FOXA1	0.336611	1225	3595	1.93469
MAP3K11	0.258894		MOGAT3	0.404375		FAM84B	0.219197	4558	13374	1.93418
C9orf3	0.258607		NPM2	0.404347		LINC01019	0.362063	924	2711	1.93398
LINC00996	0.258229		GFAP	0.404204		SLC25A39	0.245534	3462	10156	1.93356
PHACTR3	0.258147		NR2E1	0.404062		ZRANB2-AS1	0.291589	2001	5870	1.93353
FLOT1	0.258123		NFAM1	0.403878		CTBP1	0.295322	1911	5598	1.92936
ATP13A5	0.25776		GDF6	0.403661		DLX4	0.335848	1241	3635	1.92909
MOGAT3	0.257654		ANKRD18A	0.403517		DPP6	0.325537	1381	4045	1.92904
CELF2	0.257642		GJB2	0.402975		GAS6	0.354992	1000	2920	1.92
CLDN19	0.257567		CST4	0.402752		FGF14	0.234527	3913	11417	1.91771
TGFB3	0.257366		ANGPT2	0.402607		TBC1D16	0.722204	23	67	1.91304
GIMAP1	0.257258		LINC01625	0.40236		PROM1	0.250576	3265	9511	1.91302
GIMAP1-GIMAP5	0.257258		SLC40A1	0.402056		EMILIN3	0.226261	4264	12408	1.90994
IFITM1	0.257253		LRRC34	0.401717		GSX2	0.570075	107	311	1.90654
KCNK16	0.257195		SNORD32A	0.401675		AFAP1L1	0.329115	1332	3870	1.90541
LINC00028	0.257062		TPBG	0.401648		KIAA1324	0.335427	1246	3620	1.9053
LINC00898	0.257029		HOXD9	0.401493		FAT4	0.316061	1505	4370	1.90365
ZC2HC1C	0.256822		XXYLT1	0.401488		TMEM88	0.290421	2036	5899	1.89735
XXYLT1	0.256665		PAX9	0.401371		NPR3	0.187009	6482	18765	1.89494
TRADD	0.256483		DMTN	0.401332		MED12L	0.223818	4375	12646	1.89051
COL25A1	0.256436		DNAH10	0.401225		HSPA6	0.272557	2525	7296	1.8895
FOXL2NB	0.256261		ANKRD24	0.401012		FAT1	0.205185	5307	15328	1.88826
LOC389705	0.256211		NEFM	0.400927		KCNK17	0.350285	1050	3029	1.88476
OR6M1	0.256194		CASC16	0.400755		ADAMTSL3	0.319127	1465	4226	1.88464
SRL	0.256141		SNORA10	0.400629		SNAP25-AS1	0.199751	5661	16327	1.88412
FOXP1	0.256064		BASP1-AS1	0.400343		RASGRF2	0.351343	1038	2993	1.88343
PCNT	0.256021		ANXA5	0.400324		PTGDR	0.249157	3318	9560	1.88125
IDO1	0.255496		RHOH	0.400062		BRMS1L	0.194387	5992	17236	1.8765
RIPK3	0.255412		FAM84A	0.399938		PSMB9	0.347389	1090	3135	1.87615
DPT	0.255322		PNMA2	0.399003		FTH1	0.292051	1989	5720	1.87582
ZNF833P	0.255159		ITGB8	0.398568		SLC16A3	0.209491	5048	14512	1.8748
CCDC177	0.255063		CD27-AS1	0.398387		SLC35D3	0.334018	1262	3625	1.87242
AGAP3	0.255025		DLC1	0.398272		TSSK3	0.331114	1295	3719	1.87181
KRT6B	0.254984		GDNF	0.398209		SNCA-AS1	0.235187	3887	11158	1.87059
IDUA	0.254588		ARHGEF25	0.397997		PXYLP1	0.52523	176	505	1.86932
KCNIP4	0.254528		PHOX2A	0.39746		PRR15	0.38925	685	1965	1.86861
CCL3	0.254232		ZMIZ1	0.39739		CHST15	0.196326	5864	16818	1.86801
TP73	0.254104		ABCC9	0.397267		PAX9	0.401371	603	1729	1.86733
IL19	0.254012		MIR4691	0.396759		NOTO	0.306613	1691	4848	1.86694
CX3CL1	0.253888		HAGLR	0.39657		FASN	0.258584	2974	8526	1.86685
PACSIN1	0.253803		OSBPL5	0.39647		FAM229A	0.331224	1294	3707	1.86476
SH3D21	0.253797		ERICH5	0.396016		SLC2A4RG	0.377541	782	2235	1.85806
PTK6	0.253651		STK32C	0.395961		TBX3	0.512115	202	577	1.85644
SMAD7	0.253482		KCNH2	0.395779		FKBPL	0.296685	1880	5369	1.85585
EP400	0.253358		SHISA6	0.395618		ALDH16A1	0.298839	1833	5231	1.85379
PIGR	0.253316		MIR3196	0.395525		LINC00982	0.34311	1132	3227	1.85071
EFNA1	0.253258		NR5A2	0.395507		CSMD1	0.447374	373	1063	1.84987
CREB3L3	0.253232		RIPK4	0.39515		KCNQ1	0.36183	927	2640	1.8479
GCNT1	0.253015		CAMKK1	0.394753		HTR6	0.267739	2680	7632	1.84776
DNAH17	0.252869		SNORD48	0.39454		LRRC73	0.256135	3071	8740	1.84598
GRIP1	0.252825		PKNOX2	0.394511		DMRTA2	0.532866	162	461	1.84568
LBX1	0.252693		LIME1	0.394407		FANCA	0.257422	3023	8601	1.84519
LOC338963	0.252633		LOC100128239	0.394404		HAS2	0.244366	3495	9940	1.84406
FAM182B	0.252529		KCNQ3	0.394361		LRRC1	0.267306	2692	7646	1.84027
RHOD	0.25252		LILRA2	0.394226		DUSP22	0.371614	837	2375	1.83751
DSG1	0.252395		MAFK	0.394112		TRIM9	0.190985	6221	17650	1.83716
WDR66	0.252371		LINC01354	0.393952		LOC150776	0.265603	2746	7789	1.83649
[truncated: 21,657 more rows]

## Sheet: ATRT-875-top-200-GSEA
ATRT-875-VS-Normal-fetal-brain
[truncated: 218 more rows]

## Sheet: ATRT-876-VS-Normal-fetal-brain
Supplementary Table 4. Gene rankings based on the relative JSD (rJSD)
[truncated: 22,301 more rows]

[truncated: 24 more sheets: ATRT-876-top-200-GSEA, ATRT-883-VS-Normal-fetal-brain, ATRT-883-top-200-GSEA, ATRT-893-VS-Normal-fetal-brain, ATRT-893-top-200-GSEA, ATRT-878-VS-Normal-fetal-brain, ATRT-878-top-200-GSEA, ATRT-885-VS-Normal-fetal-brain, ATRT-885-top-200, ATRT-887-VS-Normal-fetal-brain, ATRT-887-top-200-GSEA, ATRT-891-VS-Normal-fetal-brain, ATRT-891-top-200-GSEA, ATRT-895-VS-Normal-fetal-brain, ATRT-895-top-200-GSEA, ATRT-896-VS-Normal-fetal-brain, ATRT-896-top-200-GSEA, ATRT-897-VS-Normal-fetal-brain, ATRT-897-top-200-GSEA, ATRT-898-VS-Normal-fetal-brain …]
