# Supplementary material for: Disordered DNA methylation leads to targetable transcriptional plasticity in ATRT
Source: Acta Neuropathol Commun. 2025 Dec 17;14:22. doi: 10.1186/s40478-025-02173-y (PMC12821819; doi:10.1186/s40478-025-02173-y)
Supplement: Supplementary file 11 — Supplementary Material 11. [file 40478_2025_2173_MOESM11_ESM.xlsx]

## Sheet: CHLA02 GO Enrichment
GO term	Description	P-value	FDR q-value	Enrichment (N, B, n, b)
GO:0006955	immune response	1.28e-11	1.47e-07	2.03 (5147,238,960,90)
GO:0007155	cell adhesion	2.1e-10	1.21e-06	1.92 (5147,291,876,95)
GO:0022610	biological adhesion	3.34e-10	1.28e-06	1.91 (5147,293,876,95)
GO:0007506	gonadal mesoderm development	1.14e-07	0.000329	197.96 (5147,3,26,3)
GO:0044057	regulation of system process	2.73e-07	0.000629	2.18 (5147,152,792,51)
GO:0045087	innate immune response	4.24e-07	0.000812	2.15 (5147,125,938,49)
GO:1903522	regulation of blood circulation	4.31e-07	0.000707	2.98 (5147,72,671,28)
GO:0008016	regulation of heart contraction	4.53e-07	0.000651	3.20 (5147,60,671,25)
GO:0006952	defense response	7.88e-07	0.00101	1.81 (5147,273,770,74)
GO:0001525	angiogenesis	9.02e-07	0.00104	2.42 (5147,93,847,37)
GO:0098609	cell-cell adhesion	1.12e-06	0.00117	2.28 (5147,159,624,44)
GO:0051239	regulation of multicellular organismal process	2.91e-06	0.00279	1.36 (5147,973,797,205)
GO:0007498	mesoderm development	4.06e-06	0.00359	53.61 (5147,12,32,4)
GO:0030198	extracellular matrix organization	4.21e-06	0.00345	2.17 (5147,118,844,42)
GO:0030154	cell differentiation	5.8e-06	0.00445	1.43 (5147,576,943,151)
GO:0072376	protein activation cascade	5.83e-06	0.00419	5.88 (5147,16,547,10)
GO:0006956	complement activation	5.87e-06	0.00397	6.51 (5147,13,547,9)
GO:0006959	humoral immune response	7.13e-06	0.00456	3.35 (5147,35,789,18)
GO:0060485	mesenchyme development	7.19e-06	0.00435	49.49 (5147,16,26,4)
GO:0002250	adaptive immune response	8.33e-06	0.00479	2.35 (5147,73,960,32)
GO:0002376	immune system process	9.84e-06	0.00539	1.40 (5147,653,925,164)
GO:0022414	reproductive process	1.02e-05	0.00532	2.32 (5147,345,238,37)
GO:0043062	extracellular structure organization	1.47e-05	0.00736	2.06 (5147,127,844,43)
GO:0070613	regulation of protein processing	1.57e-05	0.00751	3.92 (5147,36,547,15)
GO:0042448	progesterone metabolic process	1.72e-05	0.00792	46.79 (5147,3,110,3)
GO:0071395	cellular response to jasmonic acid stimulus	1.72e-05	0.00762	46.79 (5147,3,110,3)
GO:0009753	response to jasmonic acid	1.72e-05	0.00734	46.79 (5147,3,110,3)
GO:1903317	regulation of protein maturation	2.29e-05	0.00941	3.81 (5147,37,547,15)
GO:0003006	developmental process involved in reproduction	2.81e-05	0.0111	2.48 (5147,177,340,29)
GO:0070663	regulation of leukocyte proliferation	2.97e-05	0.0114	3.65 (5147,75,320,17)
GO:0045730	respiratory burst	3.1e-05	0.0115	21.90 (5147,5,188,4)
GO:1903318	negative regulation of protein maturation	3.27e-05	0.0117	6.52 (5147,13,486,8)
GO:0010955	negative regulation of protein processing	3.27e-05	0.0114	6.52 (5147,13,486,8)
GO:0002700	regulation of production of molecular mediator of immune response	3.35e-05	0.0113	3.52 (5147,41,570,16)
GO:0042127	regulation of cell proliferation	3.61e-05	0.0119	1.56 (5147,507,611,94)
GO:0002697	regulation of immune effector process	3.63e-05	0.0116	2.35 (5147,123,570,32)
GO:0032502	developmental process	3.66e-05	0.0114	1.22 (5147,1475,934,327)
GO:0098742	cell-cell adhesion via plasma-membrane adhesion molecules	3.67e-05	0.0111	2.60 (5147,70,706,25)
GO:0050670	regulation of lymphocyte proliferation	4.36e-05	0.0129	3.73 (5147,69,320,16)
GO:0032944	regulation of mononuclear cell proliferation	4.36e-05	0.0125	3.73 (5147,69,320,16)
GO:0050865	regulation of cell activation	4.66e-05	0.0131	2.57 (5147,166,338,28)
GO:0070665	positive regulation of leukocyte proliferation	5.04e-05	0.0138	3.27 (5147,45,594,17)
GO:0048869	cellular developmental process	5.96e-05	0.0159	1.31 (5147,847,953,205)
GO:0002718	regulation of cytokine production involved in immune response	6.46e-05	0.0169	3.91 (5147,30,570,13)
GO:0009888	tissue development	6.46e-05	0.0165	5.02 (5147,188,60,11)
GO:0048232	male gamete generation	6.66e-05	0.0166	3.53 (5147,111,223,17)
GO:0050776	regulation of immune response	8.29e-05	0.0203	2.04 (5147,318,317,40)
GO:0002460	adaptive immune response based on somatic recombination of immune receptors built from immunoglobulin superfamily domains	9.15e-05	0.0219	3.75 (5147,29,616,13)
GO:0007156	homophilic cell adhesion via plasma membrane adhesion molecules	0.000105	0.0245	2.71 (5147,47,809,20)
GO:0050900	leukocyte migration	0.000105	0.0241	3.54 (5147,85,274,16)
GO:0046641	positive regulation of alpha-beta T cell proliferation	0.000105	0.0237	12.49 (5147,9,229,5)
GO:0052548	regulation of endopeptidase activity	0.000107	0.0236	3.42 (5147,118,217,17)
GO:0010757	negative regulation of plasminogen activation	0.000126	0.0274	12.14 (5147,4,424,4)
GO:1901661	quinone metabolic process	0.000134	0.0285	13.38 (5147,13,148,5)
GO:0036017	response to erythropoietin	0.000143	0.0298	83.02 (5147,2,62,2)
GO:0036018	cellular response to erythropoietin	0.000143	0.0293	83.02 (5147,2,62,2)
GO:0007276	gamete generation	0.000158	0.0319	3.18 (5147,123,237,18)
GO:0050671	positive regulation of lymphocyte proliferation	0.000158	0.0313	4.57 (5147,40,310,11)
GO:0032946	positive regulation of mononuclear cell proliferation	0.000158	0.0308	4.57 (5147,40,310,11)
GO:0016477	cell migration	0.000164	0.0314	1.75 (5147,274,578,54)
GO:0002682	regulation of immune system process	0.000179	0.0337	1.75 (5147,488,338,56)
GO:2000257	regulation of protein activation cascade	0.000179	0.0332	5.38 (5147,14,547,8)
GO:0030449	regulation of complement activation	0.000179	0.0327	5.38 (5147,14,547,8)
GO:0032649	regulation of interferon-gamma production	0.000182	0.0327	5.36 (5147,27,320,9)
GO:0007283	spermatogenesis	0.0002	0.0354	10.80 (5147,110,26,6)
GO:0070268	cornification	0.000208	0.0362	7.66 (5147,10,403,6)
GO:0048609	multicellular organismal reproductive process	0.000218	0.0374	2.90 (5147,150,237,20)
GO:0008207	C21-steroid hormone metabolic process	0.000219	0.0369	18.72 (5147,10,110,4)
GO:0002704	negative regulation of leukocyte mediated immunity	0.000226	0.0377	4.17 (5147,19,649,10)
GO:0031424	keratinization	0.000232	0.0381	17.16 (5147,8,150,4)
GO:0030855	epithelial cell differentiation	0.000239	0.0388	2.01 (5147,94,925,34)
GO:0032963	collagen metabolic process	0.000255	0.0407	3.26 (5147,19,997,12)
GO:0002694	regulation of leukocyte activation	0.000256	0.0404	1.97 (5147,155,659,39)
GO:0002703	regulation of leukocyte mediated immunity	0.000259	0.0403	2.25 (5147,58,988,25)
GO:0006950	response to stress	0.000272	0.0417	1.45 (5147,905,403,103)
GO:0048608	reproductive structure development	0.000282	0.0427	3.08 (5147,79,360,17)
GO:0002702	positive regulation of production of molecular mediator of immune response	0.000283	0.0422	9.28 (5147,26,128,6)
GO:0002673	regulation of acute inflammatory response	0.000287	0.0423	12.77 (5147,24,84,5)
GO:0001775	cell activation	0.000303	0.0441	1.50 (5147,340,855,85)
GO:0050778	positive regulation of immune response	0.000323	0.0464	2.99 (5147,220,133,17)
GO:0031341	regulation of cell killing	0.000352	0.05	4.41 (5147,29,402,10)
GO:0007157	heterophilic cell-cell adhesion via plasma membrane cell adhesion molecules	0.000387	0.0542	5.37 (5147,11,610,7)
GO:0006957	complement activation, alternative pathway	0.000397	0.0549	16.93 (5147,3,304,3)
GO:0098542	defense response to other organism	0.000416	0.057	1.95 (5147,100,925,35)
GO:0010951	negative regulation of endopeptidase activity	0.00042	0.0568	4.28 (5147,61,217,11)
GO:0006334	nucleosome assembly	0.000421	0.0563	37.12 (5147,16,26,3)
GO:0048870	cell motility	0.000425	0.0561	1.67 (5147,304,578,57)
GO:0050867	positive regulation of cell activation	0.000456	0.0596	2.28 (5147,99,594,26)
GO:0052547	regulation of peptidase activity	0.000467	0.0603	3.05 (5147,132,217,17)
GO:0031214	biomineral tissue development	0.000511	0.0653	2.77 (5147,29,962,15)
GO:0002684	positive regulation of immune system process	0.000518	0.0654	1.62 (5147,320,617,62)
GO:0002449	lymphocyte mediated immunity	0.000554	0.0693	4.59 (5147,26,388,9)
GO:0019883	antigen processing and presentation of endogenous antigen	0.000579	0.0716	14.62 (5147,11,128,4)
GO:0006928	movement of cell or subcellular component	0.000594	0.0726	1.59 (5147,462,461,66)
GO:1902742	apoptotic process involved in development	0.00066	0.0798	4.94 (5147,11,663,7)
GO:0016045	detection of bacterium	0.00067	0.0802	61.27 (5147,3,56,2)
GO:0098543	detection of other organism	0.00067	0.0794	61.27 (5147,3,56,2)
GO:0030647	aminoglycoside antibiotic metabolic process	0.000679	0.0797	23.40 (5147,6,110,3)
GO:0030638	polyketide metabolic process	0.000679	0.0789	23.40 (5147,6,110,3)
GO:0044597	daunorubicin metabolic process	0.000679	0.0781	23.40 (5147,6,110,3)
GO:0044598	doxorubicin metabolic process	0.000679	0.0773	23.40 (5147,6,110,3)
GO:0002699	positive regulation of immune effector process	0.000682	0.0769	4.46 (5147,63,183,10)
GO:0048646	anatomical structure formation involved in morphogenesis	0.000698	0.078	1.60 (5147,224,847,59)
GO:0051249	regulation of lymphocyte activation	0.000705	0.0779	2.00 (5147,129,659,33)
GO:0032609	interferon-gamma production	0.000731	0.08	22.77 (5147,6,113,3)
GO:0042102	positive regulation of T cell proliferation	0.000731	0.0793	5.27 (5147,31,252,8)
GO:0002720	positive regulation of cytokine production involved in immune response	0.000732	0.0786	10.05 (5147,20,128,5)
GO:0086002	cardiac muscle cell action potential involved in contraction	0.000737	0.0784	5.97 (5147,10,517,6)
GO:0010755	regulation of plasminogen activation	0.000756	0.0797	7.59 (5147,8,424,5)
GO:0010466	negative regulation of peptidase activity	0.000762	0.0796	4.01 (5147,65,217,11)
GO:0055065	metal ion homeostasis	0.000762	0.0789	1.76 (5147,186,677,43)
GO:0034059	response to anoxia	0.000777	0.0798	1,286.75 (5147,1,4,1)
GO:0008284	positive regulation of cell proliferation	0.000787	0.0801	1.52 (5147,278,864,71)
GO:2000258	negative regulation of protein activation cascade	0.000799	0.0805	17.79 (5147,4,217,3)
GO:0045916	negative regulation of complement activation	0.000799	0.0798	17.79 (5147,4,217,3)
GO:0009605	response to external stimulus	0.000806	0.0799	1.40 (5147,417,925,105)
GO:0002347	response to tumor cell	0.000822	0.0807	13.27 (5147,3,388,3)
GO:0042180	cellular ketone metabolic process	0.000826	0.0805	9.66 (5147,18,148,5)
GO:0071798	response to prostaglandin D	0.000833	0.0805	46.79 (5147,2,110,2)
GO:0071799	cellular response to prostaglandin D stimulus	0.000833	0.0798	46.79 (5147,2,110,2)
GO:0002705	positive regulation of leukocyte mediated immunity	0.000839	0.0797	7.72 (5147,32,125,6)
GO:0043269	regulation of ion transport	0.000851	0.0802	1.91 (5147,177,517,34)
GO:0048856	anatomical structure development	0.000874	0.0817	1.26 (5147,996,829,202)
GO:0001817	regulation of cytokine production	0.000884	0.0819	2.08 (5147,224,320,29)
GO:0050896	response to stimulus	0.000896	0.0824	1.21 (5147,1446,789,268)
GO:0035988	chondrocyte proliferation	0.000898	0.082	10.15 (5147,6,338,4)
GO:0042088	T-helper 1 type immune response	0.000937	0.0848	16.86 (5147,4,229,3)
GO:0070482	response to oxygen levels	0.000968	0.0869	2.54 (5147,101,401,20)
GO:0030574	collagen catabolic process	0.000982	0.0875	3.75 (5147,11,997,8)
GO:0003008	system process	0.000988	0.0874	1.41 (5147,350,999,96)

## Sheet: CHLA05 GO Enrichment
GO term	Description	P-value	FDR q-value	Enrichment (N, B, n, b)
GO:0043062	extracellular structure organization	1.46e-15	1.65e-11	3.18 (5311,105,876,55)
GO:0022610	biological adhesion	4.16e-14	2.36e-10	3.26 (5311,246,378,57)
GO:0007155	cell adhesion	4.16e-14	1.57e-10	3.26 (5311,246,378,57)
GO:0030198	extracellular matrix organization	5.36e-14	1.52e-10	3.16 (5311,92,876,48)
GO:0051239	regulation of multicellular organismal process	9.11e-13	2.07e-09	1.88 (5311,940,411,137)
GO:0032502	developmental process	1.95e-11	3.69e-08	1.40 (5311,1440,765,291)
GO:0042127	regulation of cell proliferation	3.36e-11	5.44e-08	1.77 (5311,452,864,130)
GO:0007165	signal transduction	4.41e-11	6.25e-08	1.39 (5311,1225,953,305)
GO:0050793	regulation of developmental process	2.04e-10	2.57e-07	1.65 (5311,828,591,152)
GO:2000026	regulation of multicellular organismal development	3.55e-10	4.03e-07	1.93 (5311,659,405,97)
GO:0032501	multicellular organismal process	2.7e-09	2.79e-06	1.51 (5311,816,796,185)
GO:0048856	anatomical structure development	3.66e-09	3.46e-06	1.48 (5311,928,765,198)
GO:0016477	cell migration	8.07e-09	7.05e-06	2.40 (5311,265,442,53)
GO:0030155	regulation of cell adhesion	1.08e-08	8.73e-06	1.94 (5311,221,942,76)
GO:0030195	negative regulation of blood coagulation	2.56e-08	1.93e-05	5.05 (5311,14,976,13)
GO:1900047	negative regulation of hemostasis	2.56e-08	1.81e-05	5.05 (5311,14,976,13)
GO:0098742	cell-cell adhesion via plasma-membrane adhesion molecules	2.63e-08	1.75e-05	4.94 (5311,52,393,19)
GO:0040011	locomotion	2.84e-08	1.79e-05	2.21 (5311,321,442,59)
GO:0045595	regulation of cell differentiation	2.97e-08	1.78e-05	1.85 (5311,598,428,89)
GO:0061045	negative regulation of wound healing	3.02e-08	1.71e-05	4.20 (5311,22,976,17)
GO:0050818	regulation of coagulation	3.02e-08	1.63e-05	4.20 (5311,22,976,17)
GO:0051240	positive regulation of multicellular organismal process	3.34e-08	1.72e-05	1.82 (5311,490,548,92)
GO:0006952	defense response	3.39e-08	1.67e-05	3.19 (5311,229,233,32)
GO:0030193	regulation of blood coagulation	3.55e-08	1.68e-05	4.35 (5311,20,976,16)
GO:1900046	regulation of hemostasis	3.55e-08	1.61e-05	4.35 (5311,20,976,16)
GO:0050819	negative regulation of coagulation	3.6e-08	1.57e-05	4.76 (5311,16,976,14)
GO:0098609	cell-cell adhesion	4.87e-08	2.04e-05	3.34 (5311,133,359,30)
GO:0008284	positive regulation of cell proliferation	5.82e-08	2.36e-05	1.83 (5311,237,994,81)
GO:0009653	anatomical structure morphogenesis	6.46e-08	2.53e-05	1.71 (5311,435,751,105)
GO:0031960	response to corticosteroid	6.5e-08	2.46e-05	6.89 (5311,43,251,14)
GO:0051094	positive regulation of developmental process	8.65e-08	3.16e-05	1.86 (5311,427,548,82)
GO:0048870	cell motility	9.09e-08	3.22e-05	2.23 (5311,291,442,54)
GO:0045597	positive regulation of cell differentiation	1.54e-07	5.28e-05	2.00 (5311,320,548,66)
GO:0006928	movement of cell or subcellular component	1.66e-07	5.54e-05	1.88 (5311,446,495,78)
GO:0007267	cell-cell signaling	1.79e-07	5.79e-05	2.83 (5311,116,551,34)
GO:0003008	system process	1.95e-07	6.14e-05	1.75 (5311,305,887,89)
GO:0051241	negative regulation of multicellular organismal process	2.3e-07	7.05e-05	2.16 (5311,349,387,55)
GO:2000145	regulation of cell motility	2.65e-07	7.92e-05	1.78 (5311,286,868,83)
GO:0048545	response to steroid hormone	2.89e-07	8.41e-05	5.77 (5311,55,251,15)
GO:0061041	regulation of wound healing	3.21e-07	9.1e-05	3.02 (5311,45,976,25)
GO:0030334	regulation of cell migration	3.46e-07	9.59e-05	1.75 (5311,270,943,84)
GO:0040012	regulation of locomotion	3.94e-07	0.000106	1.73 (5311,311,868,88)
GO:1903035	negative regulation of response to wounding	4.71e-07	0.000124	3.63 (5311,27,976,18)
GO:0048513	animal organ development	5.45e-07	0.00014	3.19 (5311,360,125,27)
GO:0050900	leukocyte migration	5.48e-07	0.000138	3.53 (5311,70,495,23)
GO:0051270	regulation of cellular component movement	6.47e-07	0.00016	1.68 (5311,312,943,93)
GO:0045785	positive regulation of cell adhesion	8.7e-07	0.00021	2.19 (5311,116,939,45)
GO:0051093	negative regulation of developmental process	8.89e-07	0.00021	2.17 (5311,288,425,50)
GO:0031638	zymogen activation	1.19e-06	0.000276	13.47 (5311,12,230,7)
GO:1903034	regulation of response to wounding	1.63e-06	0.00037	2.72 (5311,54,976,27)
GO:0007166	cell surface receptor signaling pathway	1.7e-06	0.000378	1.44 (5311,620,951,160)
GO:0050878	regulation of body fluid levels	3.3e-06	0.000719	2.20 (5311,97,997,40)
GO:0035556	intracellular signal transduction	3.66e-06	0.000783	1.46 (5311,550,953,144)
GO:0006955	immune response	3.71e-06	0.000779	2.59 (5311,184,357,32)
GO:0050896	response to stimulus	3.78e-06	0.000781	1.42 (5311,1381,413,153)
GO:0097485	neuron projection guidance	4.12e-06	0.000834	2.62 (5311,87,700,30)
GO:0007411	axon guidance	4.12e-06	0.00082	2.62 (5311,87,700,30)
GO:0050670	regulation of lymphocyte proliferation	4.19e-06	0.000819	3.61 (5311,53,528,19)
GO:0070663	regulation of leukocyte proliferation	4.31e-06	0.000828	3.47 (5311,58,528,20)
GO:0033993	response to lipid	5.16e-06	0.000977	1.89 (5311,173,893,55)
GO:0032944	regulation of mononuclear cell proliferation	5.69e-06	0.00106	3.54 (5311,54,528,19)
GO:1902533	positive regulation of intracellular signal transduction	6.11e-06	0.00112	1.58 (5311,336,980,98)
GO:0048869	cellular developmental process	6.65e-06	0.0012	1.35 (5311,808,989,203)
GO:0032355	response to estradiol	6.76e-06	0.0012	3.31 (5311,33,876,18)
GO:0070482	response to oxygen levels	7.96e-06	0.00139	2.41 (5311,84,840,32)
GO:0043207	response to external biotic stimulus	8.15e-06	0.0014	2.77 (5311,198,261,27)
GO:0042102	positive regulation of T cell proliferation	8.72e-06	0.00148	6.62 (5311,15,481,9)
GO:0007156	homophilic cell adhesion via plasma membrane adhesion molecules	9.54e-06	0.00159	4.93 (5311,39,359,13)
GO:0009605	response to external stimulus	1.08e-05	0.00177	2.26 (5311,370,248,39)
GO:0050671	positive regulation of lymphocyte proliferation	1.23e-05	0.002	4.88 (5311,26,502,12)
GO:0023052	signaling	1.25e-05	0.002	2.32 (5311,138,597,36)
GO:0019724	B cell mediated immunity	1.49e-05	0.00235	12.07 (5311,10,264,6)
GO:0009607	response to biotic stimulus	1.61e-05	0.0025	2.69 (5311,204,261,27)
GO:0070665	positive regulation of leukocyte proliferation	1.75e-05	0.00269	4.44 (5311,31,502,13)
GO:0032946	positive regulation of mononuclear cell proliferation	1.96e-05	0.00296	4.70 (5311,27,502,12)
GO:0030336	negative regulation of cell migration	2.06e-05	0.00308	6.07 (5311,83,116,11)
GO:0022407	regulation of cell-cell adhesion	2.06e-05	0.00304	2.07 (5311,115,915,41)
GO:0050865	regulation of cell activation	2.12e-05	0.00309	2.28 (5311,145,579,36)
GO:0042129	regulation of T cell proliferation	2.23e-05	0.0032	3.87 (5311,39,528,15)
GO:0009628	response to abiotic stimulus	2.35e-05	0.00333	1.60 (5311,309,915,85)
GO:0051385	response to mineralocorticoid	2.54e-05	0.00356	5.88 (5311,10,722,8)
GO:0006950	response to stress	2.85e-05	0.00395	1.72 (5311,905,228,67)
GO:0051271	negative regulation of cellular component movement	2.96e-05	0.00404	3.02 (5311,100,387,22)
GO:1901700	response to oxygen-containing compound	3.1e-05	0.00419	1.54 (5311,361,916,96)
GO:0042327	positive regulation of phosphorylation	3.19e-05	0.00425	1.59 (5311,292,947,83)
GO:0043410	positive regulation of MAPK cascade	3.21e-05	0.00423	1.96 (5311,130,936,45)
GO:0006935	chemotaxis	3.36e-05	0.00439	3.02 (5311,77,479,21)
GO:2000146	negative regulation of cell motility	3.42e-05	0.00441	5.79 (5311,87,116,11)
GO:0016064	immunoglobulin mediated immune response	3.68e-05	0.00469	14.69 (5311,8,226,5)
GO:0007420	brain development	3.87e-05	0.00487	34.04 (5311,78,8,4)
GO:0042730	fibrinolysis	3.87e-05	0.00482	6.93 (5311,6,766,6)
GO:0022603	regulation of anatomical structure morphogenesis	3.9e-05	0.00481	1.50 (5311,367,992,103)
GO:0045596	negative regulation of cell differentiation	3.97e-05	0.00484	2.16 (5311,214,425,37)
GO:0009612	response to mechanical stimulus	4.25e-05	0.00513	5.50 (5311,59,180,11)
GO:0042330	taxis	4.53e-05	0.00541	2.99 (5311,78,479,21)
GO:0045937	positive regulation of phosphate metabolic process	4.58e-05	0.00541	1.57 (5311,308,947,86)
GO:0010562	positive regulation of phosphorus metabolic process	4.58e-05	0.00536	1.57 (5311,308,947,86)
GO:1901342	regulation of vasculature development	4.62e-05	0.00535	2.09 (5311,92,992,36)
GO:0010951	negative regulation of endopeptidase activity	4.69e-05	0.00537	2.72 (5311,56,766,22)
GO:0010466	negative regulation of peptidase activity	4.78e-05	0.00542	2.66 (5311,60,766,23)
GO:0009636	response to toxic substance	4.91e-05	0.00552	2.05 (5311,112,903,39)
GO:0007167	enzyme linked receptor protein signaling pathway	4.99e-05	0.00555	1.63 (5311,243,980,73)
GO:0007162	negative regulation of cell adhesion	5.17e-05	0.00569	3.99 (5311,92,217,15)
GO:0009725	response to hormone	5.33e-05	0.00581	2.21 (5311,194,421,34)
GO:1903039	positive regulation of leukocyte cell-cell adhesion	5.46e-05	0.0059	3.50 (5311,49,495,16)
GO:0051591	response to cAMP	5.71e-05	0.00612	7.51 (5311,28,202,8)
GO:0036293	response to decreased oxygen levels	5.82e-05	0.00617	2.36 (5311,75,840,28)
GO:0007154	cell communication	5.87e-05	0.00616	1.74 (5311,206,861,58)
GO:1902107	positive regulation of leukocyte differentiation	5.92e-05	0.00617	3.60 (5311,41,540,15)
GO:0002250	adaptive immune response	6.2e-05	0.0064	3.50 (5311,52,467,16)
GO:0008285	negative regulation of cell proliferation	6.38e-05	0.00652	1.73 (5311,209,850,58)
GO:0050918	positive chemotaxis	6.54e-05	0.00662	6.01 (5311,13,544,8)
GO:0022409	positive regulation of cell-cell adhesion	6.61e-05	0.00664	2.40 (5311,63,915,26)
GO:0040013	negative regulation of locomotion	6.66e-05	0.00663	4.52 (5311,106,144,13)
GO:1903319	positive regulation of protein maturation	6.71e-05	0.00663	8.32 (5311,8,479,6)
GO:0010954	positive regulation of protein processing	6.71e-05	0.00657	8.32 (5311,8,479,6)
GO:0042221	response to chemical	6.76e-05	0.00656	1.35 (5311,737,895,168)
GO:0040008	regulation of growth	6.98e-05	0.00672	2.81 (5311,212,196,22)
GO:0044092	negative regulation of molecular function	7.51e-05	0.00716	1.59 (5311,351,773,81)
GO:0043408	regulation of MAPK cascade	7.75e-05	0.00733	1.69 (5311,192,980,60)
GO:0001525	angiogenesis	7.91e-05	0.00741	2.10 (5311,87,988,34)
GO:1903037	regulation of leukocyte cell-cell adhesion	8.51e-05	0.00791	2.77 (5311,80,528,22)
GO:0010810	regulation of cell-substrate adhesion	8.85e-05	0.00816	4.35 (5311,79,201,13)
GO:0002460	adaptive immune response based on somatic recombination of immune receptors built from immunoglobulin superfamily domains	8.93e-05	0.00818	5.39 (5311,19,467,9)
GO:0014070	response to organic cyclic compound	9.15e-05	0.0083	2.76 (5311,184,230,22)
GO:0010647	positive regulation of cell communication	9.18e-05	0.00826	1.39 (5311,551,981,141)
GO:0008544	epidermis development	9.6e-05	0.00858	5.22 (5311,11,740,8)
GO:1902105	regulation of leukocyte differentiation	9.64e-05	0.00855	2.30 (5311,75,863,28)
GO:0050870	positive regulation of T cell activation	9.87e-05	0.00869	3.52 (5311,47,481,15)
GO:0009611	response to wounding	0.000103	0.00896	2.29 (5311,64,979,27)
GO:0032879	regulation of localization	0.000107	0.00923	1.30 (5311,830,995,202)
GO:0002687	positive regulation of leukocyte migration	0.000112	0.00963	11.19 (5311,32,89,6)
GO:0002685	regulation of leukocyte migration	0.000115	0.00985	8.89 (5311,47,89,7)
GO:0001503	ossification	0.000122	0.0103	6.10 (5311,44,178,9)
GO:0051251	positive regulation of lymphocyte activation	0.000126	0.0106	2.96 (5311,68,502,19)
GO:0001934	positive regulation of protein phosphorylation	0.000129	0.0107	1.56 (5311,267,979,77)
GO:0048731	system development	0.000138	0.0115	2.46 (5311,224,251,26)
GO:0050866	negative regulation of cell activation	0.000139	0.0115	8.81 (5311,63,67,7)
GO:0048662	negative regulation of smooth muscle cell proliferation	0.000145	0.0118	5.15 (5311,12,688,8)
GO:0051707	response to other organism	0.000145	0.0117	2.97 (5311,137,261,20)
GO:0023056	positive regulation of signaling	0.000146	0.0118	1.38 (5311,555,981,141)
GO:0003012	muscle system process	0.000151	0.012	2.45 (5311,67,777,24)
GO:0048660	regulation of smooth muscle cell proliferation	0.000151	0.012	3.38 (5311,32,688,14)
GO:0071621	granulocyte chemotaxis	0.000155	0.0122	6.64 (5311,13,431,7)
GO:0009719	response to endogenous stimulus	0.00016	0.0125	2.08 (5311,302,304,36)
GO:2001223	negative regulation of neuron migration	0.000174	0.0135	106.22 (5311,2,50,2)
GO:0045765	regulation of angiogenesis	0.000175	0.0135	2.05 (5311,86,992,33)
GO:0070374	positive regulation of ERK1 and ERK2 cascade	0.000193	0.0148	2.78 (5311,43,799,18)
GO:1900120	regulation of receptor binding	0.000194	0.0148	28.66 (5311,4,139,3)
GO:0006954	inflammatory response	0.0002	0.0151	2.71 (5311,83,495,21)
GO:0048584	positive regulation of response to stimulus	0.000201	0.0151	1.33 (5311,682,980,167)
GO:0051384	response to glucocorticoid	0.000205	0.0153	2.67 (5311,37,966,18)
GO:0051272	positive regulation of cellular component movement	0.000206	0.0153	1.72 (5311,170,927,51)
GO:0001501	skeletal system development	0.000209	0.0154	5.74 (5311,49,170,9)
GO:0044691	tooth eruption	0.000211	0.0154	96.56 (5311,2,55,2)
GO:0097190	apoptotic signaling pathway	0.000219	0.0159	1.99 (5311,94,994,35)
GO:0097193	intrinsic apoptotic signaling pathway	0.00022	0.0159	2.21 (5311,68,953,27)
GO:0001666	response to hypoxia	0.000222	0.016	2.32 (5311,68,840,25)
GO:0010543	regulation of platelet activation	0.000228	0.0163	4.35 (5311,10,976,8)
GO:0010812	negative regulation of cell-substrate adhesion	0.000235	0.0167	7.40 (5311,25,201,7)
GO:0010544	negative regulation of platelet activation	0.000239	0.0168	4.76 (5311,8,976,7)
GO:0048519	negative regulation of biological process	0.000242	0.0169	1.18 (5311,1682,998,373)
GO:0007186	G protein-coupled receptor signaling pathway	0.00025	0.0174	2.40 (5311,122,471,26)
GO:0023051	regulation of signaling	0.000262	0.0181	1.24 (5311,1109,994,257)
GO:0050867	positive regulation of cell activation	0.000289	0.0199	2.71 (5311,78,502,20)
GO:1901701	cellular response to oxygen-containing compound	0.000297	0.0203	1.61 (5311,227,916,63)
GO:0006022	aminoglycan metabolic process	0.000307	0.0208	2.86 (5311,47,671,17)
GO:0061098	positive regulation of protein tyrosine kinase activity	0.000312	0.0211	6.27 (5311,15,395,7)
GO:0008630	intrinsic apoptotic signaling pathway in response to DNA damage	0.000323	0.0217	2.88 (5311,29,953,15)
GO:0009967	positive regulation of signal transduction	0.000329	0.022	1.37 (5311,513,980,130)
GO:0045926	negative regulation of growth	0.000331	0.0219	4.11 (5311,80,194,12)
GO:0052548	regulation of endopeptidase activity	0.000338	0.0223	2.07 (5311,107,766,32)
GO:0050863	regulation of T cell activation	0.000344	0.0225	2.69 (5311,82,481,20)
GO:0040017	positive regulation of locomotion	0.000347	0.0226	1.72 (5311,174,868,49)
GO:1903510	mucopolysaccharide metabolic process	0.00035	0.0227	3.04 (5311,39,671,15)
GO:0010720	positive regulation of cell development	0.000361	0.0233	1.68 (5311,183,916,53)
GO:0070887	cellular response to chemical stimulus	0.000385	0.0247	1.39 (5311,466,994,121)
GO:0048585	negative regulation of response to stimulus	0.000391	0.0249	1.35 (5311,549,994,139)
GO:0052547	regulation of peptidase activity	0.000422	0.0268	1.88 (5311,118,936,39)
GO:0048523	negative regulation of cellular process	0.000425	0.0268	1.20 (5311,1542,916,318)
GO:0042060	wound healing	0.00043	0.0269	2.81 (5311,29,979,15)
GO:0010646	regulation of cell communication	0.000434	0.0271	1.23 (5311,1096,994,253)
GO:0002696	positive regulation of leukocyte activation	0.000438	0.0271	2.72 (5311,74,502,19)
GO:0048608	reproductive structure development	0.000448	0.0276	3.43 (5311,67,324,14)
GO:0045579	positive regulation of B cell differentiation	0.000452	0.0277	16.14 (5311,3,329,3)
GO:0046683	response to organophosphorus	0.000453	0.0276	5.84 (5311,36,202,8)
GO:0051962	positive regulation of nervous system development	0.000457	0.0277	1.95 (5311,174,548,35)
GO:1904645	response to amyloid-beta	0.00047	0.0284	6.82 (5311,11,425,6)
GO:0006691	leukotriene metabolic process	0.000474	0.0284	12.04 (5311,6,294,4)
GO:0002449	lymphocyte mediated immunity	0.000484	0.0289	7.54 (5311,16,264,6)
GO:0002695	negative regulation of leukocyte activation	0.000486	0.0289	8.94 (5311,54,66,6)
GO:0032101	regulation of response to external stimulus	0.000504	0.0298	1.88 (5311,220,502,39)
GO:0002694	regulation of leukocyte activation	0.000505	0.0297	2.18 (5311,132,536,29)
GO:0050678	regulation of epithelial cell proliferation	0.000506	0.0296	2.26 (5311,97,631,26)
GO:0001936	regulation of endothelial cell proliferation	0.000514	0.0299	3.86 (5311,32,473,11)
GO:0043086	negative regulation of catalytic activity	0.000515	0.0298	1.62 (5311,255,773,60)
GO:0045110	intermediate filament bundle assembly	0.000531	0.0306	61.05 (5311,2,87,2)
GO:0006936	muscle contraction	0.000534	0.0306	2.55 (5311,51,777,19)
GO:0060326	cell chemotaxis	0.000547	0.0312	3.60 (5311,37,479,12)
GO:0045861	negative regulation of proteolysis	0.00056	0.0318	2.13 (5311,91,766,28)
GO:0048646	anatomical structure formation involved in morphogenesis	0.000575	0.0325	1.58 (5311,211,989,62)
GO:0030858	positive regulation of epithelial cell differentiation	0.000581	0.0326	7.74 (5311,21,196,6)
GO:0016525	negative regulation of angiogenesis	0.000607	0.0339	11.32 (5311,35,67,5)
GO:2000181	negative regulation of blood vessel morphogenesis	0.000607	0.0338	11.32 (5311,35,67,5)
GO:1904646	cellular response to amyloid-beta	0.000647	0.0358	7.81 (5311,8,425,5)
GO:0050772	positive regulation of axonogenesis	0.000649	0.0358	3.46 (5311,34,541,12)
GO:0006707	cholesterol catabolic process	0.00066	0.0362	14.20 (5311,3,374,3)
GO:0016127	sterol catabolic process	0.00066	0.036	14.20 (5311,3,374,3)
GO:0032787	monocarboxylic acid metabolic process	0.000667	0.0362	2.72 (5311,112,331,19)
GO:0034097	response to cytokine	0.000669	0.0362	5.20 (5311,167,55,9)
GO:0050770	regulation of axonogenesis	0.000671	0.0361	2.55 (5311,77,541,20)
GO:0072677	eosinophil migration	0.000674	0.0361	61.05 (5311,3,58,2)
GO:0048245	eosinophil chemotaxis	0.000674	0.0359	61.05 (5311,3,58,2)
GO:1904027	negative regulation of collagen fibril organization	0.000674	0.0357	54.19 (5311,2,98,2)
GO:1901343	negative regulation of vasculature development	0.000683	0.0361	11.01 (5311,36,67,5)
GO:0010817	regulation of hormone levels	0.000702	0.0369	3.07 (5311,116,239,16)
GO:0010043	response to zinc ion	0.000706	0.0369	29.89 (5311,13,41,3)
GO:0016485	protein processing	0.000709	0.0369	4.83 (5311,43,230,9)
GO:2000147	positive regulation of cell motility	0.000715	0.037	1.74 (5311,165,868,47)
GO:0030593	neutrophil chemotaxis	0.00072	0.0371	13.79 (5311,11,140,4)
GO:0048583	regulation of response to stimulus	0.000733	0.0376	1.20 (5311,1292,995,291)
GO:0010033	response to organic substance	0.00077	0.0394	2.75 (5311,597,55,17)
GO:0043269	regulation of ion transport	0.000772	0.0393	1.68 (5311,163,989,51)
GO:0006026	aminoglycan catabolic process	0.000783	0.0396	4.73 (5311,19,473,8)
GO:0030335	positive regulation of cell migration	0.000784	0.0395	1.75 (5311,161,868,46)
GO:0014074	response to purine-containing compound	0.000794	0.0399	5.39 (5311,39,202,8)
GO:0097435	supramolecular fiber organization	0.000794	0.0397	1.96 (5311,166,570,35)
GO:0007169	transmembrane receptor protein tyrosine kinase signaling pathway	0.000798	0.0397	1.61 (5311,191,951,55)
GO:0010035	response to inorganic substance	0.000826	0.0409	5.04 (5311,146,65,9)
GO:0060284	regulation of cell development	0.000826	0.0408	1.45 (5311,318,989,86)
GO:0030308	negative regulation of cell growth	0.000827	0.0406	4.35 (5311,63,194,10)
GO:0043542	endothelial cell migration	0.000832	0.0407	3.39 (5311,23,749,11)
GO:0032965	regulation of collagen biosynthetic process	0.000834	0.0406	8.47 (5311,11,285,5)
GO:0007229	integrin-mediated signaling pathway	0.000835	0.0405	2.86 (5311,30,868,14)
GO:0006857	oligopeptide transport	0.000836	0.0403	21.59 (5311,6,123,3)
GO:0035672	oligopeptide transmembrane transport	0.000836	0.0402	21.59 (5311,6,123,3)
GO:0032489	regulation of Cdc42 protein signal transduction	0.000844	0.0404	17.47 (5311,4,228,3)
GO:0050777	negative regulation of immune response	0.000848	0.0404	10.59 (5311,38,66,5)
GO:0010976	positive regulation of neuron projection development	0.000859	0.0408	2.25 (5311,109,541,25)
GO:0050801	ion homeostasis	0.000868	0.0411	2.57 (5311,195,201,19)
GO:0060453	regulation of gastric acid secretion	0.000875	0.0412	12.95 (5311,3,410,3)
GO:0030203	glycosaminoglycan metabolic process	0.000889	0.0417	2.75 (5311,46,671,16)
GO:0000052	citrulline metabolic process	0.000891	0.0416	43.53 (5311,2,122,2)
GO:0071400	cellular response to oleic acid	0.000891	0.0415	43.53 (5311,2,122,2)
GO:0007494	midgut development	0.000891	0.0413	43.53 (5311,2,122,2)
GO:0033032	regulation of myeloid cell apoptotic process	0.000913	0.0421	8.24 (5311,11,293,5)
GO:0022604	regulation of cell morphogenesis	0.000915	0.042	1.61 (5311,188,950,54)
GO:0050829	defense response to Gram-negative bacterium	0.000919	0.042	6.84 (5311,7,555,5)
GO:0045666	positive regulation of neuron differentiation	0.000919	0.0419	2.11 (5311,135,541,29)
GO:0031639	plasminogen activation	0.000926	0.042	42.15 (5311,2,126,2)
GO:1903038	negative regulation of leukocyte cell-cell adhesion	0.000951	0.043	10.32 (5311,39,66,5)
GO:2000698	positive regulation of epithelial cell differentiation involved in kidney development	0.000953	0.0429	41.17 (5311,2,129,2)
GO:0001568	blood vessel development	0.000956	0.0429	3.41 (5311,26,658,11)
GO:0051249	regulation of lymphocyte activation	0.000958	0.0428	2.20 (5311,117,536,26)
GO:0033622	integrin activation	0.000984	0.0438	73.26 (5311,5,29,2)
GO:1901654	response to ketone	0.000986	0.0437	3.28 (5311,50,421,13)
GO:0002763	positive regulation of myeloid leukocyte differentiation	0.000989	0.0437	3.42 (5311,18,863,10)
GO:0048638	regulation of developmental growth	0.000989	0.0435	1.85 (5311,105,985,36)
GO:0030856	regulation of epithelial cell differentiation	0.000991	0.0434	4.65 (5311,48,214,9)

## Sheet: CHLA06 GO Enrichment
GO term	Description	P-value	FDR q-value	Enrichment (N, B, n, b)
GO:0006952	defense response	6.96e-14	7.85e-10	4.30 (5382,248,192,38)
GO:0006955	immune response	1.56e-12	8.8e-09	5.78 (5382,200,121,26)
GO:0042127	regulation of cell proliferation	8.17e-10	3.07e-06	1.68 (5382,428,989,132)
GO:0002376	immune system process	9.76e-10	2.75e-06	3.14 (5382,610,104,37)
GO:0043207	response to external biotic stimulus	2.09e-09	4.7e-06	4.45 (5382,203,149,25)
GO:0009607	response to biotic stimulus	4.48e-09	8.42e-06	4.28 (5382,211,149,25)
GO:0032101	regulation of response to external stimulus	1.79e-08	2.88e-05	3.52 (5382,213,208,29)
GO:0043062	extracellular structure organization	1.9e-08	2.67e-05	2.80 (5382,111,658,38)
GO:0051270	regulation of cellular component movement	4.06e-08	5.08e-05	1.78 (5382,273,997,90)
GO:0009605	response to external stimulus	4.71e-08	5.31e-05	2.53 (5382,388,247,45)
GO:0050896	response to stimulus	5.87e-08	6.01e-05	2.45 (5382,1414,56,36)
GO:2000145	regulation of cell motility	5.95e-08	5.58e-05	2.99 (5382,250,245,34)
GO:0030334	regulation of cell migration	6e-08	5.2e-05	3.27 (5382,235,210,30)
GO:0046456	icosanoid biosynthetic process	1.81e-07	0.000146	26.04 (5382,10,124,6)
GO:0051239	regulation of multicellular organismal process	2.13e-07	0.00016	1.94 (5382,896,211,68)
GO:0035456	response to interferon-beta	2.77e-07	0.000195	46.72 (5382,12,48,5)
GO:0006950	response to stress	3.31e-07	0.000219	2.89 (5382,947,55,28)
GO:0051707	response to other organism	3.57e-07	0.000224	3.84 (5382,142,227,23)
GO:0040012	regulation of locomotion	5.04e-07	0.000299	2.92 (5382,272,210,31)
GO:0009617	response to bacterium	6.25e-07	0.000352	3.71 (5382,45,644,20)
GO:0046903	secretion	7.15e-07	0.000384	2.58 (5382,316,244,37)
GO:0098542	defense response to other organism	7.95e-07	0.000407	5.16 (5382,87,192,16)
GO:0035455	response to interferon-alpha	8.79e-07	0.00043	64.07 (5382,7,48,4)
GO:0032103	positive regulation of response to external stimulus	8.97e-07	0.000421	5.46 (5382,75,197,15)
GO:0007155	cell adhesion	1.03e-06	0.000464	2.00 (5382,204,738,56)
GO:0045087	innate immune response	1.18e-06	0.000512	9.39 (5382,117,49,10)
GO:0030198	extracellular matrix organization	1.23e-06	0.000514	2.67 (5382,98,658,32)
GO:0022610	biological adhesion	1.27e-06	0.000512	1.99 (5382,205,738,56)
GO:0042742	defense response to bacterium	1.55e-06	0.000601	3.78 (5382,30,807,17)
GO:0034341	response to interferon-gamma	1.73e-06	0.000651	23.20 (5382,29,48,6)
GO:0051272	positive regulation of cellular component movement	2.14e-06	0.00078	1.96 (5382,161,955,56)
GO:0045055	regulated exocytosis	2.43e-06	0.000857	2.89 (5382,216,241,28)
GO:0050900	leukocyte migration	2.59e-06	0.000885	3.13 (5382,73,565,24)
GO:0008284	positive regulation of cell proliferation	2.84e-06	0.00094	3.12 (5382,226,191,25)
GO:0032501	multicellular organismal process	2.94e-06	0.000945	1.65 (5382,811,373,93)
GO:0006887	exocytosis	3.3e-06	0.00103	2.75 (5382,244,241,30)
GO:0007165	signal transduction	4.32e-06	0.00132	1.28 (5382,1219,997,288)
GO:0051240	positive regulation of multicellular organismal process	5.05e-06	0.0015	2.23 (5382,482,210,42)
GO:0002685	regulation of leukocyte migration	5.57e-06	0.00161	6.56 (5382,43,210,11)
GO:0003008	system process	5.97e-06	0.00168	1.90 (5382,298,561,59)
GO:0071621	granulocyte chemotaxis	6.61e-06	0.00182	4.23 (5382,16,955,12)
GO:0002252	immune effector process	7.01e-06	0.00188	2.77 (5382,299,182,28)
GO:0006928	movement of cell or subcellular component	7.8e-06	0.00204	1.51 (5382,417,991,116)
GO:0002687	positive regulation of leukocyte migration	7.81e-06	0.002	9.96 (5382,29,149,8)
GO:0006954	inflammatory response	1.02e-05	0.00256	4.03 (5382,93,244,17)
GO:0019221	cytokine-mediated signaling pathway	1.36e-05	0.00334	3.37 (5382,187,171,20)
GO:0050678	regulation of epithelial cell proliferation	1.45e-05	0.00349	3.24 (5382,87,401,21)
GO:0070372	regulation of ERK1 and ERK2 cascade	1.69e-05	0.00397	2.83 (5382,75,609,24)
GO:0032502	developmental process	1.82e-05	0.00419	1.37 (5382,1357,476,165)
GO:0032940	secretion by cell	1.94e-05	0.00437	2.43 (5382,290,244,32)
GO:0016477	cell migration	2.11e-05	0.00467	1.65 (5382,247,991,75)
GO:0007154	cell communication	2.35e-05	0.00509	2.77 (5382,197,247,25)
GO:0050727	regulation of inflammatory response	2.42e-05	0.00516	4.27 (5382,96,197,15)
GO:0003012	muscle system process	2.76e-05	0.00576	2.88 (5382,64,642,22)
GO:0007267	cell-cell signaling	2.85e-05	0.00584	3.76 (5382,101,241,17)
GO:0023052	signaling	2.9e-05	0.00584	2.88 (5382,123,365,24)
GO:2000146	negative regulation of cell motility	2.91e-05	0.00575	3.87 (5382,75,297,16)
GO:0034097	response to cytokine	2.97e-05	0.00578	11.05 (5382,155,22,7)
GO:0050830	defense response to Gram-positive bacterium	3e-05	0.00572	12.01 (5382,14,192,6)
GO:0030593	neutrophil chemotaxis	3.31e-05	0.00622	4.34 (5382,13,955,10)
GO:0040017	positive regulation of locomotion	3.7e-05	0.00684	1.84 (5382,162,955,53)
GO:0040011	locomotion	3.76e-05	0.00683	1.58 (5382,293,991,85)
GO:0045321	leukocyte activation	4.36e-05	0.0078	2.42 (5382,274,244,30)
GO:0043299	leukocyte degranulation	4.5e-05	0.00793	2.88 (5382,172,239,22)
GO:0016192	vesicle-mediated transport	4.74e-05	0.00822	1.88 (5382,610,244,52)
GO:0016064	immunoglobulin mediated immune response	5.12e-05	0.00875	67.28 (5382,10,24,3)
GO:0051271	negative regulation of cellular component movement	5.21e-05	0.00876	3.54 (5382,87,297,17)
GO:0002366	leukocyte activation involved in immune response	5.33e-05	0.00884	2.70 (5382,200,239,24)
GO:0006631	fatty acid metabolic process	5.56e-05	0.00909	63.32 (5382,85,3,3)
GO:0030336	negative regulation of cell migration	5.67e-05	0.00912	3.88 (5382,70,297,15)
GO:0002682	regulation of immune system process	5.78e-05	0.00917	2.08 (5382,424,244,40)
GO:2000147	positive regulation of cell motility	5.9e-05	0.00924	1.85 (5382,152,955,50)
GO:0050793	regulation of developmental process	5.94e-05	0.00917	1.82 (5382,755,211,54)
GO:1901570	fatty acid derivative biosynthetic process	5.97e-05	0.00909	11.84 (5382,22,124,6)
GO:0002684	positive regulation of immune system process	6.46e-05	0.0097	2.41 (5382,284,228,29)
GO:0002263	cell activation involved in immune response	7.07e-05	0.0105	2.66 (5382,203,239,24)
GO:0046596	regulation of viral entry into host cell	7.15e-05	0.0105	28.03 (5382,16,48,4)
GO:0051607	defense response to virus	7.22e-05	0.0104	12.69 (5382,53,48,6)
GO:0048856	anatomical structure development	7.5e-05	0.0107	1.48 (5382,871,465,111)
GO:0048870	cell motility	7.8e-05	0.011	1.57 (5382,276,991,80)
GO:0030595	leukocyte chemotaxis	7.89e-05	0.011	3.29 (5382,24,955,14)
GO:0002274	myeloid leukocyte activation	8e-05	0.011	2.71 (5382,191,239,23)
GO:1904018	positive regulation of vasculature development	8.16e-05	0.0111	2.68 (5382,42,955,20)
GO:0002275	myeloid cell activation involved in immune response	8.38e-05	0.0112	2.77 (5382,179,239,22)
GO:0097529	myeloid leukocyte migration	8.81e-05	0.0117	3.25 (5382,24,965,14)
GO:0001817	regulation of cytokine production	9.38e-05	0.0123	2.85 (5382,189,210,21)
GO:0040013	negative regulation of locomotion	0.000101	0.0131	3.39 (5382,91,297,17)
GO:0042119	neutrophil activation	0.000106	0.0136	2.81 (5382,168,239,21)
GO:0019724	B cell mediated immunity	0.000107	0.0136	56.06 (5382,12,24,3)
GO:0070374	positive regulation of ERK1 and ERK2 cascade	0.000109	0.0137	3.44 (5382,43,545,15)
GO:0097530	granulocyte migration	0.000111	0.0137	3.56 (5382,19,955,12)
GO:0050776	regulation of immune response	0.000116	0.0142	3.28 (5382,288,97,17)
GO:0036230	granulocyte activation	0.000119	0.0144	2.78 (5382,170,239,21)
GO:0042743	hydrogen peroxide metabolic process	0.00013	0.0156	46.94 (5382,8,43,3)
GO:0030212	hyaluronan metabolic process	0.000132	0.0156	6.61 (5382,12,475,7)
GO:0032879	regulation of localization	0.000134	0.0157	1.69 (5382,802,250,63)
GO:0035725	sodium ion transmembrane transport	0.000136	0.0158	4.74 (5382,25,454,10)
GO:0060337	type I interferon signaling pathway	0.00015	0.0173	23.61 (5382,19,48,4)
GO:0001775	cell activation	0.000166	0.0189	2.23 (5382,306,244,31)
GO:0008016	regulation of heart contraction	0.000167	0.0188	3.44 (5382,55,427,15)
GO:0045071	negative regulation of viral genome replication	0.000177	0.0197	13.78 (5382,21,93,5)
GO:0006935	chemotaxis	0.00018	0.0199	2.24 (5382,68,955,27)
GO:0042330	taxis	0.00018	0.0197	2.24 (5382,68,955,27)
GO:0043312	neutrophil degranulation	0.00018	0.0195	2.85 (5382,166,239,21)
GO:0046597	negative regulation of viral entry into host cell	0.000182	0.0195	42.05 (5382,8,48,3)
GO:0002283	neutrophil activation involved in immune response	0.000195	0.0208	2.83 (5382,167,239,21)
GO:1903522	regulation of blood circulation	0.000199	0.021	3.25 (5382,62,427,16)
GO:0030335	positive regulation of cell migration	0.0002	0.0209	3.14 (5382,147,210,18)
GO:0070663	regulation of leukocyte proliferation	0.000202	0.0208	6.69 (5382,47,137,8)
GO:0098657	import into cell	0.000214	0.0219	2.07 (5382,192,461,34)
GO:0030155	regulation of cell adhesion	0.000216	0.0219	1.77 (5382,207,720,49)
GO:1990266	neutrophil migration	0.000242	0.0244	12.04 (5382,15,149,5)
GO:0006811	ion transport	0.000245	0.0244	1.77 (5382,333,475,52)
GO:0055078	sodium ion homeostasis	0.000251	0.0248	9.00 (5382,7,427,5)
GO:0015671	oxygen transport	0.000253	0.0248	99.67 (5382,3,36,2)
GO:0015669	gas transport	0.000253	0.0246	99.67 (5382,3,36,2)
GO:0009415	response to water	0.000255	0.0246	10.21 (5382,4,527,4)
GO:0072593	reactive oxygen species metabolic process	0.000257	0.0245	9.36 (5382,25,138,6)
GO:0009615	response to virus	0.000267	0.0253	5.80 (5382,87,96,9)
GO:0048584	positive regulation of response to stimulus	0.000268	0.0251	1.81 (5382,676,211,48)
GO:0032787	monocarboxylic acid metabolic process	0.000276	0.0257	38.17 (5382,141,3,3)
GO:0098869	cellular oxidant detoxification	0.00028	0.0259	12.94 (5382,26,80,5)
GO:1990748	cellular detoxification	0.00028	0.0257	12.94 (5382,26,80,5)
GO:0001516	prostaglandin biosynthetic process	0.000289	0.0262	32.04 (5382,6,84,3)
GO:0046457	prostanoid biosynthetic process	0.000289	0.026	32.04 (5382,6,84,3)
GO:0050801	ion homeostasis	0.00029	0.026	2.38 (5382,195,290,25)
GO:0002237	response to molecule of bacterial origin	0.000294	0.0261	5.02 (5382,72,149,10)
GO:2000242	negative regulation of reproductive process	0.000302	0.0266	3.76 (5382,16,894,10)
GO:0060326	cell chemotaxis	0.000311	0.0272	2.55 (5382,42,955,19)
GO:0033700	phospholipid efflux	0.000312	0.027	24.32 (5382,4,166,3)
GO:0045766	positive regulation of angiogenesis	0.000347	0.0299	2.60 (5382,39,955,18)
GO:0042221	response to chemical	0.000348	0.0298	2.60 (5382,752,55,20)
GO:0046718	viral entry into host cell	0.000371	0.0314	9.09 (5382,37,96,6)
GO:0009888	tissue development	0.000395	0.0332	2.06 (5382,152,585,34)
GO:0006636	unsaturated fatty acid biosynthetic process	0.000422	0.0352	17.09 (5382,15,84,4)
GO:0002718	regulation of cytokine production involved in immune response	0.000442	0.0366	4.53 (5382,21,509,9)
GO:0051187	cofactor catabolic process	0.000449	0.037	34.50 (5382,13,36,3)
GO:0002250	adaptive immune response	0.000452	0.0369	2.28 (5382,55,989,23)
GO:0015672	monovalent inorganic cation transport	0.00047	0.0381	2.39 (5382,101,535,24)
GO:0002697	regulation of immune effector process	0.00048	0.0387	3.48 (5382,95,228,14)
GO:0098754	detoxification	0.000484	0.0387	11.60 (5382,29,80,5)
GO:0030214	hyaluronan catabolic process	0.000517	0.041	8.69 (5382,9,344,5)
GO:0002449	lymphocyte mediated immunity	0.000526	0.0414	7.89 (5382,21,195,6)
GO:0007166	cell surface receptor signaling pathway	0.000533	0.0417	1.85 (5382,608,201,42)
GO:0034375	high-density lipoprotein particle remodeling	0.000535	0.0416	10.68 (5382,5,403,4)
GO:0034369	plasma lipoprotein particle remodeling	0.000535	0.0413	10.68 (5382,5,403,4)
GO:0034368	protein-lipid complex remodeling	0.000535	0.041	10.68 (5382,5,403,4)
GO:0006814	sodium ion transport	0.000553	0.0421	3.37 (5382,40,519,13)
GO:0043383	negative T cell selection	0.000557	0.0422	1,794.00 (5382,1,3,1)
GO:0002606	positive regulation of dendritic cell antigen processing and presentation	0.000557	0.0419	1,794.00 (5382,1,3,1)
GO:0002579	positive regulation of antigen processing and presentation	0.000557	0.0416	1,794.00 (5382,1,3,1)
GO:2000448	positive regulation of macrophage migration inhibitory factor signaling pathway	0.000557	0.0413	1,794.00 (5382,1,3,1)
GO:2000446	regulation of macrophage migration inhibitory factor signaling pathway	0.000557	0.0411	1,794.00 (5382,1,3,1)
GO:0045060	negative thymic T cell selection	0.000557	0.0408	1,794.00 (5382,1,3,1)
GO:0035691	macrophage migration inhibitory factor signaling pathway	0.000557	0.0405	1,794.00 (5382,1,3,1)
GO:0008285	negative regulation of cell proliferation	0.000606	0.0438	2.37 (5382,191,273,23)
GO:0030260	entry into host cell	0.000632	0.0454	8.41 (5382,40,96,6)
GO:0051806	entry into cell of other organism involved in symbiotic interaction	0.000632	0.0451	8.41 (5382,40,96,6)
GO:0051828	entry into other organism involved in symbiotic interaction	0.000632	0.0448	8.41 (5382,40,96,6)
GO:0044409	entry into host	0.000632	0.0445	8.41 (5382,40,96,6)
GO:0036376	sodium ion export across plasma membrane	0.00066	0.0462	10.08 (5382,5,427,4)
GO:0006812	cation transport	0.000688	0.0479	1.57 (5382,214,994,62)
GO:0043269	regulation of ion transport	0.000701	0.0485	2.52 (5382,165,285,22)
GO:0042744	hydrogen peroxide catabolic process	0.000728	0.05	74.75 (5382,4,36,2)
GO:0050670	regulation of lymphocyte proliferation	0.000744	0.0508	6.55 (5382,42,137,7)
GO:0006690	icosanoid metabolic process	0.000746	0.0506	7.89 (5382,33,124,6)
GO:0002548	monocyte chemotaxis	0.000757	0.0511	6.33 (5382,6,708,5)
GO:0071772	response to BMP	0.000782	0.0525	7.71 (5382,4,698,4)
GO:0071773	cellular response to BMP stimulus	0.000782	0.0521	7.71 (5382,4,698,4)
GO:0043900	regulation of multi-organism process	0.000783	0.0519	5.80 (5382,140,53,8)
GO:1901342	regulation of vasculature development	0.000795	0.0524	2.05 (5382,77,955,28)
GO:0045658	regulation of neutrophil differentiation	0.000801	0.0525	47.21 (5382,2,114,2)
GO:0045659	negative regulation of neutrophil differentiation	0.000801	0.0522	47.21 (5382,2,114,2)
GO:0098609	cell-cell adhesion	0.00081	0.0525	1.83 (5382,112,997,38)
GO:0006936	muscle contraction	0.000815	0.0525	2.69 (5382,53,642,17)
GO:0046394	carboxylic acid biosynthetic process	0.000819	0.0524	4.05 (5382,86,170,11)
GO:0071674	mononuclear cell migration	0.000823	0.0524	4.78 (5382,7,965,6)
GO:0030001	metal ion transport	0.000829	0.0525	1.69 (5382,161,990,50)
GO:0002460	adaptive immune response based on somatic recombination of immune receptors built from immunoglobulin superfamily domains	0.000831	0.0523	30.58 (5382,22,24,3)
GO:1903039	positive regulation of leukocyte cell-cell adhesion	0.000832	0.0521	2.20 (5382,57,989,23)
GO:0055082	cellular chemical homeostasis	0.000856	0.0533	2.31 (5382,185,290,23)
GO:0032944	regulation of mononuclear cell proliferation	0.000857	0.0531	6.40 (5382,43,137,7)
GO:0032496	response to lipopolysaccharide	0.000869	0.0535	4.85 (5382,67,149,9)
GO:0006897	endocytosis	0.00087	0.0533	2.62 (5382,158,260,20)
GO:0060538	skeletal muscle organ development	0.000877	0.0534	6.90 (5382,7,557,5)
GO:0006751	glutathione catabolic process	0.00089	0.0539	43.40 (5382,2,124,2)
GO:1901750	leukotriene D4 biosynthetic process	0.00089	0.0536	43.40 (5382,2,124,2)
GO:1901748	leukotriene D4 metabolic process	0.00089	0.0533	43.40 (5382,2,124,2)
GO:0016053	organic acid biosynthetic process	0.000903	0.0538	4.00 (5382,87,170,11)
GO:0006874	cellular calcium ion homeostasis	0.000914	0.0542	2.97 (5382,100,290,16)
GO:1903901	negative regulation of viral life cycle	0.000914	0.0539	15.47 (5382,29,48,4)
GO:0007159	leukocyte cell-cell adhesion	0.00094	0.0552	4.64 (5382,11,738,7)
GO:1903416	response to glycoside	0.000957	0.0559	12.60 (5382,3,427,3)
GO:0070486	leukocyte aggregation	0.000967	0.0562	7.29 (5382,4,738,4)
GO:0019752	carboxylic acid metabolic process	0.000999	0.0577	20.62 (5382,261,3,3)

## Sheet: CHLA266 Gene Ontology Enrichmen
GO term	Description	P-value	FDR q-value	Enrichment (N, B, n, b)
GO:0042127	regulation of cell proliferation	1.73e-18	1.99e-14	2.13 (5344,486,733,142)
GO:0032501	multicellular organismal process	3.15e-14	1.81e-10	1.63 (5344,886,760,206)
GO:0043062	extracellular structure organization	1.13e-13	4.31e-10	2.83 (5344,147,759,59)
GO:0008284	positive regulation of cell proliferation	1.45e-13	4.15e-10	2.39 (5344,262,725,85)
GO:0030198	extracellular matrix organization	4.44e-13	1.02e-09	2.90 (5344,131,759,54)
GO:0051239	regulation of multicellular organismal process	6.35e-13	1.21e-09	1.47 (5344,1020,968,272)
GO:0032502	developmental process	1.18e-12	1.93e-09	1.41 (5344,1516,776,310)
GO:0006955	immune response	1.03e-11	1.48e-08	2.08 (5344,231,956,86)
GO:0051270	regulation of cellular component movement	1.67e-11	2.12e-08	1.89 (5344,344,905,110)
GO:0030155	regulation of cell adhesion	3.77e-11	4.32e-08	2.02 (5344,250,944,89)
GO:0016477	cell migration	3.89e-11	4.05e-08	1.91 (5344,294,972,102)
GO:0003008	system process	4.77e-11	4.55e-08	1.98 (5344,341,760,96)
GO:2000145	regulation of cell motility	9.19e-11	8.1e-08	1.87 (5344,318,944,105)
GO:0051241	negative regulation of multicellular organismal process	1.59e-10	1.3e-07	1.77 (5344,380,953,120)
GO:0040011	locomotion	2.43e-10	1.86e-07	1.81 (5344,338,972,111)
GO:0048870	cell motility	2.92e-10	2.09e-07	1.83 (5344,315,972,105)
GO:0030334	regulation of cell migration	3.15e-10	2.12e-07	1.87 (5344,303,944,100)
GO:0006952	defense response	3.5e-10	2.23e-07	2.00 (5344,271,838,85)
GO:0050793	regulation of developmental process	6.77e-10	4.08e-07	1.53 (5344,883,754,190)
GO:0040012	regulation of locomotion	7.94e-10	4.55e-07	1.81 (5344,346,905,106)
GO:0040017	positive regulation of locomotion	1.6e-09	8.73e-07	2.06 (5344,206,905,72)
GO:0048856	anatomical structure development	1.97e-09	1.02e-06	1.46 (5344,1008,776,214)
GO:2000147	positive regulation of cell motility	2.01e-09	1e-06	2.09 (5344,195,905,69)
GO:0051272	positive regulation of cellular component movement	2.18e-09	1.04e-06	2.07 (5344,203,905,71)
GO:0007165	signal transduction	2.56e-09	1.18e-06	1.33 (5344,1372,953,325)
GO:0050896	response to stimulus	5.22e-09	2.3e-06	1.39 (5344,1478,631,243)
GO:0006928	movement of cell or subcellular component	5.72e-09	2.43e-06	1.62 (5344,465,972,137)
GO:0022610	biological adhesion	7.35e-09	3.01e-06	1.81 (5344,286,970,94)
GO:0032101	regulation of response to external stimulus	8.69e-09	3.43e-06	1.90 (5344,227,989,80)
GO:0007155	cell adhesion	9.08e-09	3.47e-06	1.81 (5344,283,970,93)
GO:0002687	positive regulation of leukocyte migration	1.02e-08	3.77e-06	7.94 (5344,43,219,14)
GO:0051240	positive regulation of multicellular organismal process	1.07e-08	3.84e-06	1.88 (5344,536,478,90)
GO:0048513	animal organ development	1.09e-08	3.78e-06	1.75 (5344,390,832,106)
GO:0030335	positive regulation of cell migration	1.17e-08	3.96e-06	2.05 (5344,190,905,66)
GO:0051093	negative regulation of developmental process	1.93e-08	6.33e-06	1.89 (5344,307,766,83)
GO:0003012	muscle system process	4.2e-08	1.34e-05	2.91 (5344,81,748,33)
GO:0006954	inflammatory response	6.51e-08	2.02e-05	2.95 (5344,97,617,33)
GO:0009888	tissue development	6.97e-08	2.1e-05	2.14 (5344,187,747,56)
GO:0061045	negative regulation of wound healing	7.07e-08	2.08e-05	4.31 (5344,21,944,16)
GO:0002685	regulation of leukocyte migration	7.11e-08	2.04e-05	6.42 (5344,57,219,15)
GO:2000026	regulation of multicellular organismal development	9.25e-08	2.58e-05	1.54 (5344,689,734,146)
GO:1903035	negative regulation of response to wounding	1.47e-07	4.02e-05	4.04 (5344,29,821,18)
GO:0050900	leukocyte migration	1.51e-07	4.02e-05	2.43 (5344,91,968,40)
GO:1901342	regulation of vasculature development	1.57e-07	4.08e-05	2.38 (5344,100,944,42)
GO:0010941	regulation of cell death	1.62e-07	4.12e-05	1.49 (5344,587,987,161)
GO:0032879	regulation of localization	3.02e-07	7.52e-05	1.36 (5344,920,994,233)
GO:0050819	negative regulation of coagulation	4.32e-07	0.000105	4.60 (5344,16,944,13)
GO:0042981	regulation of apoptotic process	6.42e-07	0.000153	1.49 (5344,535,987,147)
GO:0061041	regulation of wound healing	6.8e-07	0.000159	2.87 (5344,49,989,26)
GO:0001817	regulation of cytokine production	7.06e-07	0.000162	2.18 (5344,220,547,49)
GO:0043067	regulation of programmed cell death	7.51e-07	0.000169	1.48 (5344,545,987,149)
GO:0022407	regulation of cell-cell adhesion	9.73e-07	0.000215	2.69 (5344,143,473,34)
GO:0045087	innate immune response	1.01e-06	0.000219	3.76 (5344,137,228,22)
GO:0002684	positive regulation of immune system process	1.07e-06	0.000227	2.46 (5344,322,263,39)
GO:0007162	negative regulation of cell adhesion	1.23e-06	0.000256	3.78 (5344,93,319,21)
GO:0051094	positive regulation of developmental process	1.39e-06	0.000285	1.84 (5344,444,470,72)
GO:0045595	regulation of cell differentiation	1.75e-06	0.000351	1.43 (5344,628,989,166)
GO:0006950	response to stress	2.05e-06	0.000405	1.50 (5344,951,501,134)
GO:0023052	signaling	2.1e-06	0.000407	1.97 (5344,155,961,55)
GO:0045765	regulation of angiogenesis	2.12e-06	0.000404	2.33 (5344,90,944,37)
GO:0070663	regulation of leukocyte proliferation	2.31e-06	0.000434	2.67 (5344,61,920,28)
GO:0048660	regulation of smooth muscle cell proliferation	2.36e-06	0.000437	3.02 (5344,41,950,22)
GO:0009653	anatomical structure morphogenesis	2.44e-06	0.000444	1.60 (5344,442,776,103)
GO:0006936	muscle contraction	2.48e-06	0.000445	3.37 (5344,69,506,22)
GO:1903034	regulation of response to wounding	2.56e-06	0.000452	2.53 (5344,64,989,30)
GO:0001818	negative regulation of cytokine production	2.7e-06	0.000469	2.25 (5344,96,966,39)
GO:0050818	regulation of coagulation	2.75e-06	0.00047	3.35 (5344,29,989,18)
GO:0042221	response to chemical	2.86e-06	0.000482	1.40 (5344,815,844,180)
GO:0032103	positive regulation of response to external stimulus	3.08e-06	0.000511	2.64 (5344,83,733,30)
GO:0048869	cellular developmental process	3.32e-06	0.000543	1.40 (5344,832,806,176)
GO:0048646	anatomical structure formation involved in morphogenesis	3.34e-06	0.000539	1.75 (5344,223,972,71)
GO:0050865	regulation of cell activation	4.59e-06	0.000731	1.96 (5344,153,944,53)
GO:0015669	gas transport	4.61e-06	0.000724	27.27 (5344,4,196,4)
GO:0030154	cell differentiation	5.74e-06	0.000889	1.50 (5344,564,804,127)
GO:0007166	cell surface receptor signaling pathway	6.09e-06	0.000931	1.39 (5344,713,950,176)
GO:0030195	negative regulation of blood coagulation	7.78e-06	0.00117	4.45 (5344,14,944,11)
GO:1900047	negative regulation of hemostasis	7.78e-06	0.00116	4.45 (5344,14,944,11)
GO:0050921	positive regulation of chemotaxis	8.16e-06	0.0012	3.50 (5344,43,639,18)
GO:0001819	positive regulation of cytokine production	9.57e-06	0.00139	2.62 (5344,128,478,30)
GO:0065007	biological regulation	1e-05	0.00143	1.11 (5344,3649,793,600)
GO:0060548	negative regulation of cell death	1.06e-05	0.00149	1.59 (5344,327,957,93)
GO:0003013	circulatory system process	1.14e-05	0.00159	2.81 (5344,51,858,23)
GO:0032944	regulation of mononuclear cell proliferation	1.29e-05	0.00178	2.94 (5344,56,713,22)
GO:0030193	regulation of blood coagulation	1.36e-05	0.00185	3.33 (5344,26,989,16)
GO:1900046	regulation of hemostasis	1.36e-05	0.00183	3.33 (5344,26,989,16)
GO:0040037	negative regulation of fibroblast growth factor receptor signaling pathway	1.4e-05	0.00186	7.32 (5344,8,639,7)
GO:0042743	hydrogen peroxide metabolic process	1.46e-05	0.00193	35.16 (5344,8,76,4)
GO:0002376	immune system process	1.53e-05	0.00199	1.88 (5344,694,234,57)
GO:0045785	positive regulation of cell adhesion	1.71e-05	0.0022	2.01 (5344,143,857,46)
GO:0008285	negative regulation of cell proliferation	1.82e-05	0.00232	2.27 (5344,211,402,36)
GO:0050789	regulation of biological process	1.83e-05	0.00231	1.12 (5344,3453,754,545)
GO:0043066	negative regulation of apoptotic process	2.07e-05	0.00258	1.60 (5344,284,987,84)
GO:0010718	positive regulation of epithelial to mesenchymal transition	2.61e-05	0.00322	4.79 (5344,21,584,11)
GO:0022408	negative regulation of cell-cell adhesion	2.63e-05	0.00321	2.49 (5344,59,944,26)
GO:0045596	negative regulation of cell differentiation	2.65e-05	0.0032	1.66 (5344,235,989,72)
GO:0048518	positive regulation of biological process	2.76e-05	0.00329	1.21 (5344,1989,757,341)
GO:0006811	ion transport	2.99e-05	0.00353	1.51 (5344,384,969,105)
GO:0033993	response to lipid	3.17e-05	0.00371	1.88 (5344,177,787,49)
GO:0072376	protein activation cascade	3.55e-05	0.00411	4.30 (5344,13,956,10)
GO:0065008	regulation of biological quality	3.68e-05	0.00422	1.26 (5344,1175,967,268)
GO:0050670	regulation of lymphocyte proliferation	3.76e-05	0.00427	2.86 (5344,55,713,21)
GO:0045766	positive regulation of angiogenesis	3.77e-05	0.00423	3.62 (5344,51,463,16)
GO:0048545	response to steroid hormone	4.29e-05	0.00477	3.87 (5344,55,377,15)
GO:0050920	regulation of chemotaxis	4.56e-05	0.00502	2.33 (5344,65,987,28)
GO:0043069	negative regulation of programmed cell death	4.81e-05	0.00525	1.57 (5344,294,987,85)
GO:0007267	cell-cell signaling	5.12e-05	0.00554	1.93 (5344,130,960,45)
GO:1904018	positive regulation of vasculature development	5.44e-05	0.00583	3.38 (5344,58,463,17)
GO:0009887	animal organ morphogenesis	5.49e-05	0.00583	2.30 (5344,155,495,33)
GO:0071634	regulation of transforming growth factor beta production	5.88e-05	0.00618	4.03 (5344,17,857,11)
GO:0006959	humoral immune response	5.9e-05	0.00615	3.08 (5344,29,956,16)
GO:0022603	regulation of anatomical structure morphogenesis	5.99e-05	0.00619	1.47 (5344,400,989,109)
GO:0050866	negative regulation of cell activation	6.43e-05	0.00658	2.44 (5344,58,944,25)
GO:0002763	positive regulation of myeloid leukocyte differentiation	6.66e-05	0.00675	8.54 (5344,20,219,7)
GO:0090184	positive regulation of kidney development	7.55e-05	0.00759	8.67 (5344,9,411,6)
GO:0032760	positive regulation of tumor necrosis factor production	8.22e-05	0.00819	6.70 (5344,21,304,8)
GO:0060415	muscle tissue morphogenesis	8.55e-05	0.00845	5.70 (5344,23,367,9)
GO:0002682	regulation of immune system process	8.82e-05	0.00864	1.54 (5344,491,650,92)
GO:1903317	regulation of protein maturation	9.13e-05	0.00887	3.85 (5344,33,547,13)
GO:0070665	positive regulation of leukocyte proliferation	9.3e-05	0.00896	3.04 (5344,31,907,16)
GO:0015671	oxygen transport	9.54e-05	0.00911	27.27 (5344,3,196,3)
GO:0055001	muscle cell development	9.77e-05	0.00925	4.89 (5344,24,455,10)
GO:0042744	hydrogen peroxide catabolic process	0.0001	0.00944	42.19 (5344,5,76,3)
GO:0032731	positive regulation of interleukin-1 beta production	0.000104	0.00968	51.38 (5344,8,39,3)
GO:0048771	tissue remodeling	0.000105	0.00969	5.66 (5344,25,340,9)
GO:0002695	negative regulation of leukocyte activation	0.000114	0.0104	5.43 (5344,49,201,10)
GO:0044057	regulation of system process	0.000117	0.0107	1.73 (5344,170,961,53)
GO:1903557	positive regulation of tumor necrosis factor superfamily cytokine production	0.000121	0.0109	6.39 (5344,22,304,8)
GO:0002690	positive regulation of leukocyte chemotaxis	0.000132	0.0118	6.50 (5344,25,263,8)
GO:0034097	response to cytokine	0.000143	0.0127	1.74 (5344,174,920,52)
GO:2000698	positive regulation of epithelial cell differentiation involved in kidney development	0.000147	0.013	23.34 (5344,3,229,3)
GO:0010757	negative regulation of plasminogen activation	0.000152	0.0133	7.52 (5344,5,711,5)
GO:0032732	positive regulation of interleukin-1 production	0.000155	0.0134	45.68 (5344,9,39,3)
GO:0010755	regulation of plasminogen activation	0.000155	0.0133	6.44 (5344,7,711,6)
GO:0003018	vascular process in circulatory system	0.000155	0.0133	2.96 (5344,42,731,17)
GO:0003180	aortic valve morphogenesis	0.000157	0.0133	9.94 (5344,7,384,5)
GO:0030858	positive regulation of epithelial cell differentiation	0.000158	0.0133	9.25 (5344,15,231,6)
GO:1905523	positive regulation of macrophage migration	0.000158	0.0132	11.29 (5344,9,263,5)
GO:0050678	regulation of epithelial cell proliferation	0.000158	0.0132	2.26 (5344,94,731,29)
GO:0042737	drug catabolic process	0.000164	0.0135	7.91 (5344,29,163,7)
GO:0052547	regulation of peptidase activity	0.00017	0.0139	2.32 (5344,136,492,29)
GO:0110110	positive regulation of animal organ morphogenesis	0.000171	0.0139	6.26 (5344,23,297,8)
GO:0007186	G protein-coupled receptor signaling pathway	0.000171	0.0138	1.79 (5344,162,920,50)
GO:0010033	response to organic substance	0.000171	0.0137	1.37 (5344,660,844,143)
GO:0045651	positive regulation of macrophage differentiation	0.000176	0.014	16.27 (5344,6,219,4)
GO:0010035	response to inorganic substance	0.000185	0.0146	2.48 (5344,156,359,26)
GO:0007178	transmembrane receptor protein serine/threonine kinase signaling pathway	0.000193	0.0151	2.47 (5344,65,766,23)
GO:0048246	macrophage chemotaxis	0.000208	0.0162	97.16 (5344,2,55,2)
GO:0048584	positive regulation of response to stimulus	0.000211	0.0164	1.37 (5344,749,733,141)
GO:0110089	regulation of hippocampal neuron apoptotic process	0.000216	0.0166	95.43 (5344,2,56,2)
GO:0072677	eosinophil migration	0.000216	0.0165	95.43 (5344,2,56,2)
GO:0048245	eosinophil chemotaxis	0.000216	0.0164	95.43 (5344,2,56,2)
GO:0014070	response to organic cyclic compound	0.000218	0.0164	1.78 (5344,195,738,48)
GO:0009611	response to wounding	0.000219	0.0164	2.74 (5344,72,541,20)
GO:0055010	ventricular cardiac muscle tissue morphogenesis	0.000222	0.0165	6.72 (5344,16,348,7)
GO:0050878	regulation of body fluid levels	0.000237	0.0175	1.90 (5344,114,989,40)
GO:0003179	heart valve morphogenesis	0.000241	0.0177	6.49 (5344,15,384,7)
GO:0017001	antibiotic catabolic process	0.000251	0.0183	18.75 (5344,12,95,4)
GO:0006935	chemotaxis	0.000252	0.0183	2.12 (5344,83,910,30)
GO:0042330	taxis	0.000252	0.0182	2.12 (5344,83,910,30)
GO:0032651	regulation of interleukin-1 beta production	0.000286	0.0205	20.09 (5344,19,56,4)
GO:0002694	regulation of leukocyte activation	0.000286	0.0204	1.82 (5344,140,944,45)
GO:0070613	regulation of protein processing	0.000287	0.0203	2.79 (5344,32,956,16)
GO:0042060	wound healing	0.000288	0.0202	3.80 (5344,36,469,12)
GO:0060707	trophoblast giant cell differentiation	0.000291	0.0203	7.91 (5344,6,563,5)
GO:0045597	positive regulation of cell differentiation	0.000301	0.0209	1.48 (5344,325,989,89)
GO:1905521	regulation of macrophage migration	0.000313	0.0216	10.16 (5344,10,263,5)
GO:0018149	peptide cross-linking	0.000313	0.0215	10.16 (5344,10,263,5)
GO:0098609	cell-cell adhesion	0.000314	0.0214	1.75 (5344,158,968,50)
GO:0050867	positive regulation of cell activation	0.000333	0.0226	2.06 (5344,87,923,31)
GO:0050727	regulation of inflammatory response	0.000334	0.0225	2.01 (5344,91,966,33)
GO:0055008	cardiac muscle tissue morphogenesis	0.000347	0.0232	6.32 (5344,17,348,7)
GO:0010466	negative regulation of peptidase activity	0.000354	0.0236	3.41 (5344,55,399,14)
GO:0050926	regulation of positive chemotaxis	0.000361	0.0239	7.46 (5344,6,597,5)
GO:0050927	positive regulation of positive chemotaxis	0.000361	0.0237	7.46 (5344,6,597,5)
GO:2000377	regulation of reactive oxygen species metabolic process	0.000362	0.0237	2.23 (5344,62,967,25)
GO:0007167	enzyme linked receptor protein signaling pathway	0.000378	0.0246	1.56 (5344,271,883,70)
GO:0048608	reproductive structure development	0.000381	0.0247	3.24 (5344,62,399,15)
GO:0045649	regulation of macrophage differentiation	0.000382	0.0246	13.94 (5344,7,219,4)
GO:1901700	response to oxygen-containing compound	0.000386	0.0247	1.44 (5344,378,994,101)
GO:0002688	regulation of leukocyte chemotaxis	0.000388	0.0247	3.27 (5344,29,733,13)
GO:1903318	negative regulation of protein maturation	0.00039	0.0247	3.88 (5344,13,953,9)
GO:0010955	negative regulation of protein processing	0.00039	0.0246	3.88 (5344,13,953,9)
GO:0040036	regulation of fibroblast growth factor receptor signaling pathway	0.000402	0.0252	5.32 (5344,11,639,7)
GO:0032102	negative regulation of response to external stimulus	0.000415	0.0258	1.98 (5344,92,966,33)
GO:0060706	cell differentiation involved in embryonic placenta development	0.000421	0.0261	6.33 (5344,9,563,6)
GO:0001936	regulation of endothelial cell proliferation	0.000432	0.0266	3.10 (5344,33,731,14)
GO:0030595	leukocyte chemotaxis	0.000453	0.0277	2.95 (5344,28,905,14)
GO:0030856	regulation of epithelial cell differentiation	0.000458	0.0279	4.12 (5344,48,297,11)
GO:0001934	positive regulation of protein phosphorylation	0.00046	0.0279	1.57 (5344,311,742,68)
GO:0048661	positive regulation of smooth muscle cell proliferation	0.000462	0.0278	2.92 (5344,27,950,14)
GO:0032946	positive regulation of mononuclear cell proliferation	0.000471	0.0283	2.95 (5344,28,907,14)
GO:0001666	response to hypoxia	0.000473	0.0282	2.28 (5344,81,725,25)
GO:0002544	chronic inflammatory response	0.000485	0.0288	15.72 (5344,3,340,3)
GO:0031424	keratinization	0.000499	0.0295	7.25 (5344,14,316,6)
GO:0048522	positive regulation of cellular process	0.000505	0.0297	1.20 (5344,1795,757,304)
GO:1903037	regulation of leukocyte cell-cell adhesion	0.000508	0.0297	2.37 (5344,99,547,24)
GO:0001525	angiogenesis	0.000511	0.0297	2.65 (5344,96,420,20)
GO:0032652	regulation of interleukin-1 production	0.000515	0.0298	17.35 (5344,22,56,4)
GO:0010951	negative regulation of endopeptidase activity	0.000526	0.0303	2.65 (5344,51,711,18)
GO:0045682	regulation of epidermis development	0.000536	0.0307	5.39 (5344,27,294,8)
GO:0042129	regulation of T cell proliferation	0.000553	0.0315	2.42 (5344,48,920,20)
GO:0071675	regulation of mononuclear cell migration	0.000554	0.0314	9.24 (5344,11,263,5)
GO:1905517	macrophage migration	0.000589	0.0332	64.78 (5344,3,55,2)
GO:0009628	response to abiotic stimulus	0.00059	0.0332	1.76 (5344,303,470,47)
GO:0032680	regulation of tumor necrosis factor production	0.00059	0.033	11.64 (5344,41,56,5)
GO:0072216	positive regulation of metanephros development	0.000592	0.0329	10.40 (5344,5,411,4)
GO:0007420	brain development	0.000595	0.0329	18.22 (5344,69,17,4)
GO:0043207	response to external biotic stimulus	0.000596	0.0328	1.64 (5344,223,820,56)
GO:0043410	positive regulation of MAPK cascade	0.000601	0.033	1.63 (5344,181,978,54)
GO:0006941	striated muscle contraction	0.000604	0.033	4.13 (5344,30,431,10)
GO:0001503	ossification	0.00062	0.0337	3.12 (5344,41,584,14)
GO:1903522	regulation of blood circulation	0.000623	0.0337	2.13 (5344,79,858,27)
GO:0032965	regulation of collagen biosynthetic process	0.000625	0.0336	4.17 (5344,12,854,8)
GO:0061517	macrophage proliferation	0.000628	0.0336	5.63 (5344,5,949,5)
GO:0061518	microglial cell proliferation	0.000628	0.0335	5.63 (5344,5,949,5)
GO:0043500	muscle adaptation	0.000633	0.0336	5.47 (5344,8,733,6)
GO:0016999	antibiotic metabolic process	0.000636	0.0336	10.82 (5344,26,95,5)
GO:0070482	response to oxygen levels	0.000657	0.0345	2.13 (5344,97,725,28)
GO:1903555	regulation of tumor necrosis factor superfamily cytokine production	0.000665	0.0348	11.36 (5344,42,56,5)
GO:1902041	regulation of extrinsic apoptotic signaling pathway via death domain receptors	0.000676	0.0352	10.71 (5344,29,86,5)
GO:0002438	acute inflammatory response to antigenic stimulus	0.00068	0.0352	60.38 (5344,3,59,2)
GO:0003198	epithelial to mesenchymal transition involved in endocardial cushion formation	0.000699	0.0361	13.92 (5344,3,384,3)
GO:0006820	anion transport	0.000713	0.0366	1.63 (5344,180,967,53)
GO:0052548	regulation of endopeptidase activity	0.000728	0.0372	2.41 (5344,121,421,23)
GO:0006956	complement activation	0.00073	0.0372	4.35 (5344,9,956,7)
GO:0030199	collagen fibril organization	0.00073	0.037	3.98 (5344,17,711,9)
GO:1904784	NLRP1 inflammasome complex assembly	0.000749	0.0378	1,336.00 (5344,1,4,1)
GO:0055002	striated muscle cell development	0.000757	0.038	4.81 (5344,20,444,8)
GO:0050829	defense response to Gram-negative bacterium	0.000757	0.0379	5.69 (5344,9,626,6)
GO:0050731	positive regulation of peptidyl-tyrosine phosphorylation	0.000758	0.0378	4.32 (5344,54,229,10)
GO:0036293	response to decreased oxygen levels	0.000763	0.0379	2.18 (5344,88,725,26)
GO:0034111	negative regulation of homotypic cell-cell adhesion	0.00077	0.038	4.85 (5344,7,944,6)
GO:0090183	regulation of kidney development	0.000776	0.0382	8.98 (5344,13,229,5)
GO:0022409	positive regulation of cell-cell adhesion	0.000798	0.0391	2.00 (5344,87,920,30)
GO:0006958	complement activation, classical pathway	0.000813	0.0396	4.79 (5344,7,956,6)
GO:0003208	cardiac ventricle morphogenesis	0.000828	0.0402	7.39 (5344,8,452,5)
GO:0002526	acute inflammatory response	0.000828	0.04	4.29 (5344,14,711,8)
GO:0072182	regulation of nephron tubule epithelial cell differentiation	0.000839	0.0404	17.50 (5344,4,229,3)
GO:0060429	epithelium development	0.000842	0.0404	3.28 (5344,45,471,13)
GO:0070278	extracellular matrix constituent secretion	0.000843	0.0402	13.10 (5344,3,408,3)
GO:0002696	positive regulation of leukocyte activation	0.000856	0.0407	2.02 (5344,83,923,29)
GO:0042493	response to drug	0.000867	0.041	1.86 (5344,207,513,37)
GO:0042730	fibrinolysis	0.000871	0.0411	7.52 (5344,4,711,4)
GO:0035150	regulation of tube size	0.000876	0.0412	3.07 (5344,31,731,13)
GO:0050880	regulation of blood vessel size	0.000876	0.041	3.07 (5344,31,731,13)
GO:0035296	regulation of tube diameter	0.000876	0.0408	3.07 (5344,31,731,13)
GO:0097746	regulation of blood vessel diameter	0.000876	0.0407	3.07 (5344,31,731,13)
GO:0043408	regulation of MAPK cascade	0.000885	0.0409	1.52 (5344,251,983,70)
GO:0042116	macrophage activation	0.000886	0.0408	26.03 (5344,11,56,3)
GO:0055015	ventricular cardiac muscle cell development	0.000887	0.0407	12.91 (5344,3,414,3)
GO:0035987	endodermal cell differentiation	0.000894	0.0408	5.77 (5344,10,556,6)
GO:0016202	regulation of striated muscle tissue development	0.000915	0.0416	2.80 (5344,39,733,15)
GO:1901861	regulation of muscle tissue development	0.000915	0.0414	2.80 (5344,39,733,15)
GO:0001659	temperature homeostasis	0.000942	0.0425	24.66 (5344,10,65,3)
GO:0045937	positive regulation of phosphate metabolic process	0.000973	0.0437	1.52 (5344,347,742,73)
GO:0010562	positive regulation of phosphorus metabolic process	0.000973	0.0436	1.52 (5344,347,742,73)
GO:0031960	response to corticosteroid	0.000974	0.0435	3.37 (5344,38,501,12)
GO:0009607	response to biotic stimulus	0.000982	0.0436	1.60 (5344,232,820,57)

## Sheet: CHLA02 C2 GSEA
Overlap Results
Collection(s):	C2
# overlaps shown:	100
# genesets in collections:	7411
# genes in comparison (n):	500
# genes in universe (N):	42577
Gene Set Name	# Genes in Gene Set (K)	Description	# Genes in Overlap (k)	k/K	p-value	FDR q-value
LIU_OVARIAN_CANCER_TUMORS_AND_XENOGRAFTS_XDGS_DN	1714	Genes differentially expressed between PDX and donor tumor samples from nine ovarian cancer patients.	110	0.0642	4.02e-49	2.98e-45
SCHUETZ_BREAST_CANCER_DUCTAL_INVASIVE_UP	352	Genes up-regulated in invasive ductal carcinoma (IDC) relative to ductal carcinoma in situ (DCIS, non-invasive).	41	0.1165	3.42e-28	1.27e-24
NABA_MATRISOME	1026	Ensemble of genes encoding extracellular matrix and extracellular matrix-associated proteins	63	0.0614	8.14e-27	2.01e-23
HELLER_HDAC_TARGETS_SILENCED_BY_METHYLATION_UP	461	Genes up-regulated in multiple myeloma (MM) cell lines treated with both decitabine [PubChem=451668] TSA [PubChem=5562].	44	0.0954	1.5e-26	2.39e-23
MEISSNER_BRAIN_HCP_WITH_H3K4ME3_AND_H3K27ME3	1074	Genes with high-CpG-density promoters (HCP) bearing histone H3 dimethylation at K4 (H3K4me2) and trimethylation at K27 (H3K27me3) in brain.	64	0.0596	1.61e-26	2.39e-23
SATO_SILENCED_BY_METHYLATION_IN_PANCREATIC_CANCER_1	422	Genes up-regulated in the pancreatic cancer cell lines (AsPC1, Hs766T, MiaPaCa2, Panc1) but not in the non-neoplastic cells (HPDE) by decitabine (5-aza-2'-deoxycytidine) [PubChem=451668].	42	0.0995	4.16e-26	5.14e-23
CHEN_METABOLIC_SYNDROM_NETWORK	1242	Genes forming the macrophage-enriched metabolic network (MEMN) claimed to have a causal relationship with the metabolic syndrom traits.	66	0.0531	1.46e-24	1.55e-21
WU_CELL_MIGRATION	183	Genes associated with migration rate of 40 human bladder cancer cells.	28	0.153	6.56e-23	6.08e-20
LIM_MAMMARY_STEM_CELL_UP	479	Genes consistently up-regulated in mammary stem cells both in mouse and human species.	40	0.0835	4.45e-22	3.67e-19
SMID_BREAST_CANCER_NORMAL_LIKE_UP	485	Genes up-regulated in the normal-like subtype of breast cancer.	38	0.0784	4.51e-20	3.34e-17
ONDER_CDH1_TARGETS_2_DN	473	Genes down-regulated in HMLE cells (immortalized nontransformed mammary epithelium) after E-cadhedrin (CDH1) [GeneID=999] knockdown by RNAi.	37	0.0782	1.5e-19	1.01e-16
BOQUEST_STEM_CELL_CULTURED_VS_FRESH_UP	427	Genes up-regulated in cultured stromal stem cells from adipose tissue, compared to the freshly isolated cells.	35	0.082	3.35e-19	2.07e-16
FOROUTAN_TGFB_EMT_UP	192	Genes up-regulated in the epithelial-mesenchymal transition (EMT) upon transforming growth factor beta (TGFb) stimulation derived from multiple datasets by combining results from an integrative approach and a product of ranks meta-analysis approach.	25	0.1302	7.63e-19	4.35e-16
FOROUTAN_INTEGRATED_TGFB_EMT_UP	120	Genes up-regulated in the epithelial-mesenchymal transition (EMT) upon transforming growth factor beta (TGFb) stimulation derived from multiple datasets by integrating them.	21	0.175	9.24e-19	4.89e-16
BOQUEST_STEM_CELL_UP	261	Genes up-regulated in freshly isolated CD31- [GeneID=5175] (stromal stem cells from adipose tissue) versus the CD31+ (non-stem) counterparts.	28	0.1073	1.15e-18	5.7e-16
LINDGREN_BLADDER_CANCER_CLUSTER_2B	389	Genes specifically up-regulated in Cluster IIb of urothelial cell carcinom (UCC) tumors.	33	0.0848	1.27e-18	5.87e-16
SMID_BREAST_CANCER_BASAL_DN	699	Genes down-regulated in basal subtype of breast cancer samles.	43	0.0615	1.37e-18	5.98e-16
FOROUTAN_PRODRANK_TGFB_EMT_UP	185	Genes up-regulated in the epithelial-mesenchymal transition (EMT) upon transforming growth factor beta (TGFb) stimulation derived from multiple datasets using a product of ranks meta-analysis approach.	24	0.1297	4.18e-18	1.69e-15
SMID_BREAST_CANCER_LUMINAL_B_DN	587	Genes down-regulated in the luminal B subtype of breast cancer.	39	0.0664	4.33e-18	1.69e-15
MEISSNER_NPC_HCP_WITH_H3_UNMETHYLATED	544	Genes with high-CpG-density promoters (HCP) that have no histone H3 methylation marks in neural precursor cells (NPC).	37	0.068	1.5e-17	5.56e-15
HAN_SATB1_TARGETS_UP	425	Genes up-regulated in MDA-MB-231 cells (breast cancer) after knockdown of SATB1 [GeneID=6304] by RNAi.	33	0.0776	1.8e-17	6.36e-15
LEI_MYB_TARGETS	323	Myb-regulated genes in MCF7 (breast cancer) and lung epithelial cell lines overexpressing MYBL2, MYBL1 or MYB [GeneID=4605;4603;4602].	29	0.0898	3.55e-17	1.2e-14
RODWELL_AGING_KIDNEY_UP	501	Genes whose expression increases with age in normal kidney.	35	0.0699	5.04e-17	1.62e-14
GRAESSMANN_APOPTOSIS_BY_DOXORUBICIN_UP	1151	Genes up-regulated in ME-A cells (breast cancer) undergoing apoptosis in response to doxorubicin [PubChem=31703].	52	0.0452	1.58e-16	4.89e-14
HELLER_HDAC_TARGETS_UP	317	Genes up-regulated in at least one of three multiple myeloma (MM) cell lines by TSA [PubChem=5562].	28	0.0883	1.92e-16	5.68e-14
LEE_BMP2_TARGETS_UP	780	Genes up-regulated in uterus upon knockout of BMP2 [GeneID=650].	42	0.0538	3.92e-16	1.12e-13
DURAND_STROMA_S_UP	300	Genes up-regulated in the HSC supportive stromal cell lines.	27	0.09	4.17e-16	1.14e-13
GOZGIT_ESR1_TARGETS_DN	786	Genes down-regulated in TMX2-28 cells (breast cancer) which do not express ESR1 [GeneID=2099]) compared to the parental MCF7 cells which do.	42	0.0534	5.12e-16	1.35e-13
PETROVA_ENDOTHELIUM_LYMPHATIC_VS_BLOOD_DN	162	Genes down-regulated in BEC (blood endothelial cells) compared to LEC (lymphatic endothelial cells).	21	0.1296	5.3e-16	1.36e-13
WONG_ADULT_TISSUE_STEM_MODULE	721	The 'adult tissue stem' module: genes coordinately up-regulated in a compendium of adult tissue stem cells.	40	0.0555	7.53e-16	1.86e-13
SWEET_LUNG_CANCER_KRAS_DN	422	Genes down-regulated in the Kras2LA mouse lung cancer model with mutated KRAS [GeneID=3845].	31	0.0735	8.09e-16	1.93e-13
WESTON_VEGFA_TARGETS	95	Genes up-regulated in MMEC cells (myometrial endothelium) by VEGFA [GeneID=7422] stimulation.	17	0.1789	1.3e-15	3e-13
MCBRYAN_PUBERTAL_BREAST_3_4WK_UP	214	Genes up-regulated during pubertal mammary gland development between weeks 3 and 4.	23	0.1075	1.39e-15	3.03e-13
LIU_PROSTATE_CANCER_DN	493	Genes down-regulated in prostate cancer samples.	33	0.0669	1.39e-15	3.03e-13
REN_ALVEOLAR_RHABDOMYOSARCOMA_DN	407	Genes commonly down-regulated in human alveolar rhabdomyosarcoma (ARMS) and its mouse model overexpressing PAX3-FOXO1 [GeneID=5077;2308] fusion.	30	0.0737	2.18e-15	4.61e-13
KOYAMA_SEMA3B_TARGETS_UP	268	Genes up-regulated in NCI-H1299 cells (large cell neuroendocrine carcinoma) stably expressing SEMA3B [GeneID=7869].	25	0.0933	2.26e-15	4.66e-13
KIM_RESPONSE_TO_TSA_AND_DECITABINE_UP	136	Genes up-regulated in glioma cell lines treated with both decitabine [PubChem=451668] and TSA [PubChem=5562].	19	0.1397	3.23e-15	6.46e-13
REACTOME_EXTRACELLULAR_MATRIX_ORGANIZATION	300	Extracellular matrix organization	26	0.0867	3.64e-15	7.05e-13
PEREZ_TP53_TARGETS	1201	Genes up-regulated in the HMEC cells (primary mammary epithelium) upon expression of TP53 [GeneID=7157] off adenoviral vector.	51	0.0425	3.71e-15	7.05e-13
NABA_CORE_MATRISOME	275	Ensemble of genes encoding core extracellular matrix including ECM glycoproteins, collagens and proteoglycans	25	0.0909	4.12e-15	7.63e-13
DODD_NASOPHARYNGEAL_CARCINOMA_DN	1816	Genes down-regulated in nasopharyngeal carcinoma (NPC) compared to the normal tissue.	64	0.0352	6.12e-15	1.11e-12
ONDER_CDH1_TARGETS_2_UP	257	Genes up-regulated in HMLE cells (immortalized nontransformed mammary epithelium) after E-cadhedrin (CDH1) [GeneID=999] knockdown by RNAi.	24	0.0934	8.05e-15	1.42e-12
MARTENS_TRETINOIN_RESPONSE_UP	855	Genes up-regulated in NB4 cells (acute promyelocytic leukemia, APL) in response to tretinoin [PubChem=444795]; based on Chip-seq data.	42	0.0491	9.18e-15	1.58e-12
BLANCO_MELO_RESPIRATORY_SYNCYTIAL_VIRUS_INFECTION_A594_CELLS_UP	286	Genes up-regulated in RSV (A549 cells, MOI: 2, 24hpi)	25	0.0874	1.02e-14	1.72e-12
SANA_RESPONSE_TO_IFNG_UP	76	Genes up-regulated in five primary endothelial cell types (lung, aortic, iliac, dermal, and colon) by IFNG [GeneID=3458].	15	0.1974	1.33e-14	2.2e-12
NUYTTEN_EZH2_TARGETS_UP	1033	Genes up-regulated in PC3 cells (prostate cancer) after knockdown of EZH2 [GeneID=2146] by RNAi.	46	0.0445	1.66e-14	2.67e-12
SMID_BREAST_CANCER_BASAL_UP	662	Genes up-regulated in basal subtype of breast cancer samles.	36	0.0544	4.02e-14	6.34e-12
CHARAFE_BREAST_CANCER_LUMINAL_VS_BASAL_DN	457	Genes down-regulated in luminal-like breast cancer cell lines compared to the basal-like ones.	30	0.0656	4.64e-14	7.16e-12
BENPORATH_ES_WITH_H3K27ME3	1115	Set 'H3K27 bound': genes posessing the trimethylated H3K27 (H3K27me3) mark in their promoters in human embryonic stem cells, as identified by ChIP on chip.	47	0.0422	6.24e-14	9.43e-12
BLALOCK_ALZHEIMERS_DISEASE_UP	1671	Genes up-regulated in brain from patients with Alzheimer's disease.	59	0.0353	7.22e-14	1.04e-11
CHARAFE_BREAST_CANCER_LUMINAL_VS_MESENCHYMAL_DN	465	Genes down-regulated in luminal-like breast cancer cell lines compared to the mesenchymal-like ones.	30	0.0645	7.29e-14	1.04e-11
NABA_MATRISOME_ASSOCIATED	751	Ensemble of genes encoding ECM-associated proteins including ECM-affilaited proteins, ECM regulators and secreted factors	38	0.0506	7.3e-14	1.04e-11
REACTOME_HEMOSTASIS	679	Hemostasis	36	0.053	8.56e-14	1.2e-11
RIGGI_EWING_SARCOMA_PROGENITOR_UP	437	Genes up-regulated in mesenchymal stem cells (MSC) engineered to express EWS-FLI1 [GeneID=2130;2321] fusion protein.	29	0.0664	9.41e-14	1.29e-11
ZHONG_RESPONSE_TO_AZACITIDINE_AND_TSA_UP	186	Genes up-regulated in 3 out of 4 NSCLC cell lines (non-small cell lung cancer) after treatment with azacitidine [PubChem=9444] and TSA [PubChem=5562].	20	0.1075	9.92e-14	1.34e-11
DELYS_THYROID_CANCER_UP	445	Genes up-regulated in papillary thyroid carcinoma (PTC) compared to normal tissue.	29	0.0652	1.49e-13	1.97e-11
ROZANOV_MMP14_TARGETS_UP	267	Genes up-regulated in HT1080 cells (fibrosarcoma) over-expressing MMP14 [GeneID=4323] compared to those with knockdown of the gene by RNAi.	23	0.0861	1.64e-13	2.11e-11
GOBERT_OLIGODENDROCYTE_DIFFERENTIATION_DN	1102	Genes down-regulated during differentiation of Oli-Neu cells (oligodendroglial precursor) in response to PD174265 [PubChem=4709].	46	0.0417	1.65e-13	2.11e-11
ZWANG_TRANSIENTLY_UP_BY_2ND_EGF_PULSE_ONLY	1959	Genes transiently induced only by the second pulse of EGF [GeneID =1950] in 184A1 cells (mammary epithelium).	64	0.0327	1.89e-13	2.34e-11
MARTINEZ_RB1_AND_TP53_TARGETS_UP	623	Genes up-regulated in mice with skin specific double knockout of both RB1 and TP53 [GeneID=5925;7157] by Cre-lox.	34	0.0546	1.89e-13	2.34e-11
BOQUEST_STEM_CELL_DN	218	Genes down-regulated in freshly isolated CD31- [GeneID=5175] (stromal stem cells from adipose tissue) versus the CD31+ (non-stem) counterparts.	21	0.0963	2.12e-13	2.57e-11
BRUINS_UVC_RESPONSE_VIA_TP53_GROUP_A	899	Category A genes: p53-dependent genes whose expression in the absence of S389 phosphorylation is similar to loss of TP53 [GeneID=7157] in MEF (embryonic fibroblast) cells in response to UV-C irradiation.	41	0.0456	2.2e-13	2.63e-11
BLANCO_MELO_BRONCHIAL_EPITHELIAL_CELLS_INFLUENZA_A_DEL_NS1_INFECTION_UP	644	Genes up-regulated on infection of normal human bronchial epithelial cells by mutant Influenza A lacking its antiviral antagonist (IAV_NS1) (MOI: 3, 12hpi)	34	0.0528	4.81e-13	5.66e-11
HELLER_SILENCED_BY_METHYLATION_UP	283	Genes up-regulated in at least one of three multiple myeloma (MM) cell lines treated with the DNA hypomethylating agent decitabine (5-aza-2'-deoxycytidine) [PubChem=451668].	23	0.0813	5.55e-13	6.43e-11
DUTERTRE_ESTRADIOL_RESPONSE_24HR_DN	504	Genes down-regulated in MCF7 cells (breast cancer) at 24 h of estradiol [PubChem=5757] treatment.	30	0.0595	5.78e-13	6.59e-11
YOSHIMURA_MAPK8_TARGETS_UP	1281	Genes up-regulated in vascular smooth muscle cells (VSMC) by MAPK8 (JNK1) [GeneID=5599].	49	0.0383	6.39e-13	7.17e-11
PEDRIOLI_MIR31_TARGETS_DN	413	Genes down-regulated in primary LEC cells (lymphatic endothelum) upon overexpression of MIR31 [GeneID=407035].	27	0.0654	9.66e-13	1.07e-10
NABA_ECM_REGULATORS	238	Genes encoding enzymes and their regulators involved in the remodeling of the extracellular matrix	21	0.0882	1.18e-12	1.28e-10
KAN_RESPONSE_TO_ARSENIC_TRIOXIDE	123	Genes changed in U373-MG cells (malignant glioma) upon treatment with arsenic trioxide [PubChem=14888], a chemical that can cause autophagic cell death.	16	0.1301	1.54e-12	1.66e-10
JOHNSTONE_PARVB_TARGETS_3_UP	433	Genes up-regulated upon overexpression of PARVB [GeneID=29780] in MDA-MB-231 cells (breast cancer) cultured in 3D Matrigel only.	27	0.0624	2.91e-12	3.08e-10
VERHAAK_AML_WITH_NPM1_MUTATED_DN	250	Genes down-regulated in acute myeloid leukemia (AML) patients with mutated NPM1 [GeneID=4869].	21	0.084	3.03e-12	3.17e-10
MIKKELSEN_ES_ICP_WITH_H3K4ME3	728	Genes with intermediate-CpG-density (ICP) promoters bearing histone H3 K4 trimethylation mark (H3K4me3) in embryonic stem cells (ES).	35	0.0481	3.08e-12	3.17e-10
HAMAI_APOPTOSIS_VIA_TRAIL_DN	203	Genes down-regulated in T1 cells (primary melanoma, sensitive to TRAIL [GeneID=8743]) compared to G1 cells (metastatic melanoma, resistant to TRAIL).	19	0.0936	4.96e-12	5.03e-10
PASINI_SUZ12_TARGETS_DN	316	Genes down-regulated in ES (embryonic stem cells) with defficient SUZ12 [GeneID=23512].	23	0.0728	5.42e-12	5.43e-10
SATO_SILENCED_BY_DEACETYLATION_IN_PANCREATIC_CANCER	47	50 most interesting genes up-regulated in pancreatic cancer cell lines (AsPC1, Hs766T, MiaPaCa2, Panc1) but not in the non-neoplastic cells (HPDE) by TSA [PubChem=5562].	11	0.234	6.25e-12	6.17e-10
LIM_MAMMARY_STEM_CELL_DN	417	Genes consistently down-regulated in mammary stem cells both in mouse and human species.	26	0.0624	7.41e-12	7.22e-10
TAKEDA_TARGETS_OF_NUP98_HOXA9_FUSION_3D_UP	183	Genes up-regulated in CD34+ [GeneID=947] hematopoetic cells by expression of NUP98-HOXA9 fusion [GeneID=4928;3205] off a retroviral vector at 3 days after transduction.	18	0.0984	7.83e-12	7.53e-10
WANG_SMARCE1_TARGETS_UP	294	Genes up-regulated in BT549 cells (breast cancer) by expression of SMARCE1 [GeneID=6605] off a retroviral vector.	22	0.0748	9.15e-12	8.69e-10
CHICAS_RB1_TARGETS_CONFLUENT	567	Genes up-regulated in confluent IMR90 cells (fibroblast) after knockdown of RB1 [GeneID=5925] by RNAi.	30	0.0529	1.11e-11	1.04e-09
ONDER_CDH1_SIGNALING_VIA_CTNNB1	84	Genes changed in HMLE cells (mmortalized nontransformed mammary epithelium) after RNAi knockdown of both CDH1 and CTNNB1 [GeneID=999;1499], compared to the knockdown of CDH1 alone.	13	0.1548	2.03e-11	1.88e-09
WIELAND_UP_BY_HBV_INFECTION	103	Genes induced in the liver during hepatitis B (HBV) viral clearance in chimpanzees.	14	0.1359	2.1e-11	1.92e-09
RIGGINS_TAMOXIFEN_RESISTANCE_DN	221	Genes down-regulated SUM44/LCCTam cells (breast cancer) resistant to 4-hydroxytamoxifen [PubChem=63062] relative to the parental SUM44 cells sensitive to the drug.	19	0.086	2.21e-11	1.99e-09
MARTINEZ_TP53_TARGETS_UP	624	Genes up-regulated in mice with skin specific knockout of TP53 [GeneID=7157].	31	0.0497	2.45e-11	2.19e-09
REACTOME_CYTOKINE_SIGNALING_IN_IMMUNE_SYSTEM	789	Cytokine Signaling in Immune system	35	0.0444	2.85e-11	2.52e-09
PETROVA_PROX1_TARGETS_DN	56	Genes specific to BEC (blood endothelium cells) repressed in BEC by expression of PROX1 [GeneID=5629] off adenovirus vector.	11	0.1964	4.86e-11	4.24e-09
DOANE_BREAST_CANCER_ESR1_UP	111	Genes up-regulated in breast cancer samples positive for ESR1 [GeneID=2099] compared to the ESR1 negative tumors.	14	0.1261	5.89e-11	5.08e-09
PEREZ_TP63_TARGETS	356	Genes up-regulated in the HMEC cells (primary mammary epithelium) upon expression of the transcriptionally active isoform of TP63 [GeneID=8626] off adenoviral vector.	23	0.0646	6e-11	5.11e-09
LU_AGING_BRAIN_UP	263	Age up-regulated genes in the human frontal cortex.	20	0.076	6.06e-11	5.11e-09
MARTINEZ_RB1_TARGETS_UP	690	Genes up-regulated in mice with skin specific knockout of RB1 [GeneID=5925] by Cre-lox.	32	0.0464	6.73e-11	5.61e-09
TSAI_RESPONSE_TO_RADIATION_THERAPY	32	Genes up-regulated in response to both single dose and fractionated radiation that were common to all three cell lines studied.	9	0.2812	8.73e-11	7.14e-09
PILON_KLF1_TARGETS_UP	503	Genes up-regulated in erythroid progenitor cells from fetal livers of E13.5 embryos with KLF1 [GeneID=10661] knockout compared to those from the wild type embryos.	27	0.0537	8.77e-11	7.14e-09
REACTOME_ECM_PROTEOGLYCANS	76	ECM proteoglycans	12	0.1579	9.48e-11	7.64e-09
FRIDMAN_SENESCENCE_UP	77	Genes up-regulated in senescent cells.	12	0.1558	1.11e-10	8.85e-09
XIE_ST_HSC_S1PR3_OE_UP	189	Genes upregulated in short-term hematopoietic stem cells (CD34+,CD38_,CD45RA_,CD90_,CD49f_) upon overexpression of Sphingosine-1-Phosphate Receptor 3 (S1PR3)	17	0.0899	1.23e-10	9.73e-09
MIKKELSEN_MEF_HCP_WITH_H3K27ME3	591	Genes with high-CpG-density promoters (HCP) bearing histone H3 trimethylation mark at K27 (H3K27me3) in MEF cells (embryonic fibroblast).	29	0.0491	1.45e-10	1.13e-08
PHONG_TNF_RESPONSE_NOT_VIA_P38	341	Genes whose expression changes in Calu-6 cells (lung cancer) by TNF [GeneID=7124] were not affected by p38 inhibitor LY479754.	22	0.0645	1.61e-10	1.24e-08
WANG_ESOPHAGUS_CANCER_VS_NORMAL_UP	121	Up-regulated genes specific to esophageal adenocarcinoma (EAC) relative to normal tissue.	14	0.1157	1.91e-10	1.46e-08
BHAT_ESR1_TARGETS_VIA_AKT1_UP	281	Genes bound by ESR1 [GeneID=2099] and up-regulated by estradiol [PubChem=5757] in MCF-7 cells (breast cancer) expressing constitutevly active form of AKT1 [GeneID=207].	20	0.0712	1.97e-10	1.48e-08
DANG_REGULATED_BY_MYC_DN	251	Genes down-regulated by MYC [GeneID=4609], according to the MYC Target Gene Database.	19	0.0757	1.98e-10	1.48e-08
JOHNSTONE_PARVB_TARGETS_2_UP	145	Genes up-regulated upon overexpression of PARVB [GeneID=29780] in MDA-MB-231 cells (breast cancer) cultured in 3D collagen I and 3D Matrigel only.	15	0.1034	2.13e-10	1.58e-08
Gene/Gene Set Overlap Matrix
Entrez Gene Id	Gene Symbol	Gene Description	LIU_OVARIAN_CANCER_TUMORS_AND_XENOGRAFTS_XDGS_DN	SCHUETZ_BREAST_CANCER_DUCTAL_INVASIVE_UP	NABA_MATRISOME	HELLER_HDAC_TARGETS_SILENCED_BY_METHYLATION_UP	MEISSNER_BRAIN_HCP_WITH_H3K4ME3_AND_H3K27ME3	SATO_SILENCED_BY_METHYLATION_IN_PANCREATIC_CANCER_1	CHEN_METABOLIC_SYNDROM_NETWORK	WU_CELL_MIGRATION	LIM_MAMMARY_STEM_CELL_UP	SMID_BREAST_CANCER_NORMAL_LIKE_UP	ONDER_CDH1_TARGETS_2_DN	BOQUEST_STEM_CELL_CULTURED_VS_FRESH_UP	FOROUTAN_TGFB_EMT_UP	FOROUTAN_INTEGRATED_TGFB_EMT_UP	BOQUEST_STEM_CELL_UP	LINDGREN_BLADDER_CANCER_CLUSTER_2B	SMID_BREAST_CANCER_BASAL_DN	FOROUTAN_PRODRANK_TGFB_EMT_UP	SMID_BREAST_CANCER_LUMINAL_B_DN	MEISSNER_NPC_HCP_WITH_H3_UNMETHYLATED	HAN_SATB1_TARGETS_UP	LEI_MYB_TARGETS	RODWELL_AGING_KIDNEY_UP	GRAESSMANN_APOPTOSIS_BY_DOXORUBICIN_UP	HELLER_HDAC_TARGETS_UP	LEE_BMP2_TARGETS_UP	DURAND_STROMA_S_UP	GOZGIT_ESR1_TARGETS_DN	PETROVA_ENDOTHELIUM_LYMPHATIC_VS_BLOOD_DN	WONG_ADULT_TISSUE_STEM_MODULE	SWEET_LUNG_CANCER_KRAS_DN	WESTON_VEGFA_TARGETS	MCBRYAN_PUBERTAL_BREAST_3_4WK_UP	LIU_PROSTATE_CANCER_DN	REN_ALVEOLAR_RHABDOMYOSARCOMA_DN	KOYAMA_SEMA3B_TARGETS_UP	KIM_RESPONSE_TO_TSA_AND_DECITABINE_UP	REACTOME_EXTRACELLULAR_MATRIX_ORGANIZATION	PEREZ_TP53_TARGETS	NABA_CORE_MATRISOME	DODD_NASOPHARYNGEAL_CARCINOMA_DN	ONDER_CDH1_TARGETS_2_UP	MARTENS_TRETINOIN_RESPONSE_UP	BLANCO_MELO_RESPIRATORY_SYNCYTIAL_VIRUS_INFECTION_A594_CELLS_UP	SANA_RESPONSE_TO_IFNG_UP	NUYTTEN_EZH2_TARGETS_UP	SMID_BREAST_CANCER_BASAL_UP
5270	SERPINE2	serpin family E member 2 [Source:HGNC Symbol;Acc:HGNC:8951]	LIU_OVARIAN_CANCER_TUMORS_AND_XENOGRAFTS_XDGS_DN	SCHUETZ_BREAST_CANCER_DUCTAL_INVASIVE_UP	NABA_MATRISOME	HELLER_HDAC_TARGETS_SILENCED_BY_METHYLATION_UP	MEISSNER_BRAIN_HCP_WITH_H3K4ME3_AND_H3K27ME3							BOQUEST_STEM_CELL_CULTURED_VS_FRESH_UP	FOROUTAN_TGFB_EMT_UP	FOROUTAN_INTEGRATED_TGFB_EMT_UP	BOQUEST_STEM_CELL_UP			FOROUTAN_PRODRANK_TGFB_EMT_UP	SMID_BREAST_CANCER_LUMINAL_B_DN			LEI_MYB_TARGETS	RODWELL_AGING_KIDNEY_UP	GRAESSMANN_APOPTOSIS_BY_DOXORUBICIN_UP											REN_ALVEOLAR_RHABDOMYOSARCOMA_DN									BLANCO_MELO_RESPIRATORY_SYNCYTIAL_VIRUS_INFECTION_A594_CELLS_UP		NUYTTEN_EZH2_TARGETS_UP
3491	CCN1	cellular communication network factor 1 [Source:HGNC Symbol;Acc:HGNC:2654]	LIU_OVARIAN_CANCER_TUMORS_AND_XENOGRAFTS_XDGS_DN	SCHUETZ_BREAST_CANCER_DUCTAL_INVASIVE_UP	NABA_MATRISOME		MEISSNER_BRAIN_HCP_WITH_H3K4ME3_AND_H3K27ME3			WU_CELL_MIGRATION								LINDGREN_BLADDER_CANCER_CLUSTER_2B			SMID_BREAST_CANCER_LUMINAL_B_DN											WONG_ADULT_TISSUE_STEM_MODULE	SWEET_LUNG_CANCER_KRAS_DN		MCBRYAN_PUBERTAL_BREAST_3_4WK_UP		REN_ALVEOLAR_RHABDOMYOSARCOMA_DN					NABA_CORE_MATRISOME
1490	CCN2	cellular communication network factor 2 [Source:HGNC Symbol;Acc:HGNC:2500]	LIU_OVARIAN_CANCER_TUMORS_AND_XENOGRAFTS_XDGS_DN	SCHUETZ_BREAST_CANCER_DUCTAL_INVASIVE_UP	NABA_MATRISOME		MEISSNER_BRAIN_HCP_WITH_H3K4ME3_AND_H3K27ME3				LIM_MAMMARY_STEM_CELL_UP				FOROUTAN_TGFB_EMT_UP	FOROUTAN_INTEGRATED_TGFB_EMT_UP		LINDGREN_BLADDER_CANCER_CLUSTER_2B		FOROUTAN_PRODRANK_TGFB_EMT_UP	SMID_BREAST_CANCER_LUMINAL_B_DN	MEISSNER_NPC_HCP_WITH_H3_UNMETHYLATED										WONG_ADULT_TISSUE_STEM_MODULE					REN_ALVEOLAR_RHABDOMYOSARCOMA_DN	KOYAMA_SEMA3B_TARGETS_UP				NABA_CORE_MATRISOME	DODD_NASOPHARYNGEAL_CARCINOMA_DN	ONDER_CDH1_TARGETS_2_UP				NUYTTEN_EZH2_TARGETS_UP	SMID_BREAST_CANCER_BASAL_UP
1293	COL6A3	collagen type VI alpha 3 chain [Source:HGNC Symbol;Acc:HGNC:2213]	LIU_OVARIAN_CANCER_TUMORS_AND_XENOGRAFTS_XDGS_DN	SCHUETZ_BREAST_CANCER_DUCTAL_INVASIVE_UP	NABA_MATRISOME			SATO_SILENCED_BY_METHYLATION_IN_PANCREATIC_CANCER_1	CHEN_METABOLIC_SYNDROM_NETWORK						FOROUTAN_TGFB_EMT_UP	FOROUTAN_INTEGRATED_TGFB_EMT_UP	BOQUEST_STEM_CELL_UP	LINDGREN_BLADDER_CANCER_CLUSTER_2B						LEI_MYB_TARGETS										WESTON_VEGFA_TARGETS						REACTOME_EXTRACELLULAR_MATRIX_ORGANIZATION		NABA_CORE_MATRISOME		ONDER_CDH1_TARGETS_2_UP
5552	SRGN	serglycin [Source:HGNC Symbol;Acc:HGNC:9361]	LIU_OVARIAN_CANCER_TUMORS_AND_XENOGRAFTS_XDGS_DN	SCHUETZ_BREAST_CANCER_DUCTAL_INVASIVE_UP	NABA_MATRISOME				CHEN_METABOLIC_SYNDROM_NETWORK	WU_CELL_MIGRATION	LIM_MAMMARY_STEM_CELL_UP	SMID_BREAST_CANCER_NORMAL_LIKE_UP		BOQUEST_STEM_CELL_CULTURED_VS_FRESH_UP				LINDGREN_BLADDER_CANCER_CLUSTER_2B			SMID_BREAST_CANCER_LUMINAL_B_DN		HAN_SATB1_TARGETS_UP	LEI_MYB_TARGETS	RODWELL_AGING_KIDNEY_UP						PETROVA_ENDOTHELIUM_LYMPHATIC_VS_BLOOD_DN		SWEET_LUNG_CANCER_KRAS_DN									NABA_CORE_MATRISOME		ONDER_CDH1_TARGETS_2_UP
1462	VCAN	versican [Source:HGNC Symbol;Acc:HGNC:2464]	LIU_OVARIAN_CANCER_TUMORS_AND_XENOGRAFTS_XDGS_DN	SCHUETZ_BREAST_CANCER_DUCTAL_INVASIVE_UP	NABA_MATRISOME				CHEN_METABOLIC_SYNDROM_NETWORK	WU_CELL_MIGRATION	LIM_MAMMARY_STEM_CELL_UP				FOROUTAN_TGFB_EMT_UP	FOROUTAN_INTEGRATED_TGFB_EMT_UP	BOQUEST_STEM_CELL_UP			FOROUTAN_PRODRANK_TGFB_EMT_UP	SMID_BREAST_CANCER_LUMINAL_B_DN				RODWELL_AGING_KIDNEY_UP						PETROVA_ENDOTHELIUM_LYMPHATIC_VS_BLOOD_DN			WESTON_VEGFA_TARGETS			REN_ALVEOLAR_RHABDOMYOSARCOMA_DN			REACTOME_EXTRACELLULAR_MATRIX_ORGANIZATION	PEREZ_TP53_TARGETS	NABA_CORE_MATRISOME		ONDER_CDH1_TARGETS_2_UP
4313	MMP2	matrix metallopeptidase 2 [Source:HGNC Symbol;Acc:HGNC:7166]	LIU_OVARIAN_CANCER_TUMORS_AND_XENOGRAFTS_XDGS_DN	SCHUETZ_BREAST_CANCER_DUCTAL_INVASIVE_UP	NABA_MATRISOME				CHEN_METABOLIC_SYNDROM_NETWORK		LIM_MAMMARY_STEM_CELL_UP				FOROUTAN_TGFB_EMT_UP	FOROUTAN_INTEGRATED_TGFB_EMT_UP	BOQUEST_STEM_CELL_UP	LINDGREN_BLADDER_CANCER_CLUSTER_2B		FOROUTAN_PRODRANK_TGFB_EMT_UP		MEISSNER_NPC_HCP_WITH_H3_UNMETHYLATED							DURAND_STROMA_S_UP					WESTON_VEGFA_TARGETS			REN_ALVEOLAR_RHABDOMYOSARCOMA_DN			REACTOME_EXTRACELLULAR_MATRIX_ORGANIZATION				ONDER_CDH1_TARGETS_2_UP
1307	COL16A1	collagen type XVI alpha 1 chain [Source:HGNC Symbol;Acc:HGNC:2193]	LIU_OVARIAN_CANCER_TUMORS_AND_XENOGRAFTS_XDGS_DN	SCHUETZ_BREAST_CANCER_DUCTAL_INVASIVE_UP	NABA_MATRISOME				CHEN_METABOLIC_SYNDROM_NETWORK		LIM_MAMMARY_STEM_CELL_UP						BOQUEST_STEM_CELL_UP	LINDGREN_BLADDER_CANCER_CLUSTER_2B																	MCBRYAN_PUBERTAL_BREAST_3_4WK_UP	LIU_PROSTATE_CANCER_DN				REACTOME_EXTRACELLULAR_MATRIX_ORGANIZATION		NABA_CORE_MATRISOME			MARTENS_TRETINOIN_RESPONSE_UP			NUYTTEN_EZH2_TARGETS_UP
57125	PLXDC1	plexin domain containing 1 [Source:HGNC Symbol;Acc:HGNC:20945]	LIU_OVARIAN_CANCER_TUMORS_AND_XENOGRAFTS_XDGS_DN	SCHUETZ_BREAST_CANCER_DUCTAL_INVASIVE_UP	NABA_MATRISOME				CHEN_METABOLIC_SYNDROM_NETWORK					BOQUEST_STEM_CELL_CULTURED_VS_FRESH_UP
1277	COL1A1	collagen type I alpha 1 chain [Source:HGNC Symbol;Acc:HGNC:2197]	LIU_OVARIAN_CANCER_TUMORS_AND_XENOGRAFTS_XDGS_DN	SCHUETZ_BREAST_CANCER_DUCTAL_INVASIVE_UP	NABA_MATRISOME				CHEN_METABOLIC_SYNDROM_NETWORK						FOROUTAN_TGFB_EMT_UP	FOROUTAN_INTEGRATED_TGFB_EMT_UP	BOQUEST_STEM_CELL_UP			FOROUTAN_PRODRANK_TGFB_EMT_UP					RODWELL_AGING_KIDNEY_UP				DURAND_STROMA_S_UP			WONG_ADULT_TISSUE_STEM_MODULE	SWEET_LUNG_CANCER_KRAS_DN				REN_ALVEOLAR_RHABDOMYOSARCOMA_DN			REACTOME_EXTRACELLULAR_MATRIX_ORGANIZATION		NABA_CORE_MATRISOME	DODD_NASOPHARYNGEAL_CARCINOMA_DN	ONDER_CDH1_TARGETS_2_UP	MARTENS_TRETINOIN_RESPONSE_UP
1278	COL1A2	collagen type I alpha 2 chain [Source:HGNC Symbol;Acc:HGNC:2198]	LIU_OVARIAN_CANCER_TUMORS_AND_XENOGRAFTS_XDGS_DN	SCHUETZ_BREAST_CANCER_DUCTAL_INVASIVE_UP	NABA_MATRISOME				CHEN_METABOLIC_SYNDROM_NETWORK								BOQUEST_STEM_CELL_UP	LINDGREN_BLADDER_CANCER_CLUSTER_2B						LEI_MYB_TARGETS	RODWELL_AGING_KIDNEY_UP				DURAND_STROMA_S_UP		PETROVA_ENDOTHELIUM_LYMPHATIC_VS_BLOOD_DN		SWEET_LUNG_CANCER_KRAS_DN	WESTON_VEGFA_TARGETS		LIU_PROSTATE_CANCER_DN				REACTOME_EXTRACELLULAR_MATRIX_ORGANIZATION		NABA_CORE_MATRISOME		ONDER_CDH1_TARGETS_2_UP
710	SERPING1	serpin family G member 1 [Source:HGNC Symbol;Acc:HGNC:1228]	LIU_OVARIAN_CANCER_TUMORS_AND_XENOGRAFTS_XDGS_DN	SCHUETZ_BREAST_CANCER_DUCTAL_INVASIVE_UP	NABA_MATRISOME						LIM_MAMMARY_STEM_CELL_UP	SMID_BREAST_CANCER_NORMAL_LIKE_UP						LINDGREN_BLADDER_CANCER_CLUSTER_2B			SMID_BREAST_CANCER_LUMINAL_B_DN			LEI_MYB_TARGETS	RODWELL_AGING_KIDNEY_UP			LEE_BMP2_TARGETS_UP					SWEET_LUNG_CANCER_KRAS_DN													BLANCO_MELO_RESPIRATORY_SYNCYTIAL_VIRUS_INFECTION_A594_CELLS_UP	SANA_RESPONSE_TO_IFNG_UP
3606	IL18	interleukin 18 [Source:HGNC Symbol;Acc:HGNC:5986]	LIU_OVARIAN_CANCER_TUMORS_AND_XENOGRAFTS_XDGS_DN	SCHUETZ_BREAST_CANCER_DUCTAL_INVASIVE_UP	NABA_MATRISOME								ONDER_CDH1_TARGETS_2_DN										HAN_SATB1_TARGETS_UP			GRAESSMANN_APOPTOSIS_BY_DOXORUBICIN_UP		LEE_BMP2_TARGETS_UP				WONG_ADULT_TISSUE_STEM_MODULE							KIM_RESPONSE_TO_TSA_AND_DECITABINE_UP				DODD_NASOPHARYNGEAL_CARCINOMA_DN
1311	COMP	cartilage oligomeric matrix protein [Source:HGNC Symbol;Acc:HGNC:2227]	LIU_OVARIAN_CANCER_TUMORS_AND_XENOGRAFTS_XDGS_DN	SCHUETZ_BREAST_CANCER_DUCTAL_INVASIVE_UP	NABA_MATRISOME									BOQUEST_STEM_CELL_CULTURED_VS_FRESH_UP					SMID_BREAST_CANCER_BASAL_DN						RODWELL_AGING_KIDNEY_UP	GRAESSMANN_APOPTOSIS_BY_DOXORUBICIN_UP														REACTOME_EXTRACELLULAR_MATRIX_ORGANIZATION		NABA_CORE_MATRISOME
10417	SPON2	spondin 2 [Source:HGNC Symbol;Acc:HGNC:11253]	LIU_OVARIAN_CANCER_TUMORS_AND_XENOGRAFTS_XDGS_DN	SCHUETZ_BREAST_CANCER_DUCTAL_INVASIVE_UP	NABA_MATRISOME												BOQUEST_STEM_CELL_UP								RODWELL_AGING_KIDNEY_UP	GRAESSMANN_APOPTOSIS_BY_DOXORUBICIN_UP			DURAND_STROMA_S_UP													NABA_CORE_MATRISOME			MARTENS_TRETINOIN_RESPONSE_UP
9358	ITGBL1	integrin subunit beta like 1 [Source:HGNC Symbol;Acc:HGNC:6164]	LIU_OVARIAN_CANCER_TUMORS_AND_XENOGRAFTS_XDGS_DN	SCHUETZ_BREAST_CANCER_DUCTAL_INVASIVE_UP		HELLER_HDAC_TARGETS_SILENCED_BY_METHYLATION_UP			CHEN_METABOLIC_SYNDROM_NETWORK								BOQUEST_STEM_CELL_UP		SMID_BREAST_CANCER_BASAL_DN																		REN_ALVEOLAR_RHABDOMYOSARCOMA_DN	KOYAMA_SEMA3B_TARGETS_UP						ONDER_CDH1_TARGETS_2_UP
3075	CFH	complement factor H [Source:HGNC Symbol;Acc:HGNC:4883]	LIU_OVARIAN_CANCER_TUMORS_AND_XENOGRAFTS_XDGS_DN	SCHUETZ_BREAST_CANCER_DUCTAL_INVASIVE_UP		HELLER_HDAC_TARGETS_SILENCED_BY_METHYLATION_UP						SMID_BREAST_CANCER_NORMAL_LIKE_UP		BOQUEST_STEM_CELL_CULTURED_VS_FRESH_UP			BOQUEST_STEM_CELL_UP										HELLER_HDAC_TARGETS_UP						SWEET_LUNG_CANCER_KRAS_DN														SANA_RESPONSE_TO_IFNG_UP
3113	HLA-DPA1	major histocompatibility complex, class II, DP alpha 1 [Source:HGNC Symbol;Acc:HGNC:4938]	LIU_OVARIAN_CANCER_TUMORS_AND_XENOGRAFTS_XDGS_DN	SCHUETZ_BREAST_CANCER_DUCTAL_INVASIVE_UP		HELLER_HDAC_TARGETS_SILENCED_BY_METHYLATION_UP						SMID_BREAST_CANCER_NORMAL_LIKE_UP		BOQUEST_STEM_CELL_CULTURED_VS_FRESH_UP											RODWELL_AGING_KIDNEY_UP		HELLER_HDAC_TARGETS_UP			GOZGIT_ESR1_TARGETS_DN																	SANA_RESPONSE_TO_IFNG_UP
716	C1S	complement C1s [Source:HGNC Symbol;Acc:HGNC:1247]	LIU_OVARIAN_CANCER_TUMORS_AND_XENOGRAFTS_XDGS_DN	SCHUETZ_BREAST_CANCER_DUCTAL_INVASIVE_UP		HELLER_HDAC_TARGETS_SILENCED_BY_METHYLATION_UP						SMID_BREAST_CANCER_NORMAL_LIKE_UP					BOQUEST_STEM_CELL_UP	LINDGREN_BLADDER_CANCER_CLUSTER_2B			SMID_BREAST_CANCER_LUMINAL_B_DN				RODWELL_AGING_KIDNEY_UP	GRAESSMANN_APOPTOSIS_BY_DOXORUBICIN_UP		LEE_BMP2_TARGETS_UP						WESTON_VEGFA_TARGETS		LIU_PROSTATE_CANCER_DN	REN_ALVEOLAR_RHABDOMYOSARCOMA_DN									BLANCO_MELO_RESPIRATORY_SYNCYTIAL_VIRUS_INFECTION_A594_CELLS_UP	SANA_RESPONSE_TO_IFNG_UP	NUYTTEN_EZH2_TARGETS_UP
3123	HLA-DRB1	major histocompatibility complex, class II, DR beta 1 [Source:HGNC Symbol;Acc:HGNC:4948]	LIU_OVARIAN_CANCER_TUMORS_AND_XENOGRAFTS_XDGS_DN	SCHUETZ_BREAST_CANCER_DUCTAL_INVASIVE_UP		HELLER_HDAC_TARGETS_SILENCED_BY_METHYLATION_UP						SMID_BREAST_CANCER_NORMAL_LIKE_UP						LINDGREN_BLADDER_CANCER_CLUSTER_2B							RODWELL_AGING_KIDNEY_UP		HELLER_HDAC_TARGETS_UP			GOZGIT_ESR1_TARGETS_DN																	SANA_RESPONSE_TO_IFNG_UP
4094	MAF	MAF bZIP transcription factor [Source:HGNC Symbol;Acc:HGNC:6776]	LIU_OVARIAN_CANCER_TUMORS_AND_XENOGRAFTS_XDGS_DN	SCHUETZ_BREAST_CANCER_DUCTAL_INVASIVE_UP			MEISSNER_BRAIN_HCP_WITH_H3K4ME3_AND_H3K27ME3							BOQUEST_STEM_CELL_CULTURED_VS_FRESH_UP	FOROUTAN_TGFB_EMT_UP	FOROUTAN_INTEGRATED_TGFB_EMT_UP		LINDGREN_BLADDER_CANCER_CLUSTER_2B		FOROUTAN_PRODRANK_TGFB_EMT_UP								LEE_BMP2_TARGETS_UP	DURAND_STROMA_S_UP	GOZGIT_ESR1_TARGETS_DN											PEREZ_TP53_TARGETS
972	CD74	CD74 molecule [Source:HGNC Symbol;Acc:HGNC:1697]	LIU_OVARIAN_CANCER_TUMORS_AND_XENOGRAFTS_XDGS_DN	SCHUETZ_BREAST_CANCER_DUCTAL_INVASIVE_UP				SATO_SILENCED_BY_METHYLATION_IN_PANCREATIC_CANCER_1	CHEN_METABOLIC_SYNDROM_NETWORK			SMID_BREAST_CANCER_NORMAL_LIKE_UP																																			SANA_RESPONSE_TO_IFNG_UP
7805	LAPTM5	lysosomal protein transmembrane 5 [Source:HGNC Symbol;Acc:HGNC:29612]	LIU_OVARIAN_CANCER_TUMORS_AND_XENOGRAFTS_XDGS_DN	SCHUETZ_BREAST_CANCER_DUCTAL_INVASIVE_UP				SATO_SILENCED_BY_METHYLATION_IN_PANCREATIC_CANCER_1	CHEN_METABOLIC_SYNDROM_NETWORK									LINDGREN_BLADDER_CANCER_CLUSTER_2B							RODWELL_AGING_KIDNEY_UP
9056	SLC7A7	solute carrier family 7 member 7 [Source:HGNC Symbol;Acc:HGNC:11065]	LIU_OVARIAN_CANCER_TUMORS_AND_XENOGRAFTS_XDGS_DN	SCHUETZ_BREAST_CANCER_DUCTAL_INVASIVE_UP				SATO_SILENCED_BY_METHYLATION_IN_PANCREATIC_CANCER_1																		GRAESSMANN_APOPTOSIS_BY_DOXORUBICIN_UP		LEE_BMP2_TARGETS_UP			PETROVA_ENDOTHELIUM_LYMPHATIC_VS_BLOOD_DN
3428	IFI16	interferon gamma inducible protein 16 [Source:HGNC Symbol;Acc:HGNC:5395]	LIU_OVARIAN_CANCER_TUMORS_AND_XENOGRAFTS_XDGS_DN	SCHUETZ_BREAST_CANCER_DUCTAL_INVASIVE_UP					CHEN_METABOLIC_SYNDROM_NETWORK			SMID_BREAST_CANCER_NORMAL_LIKE_UP									SMID_BREAST_CANCER_LUMINAL_B_DN					GRAESSMANN_APOPTOSIS_BY_DOXORUBICIN_UP						WONG_ADULT_TISSUE_STEM_MODULE	SWEET_LUNG_CANCER_KRAS_DN													BLANCO_MELO_RESPIRATORY_SYNCYTIAL_VIRUS_INFECTION_A594_CELLS_UP		NUYTTEN_EZH2_TARGETS_UP	SMID_BREAST_CANCER_BASAL_UP
10437	IFI30	IFI30 lysosomal thiol reductase [Source:HGNC Symbol;Acc:HGNC:5398]	LIU_OVARIAN_CANCER_TUMORS_AND_XENOGRAFTS_XDGS_DN	SCHUETZ_BREAST_CANCER_DUCTAL_INVASIVE_UP					CHEN_METABOLIC_SYNDROM_NETWORK				ONDER_CDH1_TARGETS_2_DN					LINDGREN_BLADDER_CANCER_CLUSTER_2B								GRAESSMANN_APOPTOSIS_BY_DOXORUBICIN_UP													KIM_RESPONSE_TO_TSA_AND_DECITABINE_UP
54587	MXRA8	matrix remodeling associated 8 [Source:HGNC Symbol;Acc:HGNC:7542]	LIU_OVARIAN_CANCER_TUMORS_AND_XENOGRAFTS_XDGS_DN	SCHUETZ_BREAST_CANCER_DUCTAL_INVASIVE_UP					CHEN_METABOLIC_SYNDROM_NETWORK								BOQUEST_STEM_CELL_UP											LEE_BMP2_TARGETS_UP
5159	PDGFRB	platelet derived growth factor receptor beta [Source:HGNC Symbol;Acc:HGNC:8804]	LIU_OVARIAN_CANCER_TUMORS_AND_XENOGRAFTS_XDGS_DN	SCHUETZ_BREAST_CANCER_DUCTAL_INVASIVE_UP					CHEN_METABOLIC_SYNDROM_NETWORK									LINDGREN_BLADDER_CANCER_CLUSTER_2B											DURAND_STROMA_S_UP				SWEET_LUNG_CANCER_KRAS_DN				REN_ALVEOLAR_RHABDOMYOSARCOMA_DN
2745	GLRX	glutaredoxin [Source:HGNC Symbol;Acc:HGNC:4330]	LIU_OVARIAN_CANCER_TUMORS_AND_XENOGRAFTS_XDGS_DN	SCHUETZ_BREAST_CANCER_DUCTAL_INVASIVE_UP					CHEN_METABOLIC_SYNDROM_NETWORK														HAN_SATB1_TARGETS_UP						DURAND_STROMA_S_UP								REN_ALVEOLAR_RHABDOMYOSARCOMA_DN							ONDER_CDH1_TARGETS_2_UP				NUYTTEN_EZH2_TARGETS_UP
558	AXL	AXL receptor tyrosine kinase [Source:HGNC Symbol;Acc:HGNC:905]	LIU_OVARIAN_CANCER_TUMORS_AND_XENOGRAFTS_XDGS_DN	SCHUETZ_BREAST_CANCER_DUCTAL_INVASIVE_UP						WU_CELL_MIGRATION	LIM_MAMMARY_STEM_CELL_UP						BOQUEST_STEM_CELL_UP							LEI_MYB_TARGETS	RODWELL_AGING_KIDNEY_UP						PETROVA_ENDOTHELIUM_LYMPHATIC_VS_BLOOD_DN						REN_ALVEOLAR_RHABDOMYOSARCOMA_DN	KOYAMA_SEMA3B_TARGETS_UP
4478	MSN	moesin [Source:HGNC Symbol;Acc:HGNC:7373]	LIU_OVARIAN_CANCER_TUMORS_AND_XENOGRAFTS_XDGS_DN	SCHUETZ_BREAST_CANCER_DUCTAL_INVASIVE_UP						WU_CELL_MIGRATION								LINDGREN_BLADDER_CANCER_CLUSTER_2B			SMID_BREAST_CANCER_LUMINAL_B_DN			LEI_MYB_TARGETS								WONG_ADULT_TISSUE_STEM_MODULE					REN_ALVEOLAR_RHABDOMYOSARCOMA_DN	KOYAMA_SEMA3B_TARGETS_UP											SMID_BREAST_CANCER_BASAL_UP
9945	GFPT2	glutamine-fructose-6-phosphate transaminase 2 [Source:HGNC Symbol;Acc:HGNC:4242]	LIU_OVARIAN_CANCER_TUMORS_AND_XENOGRAFTS_XDGS_DN	SCHUETZ_BREAST_CANCER_DUCTAL_INVASIVE_UP											FOROUTAN_TGFB_EMT_UP	FOROUTAN_INTEGRATED_TGFB_EMT_UP	BOQUEST_STEM_CELL_UP			FOROUTAN_PRODRANK_TGFB_EMT_UP																									MARTENS_TRETINOIN_RESPONSE_UP	BLANCO_MELO_RESPIRATORY_SYNCYTIAL_VIRUS_INFECTION_A594_CELLS_UP		NUYTTEN_EZH2_TARGETS_UP
3162	HMOX1	heme oxygenase 1 [Source:HGNC Symbol;Acc:HGNC:5013]	LIU_OVARIAN_CANCER_TUMORS_AND_XENOGRAFTS_XDGS_DN	SCHUETZ_BREAST_CANCER_DUCTAL_INVASIVE_UP											FOROUTAN_TGFB_EMT_UP	FOROUTAN_INTEGRATED_TGFB_EMT_UP				FOROUTAN_PRODRANK_TGFB_EMT_UP				LEI_MYB_TARGETS		GRAESSMANN_APOPTOSIS_BY_DOXORUBICIN_UP					PETROVA_ENDOTHELIUM_LYMPHATIC_VS_BLOOD_DN													ONDER_CDH1_TARGETS_2_UP				NUYTTEN_EZH2_TARGETS_UP
57205	ATP10D	ATPase phospholipid transporting 10D (putative) [Source:HGNC Symbol;Acc:HGNC:13549]	LIU_OVARIAN_CANCER_TUMORS_AND_XENOGRAFTS_XDGS_DN	SCHUETZ_BREAST_CANCER_DUCTAL_INVASIVE_UP																																	REN_ALVEOLAR_RHABDOMYOSARCOMA_DN
4323	MMP14	matrix metallopeptidase 14 [Source:HGNC Symbol;Acc:HGNC:7160]	LIU_OVARIAN_CANCER_TUMORS_AND_XENOGRAFTS_XDGS_DN		NABA_MATRISOME		MEISSNER_BRAIN_HCP_WITH_H3K4ME3_AND_H3K27ME3														SMID_BREAST_CANCER_LUMINAL_B_DN	MEISSNER_NPC_HCP_WITH_H3_UNMETHYLATED									PETROVA_ENDOTHELIUM_LYMPHATIC_VS_BLOOD_DN				MCBRYAN_PUBERTAL_BREAST_3_4WK_UP		REN_ALVEOLAR_RHABDOMYOSARCOMA_DN			REACTOME_EXTRACELLULAR_MATRIX_ORGANIZATION									SMID_BREAST_CANCER_BASAL_UP
654	BMP6	bone morphogenetic protein 6 [Source:HGNC Symbol;Acc:HGNC:1073]	LIU_OVARIAN_CANCER_TUMORS_AND_XENOGRAFTS_XDGS_DN		NABA_MATRISOME		MEISSNER_BRAIN_HCP_WITH_H3K4ME3_AND_H3K27ME3																								PETROVA_ENDOTHELIUM_LYMPHATIC_VS_BLOOD_DN		SWEET_LUNG_CANCER_KRAS_DN	WESTON_VEGFA_TARGETS
5054	SERPINE1	serpin family E member 1 [Source:HGNC Symbol;Acc:HGNC:8583]	LIU_OVARIAN_CANCER_TUMORS_AND_XENOGRAFTS_XDGS_DN		NABA_MATRISOME			SATO_SILENCED_BY_METHYLATION_IN_PANCREATIC_CANCER_1		WU_CELL_MIGRATION				BOQUEST_STEM_CELL_CULTURED_VS_FRESH_UP	FOROUTAN_TGFB_EMT_UP	FOROUTAN_INTEGRATED_TGFB_EMT_UP				FOROUTAN_PRODRANK_TGFB_EMT_UP				LEI_MYB_TARGETS							PETROVA_ENDOTHELIUM_LYMPHATIC_VS_BLOOD_DN	WONG_ADULT_TISSUE_STEM_MODULE						KOYAMA_SEMA3B_TARGETS_UP		REACTOME_EXTRACELLULAR_MATRIX_ORGANIZATION				ONDER_CDH1_TARGETS_2_UP				NUYTTEN_EZH2_TARGETS_UP
285	ANGPT2	angiopoietin 2 [Source:HGNC Symbol;Acc:HGNC:485]	LIU_OVARIAN_CANCER_TUMORS_AND_XENOGRAFTS_XDGS_DN		NABA_MATRISOME			SATO_SILENCED_BY_METHYLATION_IN_PANCREATIC_CANCER_1				SMID_BREAST_CANCER_NORMAL_LIKE_UP																						WESTON_VEGFA_TARGETS
8406	SRPX	sushi repeat containing protein X-linked [Source:HGNC Symbol;Acc:HGNC:11309]	LIU_OVARIAN_CANCER_TUMORS_AND_XENOGRAFTS_XDGS_DN		NABA_MATRISOME				CHEN_METABOLIC_SYNDROM_NETWORK		LIM_MAMMARY_STEM_CELL_UP	SMID_BREAST_CANCER_NORMAL_LIKE_UP		BOQUEST_STEM_CELL_CULTURED_VS_FRESH_UP	FOROUTAN_TGFB_EMT_UP	FOROUTAN_INTEGRATED_TGFB_EMT_UP	BOQUEST_STEM_CELL_UP	LINDGREN_BLADDER_CANCER_CLUSTER_2B		FOROUTAN_PRODRANK_TGFB_EMT_UP	SMID_BREAST_CANCER_LUMINAL_B_DN										PETROVA_ENDOTHELIUM_LYMPHATIC_VS_BLOOD_DN					LIU_PROSTATE_CANCER_DN		KOYAMA_SEMA3B_TARGETS_UP				NABA_CORE_MATRISOME
11117	EMILIN1	elastin microfibril interfacer 1 [Source:HGNC Symbol;Acc:HGNC:19880]	LIU_OVARIAN_CANCER_TUMORS_AND_XENOGRAFTS_XDGS_DN		NABA_MATRISOME				CHEN_METABOLIC_SYNDROM_NETWORK			SMID_BREAST_CANCER_NORMAL_LIKE_UP																												REACTOME_EXTRACELLULAR_MATRIX_ORGANIZATION		NABA_CORE_MATRISOME
10148	EBI3	Epstein-Barr virus induced 3 [Source:HGNC Symbol;Acc:HGNC:3129]	LIU_OVARIAN_CANCER_TUMORS_AND_XENOGRAFTS_XDGS_DN		NABA_MATRISOME				CHEN_METABOLIC_SYNDROM_NETWORK									LINDGREN_BLADDER_CANCER_CLUSTER_2B														WONG_ADULT_TISSUE_STEM_MODULE
9353	SLIT2	slit guidance ligand 2 [Source:HGNC Symbol;Acc:HGNC:11086]	LIU_OVARIAN_CANCER_TUMORS_AND_XENOGRAFTS_XDGS_DN		NABA_MATRISOME						LIM_MAMMARY_STEM_CELL_UP						BOQUEST_STEM_CELL_UP																									NABA_CORE_MATRISOME						NUYTTEN_EZH2_TARGETS_UP
12	SERPINA3	serpin family A member 3 [Source:HGNC Symbol;Acc:HGNC:16]	LIU_OVARIAN_CANCER_TUMORS_AND_XENOGRAFTS_XDGS_DN		NABA_MATRISOME								ONDER_CDH1_TARGETS_2_DN	BOQUEST_STEM_CELL_CULTURED_VS_FRESH_UP			BOQUEST_STEM_CELL_UP	LINDGREN_BLADDER_CANCER_CLUSTER_2B												GOZGIT_ESR1_TARGETS_DN		WONG_ADULT_TISSUE_STEM_MODULE	SWEET_LUNG_CANCER_KRAS_DN
2	A2M	alpha-2-macroglobulin [Source:HGNC Symbol;Acc:HGNC:7]	LIU_OVARIAN_CANCER_TUMORS_AND_XENOGRAFTS_XDGS_DN		NABA_MATRISOME									BOQUEST_STEM_CELL_CULTURED_VS_FRESH_UP				LINDGREN_BLADDER_CANCER_CLUSTER_2B							RODWELL_AGING_KIDNEY_UP															REACTOME_EXTRACELLULAR_MATRIX_ORGANIZATION
115908	CTHRC1	collagen triple helix repeat containing 1 [Source:HGNC Symbol;Acc:HGNC:18831]	LIU_OVARIAN_CANCER_TUMORS_AND_XENOGRAFTS_XDGS_DN		NABA_MATRISOME																				RODWELL_AGING_KIDNEY_UP					GOZGIT_ESR1_TARGETS_DN								KOYAMA_SEMA3B_TARGETS_UP			PEREZ_TP53_TARGETS	NABA_CORE_MATRISOME
4013	VWA5A	von Willebrand factor A domain containing 5A [Source:HGNC Symbol;Acc:HGNC:6658]	LIU_OVARIAN_CANCER_TUMORS_AND_XENOGRAFTS_XDGS_DN		NABA_MATRISOME																							LEE_BMP2_TARGETS_UP														NABA_CORE_MATRISOME	DODD_NASOPHARYNGEAL_CARCINOMA_DN
50509	COL5A3	collagen type V alpha 3 chain [Source:HGNC Symbol;Acc:HGNC:14864]	LIU_OVARIAN_CANCER_TUMORS_AND_XENOGRAFTS_XDGS_DN		NABA_MATRISOME																																			REACTOME_EXTRACELLULAR_MATRIX_ORGANIZATION		NABA_CORE_MATRISOME
114904	C1QTNF6	C1q and TNF related 6 [Source:HGNC Symbol;Acc:HGNC:14343]	LIU_OVARIAN_CANCER_TUMORS_AND_XENOGRAFTS_XDGS_DN		NABA_MATRISOME
54507	ADAMTSL4	ADAMTS like 4 [Source:HGNC Symbol;Acc:HGNC:19706]	LIU_OVARIAN_CANCER_TUMORS_AND_XENOGRAFTS_XDGS_DN		NABA_MATRISOME
2034	EPAS1	endothelial PAS domain protein 1 [Source:HGNC Symbol;Acc:HGNC:3374]	LIU_OVARIAN_CANCER_TUMORS_AND_XENOGRAFTS_XDGS_DN			HELLER_HDAC_TARGETS_SILENCED_BY_METHYLATION_UP	MEISSNER_BRAIN_HCP_WITH_H3K4ME3_AND_H3K27ME3			WU_CELL_MIGRATION	LIM_MAMMARY_STEM_CELL_UP		ONDER_CDH1_TARGETS_2_DN										HAN_SATB1_TARGETS_UP				HELLER_HDAC_TARGETS_UP						SWEET_LUNG_CANCER_KRAS_DN			LIU_PROSTATE_CANCER_DN	REN_ALVEOLAR_RHABDOMYOSARCOMA_DN						DODD_NASOPHARYNGEAL_CARCINOMA_DN
196	AHR	aryl hydrocarbon receptor [Source:HGNC Symbol;Acc:HGNC:348]	LIU_OVARIAN_CANCER_TUMORS_AND_XENOGRAFTS_XDGS_DN			HELLER_HDAC_TARGETS_SILENCED_BY_METHYLATION_UP		SATO_SILENCED_BY_METHYLATION_IN_PANCREATIC_CANCER_1																		GRAESSMANN_APOPTOSIS_BY_DOXORUBICIN_UP			DURAND_STROMA_S_UP	GOZGIT_ESR1_TARGETS_DN			SWEET_LUNG_CANCER_KRAS_DN
8913	CACNA1G	calcium voltage-gated channel subunit alpha1 G [Source:HGNC Symbol;Acc:HGNC:1394]	LIU_OVARIAN_CANCER_TUMORS_AND_XENOGRAFTS_XDGS_DN			HELLER_HDAC_TARGETS_SILENCED_BY_METHYLATION_UP		SATO_SILENCED_BY_METHYLATION_IN_PANCREATIC_CANCER_1																			HELLER_HDAC_TARGETS_UP
8644	AKR1C3	aldo-keto reductase family 1 member C3 [Source:HGNC Symbol;Acc:HGNC:386]	LIU_OVARIAN_CANCER_TUMORS_AND_XENOGRAFTS_XDGS_DN			HELLER_HDAC_TARGETS_SILENCED_BY_METHYLATION_UP				WU_CELL_MIGRATION																	HELLER_HDAC_TARGETS_UP			GOZGIT_ESR1_TARGETS_DN													DODD_NASOPHARYNGEAL_CARCINOMA_DN
3040	HBA2	hemoglobin subunit alpha 2 [Source:HGNC Symbol;Acc:HGNC:4824]	LIU_OVARIAN_CANCER_TUMORS_AND_XENOGRAFTS_XDGS_DN			HELLER_HDAC_TARGETS_SILENCED_BY_METHYLATION_UP																				GRAESSMANN_APOPTOSIS_BY_DOXORUBICIN_UP	HELLER_HDAC_TARGETS_UP
81855	SFXN3	sideroflexin 3 [Source:HGNC Symbol;Acc:HGNC:16087]	LIU_OVARIAN_CANCER_TUMORS_AND_XENOGRAFTS_XDGS_DN			HELLER_HDAC_TARGETS_SILENCED_BY_METHYLATION_UP																					HELLER_HDAC_TARGETS_UP										REN_ALVEOLAR_RHABDOMYOSARCOMA_DN
6304	SATB1	SATB homeobox 1 [Source:HGNC Symbol;Acc:HGNC:10541]	LIU_OVARIAN_CANCER_TUMORS_AND_XENOGRAFTS_XDGS_DN				MEISSNER_BRAIN_HCP_WITH_H3K4ME3_AND_H3K27ME3					SMID_BREAST_CANCER_NORMAL_LIKE_UP																LEE_BMP2_TARGETS_UP					SWEET_LUNG_CANCER_KRAS_DN
57124	CD248	CD248 molecule [Source:HGNC Symbol;Acc:HGNC:18219]	LIU_OVARIAN_CANCER_TUMORS_AND_XENOGRAFTS_XDGS_DN				MEISSNER_BRAIN_HCP_WITH_H3K4ME3_AND_H3K27ME3																						DURAND_STROMA_S_UP						MCBRYAN_PUBERTAL_BREAST_3_4WK_UP	LIU_PROSTATE_CANCER_DN	REN_ALVEOLAR_RHABDOMYOSARCOMA_DN								MARTENS_TRETINOIN_RESPONSE_UP
84867	PTPN5	protein tyrosine phosphatase non-receptor type 5 [Source:HGNC Symbol;Acc:HGNC:9657]	LIU_OVARIAN_CANCER_TUMORS_AND_XENOGRAFTS_XDGS_DN				MEISSNER_BRAIN_HCP_WITH_H3K4ME3_AND_H3K27ME3																												MCBRYAN_PUBERTAL_BREAST_3_4WK_UP
3383	ICAM1	intercellular adhesion molecule 1 [Source:HGNC Symbol;Acc:HGNC:5344]	LIU_OVARIAN_CANCER_TUMORS_AND_XENOGRAFTS_XDGS_DN					SATO_SILENCED_BY_METHYLATION_IN_PANCREATIC_CANCER_1			LIM_MAMMARY_STEM_CELL_UP		ONDER_CDH1_TARGETS_2_DN					LINDGREN_BLADDER_CANCER_CLUSTER_2B			SMID_BREAST_CANCER_LUMINAL_B_DN										PETROVA_ENDOTHELIUM_LYMPHATIC_VS_BLOOD_DN	WONG_ADULT_TISSUE_STEM_MODULE								REACTOME_EXTRACELLULAR_MATRIX_ORGANIZATION					MARTENS_TRETINOIN_RESPONSE_UP	BLANCO_MELO_RESPIRATORY_SYNCYTIAL_VIRUS_INFECTION_A594_CELLS_UP		NUYTTEN_EZH2_TARGETS_UP	SMID_BREAST_CANCER_BASAL_UP
55384	MEG3	maternally expressed 3 [Source:HGNC Symbol;Acc:HGNC:14575]	LIU_OVARIAN_CANCER_TUMORS_AND_XENOGRAFTS_XDGS_DN					SATO_SILENCED_BY_METHYLATION_IN_PANCREATIC_CANCER_1			LIM_MAMMARY_STEM_CELL_UP						BOQUEST_STEM_CELL_UP													GOZGIT_ESR1_TARGETS_DN						LIU_PROSTATE_CANCER_DN					PEREZ_TP53_TARGETS
9235	IL32	interleukin 32 [Source:HGNC Symbol;Acc:HGNC:16830]	LIU_OVARIAN_CANCER_TUMORS_AND_XENOGRAFTS_XDGS_DN					SATO_SILENCED_BY_METHYLATION_IN_PANCREATIC_CANCER_1										LINDGREN_BLADDER_CANCER_CLUSTER_2B			SMID_BREAST_CANCER_LUMINAL_B_DN		HAN_SATB1_TARGETS_UP		RODWELL_AGING_KIDNEY_UP						PETROVA_ENDOTHELIUM_LYMPHATIC_VS_BLOOD_DN			WESTON_VEGFA_TARGETS											MARTENS_TRETINOIN_RESPONSE_UP			NUYTTEN_EZH2_TARGETS_UP	SMID_BREAST_CANCER_BASAL_UP
219654	ZCCHC24	zinc finger CCHC-type containing 24 [Source:HGNC Symbol;Acc:HGNC:26911]	LIU_OVARIAN_CANCER_TUMORS_AND_XENOGRAFTS_XDGS_DN					SATO_SILENCED_BY_METHYLATION_IN_PANCREATIC_CANCER_1											SMID_BREAST_CANCER_BASAL_DN				HAN_SATB1_TARGETS_UP		RODWELL_AGING_KIDNEY_UP		HELLER_HDAC_TARGETS_UP														PEREZ_TP53_TARGETS			ONDER_CDH1_TARGETS_2_UP
8714	ABCC3	ATP binding cassette subfamily C member 3 [Source:HGNC Symbol;Acc:HGNC:54]	LIU_OVARIAN_CANCER_TUMORS_AND_XENOGRAFTS_XDGS_DN					SATO_SILENCED_BY_METHYLATION_IN_PANCREATIC_CANCER_1											SMID_BREAST_CANCER_BASAL_DN																MCBRYAN_PUBERTAL_BREAST_3_4WK_UP	LIU_PROSTATE_CANCER_DN
3106	HLA-B	major histocompatibility complex, class I, B [Source:HGNC Symbol;Acc:HGNC:4932]	LIU_OVARIAN_CANCER_TUMORS_AND_XENOGRAFTS_XDGS_DN					SATO_SILENCED_BY_METHYLATION_IN_PANCREATIC_CANCER_1																	RODWELL_AGING_KIDNEY_UP			LEE_BMP2_TARGETS_UP																			SANA_RESPONSE_TO_IFNG_UP	NUYTTEN_EZH2_TARGETS_UP
4689	NCF4	neutrophil cytosolic factor 4 [Source:HGNC Symbol;Acc:HGNC:7662]	LIU_OVARIAN_CANCER_TUMORS_AND_XENOGRAFTS_XDGS_DN						CHEN_METABOLIC_SYNDROM_NETWORK			SMID_BREAST_CANCER_NORMAL_LIKE_UP
4542	MYO1F	myosin IF [Source:HGNC Symbol;Acc:HGNC:7600]	LIU_OVARIAN_CANCER_TUMORS_AND_XENOGRAFTS_XDGS_DN						CHEN_METABOLIC_SYNDROM_NETWORK									LINDGREN_BLADDER_CANCER_CLUSTER_2B							RODWELL_AGING_KIDNEY_UP
144110	TMEM86A	transmembrane protein 86A [Source:HGNC Symbol;Acc:HGNC:26890]	LIU_OVARIAN_CANCER_TUMORS_AND_XENOGRAFTS_XDGS_DN						CHEN_METABOLIC_SYNDROM_NETWORK																			LEE_BMP2_TARGETS_UP
9843	HEPH	hephaestin [Source:HGNC Symbol;Acc:HGNC:4866]	LIU_OVARIAN_CANCER_TUMORS_AND_XENOGRAFTS_XDGS_DN						CHEN_METABOLIC_SYNDROM_NETWORK																								SWEET_LUNG_CANCER_KRAS_DN			LIU_PROSTATE_CANCER_DN													SMID_BREAST_CANCER_BASAL_UP
338773	TMEM119	transmembrane protein 119 [Source:HGNC Symbol;Acc:HGNC:27884]	LIU_OVARIAN_CANCER_TUMORS_AND_XENOGRAFTS_XDGS_DN						CHEN_METABOLIC_SYNDROM_NETWORK
2697	GJA1	gap junction protein alpha 1 [Source:HGNC Symbol;Acc:HGNC:4274]	LIU_OVARIAN_CANCER_TUMORS_AND_XENOGRAFTS_XDGS_DN							WU_CELL_MIGRATION	LIM_MAMMARY_STEM_CELL_UP								SMID_BREAST_CANCER_BASAL_DN					LEI_MYB_TARGETS								WONG_ADULT_TISSUE_STEM_MODULE			MCBRYAN_PUBERTAL_BREAST_3_4WK_UP	LIU_PROSTATE_CANCER_DN	REN_ALVEOLAR_RHABDOMYOSARCOMA_DN											NUYTTEN_EZH2_TARGETS_UP
58472	SQOR	sulfide quinone oxidoreductase [Source:HGNC Symbol;Acc:HGNC:20390]	LIU_OVARIAN_CANCER_TUMORS_AND_XENOGRAFTS_XDGS_DN							WU_CELL_MIGRATION																											REN_ALVEOLAR_RHABDOMYOSARCOMA_DN											NUYTTEN_EZH2_TARGETS_UP
7075	TIE1	tyrosine kinase with immunoglobulin like and EGF like domains 1 [Source:HGNC Symbol;Acc:HGNC:11809]	LIU_OVARIAN_CANCER_TUMORS_AND_XENOGRAFTS_XDGS_DN								LIM_MAMMARY_STEM_CELL_UP	SMID_BREAST_CANCER_NORMAL_LIKE_UP									SMID_BREAST_CANCER_LUMINAL_B_DN							LEE_BMP2_TARGETS_UP				WONG_ADULT_TISSUE_STEM_MODULE	SWEET_LUNG_CANCER_KRAS_DN	WESTON_VEGFA_TARGETS	MCBRYAN_PUBERTAL_BREAST_3_4WK_UP
253827	MSRB3	methionine sulfoxide reductase B3 [Source:HGNC Symbol;Acc:HGNC:27375]	LIU_OVARIAN_CANCER_TUMORS_AND_XENOGRAFTS_XDGS_DN								LIM_MAMMARY_STEM_CELL_UP																	LEE_BMP2_TARGETS_UP								LIU_PROSTATE_CANCER_DN
57631	LRCH2	leucine rich repeats and calponin homology domain containing 2 [Source:HGNC Symbol;Acc:HGNC:29292]	LIU_OVARIAN_CANCER_TUMORS_AND_XENOGRAFTS_XDGS_DN								LIM_MAMMARY_STEM_CELL_UP																											KOYAMA_SEMA3B_TARGETS_UP
92745	SLC38A5	solute carrier family 38 member 5 [Source:HGNC Symbol;Acc:HGNC:18070]	LIU_OVARIAN_CANCER_TUMORS_AND_XENOGRAFTS_XDGS_DN								LIM_MAMMARY_STEM_CELL_UP
1363	CPE	carboxypeptidase E [Source:HGNC Symbol;Acc:HGNC:2303]	LIU_OVARIAN_CANCER_TUMORS_AND_XENOGRAFTS_XDGS_DN									SMID_BREAST_CANCER_NORMAL_LIKE_UP		BOQUEST_STEM_CELL_CULTURED_VS_FRESH_UP					SMID_BREAST_CANCER_BASAL_DN									LEE_BMP2_TARGETS_UP		GOZGIT_ESR1_TARGETS_DN			SWEET_LUNG_CANCER_KRAS_DN								PEREZ_TP53_TARGETS
862	RUNX1T1	RUNX1 partner transcriptional co-repressor 1 [Source:HGNC Symbol;Acc:HGNC:1535]	LIU_OVARIAN_CANCER_TUMORS_AND_XENOGRAFTS_XDGS_DN									SMID_BREAST_CANCER_NORMAL_LIKE_UP		BOQUEST_STEM_CELL_CULTURED_VS_FRESH_UP																													DODD_NASOPHARYNGEAL_CARCINOMA_DN
489	ATP2A3	ATPase sarcoplasmic/endoplasmic reticulum Ca2+ transporting 3 [Source:HGNC Symbol;Acc:HGNC:813]	LIU_OVARIAN_CANCER_TUMORS_AND_XENOGRAFTS_XDGS_DN									SMID_BREAST_CANCER_NORMAL_LIKE_UP							SMID_BREAST_CANCER_BASAL_DN			MEISSNER_NPC_HCP_WITH_H3_UNMETHYLATED		LEI_MYB_TARGETS						GOZGIT_ESR1_TARGETS_DN													DODD_NASOPHARYNGEAL_CARCINOMA_DN
22861	NLRP1	NLR family pyrin domain containing 1 [Source:HGNC Symbol;Acc:HGNC:14374]	LIU_OVARIAN_CANCER_TUMORS_AND_XENOGRAFTS_XDGS_DN									SMID_BREAST_CANCER_NORMAL_LIKE_UP									SMID_BREAST_CANCER_LUMINAL_B_DN															LIU_PROSTATE_CANCER_DN					PEREZ_TP53_TARGETS			ONDER_CDH1_TARGETS_2_UP
958	CD40	CD40 molecule [Source:HGNC Symbol;Acc:HGNC:11919]	LIU_OVARIAN_CANCER_TUMORS_AND_XENOGRAFTS_XDGS_DN									SMID_BREAST_CANCER_NORMAL_LIKE_UP											HAN_SATB1_TARGETS_UP									WONG_ADULT_TISSUE_STEM_MODULE
26112	CCDC69	coiled-coil domain containing 69 [Source:HGNC Symbol;Acc:HGNC:24487]	LIU_OVARIAN_CANCER_TUMORS_AND_XENOGRAFTS_XDGS_DN									SMID_BREAST_CANCER_NORMAL_LIKE_UP																															DODD_NASOPHARYNGEAL_CARCINOMA_DN
7133	TNFRSF1B	TNF receptor superfamily member 1B [Source:HGNC Symbol;Acc:HGNC:11917]	LIU_OVARIAN_CANCER_TUMORS_AND_XENOGRAFTS_XDGS_DN									SMID_BREAST_CANCER_NORMAL_LIKE_UP																																	MARTENS_TRETINOIN_RESPONSE_UP	BLANCO_MELO_RESPIRATORY_SYNCYTIAL_VIRUS_INFECTION_A594_CELLS_UP
1000	CDH2	cadherin 2 [Source:HGNC Symbol;Acc:HGNC:1759]	LIU_OVARIAN_CANCER_TUMORS_AND_XENOGRAFTS_XDGS_DN											BOQUEST_STEM_CELL_CULTURED_VS_FRESH_UP	FOROUTAN_TGFB_EMT_UP	FOROUTAN_INTEGRATED_TGFB_EMT_UP				FOROUTAN_PRODRANK_TGFB_EMT_UP											PETROVA_ENDOTHELIUM_LYMPHATIC_VS_BLOOD_DN	WONG_ADULT_TISSUE_STEM_MODULE												ONDER_CDH1_TARGETS_2_UP					SMID_BREAST_CANCER_BASAL_UP
4121	MAN1A1	mannosidase alpha class 1A member 1 [Source:HGNC Symbol;Acc:HGNC:6821]	LIU_OVARIAN_CANCER_TUMORS_AND_XENOGRAFTS_XDGS_DN											BOQUEST_STEM_CELL_CULTURED_VS_FRESH_UP					SMID_BREAST_CANCER_BASAL_DN									LEE_BMP2_TARGETS_UP		GOZGIT_ESR1_TARGETS_DN		WONG_ADULT_TISSUE_STEM_MODULE									PEREZ_TP53_TARGETS							NUYTTEN_EZH2_TARGETS_UP
80833	APOL3	apolipoprotein L3 [Source:HGNC Symbol;Acc:HGNC:14868]	LIU_OVARIAN_CANCER_TUMORS_AND_XENOGRAFTS_XDGS_DN											BOQUEST_STEM_CELL_CULTURED_VS_FRESH_UP									HAN_SATB1_TARGETS_UP																							BLANCO_MELO_RESPIRATORY_SYNCYTIAL_VIRUS_INFECTION_A594_CELLS_UP	SANA_RESPONSE_TO_IFNG_UP	NUYTTEN_EZH2_TARGETS_UP
6004	RGS16	regulator of G protein signaling 16 [Source:HGNC Symbol;Acc:HGNC:9997]	LIU_OVARIAN_CANCER_TUMORS_AND_XENOGRAFTS_XDGS_DN											BOQUEST_STEM_CELL_CULTURED_VS_FRESH_UP												GRAESSMANN_APOPTOSIS_BY_DOXORUBICIN_UP
26353	HSPB8	heat shock protein family B (small) member 8 [Source:HGNC Symbol;Acc:HGNC:30171]	LIU_OVARIAN_CANCER_TUMORS_AND_XENOGRAFTS_XDGS_DN														BOQUEST_STEM_CELL_UP		SMID_BREAST_CANCER_BASAL_DN										DURAND_STROMA_S_UP			WONG_ADULT_TISSUE_STEM_MODULE			MCBRYAN_PUBERTAL_BREAST_3_4WK_UP	LIU_PROSTATE_CANCER_DN							DODD_NASOPHARYNGEAL_CARCINOMA_DN			BLANCO_MELO_RESPIRATORY_SYNCYTIAL_VIRUS_INFECTION_A594_CELLS_UP
1675	CFD	complement factor D [Source:HGNC Symbol;Acc:HGNC:2771]	LIU_OVARIAN_CANCER_TUMORS_AND_XENOGRAFTS_XDGS_DN														BOQUEST_STEM_CELL_UP		SMID_BREAST_CANCER_BASAL_DN														SWEET_LUNG_CANCER_KRAS_DN			LIU_PROSTATE_CANCER_DN
10409	BASP1	brain abundant membrane attached signal protein 1 [Source:HGNC Symbol;Acc:HGNC:957]	LIU_OVARIAN_CANCER_TUMORS_AND_XENOGRAFTS_XDGS_DN														BOQUEST_STEM_CELL_UP					MEISSNER_NPC_HCP_WITH_H3_UNMETHYLATED	HAN_SATB1_TARGETS_UP	LEI_MYB_TARGETS							PETROVA_ENDOTHELIUM_LYMPHATIC_VS_BLOOD_DN	WONG_ADULT_TISSUE_STEM_MODULE			MCBRYAN_PUBERTAL_BREAST_3_4WK_UP								DODD_NASOPHARYNGEAL_CARCINOMA_DN					NUYTTEN_EZH2_TARGETS_UP
3105	HLA-A	major histocompatibility complex, class I, A [Source:HGNC Symbol;Acc:HGNC:4931]	LIU_OVARIAN_CANCER_TUMORS_AND_XENOGRAFTS_XDGS_DN																						RODWELL_AGING_KIDNEY_UP			LEE_BMP2_TARGETS_UP																			SANA_RESPONSE_TO_IFNG_UP
340061	STING1	stimulator of interferon response cGAMP interactor 1 [Source:HGNC Symbol;Acc:HGNC:27962]	LIU_OVARIAN_CANCER_TUMORS_AND_XENOGRAFTS_XDGS_DN																						RODWELL_AGING_KIDNEY_UP																PEREZ_TP53_TARGETS
6324	SCN1B	sodium voltage-gated channel beta subunit 1 [Source:HGNC Symbol;Acc:HGNC:10586]	LIU_OVARIAN_CANCER_TUMORS_AND_XENOGRAFTS_XDGS_DN																							GRAESSMANN_APOPTOSIS_BY_DOXORUBICIN_UP			DURAND_STROMA_S_UP			WONG_ADULT_TISSUE_STEM_MODULE													MARTENS_TRETINOIN_RESPONSE_UP
79627	OGFRL1	opioid growth factor receptor like 1 [Source:HGNC Symbol;Acc:HGNC:21378]	LIU_OVARIAN_CANCER_TUMORS_AND_XENOGRAFTS_XDGS_DN																							GRAESSMANN_APOPTOSIS_BY_DOXORUBICIN_UP																						NUYTTEN_EZH2_TARGETS_UP	SMID_BREAST_CANCER_BASAL_UP
10044	SH2D3C	SH2 domain containing 3C [Source:HGNC Symbol;Acc:HGNC:16884]	LIU_OVARIAN_CANCER_TUMORS_AND_XENOGRAFTS_XDGS_DN																							GRAESSMANN_APOPTOSIS_BY_DOXORUBICIN_UP
482	ATP1B2	ATPase Na+/K+ transporting subunit beta 2 [Source:HGNC Symbol;Acc:HGNC:805]	LIU_OVARIAN_CANCER_TUMORS_AND_XENOGRAFTS_XDGS_DN																									LEE_BMP2_TARGETS_UP																	MARTENS_TRETINOIN_RESPONSE_UP
22936	ELL2	elongation factor for RNA polymerase II 2 [Source:HGNC Symbol;Acc:HGNC:17064]	LIU_OVARIAN_CANCER_TUMORS_AND_XENOGRAFTS_XDGS_DN																										DURAND_STROMA_S_UP			WONG_ADULT_TISSUE_STEM_MODULE					REN_ALVEOLAR_RHABDOMYOSARCOMA_DN
285382	C3orf70	chromosome 3 open reading frame 70 [Source:HGNC Symbol;Acc:HGNC:33731]	LIU_OVARIAN_CANCER_TUMORS_AND_XENOGRAFTS_XDGS_DN																											GOZGIT_ESR1_TARGETS_DN
2516	NR5A1	nuclear receptor subfamily 5 group A member 1 [Source:HGNC Symbol;Acc:HGNC:7983]	LIU_OVARIAN_CANCER_TUMORS_AND_XENOGRAFTS_XDGS_DN																													WONG_ADULT_TISSUE_STEM_MODULE
6649	SOD3	superoxide dismutase 3 [Source:HGNC Symbol;Acc:HGNC:11181]	LIU_OVARIAN_CANCER_TUMORS_AND_XENOGRAFTS_XDGS_DN																														SWEET_LUNG_CANCER_KRAS_DN
79948	PLPPR3	phospholipid phosphatase related 3 [Source:HGNC Symbol;Acc:HGNC:23497]	LIU_OVARIAN_CANCER_TUMORS_AND_XENOGRAFTS_XDGS_DN																																								DODD_NASOPHARYNGEAL_CARCINOMA_DN
728431	LITATS1	lncRNA induced by TGF-beta and antagonizes TGF-beta signaling 1 [Source:HGNC Symbol;Acc:HGNC:49453]	LIU_OVARIAN_CANCER_TUMORS_AND_XENOGRAFTS_XDGS_DN																																								DODD_NASOPHARYNGEAL_CARCINOMA_DN
10687	PNMA2	PNMA family member 2 [Source:HGNC Symbol;Acc:HGNC:9159]	LIU_OVARIAN_CANCER_TUMORS_AND_XENOGRAFTS_XDGS_DN																																									ONDER_CDH1_TARGETS_2_UP
92126	DSEL	dermatan sulfate epimerase like [Source:HGNC Symbol;Acc:HGNC:18144]	LIU_OVARIAN_CANCER_TUMORS_AND_XENOGRAFTS_XDGS_DN																																											BLANCO_MELO_RESPIRATORY_SYNCYTIAL_VIRUS_INFECTION_A594_CELLS_UP
3136	HLA-H	major histocompatibility complex, class I, H (pseudogene) [Source:HGNC Symbol;Acc:HGNC:4965]	LIU_OVARIAN_CANCER_TUMORS_AND_XENOGRAFTS_XDGS_DN																																													NUYTTEN_EZH2_TARGETS_UP
23114	NFASC	neurofascin [Source:HGNC Symbol;Acc:HGNC:29866]	LIU_OVARIAN_CANCER_TUMORS_AND_XENOGRAFTS_XDGS_DN
6693	SPN	sialophorin [Source:HGNC Symbol;Acc:HGNC:11249]	LIU_OVARIAN_CANCER_TUMORS_AND_XENOGRAFTS_XDGS_DN
83483	PLVAP	plasmalemma vesicle associated protein [Source:HGNC Symbol;Acc:HGNC:13635]	LIU_OVARIAN_CANCER_TUMORS_AND_XENOGRAFTS_XDGS_DN
1114	CHGB	chromogranin B [Source:HGNC Symbol;Acc:HGNC:1930]	LIU_OVARIAN_CANCER_TUMORS_AND_XENOGRAFTS_XDGS_DN
121355	GTSF1	gametocyte specific factor 1 [Source:HGNC Symbol;Acc:HGNC:26565]	LIU_OVARIAN_CANCER_TUMORS_AND_XENOGRAFTS_XDGS_DN
93426	SYCE1	synaptonemal complex central element protein 1 [Source:HGNC Symbol;Acc:HGNC:28852]	LIU_OVARIAN_CANCER_TUMORS_AND_XENOGRAFTS_XDGS_DN
4237	MFAP2	microfibril associated protein 2 [Source:HGNC Symbol;Acc:HGNC:7033]		SCHUETZ_BREAST_CANCER_DUCTAL_INVASIVE_UP	NABA_MATRISOME				CHEN_METABOLIC_SYNDROM_NETWORK						FOROUTAN_TGFB_EMT_UP	FOROUTAN_INTEGRATED_TGFB_EMT_UP	BOQUEST_STEM_CELL_UP			FOROUTAN_PRODRANK_TGFB_EMT_UP	SMID_BREAST_CANCER_LUMINAL_B_DN							LEE_BMP2_TARGETS_UP					SWEET_LUNG_CANCER_KRAS_DN							REACTOME_EXTRACELLULAR_MATRIX_ORGANIZATION		NABA_CORE_MATRISOME		ONDER_CDH1_TARGETS_2_UP					SMID_BREAST_CANCER_BASAL_UP
7052	TGM2	transglutaminase 2 [Source:HGNC Symbol;Acc:HGNC:11778]		SCHUETZ_BREAST_CANCER_DUCTAL_INVASIVE_UP	NABA_MATRISOME					WU_CELL_MIGRATION				BOQUEST_STEM_CELL_CULTURED_VS_FRESH_UP	FOROUTAN_TGFB_EMT_UP	FOROUTAN_INTEGRATED_TGFB_EMT_UP				FOROUTAN_PRODRANK_TGFB_EMT_UP				LEI_MYB_TARGETS		GRAESSMANN_APOPTOSIS_BY_DOXORUBICIN_UP				GOZGIT_ESR1_TARGETS_DN	PETROVA_ENDOTHELIUM_LYMPHATIC_VS_BLOOD_DN	WONG_ADULT_TISSUE_STEM_MODULE							KIM_RESPONSE_TO_TSA_AND_DECITABINE_UP						MARTENS_TRETINOIN_RESPONSE_UP	BLANCO_MELO_RESPIRATORY_SYNCYTIAL_VIRUS_INFECTION_A594_CELLS_UP		NUYTTEN_EZH2_TARGETS_UP
22881	ANKRD6	ankyrin repeat domain 6 [Source:HGNC Symbol;Acc:HGNC:17280]		SCHUETZ_BREAST_CANCER_DUCTAL_INVASIVE_UP		HELLER_HDAC_TARGETS_SILENCED_BY_METHYLATION_UP																					HELLER_HDAC_TARGETS_UP
1604	CD55	CD55 molecule (Cromer blood group) [Source:HGNC Symbol;Acc:HGNC:2665]		SCHUETZ_BREAST_CANCER_DUCTAL_INVASIVE_UP				SATO_SILENCED_BY_METHYLATION_IN_PANCREATIC_CANCER_1		WU_CELL_MIGRATION			ONDER_CDH1_TARGETS_2_DN																						MCBRYAN_PUBERTAL_BREAST_3_4WK_UP								DODD_NASOPHARYNGEAL_CARCINOMA_DN			BLANCO_MELO_RESPIRATORY_SYNCYTIAL_VIRUS_INFECTION_A594_CELLS_UP
11010	GLIPR1	GLI pathogenesis related 1 [Source:HGNC Symbol;Acc:HGNC:17001]		SCHUETZ_BREAST_CANCER_DUCTAL_INVASIVE_UP					CHEN_METABOLIC_SYNDROM_NETWORK	WU_CELL_MIGRATION		SMID_BREAST_CANCER_NORMAL_LIKE_UP		BOQUEST_STEM_CELL_CULTURED_VS_FRESH_UP	FOROUTAN_TGFB_EMT_UP	FOROUTAN_INTEGRATED_TGFB_EMT_UP		LINDGREN_BLADDER_CANCER_CLUSTER_2B		FOROUTAN_PRODRANK_TGFB_EMT_UP	SMID_BREAST_CANCER_LUMINAL_B_DN																REN_ALVEOLAR_RHABDOMYOSARCOMA_DN	KOYAMA_SEMA3B_TARGETS_UP								BLANCO_MELO_RESPIRATORY_SYNCYTIAL_VIRUS_INFECTION_A594_CELLS_UP
10398	MYL9	myosin light chain 9 [Source:HGNC Symbol;Acc:HGNC:15754]		SCHUETZ_BREAST_CANCER_DUCTAL_INVASIVE_UP							LIM_MAMMARY_STEM_CELL_UP				FOROUTAN_TGFB_EMT_UP	FOROUTAN_INTEGRATED_TGFB_EMT_UP		LINDGREN_BLADDER_CANCER_CLUSTER_2B		FOROUTAN_PRODRANK_TGFB_EMT_UP			HAN_SATB1_TARGETS_UP	LEI_MYB_TARGETS								WONG_ADULT_TISSUE_STEM_MODULE	SWEET_LUNG_CANCER_KRAS_DN			LIU_PROSTATE_CANCER_DN								ONDER_CDH1_TARGETS_2_UP
56937	PMEPA1	prostate transmembrane protein, androgen induced 1 [Source:HGNC Symbol;Acc:HGNC:14107]		SCHUETZ_BREAST_CANCER_DUCTAL_INVASIVE_UP											FOROUTAN_TGFB_EMT_UP	FOROUTAN_INTEGRATED_TGFB_EMT_UP				FOROUTAN_PRODRANK_TGFB_EMT_UP										GOZGIT_ESR1_TARGETS_DN		WONG_ADULT_TISSUE_STEM_MODULE
5228	PGF	placental growth factor [Source:HGNC Symbol;Acc:HGNC:8893]			NABA_MATRISOME	HELLER_HDAC_TARGETS_SILENCED_BY_METHYLATION_UP	MEISSNER_BRAIN_HCP_WITH_H3K4ME3_AND_H3K27ME3	SATO_SILENCED_BY_METHYLATION_IN_PANCREATIC_CANCER_1			LIM_MAMMARY_STEM_CELL_UP															GRAESSMANN_APOPTOSIS_BY_DOXORUBICIN_UP					PETROVA_ENDOTHELIUM_LYMPHATIC_VS_BLOOD_DN			WESTON_VEGFA_TARGETS		LIU_PROSTATE_CANCER_DN										BLANCO_MELO_RESPIRATORY_SYNCYTIAL_VIRUS_INFECTION_A594_CELLS_UP
1463	NCAN	neurocan [Source:HGNC Symbol;Acc:HGNC:2465]			NABA_MATRISOME	HELLER_HDAC_TARGETS_SILENCED_BY_METHYLATION_UP																																		REACTOME_EXTRACELLULAR_MATRIX_ORGANIZATION		NABA_CORE_MATRISOME							SMID_BREAST_CANCER_BASAL_UP
6282	S100A11	S100 calcium binding protein A11 [Source:HGNC Symbol;Acc:HGNC:10488]			NABA_MATRISOME		MEISSNER_BRAIN_HCP_WITH_H3K4ME3_AND_H3K27ME3		CHEN_METABOLIC_SYNDROM_NETWORK
4856	CCN3	cellular communication network factor 3 [Source:HGNC Symbol;Acc:HGNC:7885]			NABA_MATRISOME		MEISSNER_BRAIN_HCP_WITH_H3K4ME3_AND_H3K27ME3											LINDGREN_BLADDER_CANCER_CLUSTER_2B			SMID_BREAST_CANCER_LUMINAL_B_DN	MEISSNER_NPC_HCP_WITH_H3_UNMETHYLATED			RODWELL_AGING_KIDNEY_UP													KOYAMA_SEMA3B_TARGETS_UP				NABA_CORE_MATRISOME						NUYTTEN_EZH2_TARGETS_UP
339366	ADAMTSL5	ADAMTS like 5 [Source:HGNC Symbol;Acc:HGNC:27912]			NABA_MATRISOME		MEISSNER_BRAIN_HCP_WITH_H3K4ME3_AND_H3K27ME3															MEISSNER_NPC_HCP_WITH_H3_UNMETHYLATED
170689	ADAMTS15	ADAM metallopeptidase with thrombospondin type 1 motif 15 [Source:HGNC Symbol;Acc:HGNC:16305]			NABA_MATRISOME		MEISSNER_BRAIN_HCP_WITH_H3K4ME3_AND_H3K27ME3																			GRAESSMANN_APOPTOSIS_BY_DOXORUBICIN_UP
7481	WNT11	Wnt family member 11 [Source:HGNC Symbol;Acc:HGNC:12776]			NABA_MATRISOME		MEISSNER_BRAIN_HCP_WITH_H3K4ME3_AND_H3K27ME3																																		PEREZ_TP53_TARGETS				MARTENS_TRETINOIN_RESPONSE_UP
9518	GDF15	growth differentiation factor 15 [Source:HGNC Symbol;Acc:HGNC:30142]			NABA_MATRISOME			SATO_SILENCED_BY_METHYLATION_IN_PANCREATIC_CANCER_1						BOQUEST_STEM_CELL_CULTURED_VS_FRESH_UP					SMID_BREAST_CANCER_BASAL_DN							GRAESSMANN_APOPTOSIS_BY_DOXORUBICIN_UP				GOZGIT_ESR1_TARGETS_DN								KOYAMA_SEMA3B_TARGETS_UP	KIM_RESPONSE_TO_TSA_AND_DECITABINE_UP				DODD_NASOPHARYNGEAL_CARCINOMA_DN		MARTENS_TRETINOIN_RESPONSE_UP			NUYTTEN_EZH2_TARGETS_UP
56920	SEMA3G	semaphorin 3G [Source:HGNC Symbol;Acc:HGNC:30400]			NABA_MATRISOME				CHEN_METABOLIC_SYNDROM_NETWORK					BOQUEST_STEM_CELL_CULTURED_VS_FRESH_UP					SMID_BREAST_CANCER_BASAL_DN
3963	LGALS7	galectin 7 [Source:HGNC Symbol;Acc:HGNC:6568]			NABA_MATRISOME						LIM_MAMMARY_STEM_CELL_UP		ONDER_CDH1_TARGETS_2_DN								SMID_BREAST_CANCER_LUMINAL_B_DN			LEI_MYB_TARGETS																	PEREZ_TP53_TARGETS		DODD_NASOPHARYNGEAL_CARCINOMA_DN
83690	CRISPLD1	cysteine rich secretory protein LCCL domain containing 1 [Source:HGNC Symbol;Acc:HGNC:18206]			NABA_MATRISOME						LIM_MAMMARY_STEM_CELL_UP																	LEE_BMP2_TARGETS_UP														NABA_CORE_MATRISOME
1298	COL9A2	collagen type IX alpha 2 chain [Source:HGNC Symbol;Acc:HGNC:2218]			NABA_MATRISOME						LIM_MAMMARY_STEM_CELL_UP																													REACTOME_EXTRACELLULAR_MATRIX_ORGANIZATION		NABA_CORE_MATRISOME
1287	COL4A5	collagen type IV alpha 5 chain [Source:HGNC Symbol;Acc:HGNC:2207]			NABA_MATRISOME									BOQUEST_STEM_CELL_CULTURED_VS_FRESH_UP					SMID_BREAST_CANCER_BASAL_DN				HAN_SATB1_TARGETS_UP							GOZGIT_ESR1_TARGETS_DN										REACTOME_EXTRACELLULAR_MATRIX_ORGANIZATION		NABA_CORE_MATRISOME
5104	SERPINA5	serpin family A member 5 [Source:HGNC Symbol;Acc:HGNC:8723]			NABA_MATRISOME												BOQUEST_STEM_CELL_UP		SMID_BREAST_CANCER_BASAL_DN											GOZGIT_ESR1_TARGETS_DN						LIU_PROSTATE_CANCER_DN									MARTENS_TRETINOIN_RESPONSE_UP
2239	GPC4	glypican 4 [Source:HGNC Symbol;Acc:HGNC:4452]			NABA_MATRISOME												BOQUEST_STEM_CELL_UP													GOZGIT_ESR1_TARGETS_DN											PEREZ_TP53_TARGETS
94025	MUC16	mucin 16, cell surface associated [Source:HGNC Symbol;Acc:HGNC:15582]			NABA_MATRISOME																SMID_BREAST_CANCER_LUMINAL_B_DN																						DODD_NASOPHARYNGEAL_CARCINOMA_DN		MARTENS_TRETINOIN_RESPONSE_UP				SMID_BREAST_CANCER_BASAL_UP
1522	CTSZ	cathepsin Z [Source:HGNC Symbol;Acc:HGNC:2547]			NABA_MATRISOME																	MEISSNER_NPC_HCP_WITH_H3_UNMETHYLATED	HAN_SATB1_TARGETS_UP									WONG_ADULT_TISSUE_STEM_MODULE
4324	MMP15	matrix metallopeptidase 15 [Source:HGNC Symbol;Acc:HGNC:7161]			NABA_MATRISOME																			LEI_MYB_TARGETS		GRAESSMANN_APOPTOSIS_BY_DOXORUBICIN_UP			DURAND_STROMA_S_UP											REACTOME_EXTRACELLULAR_MATRIX_ORGANIZATION			DODD_NASOPHARYNGEAL_CARCINOMA_DN		MARTENS_TRETINOIN_RESPONSE_UP
1519	CTSO	cathepsin O [Source:HGNC Symbol;Acc:HGNC:2542]			NABA_MATRISOME																							LEE_BMP2_TARGETS_UP	DURAND_STROMA_S_UP
5351	PLOD1	procollagen-lysine,2-oxoglutarate 5-dioxygenase 1 [Source:HGNC Symbol;Acc:HGNC:9081]			NABA_MATRISOME																							LEE_BMP2_TARGETS_UP			PETROVA_ENDOTHELIUM_LYMPHATIC_VS_BLOOD_DN						REN_ALVEOLAR_RHABDOMYOSARCOMA_DN			REACTOME_EXTRACELLULAR_MATRIX_ORGANIZATION
143662	MUC15	mucin 15, cell surface associated [Source:HGNC Symbol;Acc:HGNC:14956]			NABA_MATRISOME																														MCBRYAN_PUBERTAL_BREAST_3_4WK_UP
80332	ADAM33	ADAM metallopeptidase domain 33 [Source:HGNC Symbol;Acc:HGNC:15478]			NABA_MATRISOME																															LIU_PROSTATE_CANCER_DN									MARTENS_TRETINOIN_RESPONSE_UP
57642	COL20A1	collagen type XX alpha 1 chain [Source:HGNC Symbol;Acc:HGNC:14670]			NABA_MATRISOME																																			REACTOME_EXTRACELLULAR_MATRIX_ORGANIZATION		NABA_CORE_MATRISOME			MARTENS_TRETINOIN_RESPONSE_UP
170690	ADAMTS16	ADAM metallopeptidase with thrombospondin type 1 motif 16 [Source:HGNC Symbol;Acc:HGNC:17108]			NABA_MATRISOME																																			REACTOME_EXTRACELLULAR_MATRIX_ORGANIZATION
283208	P4HA3	prolyl 4-hydroxylase subunit alpha 3 [Source:HGNC Symbol;Acc:HGNC:30135]			NABA_MATRISOME																																			REACTOME_EXTRACELLULAR_MATRIX_ORGANIZATION
1953	MEGF6	multiple EGF like domains 6 [Source:HGNC Symbol;Acc:HGNC:3232]			NABA_MATRISOME																																				PEREZ_TP53_TARGETS
84628	NTNG2	netrin G2 [Source:HGNC Symbol;Acc:HGNC:14288]			NABA_MATRISOME																																					NABA_CORE_MATRISOME
90113	VWA5B2	von Willebrand factor A domain containing 5B2 [Source:HGNC Symbol;Acc:HGNC:25144]			NABA_MATRISOME																																					NABA_CORE_MATRISOME
200958	MUC20	mucin 20, cell surface associated [Source:HGNC Symbol;Acc:HGNC:23282]			NABA_MATRISOME																																						DODD_NASOPHARYNGEAL_CARCINOMA_DN
5345	SERPINF2	serpin family F member 2 [Source:HGNC Symbol;Acc:HGNC:9075]			NABA_MATRISOME
4185	ADAM11	ADAM metallopeptidase domain 11 [Source:HGNC Symbol;Acc:HGNC:189]			NABA_MATRISOME
1028	CDKN1C	cyclin dependent kinase inhibitor 1C [Source:HGNC Symbol;Acc:HGNC:1786]				HELLER_HDAC_TARGETS_SILENCED_BY_METHYLATION_UP	MEISSNER_BRAIN_HCP_WITH_H3K4ME3_AND_H3K27ME3	SATO_SILENCED_BY_METHYLATION_IN_PANCREATIC_CANCER_1				SMID_BREAST_CANCER_NORMAL_LIKE_UP		BOQUEST_STEM_CELL_CULTURED_VS_FRESH_UP							SMID_BREAST_CANCER_LUMINAL_B_DN						HELLER_HDAC_TARGETS_UP		DURAND_STROMA_S_UP			WONG_ADULT_TISSUE_STEM_MODULE	SWEET_LUNG_CANCER_KRAS_DN								PEREZ_TP53_TARGETS				MARTENS_TRETINOIN_RESPONSE_UP
3679	ITGA7	integrin subunit alpha 7 [Source:HGNC Symbol;Acc:HGNC:6143]				HELLER_HDAC_TARGETS_SILENCED_BY_METHYLATION_UP	MEISSNER_BRAIN_HCP_WITH_H3K4ME3_AND_H3K27ME3	SATO_SILENCED_BY_METHYLATION_IN_PANCREATIC_CANCER_1				SMID_BREAST_CANCER_NORMAL_LIKE_UP							SMID_BREAST_CANCER_BASAL_DN		SMID_BREAST_CANCER_LUMINAL_B_DN						HELLER_HDAC_TARGETS_UP													REACTOME_EXTRACELLULAR_MATRIX_ORGANIZATION				ONDER_CDH1_TARGETS_2_UP
3306	HSPA2	heat shock protein family A (Hsp70) member 2 [Source:HGNC Symbol;Acc:HGNC:5235]				HELLER_HDAC_TARGETS_SILENCED_BY_METHYLATION_UP	MEISSNER_BRAIN_HCP_WITH_H3K4ME3_AND_H3K27ME3	SATO_SILENCED_BY_METHYLATION_IN_PANCREATIC_CANCER_1											SMID_BREAST_CANCER_BASAL_DN								HELLER_HDAC_TARGETS_UP					WONG_ADULT_TISSUE_STEM_MODULE							KIM_RESPONSE_TO_TSA_AND_DECITABINE_UP						MARTENS_TRETINOIN_RESPONSE_UP
100133941	CD24	CD24 molecule [Source:HGNC Symbol;Acc:HGNC:1645]				HELLER_HDAC_TARGETS_SILENCED_BY_METHYLATION_UP	MEISSNER_BRAIN_HCP_WITH_H3K4ME3_AND_H3K27ME3			WU_CELL_MIGRATION			ONDER_CDH1_TARGETS_2_DN										HAN_SATB1_TARGETS_UP	LEI_MYB_TARGETS		GRAESSMANN_APOPTOSIS_BY_DOXORUBICIN_UP																						NUYTTEN_EZH2_TARGETS_UP
2537	IFI6	interferon alpha inducible protein 6 [Source:HGNC Symbol;Acc:HGNC:4054]				HELLER_HDAC_TARGETS_SILENCED_BY_METHYLATION_UP		SATO_SILENCED_BY_METHYLATION_IN_PANCREATIC_CANCER_1																			HELLER_HDAC_TARGETS_UP			GOZGIT_ESR1_TARGETS_DN
6756	SSX1	SSX family member 1 [Source:HGNC Symbol;Acc:HGNC:11335]				HELLER_HDAC_TARGETS_SILENCED_BY_METHYLATION_UP		SATO_SILENCED_BY_METHYLATION_IN_PANCREATIC_CANCER_1																															KIM_RESPONSE_TO_TSA_AND_DECITABINE_UP
10214	SSX3	SSX family member 3 [Source:HGNC Symbol;Acc:HGNC:11337]				HELLER_HDAC_TARGETS_SILENCED_BY_METHYLATION_UP		SATO_SILENCED_BY_METHYLATION_IN_PANCREATIC_CANCER_1																															KIM_RESPONSE_TO_TSA_AND_DECITABINE_UP
3875	KRT18	keratin 18 [Source:HGNC Symbol;Acc:HGNC:6430]				HELLER_HDAC_TARGETS_SILENCED_BY_METHYLATION_UP			CHEN_METABOLIC_SYNDROM_NETWORK	WU_CELL_MIGRATION			ONDER_CDH1_TARGETS_2_DN	BOQUEST_STEM_CELL_CULTURED_VS_FRESH_UP					SMID_BREAST_CANCER_BASAL_DN			MEISSNER_NPC_HCP_WITH_H3_UNMETHYLATED		LEI_MYB_TARGETS				LEE_BMP2_TARGETS_UP						WESTON_VEGFA_TARGETS	MCBRYAN_PUBERTAL_BREAST_3_4WK_UP			KOYAMA_SEMA3B_TARGETS_UP
10382	TUBB4A	tubulin beta 4A class IVa [Source:HGNC Symbol;Acc:HGNC:20774]				HELLER_HDAC_TARGETS_SILENCED_BY_METHYLATION_UP			CHEN_METABOLIC_SYNDROM_NETWORK													MEISSNER_NPC_HCP_WITH_H3_UNMETHYLATED
3429	IFI27	interferon alpha inducible protein 27 [Source:HGNC Symbol;Acc:HGNC:5397]				HELLER_HDAC_TARGETS_SILENCED_BY_METHYLATION_UP			CHEN_METABOLIC_SYNDROM_NETWORK															LEI_MYB_TARGETS					DURAND_STROMA_S_UP	GOZGIT_ESR1_TARGETS_DN	PETROVA_ENDOTHELIUM_LYMPHATIC_VS_BLOOD_DN			WESTON_VEGFA_TARGETS					KIM_RESPONSE_TO_TSA_AND_DECITABINE_UP
7980	TFPI2	tissue factor pathway inhibitor 2 [Source:HGNC Symbol;Acc:HGNC:11761]				HELLER_HDAC_TARGETS_SILENCED_BY_METHYLATION_UP				WU_CELL_MIGRATION			ONDER_CDH1_TARGETS_2_DN		FOROUTAN_TGFB_EMT_UP				SMID_BREAST_CANCER_BASAL_DN	FOROUTAN_PRODRANK_TGFB_EMT_UP														WESTON_VEGFA_TARGETS			REN_ALVEOLAR_RHABDOMYOSARCOMA_DN									BLANCO_MELO_RESPIRATORY_SYNCYTIAL_VIRUS_INFECTION_A594_CELLS_UP		NUYTTEN_EZH2_TARGETS_UP
4501	MT1X	metallothionein 1X [Source:HGNC Symbol;Acc:HGNC:7405]				HELLER_HDAC_TARGETS_SILENCED_BY_METHYLATION_UP				WU_CELL_MIGRATION								LINDGREN_BLADDER_CANCER_CLUSTER_2B			SMID_BREAST_CANCER_LUMINAL_B_DN			LEI_MYB_TARGETS			HELLER_HDAC_TARGETS_UP				PETROVA_ENDOTHELIUM_LYMPHATIC_VS_BLOOD_DN																	NUYTTEN_EZH2_TARGETS_UP	SMID_BREAST_CANCER_BASAL_UP
5293	PIK3CD	phosphatidylinositol-4,5-bisphosphate 3-kinase catalytic subunit delta [Source:HGNC Symbol;Acc:HGNC:8977]				HELLER_HDAC_TARGETS_SILENCED_BY_METHYLATION_UP						SMID_BREAST_CANCER_NORMAL_LIKE_UP			FOROUTAN_TGFB_EMT_UP			LINDGREN_BLADDER_CANCER_CLUSTER_2B		FOROUTAN_PRODRANK_TGFB_EMT_UP	SMID_BREAST_CANCER_LUMINAL_B_DN		HAN_SATB1_TARGETS_UP		RODWELL_AGING_KIDNEY_UP		HELLER_HDAC_TARGETS_UP
10202	DHRS2	dehydrogenase/reductase 2 [Source:HGNC Symbol;Acc:HGNC:18349]				HELLER_HDAC_TARGETS_SILENCED_BY_METHYLATION_UP									FOROUTAN_TGFB_EMT_UP	FOROUTAN_INTEGRATED_TGFB_EMT_UP			SMID_BREAST_CANCER_BASAL_DN	FOROUTAN_PRODRANK_TGFB_EMT_UP				LEI_MYB_TARGETS			HELLER_HDAC_TARGETS_UP														PEREZ_TP53_TARGETS				MARTENS_TRETINOIN_RESPONSE_UP
8938	BAIAP3	BAI1 associated protein 3 [Source:HGNC Symbol;Acc:HGNC:948]				HELLER_HDAC_TARGETS_SILENCED_BY_METHYLATION_UP													SMID_BREAST_CANCER_BASAL_DN								HELLER_HDAC_TARGETS_UP														PEREZ_TP53_TARGETS		DODD_NASOPHARYNGEAL_CARCINOMA_DN
6857	SYT1	synaptotagmin 1 [Source:HGNC Symbol;Acc:HGNC:11509]				HELLER_HDAC_TARGETS_SILENCED_BY_METHYLATION_UP													SMID_BREAST_CANCER_BASAL_DN											GOZGIT_ESR1_TARGETS_DN								KOYAMA_SEMA3B_TARGETS_UP
4137	MAPT	microtubule associated protein tau [Source:HGNC Symbol;Acc:HGNC:6893]				HELLER_HDAC_TARGETS_SILENCED_BY_METHYLATION_UP													SMID_BREAST_CANCER_BASAL_DN														SWEET_LUNG_CANCER_KRAS_DN
2264	FGFR4	fibroblast growth factor receptor 4 [Source:HGNC Symbol;Acc:HGNC:3691]				HELLER_HDAC_TARGETS_SILENCED_BY_METHYLATION_UP																MEISSNER_NPC_HCP_WITH_H3_UNMETHYLATED				GRAESSMANN_APOPTOSIS_BY_DOXORUBICIN_UP	HELLER_HDAC_TARGETS_UP																		MARTENS_TRETINOIN_RESPONSE_UP
1618	DAZL	deleted in azoospermia like [Source:HGNC Symbol;Acc:HGNC:2685]				HELLER_HDAC_TARGETS_SILENCED_BY_METHYLATION_UP																MEISSNER_NPC_HCP_WITH_H3_UNMETHYLATED																	KIM_RESPONSE_TO_TSA_AND_DECITABINE_UP
4113	MAGEB2	MAGE family member B2 [Source:HGNC Symbol;Acc:HGNC:6809]				HELLER_HDAC_TARGETS_SILENCED_BY_METHYLATION_UP																	HAN_SATB1_TARGETS_UP																KIM_RESPONSE_TO_TSA_AND_DECITABINE_UP
2517	FUCA1	alpha-L-fucosidase 1 [Source:HGNC Symbol;Acc:HGNC:4006]				HELLER_HDAC_TARGETS_SILENCED_BY_METHYLATION_UP																				GRAESSMANN_APOPTOSIS_BY_DOXORUBICIN_UP		LEE_BMP2_TARGETS_UP											KIM_RESPONSE_TO_TSA_AND_DECITABINE_UP
3006	H1-2	H1.2 linker histone, cluster member [Source:HGNC Symbol;Acc:HGNC:4716]				HELLER_HDAC_TARGETS_SILENCED_BY_METHYLATION_UP																				GRAESSMANN_APOPTOSIS_BY_DOXORUBICIN_UP		LEE_BMP2_TARGETS_UP
4684	NCAM1	neural cell adhesion molecule 1 [Source:HGNC Symbol;Acc:HGNC:7656]				HELLER_HDAC_TARGETS_SILENCED_BY_METHYLATION_UP																					HELLER_HDAC_TARGETS_UP		DURAND_STROMA_S_UP			WONG_ADULT_TISSUE_STEM_MODULE				LIU_PROSTATE_CANCER_DN				REACTOME_EXTRACELLULAR_MATRIX_ORGANIZATION									SMID_BREAST_CANCER_BASAL_UP
8365	H4C8	H4 clustered histone 8 [Source:HGNC Symbol;Acc:HGNC:4788]				HELLER_HDAC_TARGETS_SILENCED_BY_METHYLATION_UP																					HELLER_HDAC_TARGETS_UP			GOZGIT_ESR1_TARGETS_DN
2766	GMPR	guanosine monophosphate reductase [Source:HGNC Symbol;Acc:HGNC:4376]				HELLER_HDAC_TARGETS_SILENCED_BY_METHYLATION_UP																					HELLER_HDAC_TARGETS_UP								MCBRYAN_PUBERTAL_BREAST_3_4WK_UP													NUYTTEN_EZH2_TARGETS_UP
23205	ACSBG1	acyl-CoA synthetase bubblegum family member 1 [Source:HGNC Symbol;Acc:HGNC:29567]				HELLER_HDAC_TARGETS_SILENCED_BY_METHYLATION_UP																					HELLER_HDAC_TARGETS_UP														PEREZ_TP53_TARGETS		DODD_NASOPHARYNGEAL_CARCINOMA_DN
6490	PMEL	premelanosome protein [Source:HGNC Symbol;Acc:HGNC:10880]				HELLER_HDAC_TARGETS_SILENCED_BY_METHYLATION_UP																					HELLER_HDAC_TARGETS_UP
4103	MAGEA4	MAGE family member A4 [Source:HGNC Symbol;Acc:HGNC:6802]				HELLER_HDAC_TARGETS_SILENCED_BY_METHYLATION_UP																																	KIM_RESPONSE_TO_TSA_AND_DECITABINE_UP										SMID_BREAST_CANCER_BASAL_UP
26609	VCX	variable charge X-linked [Source:HGNC Symbol;Acc:HGNC:12667]				HELLER_HDAC_TARGETS_SILENCED_BY_METHYLATION_UP
4162	MCAM	melanoma cell adhesion molecule [Source:HGNC Symbol;Acc:HGNC:6934]					MEISSNER_BRAIN_HCP_WITH_H3K4ME3_AND_H3K27ME3	SATO_SILENCED_BY_METHYLATION_IN_PANCREATIC_CANCER_1			LIM_MAMMARY_STEM_CELL_UP							LINDGREN_BLADDER_CANCER_CLUSTER_2B					HAN_SATB1_TARGETS_UP		RODWELL_AGING_KIDNEY_UP											LIU_PROSTATE_CANCER_DN
80303	EFHD1	EF-hand domain family member D1 [Source:HGNC Symbol;Acc:HGNC:29556]					MEISSNER_BRAIN_HCP_WITH_H3K4ME3_AND_H3K27ME3	SATO_SILENCED_BY_METHYLATION_IN_PANCREATIC_CANCER_1										LINDGREN_BLADDER_CANCER_CLUSTER_2B
9537	TP53I11	tumor protein p53 inducible protein 11 [Source:HGNC Symbol;Acc:HGNC:16842]					MEISSNER_BRAIN_HCP_WITH_H3K4ME3_AND_H3K27ME3	SATO_SILENCED_BY_METHYLATION_IN_PANCREATIC_CANCER_1																								WONG_ADULT_TISSUE_STEM_MODULE									PEREZ_TP53_TARGETS
2150	F2RL1	F2R like trypsin receptor 1 [Source:HGNC Symbol;Acc:HGNC:3538]					MEISSNER_BRAIN_HCP_WITH_H3K4ME3_AND_H3K27ME3		CHEN_METABOLIC_SYNDROM_NETWORK	WU_CELL_MIGRATION												MEISSNER_NPC_HCP_WITH_H3_UNMETHYLATED																	KIM_RESPONSE_TO_TSA_AND_DECITABINE_UP
56265	CPXM1	carboxypeptidase X, M14 family member 1 [Source:HGNC Symbol;Acc:HGNC:15771]					MEISSNER_BRAIN_HCP_WITH_H3K4ME3_AND_H3K27ME3		CHEN_METABOLIC_SYNDROM_NETWORK		LIM_MAMMARY_STEM_CELL_UP							LINDGREN_BLADDER_CANCER_CLUSTER_2B										LEE_BMP2_TARGETS_UP
54756	IL17RD	interleukin 17 receptor D [Source:HGNC Symbol;Acc:HGNC:17616]					MEISSNER_BRAIN_HCP_WITH_H3K4ME3_AND_H3K27ME3		CHEN_METABOLIC_SYNDROM_NETWORK		LIM_MAMMARY_STEM_CELL_UP																	LEE_BMP2_TARGETS_UP
8407	TAGLN2	transgelin 2 [Source:HGNC Symbol;Acc:HGNC:11554]					MEISSNER_BRAIN_HCP_WITH_H3K4ME3_AND_H3K27ME3		CHEN_METABOLIC_SYNDROM_NETWORK						FOROUTAN_TGFB_EMT_UP					FOROUTAN_PRODRANK_TGFB_EMT_UP					RODWELL_AGING_KIDNEY_UP												REN_ALVEOLAR_RHABDOMYOSARCOMA_DN												SMID_BREAST_CANCER_BASAL_UP
53820	RIPPLY3	ripply transcriptional repressor 3 [Source:HGNC Symbol;Acc:HGNC:3047]					MEISSNER_BRAIN_HCP_WITH_H3K4ME3_AND_H3K27ME3		CHEN_METABOLIC_SYNDROM_NETWORK													MEISSNER_NPC_HCP_WITH_H3_UNMETHYLATED								GOZGIT_ESR1_TARGETS_DN
10215	OLIG2	oligodendrocyte transcription factor 2 [Source:HGNC Symbol;Acc:HGNC:9398]					MEISSNER_BRAIN_HCP_WITH_H3K4ME3_AND_H3K27ME3		CHEN_METABOLIC_SYNDROM_NETWORK
64065	PERP	p53 apoptosis effector related to PMP22 [Source:HGNC Symbol;Acc:HGNC:17637]					MEISSNER_BRAIN_HCP_WITH_H3K4ME3_AND_H3K27ME3			WU_CELL_MIGRATION			ONDER_CDH1_TARGETS_2_DN								SMID_BREAST_CANCER_LUMINAL_B_DN					GRAESSMANN_APOPTOSIS_BY_DOXORUBICIN_UP									MCBRYAN_PUBERTAL_BREAST_3_4WK_UP														SMID_BREAST_CANCER_BASAL_UP
1525	CXADR	CXADR Ig-like cell adhesion molecule [Source:HGNC Symbol;Acc:HGNC:2559]					MEISSNER_BRAIN_HCP_WITH_H3K4ME3_AND_H3K27ME3			WU_CELL_MIGRATION			ONDER_CDH1_TARGETS_2_DN										HAN_SATB1_TARGETS_UP																KIM_RESPONSE_TO_TSA_AND_DECITABINE_UP		PEREZ_TP53_TARGETS								SMID_BREAST_CANCER_BASAL_UP
5420	PODXL	podocalyxin like [Source:HGNC Symbol;Acc:HGNC:9171]					MEISSNER_BRAIN_HCP_WITH_H3K4ME3_AND_H3K27ME3			WU_CELL_MIGRATION				BOQUEST_STEM_CELL_CULTURED_VS_FRESH_UP	FOROUTAN_TGFB_EMT_UP	FOROUTAN_INTEGRATED_TGFB_EMT_UP		LINDGREN_BLADDER_CANCER_CLUSTER_2B		FOROUTAN_PRODRANK_TGFB_EMT_UP									DURAND_STROMA_S_UP															ONDER_CDH1_TARGETS_2_UP				NUYTTEN_EZH2_TARGETS_UP
342667	STAC2	SH3 and cysteine rich domain 2 [Source:HGNC Symbol;Acc:HGNC:23990]					MEISSNER_BRAIN_HCP_WITH_H3K4ME3_AND_H3K27ME3				LIM_MAMMARY_STEM_CELL_UP															GRAESSMANN_APOPTOSIS_BY_DOXORUBICIN_UP
55107	ANO1	anoctamin 1 [Source:HGNC Symbol;Acc:HGNC:21625]					MEISSNER_BRAIN_HCP_WITH_H3K4ME3_AND_H3K27ME3						ONDER_CDH1_TARGETS_2_DN	BOQUEST_STEM_CELL_CULTURED_VS_FRESH_UP					SMID_BREAST_CANCER_BASAL_DN			MEISSNER_NPC_HCP_WITH_H3_UNMETHYLATED													MCBRYAN_PUBERTAL_BREAST_3_4WK_UP	LIU_PROSTATE_CANCER_DN
2065	ERBB3	erb-b2 receptor tyrosine kinase 3 [Source:HGNC Symbol;Acc:HGNC:3431]					MEISSNER_BRAIN_HCP_WITH_H3K4ME3_AND_H3K27ME3						ONDER_CDH1_TARGETS_2_DN						SMID_BREAST_CANCER_BASAL_DN							GRAESSMANN_APOPTOSIS_BY_DOXORUBICIN_UP
10397	NDRG1	N-myc downstream regulated 1 [Source:HGNC Symbol;Acc:HGNC:7679]					MEISSNER_BRAIN_HCP_WITH_H3K4ME3_AND_H3K27ME3						ONDER_CDH1_TARGETS_2_DN								SMID_BREAST_CANCER_LUMINAL_B_DN		HAN_SATB1_TARGETS_UP						DURAND_STROMA_S_UP			WONG_ADULT_TISSUE_STEM_MODULE																NUYTTEN_EZH2_TARGETS_UP	SMID_BREAST_CANCER_BASAL_UP
9603	NFE2L3	NFE2 like bZIP transcription factor 3 [Source:HGNC Symbol;Acc:HGNC:7783]					MEISSNER_BRAIN_HCP_WITH_H3K4ME3_AND_H3K27ME3						ONDER_CDH1_TARGETS_2_DN															LEE_BMP2_TARGETS_UP							MCBRYAN_PUBERTAL_BREAST_3_4WK_UP											BLANCO_MELO_RESPIRATORY_SYNCYTIAL_VIRUS_INFECTION_A594_CELLS_UP			SMID_BREAST_CANCER_BASAL_UP
11015	KDELR3	KDEL endoplasmic reticulum protein retention receptor 3 [Source:HGNC Symbol;Acc:HGNC:6306]					MEISSNER_BRAIN_HCP_WITH_H3K4ME3_AND_H3K27ME3								FOROUTAN_TGFB_EMT_UP					FOROUTAN_PRODRANK_TGFB_EMT_UP										GOZGIT_ESR1_TARGETS_DN		WONG_ADULT_TISSUE_STEM_MODULE					REN_ALVEOLAR_RHABDOMYOSARCOMA_DN							ONDER_CDH1_TARGETS_2_UP
59307	SIGIRR	single Ig and TIR domain containing [Source:HGNC Symbol;Acc:HGNC:30575]					MEISSNER_BRAIN_HCP_WITH_H3K4ME3_AND_H3K27ME3												SMID_BREAST_CANCER_BASAL_DN																								DODD_NASOPHARYNGEAL_CARCINOMA_DN
1029	CDKN2A	cyclin dependent kinase inhibitor 2A [Source:HGNC Symbol;Acc:HGNC:1787]					MEISSNER_BRAIN_HCP_WITH_H3K4ME3_AND_H3K27ME3														SMID_BREAST_CANCER_LUMINAL_B_DN																												SMID_BREAST_CANCER_BASAL_UP
4055	LTBR	lymphotoxin beta receptor [Source:HGNC Symbol;Acc:HGNC:6718]					MEISSNER_BRAIN_HCP_WITH_H3K4ME3_AND_H3K27ME3															MEISSNER_NPC_HCP_WITH_H3_UNMETHYLATED			RODWELL_AGING_KIDNEY_UP
283229	CRACR2B	calcium release activated channel regulator 2B [Source:HGNC Symbol;Acc:HGNC:28703]					MEISSNER_BRAIN_HCP_WITH_H3K4ME3_AND_H3K27ME3															MEISSNER_NPC_HCP_WITH_H3_UNMETHYLATED				GRAESSMANN_APOPTOSIS_BY_DOXORUBICIN_UP																	DODD_NASOPHARYNGEAL_CARCINOMA_DN
54852	PAQR5	progestin and adipoQ receptor family member 5 [Source:HGNC Symbol;Acc:HGNC:29645]					MEISSNER_BRAIN_HCP_WITH_H3K4ME3_AND_H3K27ME3															MEISSNER_NPC_HCP_WITH_H3_UNMETHYLATED																KOYAMA_SEMA3B_TARGETS_UP										NUYTTEN_EZH2_TARGETS_UP
56301	SLC7A10	solute carrier family 7 member 10 [Source:HGNC Symbol;Acc:HGNC:11058]					MEISSNER_BRAIN_HCP_WITH_H3K4ME3_AND_H3K27ME3															MEISSNER_NPC_HCP_WITH_H3_UNMETHYLATED
79412	KREMEN2	kringle containing transmembrane protein 2 [Source:HGNC Symbol;Acc:HGNC:18797]					MEISSNER_BRAIN_HCP_WITH_H3K4ME3_AND_H3K27ME3															MEISSNER_NPC_HCP_WITH_H3_UNMETHYLATED
5865	RAB3B	RAB3B, member RAS oncogene family [Source:HGNC Symbol;Acc:HGNC:9778]					MEISSNER_BRAIN_HCP_WITH_H3K4ME3_AND_H3K27ME3															MEISSNER_NPC_HCP_WITH_H3_UNMETHYLATED
27132	CPNE7	copine 7 [Source:HGNC Symbol;Acc:HGNC:2320]					MEISSNER_BRAIN_HCP_WITH_H3K4ME3_AND_H3K27ME3															MEISSNER_NPC_HCP_WITH_H3_UNMETHYLATED
11322	TMC6	transmembrane channel like 6 [Source:HGNC Symbol;Acc:HGNC:18021]					MEISSNER_BRAIN_HCP_WITH_H3K4ME3_AND_H3K27ME3																		RODWELL_AGING_KIDNEY_UP	GRAESSMANN_APOPTOSIS_BY_DOXORUBICIN_UP
347735	SERINC2	serine incorporator 2 [Source:HGNC Symbol;Acc:HGNC:23231]					MEISSNER_BRAIN_HCP_WITH_H3K4ME3_AND_H3K27ME3																					LEE_BMP2_TARGETS_UP															DODD_NASOPHARYNGEAL_CARCINOMA_DN
1030	CDKN2B	cyclin dependent kinase inhibitor 2B [Source:HGNC Symbol;Acc:HGNC:1788]					MEISSNER_BRAIN_HCP_WITH_H3K4ME3_AND_H3K27ME3																						DURAND_STROMA_S_UP	GOZGIT_ESR1_TARGETS_DN					MCBRYAN_PUBERTAL_BREAST_3_4WK_UP
249	ALPL	alkaline phosphatase, biomineralization associated [Source:HGNC Symbol;Acc:HGNC:438]					MEISSNER_BRAIN_HCP_WITH_H3K4ME3_AND_H3K27ME3																						DURAND_STROMA_S_UP
23555	TSPAN15	tetraspanin 15 [Source:HGNC Symbol;Acc:HGNC:23298]					MEISSNER_BRAIN_HCP_WITH_H3K4ME3_AND_H3K27ME3																							GOZGIT_ESR1_TARGETS_DN
9580	SOX13	SRY-box transcription factor 13 [Source:HGNC Symbol;Acc:HGNC:11192]					MEISSNER_BRAIN_HCP_WITH_H3K4ME3_AND_H3K27ME3																												MCBRYAN_PUBERTAL_BREAST_3_4WK_UP
64711	HS3ST6	heparan sulfate-glucosamine 3-sulfotransferase 6 [Source:HGNC Symbol;Acc:HGNC:14178]					MEISSNER_BRAIN_HCP_WITH_H3K4ME3_AND_H3K27ME3																																		PEREZ_TP53_TARGETS		DODD_NASOPHARYNGEAL_CARCINOMA_DN		MARTENS_TRETINOIN_RESPONSE_UP
84634	KISS1R	KISS1 receptor [Source:HGNC Symbol;Acc:HGNC:4510]					MEISSNER_BRAIN_HCP_WITH_H3K4ME3_AND_H3K27ME3																																		PEREZ_TP53_TARGETS
128434	VSTM2L	V-set and transmembrane domain containing 2 like [Source:HGNC Symbol;Acc:HGNC:16096]					MEISSNER_BRAIN_HCP_WITH_H3K4ME3_AND_H3K27ME3																																				DODD_NASOPHARYNGEAL_CARCINOMA_DN					NUYTTEN_EZH2_TARGETS_UP
4645	MYO5B	myosin VB [Source:HGNC Symbol;Acc:HGNC:7603]					MEISSNER_BRAIN_HCP_WITH_H3K4ME3_AND_H3K27ME3																																				DODD_NASOPHARYNGEAL_CARCINOMA_DN
388610	TRNP1	TMF1 regulated nuclear protein 1 [Source:HGNC Symbol;Acc:HGNC:34348]					MEISSNER_BRAIN_HCP_WITH_H3K4ME3_AND_H3K27ME3																																				DODD_NASOPHARYNGEAL_CARCINOMA_DN
115572	TENT5B	terminal nucleotidyltransferase 5B [Source:HGNC Symbol;Acc:HGNC:28273]					MEISSNER_BRAIN_HCP_WITH_H3K4ME3_AND_H3K27ME3																																				DODD_NASOPHARYNGEAL_CARCINOMA_DN
6496	SIX3	SIX homeobox 3 [Source:HGNC Symbol;Acc:HGNC:10889]					MEISSNER_BRAIN_HCP_WITH_H3K4ME3_AND_H3K27ME3																																										SMID_BREAST_CANCER_BASAL_UP
3757	KCNH2	potassium voltage-gated channel subfamily H member 2 [Source:HGNC Symbol;Acc:HGNC:6251]					MEISSNER_BRAIN_HCP_WITH_H3K4ME3_AND_H3K27ME3
84152	PPP1R1B	protein phosphatase 1 regulatory inhibitor subunit 1B [Source:HGNC Symbol;Acc:HGNC:9287]					MEISSNER_BRAIN_HCP_WITH_H3K4ME3_AND_H3K27ME3
84929	FIBCD1	fibrinogen C domain containing 1 [Source:HGNC Symbol;Acc:HGNC:25922]					MEISSNER_BRAIN_HCP_WITH_H3K4ME3_AND_H3K27ME3
22983	MAST1	microtubule associated serine/threonine kinase 1 [Source:HGNC Symbol;Acc:HGNC:19034]					MEISSNER_BRAIN_HCP_WITH_H3K4ME3_AND_H3K27ME3
1001	CDH3	cadherin 3 [Source:HGNC Symbol;Acc:HGNC:1762]						SATO_SILENCED_BY_METHYLATION_IN_PANCREATIC_CANCER_1	CHEN_METABOLIC_SYNDROM_NETWORK	WU_CELL_MIGRATION	LIM_MAMMARY_STEM_CELL_UP		ONDER_CDH1_TARGETS_2_DN								SMID_BREAST_CANCER_LUMINAL_B_DN		HAN_SATB1_TARGETS_UP																							BLANCO_MELO_RESPIRATORY_SYNCYTIAL_VIRUS_INFECTION_A594_CELLS_UP			SMID_BREAST_CANCER_BASAL_UP
6813	STXBP2	syntaxin binding protein 2 [Source:HGNC Symbol;Acc:HGNC:11445]						SATO_SILENCED_BY_METHYLATION_IN_PANCREATIC_CANCER_1	CHEN_METABOLIC_SYNDROM_NETWORK
733	C8G	complement C8 gamma chain [Source:HGNC Symbol;Acc:HGNC:1354]						SATO_SILENCED_BY_METHYLATION_IN_PANCREATIC_CANCER_1	CHEN_METABOLIC_SYNDROM_NETWORK
4128	MAOA	monoamine oxidase A [Source:HGNC Symbol;Acc:HGNC:6833]						SATO_SILENCED_BY_METHYLATION_IN_PANCREATIC_CANCER_1		WU_CELL_MIGRATION			ONDER_CDH1_TARGETS_2_DN	BOQUEST_STEM_CELL_CULTURED_VS_FRESH_UP					SMID_BREAST_CANCER_BASAL_DN					LEI_MYB_TARGETS			HELLER_HDAC_TARGETS_UP			GOZGIT_ESR1_TARGETS_DN
684	BST2	bone marrow stromal cell antigen 2 [Source:HGNC Symbol;Acc:HGNC:1119]						SATO_SILENCED_BY_METHYLATION_IN_PANCREATIC_CANCER_1		WU_CELL_MIGRATION				BOQUEST_STEM_CELL_CULTURED_VS_FRESH_UP									HAN_SATB1_TARGETS_UP			GRAESSMANN_APOPTOSIS_BY_DOXORUBICIN_UP																				BLANCO_MELO_RESPIRATORY_SYNCYTIAL_VIRUS_INFECTION_A594_CELLS_UP	SANA_RESPONSE_TO_IFNG_UP
4804	NGFR	nerve growth factor receptor [Source:HGNC Symbol;Acc:HGNC:7809]						SATO_SILENCED_BY_METHYLATION_IN_PANCREATIC_CANCER_1			LIM_MAMMARY_STEM_CELL_UP																	LEE_BMP2_TARGETS_UP
10734	STAG3	STAG3 cohesin complex component [Source:HGNC Symbol;Acc:HGNC:11356]						SATO_SILENCED_BY_METHYLATION_IN_PANCREATIC_CANCER_1				SMID_BREAST_CANCER_NORMAL_LIKE_UP																											KIM_RESPONSE_TO_TSA_AND_DECITABINE_UP				DODD_NASOPHARYNGEAL_CARCINOMA_DN
64135	IFIH1	interferon induced with helicase C domain 1 [Source:HGNC Symbol;Acc:HGNC:18873]						SATO_SILENCED_BY_METHYLATION_IN_PANCREATIC_CANCER_1					ONDER_CDH1_TARGETS_2_DN	BOQUEST_STEM_CELL_CULTURED_VS_FRESH_UP												GRAESSMANN_APOPTOSIS_BY_DOXORUBICIN_UP		LEE_BMP2_TARGETS_UP				WONG_ADULT_TISSUE_STEM_MODULE	SWEET_LUNG_CANCER_KRAS_DN								PEREZ_TP53_TARGETS					BLANCO_MELO_RESPIRATORY_SYNCYTIAL_VIRUS_INFECTION_A594_CELLS_UP	SANA_RESPONSE_TO_IFNG_UP	NUYTTEN_EZH2_TARGETS_UP	SMID_BREAST_CANCER_BASAL_UP
6781	STC1	stanniocalcin 1 [Source:HGNC Symbol;Acc:HGNC:11373]						SATO_SILENCED_BY_METHYLATION_IN_PANCREATIC_CANCER_1							FOROUTAN_TGFB_EMT_UP	FOROUTAN_INTEGRATED_TGFB_EMT_UP				FOROUTAN_PRODRANK_TGFB_EMT_UP										GOZGIT_ESR1_TARGETS_DN																BLANCO_MELO_RESPIRATORY_SYNCYTIAL_VIRUS_INFECTION_A594_CELLS_UP
2593	GAMT	guanidinoacetate N-methyltransferase [Source:HGNC Symbol;Acc:HGNC:4136]						SATO_SILENCED_BY_METHYLATION_IN_PANCREATIC_CANCER_1											SMID_BREAST_CANCER_BASAL_DN																						PEREZ_TP53_TARGETS
64788	LMF1	lipase maturation factor 1 [Source:HGNC Symbol;Acc:HGNC:14154]						SATO_SILENCED_BY_METHYLATION_IN_PANCREATIC_CANCER_1											SMID_BREAST_CANCER_BASAL_DN
3665	IRF7	interferon regulatory factor 7 [Source:HGNC Symbol;Acc:HGNC:6122]						SATO_SILENCED_BY_METHYLATION_IN_PANCREATIC_CANCER_1																		GRAESSMANN_APOPTOSIS_BY_DOXORUBICIN_UP				GOZGIT_ESR1_TARGETS_DN		WONG_ADULT_TISSUE_STEM_MODULE							KIM_RESPONSE_TO_TSA_AND_DECITABINE_UP							BLANCO_MELO_RESPIRATORY_SYNCYTIAL_VIRUS_INFECTION_A594_CELLS_UP
8793	TNFRSF10D	TNF receptor superfamily member 10d [Source:HGNC Symbol;Acc:HGNC:11907]						SATO_SILENCED_BY_METHYLATION_IN_PANCREATIC_CANCER_1																																			DODD_NASOPHARYNGEAL_CARCINOMA_DN
4861	NPAS1	neuronal PAS domain protein 1 [Source:HGNC Symbol;Acc:HGNC:7894]						SATO_SILENCED_BY_METHYLATION_IN_PANCREATIC_CANCER_1
23046	KIF21B	kinesin family member 21B [Source:HGNC Symbol;Acc:HGNC:29442]						SATO_SILENCED_BY_METHYLATION_IN_PANCREATIC_CANCER_1
54596	L1TD1	LINE1 type transposase domain containing 1 [Source:HGNC Symbol;Acc:HGNC:25595]						SATO_SILENCED_BY_METHYLATION_IN_PANCREATIC_CANCER_1
7127	TNFAIP2	TNF alpha induced protein 2 [Source:HGNC Symbol;Acc:HGNC:11895]							CHEN_METABOLIC_SYNDROM_NETWORK	WU_CELL_MIGRATION												MEISSNER_NPC_HCP_WITH_H3_UNMETHYLATED			RODWELL_AGING_KIDNEY_UP																				MARTENS_TRETINOIN_RESPONSE_UP
83871	RAB34	RAB34, member RAS oncogene family [Source:HGNC Symbol;Acc:HGNC:16519]							CHEN_METABOLIC_SYNDROM_NETWORK		LIM_MAMMARY_STEM_CELL_UP														RODWELL_AGING_KIDNEY_UP							WONG_ADULT_TISSUE_STEM_MODULE				LIU_PROSTATE_CANCER_DN
1066	CES1	carboxylesterase 1 [Source:HGNC Symbol;Acc:HGNC:1863]							CHEN_METABOLIC_SYNDROM_NETWORK			SMID_BREAST_CANCER_NORMAL_LIKE_UP		BOQUEST_STEM_CELL_CULTURED_VS_FRESH_UP			BOQUEST_STEM_CELL_UP																SWEET_LUNG_CANCER_KRAS_DN								PEREZ_TP53_TARGETS		DODD_NASOPHARYNGEAL_CARCINOMA_DN
393	ARHGAP4	Rho GTPase activating protein 4 [Source:HGNC Symbol;Acc:HGNC:674]							CHEN_METABOLIC_SYNDROM_NETWORK			SMID_BREAST_CANCER_NORMAL_LIKE_UP																				WONG_ADULT_TISSUE_STEM_MODULE
26872	STEAP1	STEAP family member 1 [Source:HGNC Symbol;Acc:HGNC:11378]							CHEN_METABOLIC_SYNDROM_NETWORK				ONDER_CDH1_TARGETS_2_DN				BOQUEST_STEM_CELL_UP																				REN_ALVEOLAR_RHABDOMYOSARCOMA_DN	KOYAMA_SEMA3B_TARGETS_UP										NUYTTEN_EZH2_TARGETS_UP
3856	KRT8	keratin 8 [Source:HGNC Symbol;Acc:HGNC:6446]							CHEN_METABOLIC_SYNDROM_NETWORK				ONDER_CDH1_TARGETS_2_DN						SMID_BREAST_CANCER_BASAL_DN					LEI_MYB_TARGETS				LEE_BMP2_TARGETS_UP							MCBRYAN_PUBERTAL_BREAST_3_4WK_UP			KOYAMA_SEMA3B_TARGETS_UP			PEREZ_TP53_TARGETS
23428	SLC7A8	solute carrier family 7 member 8 [Source:HGNC Symbol;Acc:HGNC:11066]							CHEN_METABOLIC_SYNDROM_NETWORK				ONDER_CDH1_TARGETS_2_DN						SMID_BREAST_CANCER_BASAL_DN
9145	SYNGR1	synaptogyrin 1 [Source:HGNC Symbol;Acc:HGNC:11498]							CHEN_METABOLIC_SYNDROM_NETWORK												SMID_BREAST_CANCER_LUMINAL_B_DN		HAN_SATB1_TARGETS_UP													LIU_PROSTATE_CANCER_DN							DODD_NASOPHARYNGEAL_CARCINOMA_DN
3995	FADS3	fatty acid desaturase 3 [Source:HGNC Symbol;Acc:HGNC:3576]							CHEN_METABOLIC_SYNDROM_NETWORK													MEISSNER_NPC_HCP_WITH_H3_UNMETHYLATED	HAN_SATB1_TARGETS_UP																KIM_RESPONSE_TO_TSA_AND_DECITABINE_UP		PEREZ_TP53_TARGETS
10290	SPEG	striated muscle enriched protein kinase [Source:HGNC Symbol;Acc:HGNC:16901]							CHEN_METABOLIC_SYNDROM_NETWORK													MEISSNER_NPC_HCP_WITH_H3_UNMETHYLATED							DURAND_STROMA_S_UP							LIU_PROSTATE_CANCER_DN		KOYAMA_SEMA3B_TARGETS_UP
2015	ADGRE1	adhesion G protein-coupled receptor E1 [Source:HGNC Symbol;Acc:HGNC:3336]							CHEN_METABOLIC_SYNDROM_NETWORK														HAN_SATB1_TARGETS_UP									WONG_ADULT_TISSUE_STEM_MODULE		WESTON_VEGFA_TARGETS
3959	LGALS3BP	galectin 3 binding protein [Source:HGNC Symbol;Acc:HGNC:6564]							CHEN_METABOLIC_SYNDROM_NETWORK															LEI_MYB_TARGETS		GRAESSMANN_APOPTOSIS_BY_DOXORUBICIN_UP						WONG_ADULT_TISSUE_STEM_MODULE					REN_ALVEOLAR_RHABDOMYOSARCOMA_DN	KOYAMA_SEMA3B_TARGETS_UP									SANA_RESPONSE_TO_IFNG_UP
23052	ENDOD1	endonuclease domain containing 1 [Source:HGNC Symbol;Acc:HGNC:29129]							CHEN_METABOLIC_SYNDROM_NETWORK																	GRAESSMANN_APOPTOSIS_BY_DOXORUBICIN_UP											REN_ALVEOLAR_RHABDOMYOSARCOMA_DN											NUYTTEN_EZH2_TARGETS_UP
340348	TSPAN33	tetraspanin 33 [Source:HGNC Symbol;Acc:HGNC:28743]							CHEN_METABOLIC_SYNDROM_NETWORK																	GRAESSMANN_APOPTOSIS_BY_DOXORUBICIN_UP															PEREZ_TP53_TARGETS
9514	GAL3ST1	galactose-3-O-sulfotransferase 1 [Source:HGNC Symbol;Acc:HGNC:24240]							CHEN_METABOLIC_SYNDROM_NETWORK																	GRAESSMANN_APOPTOSIS_BY_DOXORUBICIN_UP																			MARTENS_TRETINOIN_RESPONSE_UP
81622	UNC93B1	unc-93 homolog B1, TLR signaling regulator [Source:HGNC Symbol;Acc:HGNC:13481]							CHEN_METABOLIC_SYNDROM_NETWORK																			LEE_BMP2_TARGETS_UP
57717	PCDHB16	protocadherin beta 16 [Source:HGNC Symbol;Acc:HGNC:14546]							CHEN_METABOLIC_SYNDROM_NETWORK																					GOZGIT_ESR1_TARGETS_DN
4241	MELTF	melanotransferrin [Source:HGNC Symbol;Acc:HGNC:7037]							CHEN_METABOLIC_SYNDROM_NETWORK																											LIU_PROSTATE_CANCER_DN
4051	CYP4F3	cytochrome P450 family 4 subfamily F member 3 [Source:HGNC Symbol;Acc:HGNC:2646]							CHEN_METABOLIC_SYNDROM_NETWORK																																PEREZ_TP53_TARGETS
729359	PLIN4	perilipin 4 [Source:HGNC Symbol;Acc:HGNC:29393]							CHEN_METABOLIC_SYNDROM_NETWORK																																PEREZ_TP53_TARGETS
2622	GAS8	growth arrest specific 8 [Source:HGNC Symbol;Acc:HGNC:4166]							CHEN_METABOLIC_SYNDROM_NETWORK																																		DODD_NASOPHARYNGEAL_CARCINOMA_DN
79668	PARP8	poly(ADP-ribose) polymerase family member 8 [Source:HGNC Symbol;Acc:HGNC:26124]							CHEN_METABOLIC_SYNDROM_NETWORK																																							NUYTTEN_EZH2_TARGETS_UP
29992	PILRA	paired immunoglobin like type 2 receptor alpha [Source:HGNC Symbol;Acc:HGNC:20396]							CHEN_METABOLIC_SYNDROM_NETWORK
84433	CARD11	caspase recruitment domain family member 11 [Source:HGNC Symbol;Acc:HGNC:16393]							CHEN_METABOLIC_SYNDROM_NETWORK
5662	PSD	pleckstrin and Sec7 domain containing [Source:HGNC Symbol;Acc:HGNC:9507]							CHEN_METABOLIC_SYNDROM_NETWORK
50944	SHANK1	SH3 and multiple ankyrin repeat domains 1 [Source:HGNC Symbol;Acc:HGNC:15474]							CHEN_METABOLIC_SYNDROM_NETWORK
1645	AKR1C1	aldo-keto reductase family 1 member C1 [Source:HGNC Symbol;Acc:HGNC:384]								WU_CELL_MIGRATION			ONDER_CDH1_TARGETS_2_DN	BOQUEST_STEM_CELL_CULTURED_VS_FRESH_UP			BOQUEST_STEM_CELL_UP				SMID_BREAST_CANCER_LUMINAL_B_DN			LEI_MYB_TARGETS						GOZGIT_ESR1_TARGETS_DN
27242	TNFRSF21	TNF receptor superfamily member 21 [Source:HGNC Symbol;Acc:HGNC:13469]								WU_CELL_MIGRATION			ONDER_CDH1_TARGETS_2_DN								SMID_BREAST_CANCER_LUMINAL_B_DN					GRAESSMANN_APOPTOSIS_BY_DOXORUBICIN_UP					PETROVA_ENDOTHELIUM_LYMPHATIC_VS_BLOOD_DN												DODD_NASOPHARYNGEAL_CARCINOMA_DN						SMID_BREAST_CANCER_BASAL_UP
84159	ARID5B	AT-rich interaction domain 5B [Source:HGNC Symbol;Acc:HGNC:17362]								WU_CELL_MIGRATION														LEI_MYB_TARGETS						GOZGIT_ESR1_TARGETS_DN														ONDER_CDH1_TARGETS_2_UP				NUYTTEN_EZH2_TARGETS_UP
27065	NSG1	neuronal vesicle trafficking associated 1 [Source:HGNC Symbol;Acc:HGNC:18790]									LIM_MAMMARY_STEM_CELL_UP	SMID_BREAST_CANCER_NORMAL_LIKE_UP	ONDER_CDH1_TARGETS_2_DN								SMID_BREAST_CANCER_LUMINAL_B_DN																				PEREZ_TP53_TARGETS
7049	TGFBR3	transforming growth factor beta receptor 3 [Source:HGNC Symbol;Acc:HGNC:11774]									LIM_MAMMARY_STEM_CELL_UP	SMID_BREAST_CANCER_NORMAL_LIKE_UP		BOQUEST_STEM_CELL_CULTURED_VS_FRESH_UP																						LIU_PROSTATE_CANCER_DN								ONDER_CDH1_TARGETS_2_UP
1410	CRYAB	crystallin alpha B [Source:HGNC Symbol;Acc:HGNC:2389]									LIM_MAMMARY_STEM_CELL_UP	SMID_BREAST_CANCER_NORMAL_LIKE_UP					BOQUEST_STEM_CELL_UP				SMID_BREAST_CANCER_LUMINAL_B_DN			LEI_MYB_TARGETS												LIU_PROSTATE_CANCER_DN					PEREZ_TP53_TARGETS								SMID_BREAST_CANCER_BASAL_UP
3868	KRT16	keratin 16 [Source:HGNC Symbol;Acc:HGNC:6423]									LIM_MAMMARY_STEM_CELL_UP		ONDER_CDH1_TARGETS_2_DN								SMID_BREAST_CANCER_LUMINAL_B_DN			LEI_MYB_TARGETS																									SMID_BREAST_CANCER_BASAL_UP
5317	PKP1	plakophilin 1 [Source:HGNC Symbol;Acc:HGNC:9023]									LIM_MAMMARY_STEM_CELL_UP										SMID_BREAST_CANCER_LUMINAL_B_DN	MEISSNER_NPC_HCP_WITH_H3_UNMETHYLATED				GRAESSMANN_APOPTOSIS_BY_DOXORUBICIN_UP																							SMID_BREAST_CANCER_BASAL_UP
27063	ANKRD1	ankyrin repeat domain 1 [Source:HGNC Symbol;Acc:HGNC:15819]									LIM_MAMMARY_STEM_CELL_UP												HAN_SATB1_TARGETS_UP										SWEET_LUNG_CANCER_KRAS_DN	WESTON_VEGFA_TARGETS
23612	PHLDA3	pleckstrin homology like domain family A member 3 [Source:HGNC Symbol;Acc:HGNC:8934]									LIM_MAMMARY_STEM_CELL_UP															GRAESSMANN_APOPTOSIS_BY_DOXORUBICIN_UP
55679	LIMS2	LIM zinc finger domain containing 2 [Source:HGNC Symbol;Acc:HGNC:16084]									LIM_MAMMARY_STEM_CELL_UP
493861	EID3	EP300 interacting inhibitor of differentiation 3 [Source:HGNC Symbol;Acc:HGNC:32961]									LIM_MAMMARY_STEM_CELL_UP
54510	PCDH18	protocadherin 18 [Source:HGNC Symbol;Acc:HGNC:14268]									LIM_MAMMARY_STEM_CELL_UP
84074	QRICH2	glutamine rich 2 [Source:HGNC Symbol;Acc:HGNC:25326]									LIM_MAMMARY_STEM_CELL_UP
23231	SEL1L3	SEL1L family member 3 [Source:HGNC Symbol;Acc:HGNC:29108]										SMID_BREAST_CANCER_NORMAL_LIKE_UP	ONDER_CDH1_TARGETS_2_DN	BOQUEST_STEM_CELL_CULTURED_VS_FRESH_UP							SMID_BREAST_CANCER_LUMINAL_B_DN				RODWELL_AGING_KIDNEY_UP																		DODD_NASOPHARYNGEAL_CARCINOMA_DN
7851	MALL	mal, T cell differentiation protein like [Source:HGNC Symbol;Acc:HGNC:6818]										SMID_BREAST_CANCER_NORMAL_LIKE_UP	ONDER_CDH1_TARGETS_2_DN								SMID_BREAST_CANCER_LUMINAL_B_DN				RODWELL_AGING_KIDNEY_UP																		DODD_NASOPHARYNGEAL_CARCINOMA_DN					NUYTTEN_EZH2_TARGETS_UP	SMID_BREAST_CANCER_BASAL_UP
7535	ZAP70	zeta chain of T cell receptor associated protein kinase 70 [Source:HGNC Symbol;Acc:HGNC:12858]										SMID_BREAST_CANCER_NORMAL_LIKE_UP						LINDGREN_BLADDER_CANCER_CLUSTER_2B			SMID_BREAST_CANCER_LUMINAL_B_DN		HAN_SATB1_TARGETS_UP			GRAESSMANN_APOPTOSIS_BY_DOXORUBICIN_UP															PEREZ_TP53_TARGETS
5937	RBMS1	RNA binding motif single stranded interacting protein 1 [Source:HGNC Symbol;Acc:HGNC:9907]										SMID_BREAST_CANCER_NORMAL_LIKE_UP									SMID_BREAST_CANCER_LUMINAL_B_DN															LIU_PROSTATE_CANCER_DN													SMID_BREAST_CANCER_BASAL_UP
1674	DES	desmin [Source:HGNC Symbol;Acc:HGNC:2770]										SMID_BREAST_CANCER_NORMAL_LIKE_UP										MEISSNER_NPC_HCP_WITH_H3_UNMETHYLATED														LIU_PROSTATE_CANCER_DN
7102	TSPAN7	tetraspanin 7 [Source:HGNC Symbol;Acc:HGNC:11854]										SMID_BREAST_CANCER_NORMAL_LIKE_UP														GRAESSMANN_APOPTOSIS_BY_DOXORUBICIN_UP			DURAND_STROMA_S_UP				SWEET_LUNG_CANCER_KRAS_DN
3004	GZMM	granzyme M [Source:HGNC Symbol;Acc:HGNC:4712]										SMID_BREAST_CANCER_NORMAL_LIKE_UP																																	MARTENS_TRETINOIN_RESPONSE_UP
9620	CELSR1	cadherin EGF LAG seven-pass G-type receptor 1 [Source:HGNC Symbol;Acc:HGNC:1850]											ONDER_CDH1_TARGETS_2_DN						SMID_BREAST_CANCER_BASAL_DN				HAN_SATB1_TARGETS_UP
55450	CAMK2N1	calcium/calmodulin dependent protein kinase II inhibitor 1 [Source:HGNC Symbol;Acc:HGNC:24190]											ONDER_CDH1_TARGETS_2_DN						SMID_BREAST_CANCER_BASAL_DN																			KOYAMA_SEMA3B_TARGETS_UP							MARTENS_TRETINOIN_RESPONSE_UP
64866	CDCP1	CUB domain containing protein 1 [Source:HGNC Symbol;Acc:HGNC:24357]											ONDER_CDH1_TARGETS_2_DN									MEISSNER_NPC_HCP_WITH_H3_UNMETHYLATED													MCBRYAN_PUBERTAL_BREAST_3_4WK_UP			KOYAMA_SEMA3B_TARGETS_UP	KIM_RESPONSE_TO_TSA_AND_DECITABINE_UP							BLANCO_MELO_RESPIRATORY_SYNCYTIAL_VIRUS_INFECTION_A594_CELLS_UP
64787	EPS8L2	EPS8 like 2 [Source:HGNC Symbol;Acc:HGNC:21296]											ONDER_CDH1_TARGETS_2_DN									MEISSNER_NPC_HCP_WITH_H3_UNMETHYLATED																			PEREZ_TP53_TARGETS		DODD_NASOPHARYNGEAL_CARCINOMA_DN		MARTENS_TRETINOIN_RESPONSE_UP
3598	IL13RA2	interleukin 13 receptor subunit alpha 2 [Source:HGNC Symbol;Acc:HGNC:5975]											ONDER_CDH1_TARGETS_2_DN										HAN_SATB1_TARGETS_UP
634	CEACAM1	CEA cell adhesion molecule 1 [Source:HGNC Symbol;Acc:HGNC:1814]											ONDER_CDH1_TARGETS_2_DN																	GOZGIT_ESR1_TARGETS_DN				WESTON_VEGFA_TARGETS	MCBRYAN_PUBERTAL_BREAST_3_4WK_UP					REACTOME_EXTRACELLULAR_MATRIX_ORGANIZATION	PEREZ_TP53_TARGETS					BLANCO_MELO_RESPIRATORY_SYNCYTIAL_VIRUS_INFECTION_A594_CELLS_UP	SANA_RESPONSE_TO_IFNG_UP	NUYTTEN_EZH2_TARGETS_UP	SMID_BREAST_CANCER_BASAL_UP
79745	CLIP4	CAP-Gly domain containing linker protein family member 4 [Source:HGNC Symbol;Acc:HGNC:26108]											ONDER_CDH1_TARGETS_2_DN																							LIU_PROSTATE_CANCER_DN							DODD_NASOPHARYNGEAL_CARCINOMA_DN						SMID_BREAST_CANCER_BASAL_UP
57834	CYP4F11	cytochrome P450 family 4 subfamily F member 11 [Source:HGNC Symbol;Acc:HGNC:13265]											ONDER_CDH1_TARGETS_2_DN																												PEREZ_TP53_TARGETS
79651	RHBDF2	rhomboid 5 homolog 2 [Source:HGNC Symbol;Acc:HGNC:20788]											ONDER_CDH1_TARGETS_2_DN																																MARTENS_TRETINOIN_RESPONSE_UP
81539	SLC38A1	solute carrier family 38 member 1 [Source:HGNC Symbol;Acc:HGNC:13447]												BOQUEST_STEM_CELL_CULTURED_VS_FRESH_UP					SMID_BREAST_CANCER_BASAL_DN																			KOYAMA_SEMA3B_TARGETS_UP
169611	OLFML2A	olfactomedin like 2A [Source:HGNC Symbol;Acc:HGNC:27270]												BOQUEST_STEM_CELL_CULTURED_VS_FRESH_UP														LEE_BMP2_TARGETS_UP
55584	CHRNA9	cholinergic receptor nicotinic alpha 9 subunit [Source:HGNC Symbol;Acc:HGNC:14079]													FOROUTAN_TGFB_EMT_UP	FOROUTAN_INTEGRATED_TGFB_EMT_UP				FOROUTAN_PRODRANK_TGFB_EMT_UP
57580	PREX1	phosphatidylinositol-3,4,5-trisphosphate dependent Rac exchange factor 1 [Source:HGNC Symbol;Acc:HGNC:32594]																LINDGREN_BLADDER_CANCER_CLUSTER_2B							RODWELL_AGING_KIDNEY_UP
2678	GGT1	gamma-glutamyltransferase 1 [Source:HGNC Symbol;Acc:HGNC:4250]																	SMID_BREAST_CANCER_BASAL_DN				HAN_SATB1_TARGETS_UP																		PEREZ_TP53_TARGETS
4646	MYO6	myosin VI [Source:HGNC Symbol;Acc:HGNC:7605]																	SMID_BREAST_CANCER_BASAL_DN											GOZGIT_ESR1_TARGETS_DN			SWEET_LUNG_CANCER_KRAS_DN								PEREZ_TP53_TARGETS
7503	XIST	X inactive specific transcript [Source:HGNC Symbol;Acc:HGNC:12810]																	SMID_BREAST_CANCER_BASAL_DN											GOZGIT_ESR1_TARGETS_DN			SWEET_LUNG_CANCER_KRAS_DN
23263	MCF2L	MCF.2 cell line derived transforming sequence like [Source:HGNC Symbol;Acc:HGNC:14576]																	SMID_BREAST_CANCER_BASAL_DN																						PEREZ_TP53_TARGETS
51673	TPPP3	tubulin polymerization promoting protein family member 3 [Source:HGNC Symbol;Acc:HGNC:24162]																	SMID_BREAST_CANCER_BASAL_DN																								DODD_NASOPHARYNGEAL_CARCINOMA_DN
27134	TJP3	tight junction protein 3 [Source:HGNC Symbol;Acc:HGNC:11829]																	SMID_BREAST_CANCER_BASAL_DN																								DODD_NASOPHARYNGEAL_CARCINOMA_DN
112714	TUBA3E	tubulin alpha 3e [Source:HGNC Symbol;Acc:HGNC:20765]																	SMID_BREAST_CANCER_BASAL_DN
1047	CLGN	calmegin [Source:HGNC Symbol;Acc:HGNC:2060]																	SMID_BREAST_CANCER_BASAL_DN
6947	TCN1	transcobalamin 1 [Source:HGNC Symbol;Acc:HGNC:11652]																	SMID_BREAST_CANCER_BASAL_DN
27124	INPP5J	inositol polyphosphate-5-phosphatase J [Source:HGNC Symbol;Acc:HGNC:8956]																	SMID_BREAST_CANCER_BASAL_DN
254102	EHBP1L1	EH domain binding protein 1 like 1 [Source:HGNC Symbol;Acc:HGNC:30682]																				MEISSNER_NPC_HCP_WITH_H3_UNMETHYLATED			RODWELL_AGING_KIDNEY_UP		HELLER_HDAC_TARGETS_UP
2675	GFRA2	GDNF family receptor alpha 2 [Source:HGNC Symbol;Acc:HGNC:4244]																				MEISSNER_NPC_HCP_WITH_H3_UNMETHYLATED											SWEET_LUNG_CANCER_KRAS_DN
4166	CHST6	carbohydrate sulfotransferase 6 [Source:HGNC Symbol;Acc:HGNC:6938]																				MEISSNER_NPC_HCP_WITH_H3_UNMETHYLATED																					DODD_NASOPHARYNGEAL_CARCINOMA_DN
57731	SPTBN4	spectrin beta, non-erythrocytic 4 [Source:HGNC Symbol;Acc:HGNC:14896]																				MEISSNER_NPC_HCP_WITH_H3_UNMETHYLATED
84944	MAEL	maelstrom spermatogenic transposon silencer [Source:HGNC Symbol;Acc:HGNC:25929]																				MEISSNER_NPC_HCP_WITH_H3_UNMETHYLATED
50651	SLC45A1	solute carrier family 45 member 1 [Source:HGNC Symbol;Acc:HGNC:17939]																				MEISSNER_NPC_HCP_WITH_H3_UNMETHYLATED
340602	EZHIP	EZH inhibitory protein [Source:HGNC Symbol;Acc:HGNC:33738]																				MEISSNER_NPC_HCP_WITH_H3_UNMETHYLATED
93145	OLFM2	olfactomedin 2 [Source:HGNC Symbol;Acc:HGNC:17189]																				MEISSNER_NPC_HCP_WITH_H3_UNMETHYLATED
283131	NEAT1	nuclear paraspeckle assembly transcript 1 [Source:HGNC Symbol;Acc:HGNC:30815]																					HAN_SATB1_TARGETS_UP				HELLER_HDAC_TARGETS_UP	LEE_BMP2_TARGETS_UP		GOZGIT_ESR1_TARGETS_DN
2151	F2RL2	coagulation factor II thrombin receptor like 2 [Source:HGNC Symbol;Acc:HGNC:3539]																					HAN_SATB1_TARGETS_UP																		PEREZ_TP53_TARGETS
10761	PLAC1	placenta enriched 1 [Source:HGNC Symbol;Acc:HGNC:9044]																					HAN_SATB1_TARGETS_UP
63910	SLC17A9	solute carrier family 17 member 9 [Source:HGNC Symbol;Acc:HGNC:16192]																					HAN_SATB1_TARGETS_UP
4756	NEO1	neogenin 1 [Source:HGNC Symbol;Acc:HGNC:7754]																					HAN_SATB1_TARGETS_UP
9446	GSTO1	glutathione S-transferase omega 1 [Source:HGNC Symbol;Acc:HGNC:13312]																						LEI_MYB_TARGETS		GRAESSMANN_APOPTOSIS_BY_DOXORUBICIN_UP		LEE_BMP2_TARGETS_UP									REN_ALVEOLAR_RHABDOMYOSARCOMA_DN
162394	SLFN5	schlafen family member 5 [Source:HGNC Symbol;Acc:HGNC:28286]																							RODWELL_AGING_KIDNEY_UP											LIU_PROSTATE_CANCER_DN										BLANCO_MELO_RESPIRATORY_SYNCYTIAL_VIRUS_INFECTION_A594_CELLS_UP		NUYTTEN_EZH2_TARGETS_UP
58527	ABRACL	ABRA C-terminal like [Source:HGNC Symbol;Acc:HGNC:21230]																							RODWELL_AGING_KIDNEY_UP
256302	NATD1	N-acetyltransferase domain containing 1 [Source:HGNC Symbol;Acc:HGNC:30770]																								GRAESSMANN_APOPTOSIS_BY_DOXORUBICIN_UP		LEE_BMP2_TARGETS_UP													PEREZ_TP53_TARGETS		DODD_NASOPHARYNGEAL_CARCINOMA_DN
163732	CITED4	Cbp/p300 interacting transactivator with Glu/Asp rich carboxy-terminal domain 4 [Source:HGNC Symbol;Acc:HGNC:18696]																								GRAESSMANN_APOPTOSIS_BY_DOXORUBICIN_UP		LEE_BMP2_TARGETS_UP																				NUYTTEN_EZH2_TARGETS_UP
55630	SLC39A4	solute carrier family 39 member 4 [Source:HGNC Symbol;Acc:HGNC:17129]																								GRAESSMANN_APOPTOSIS_BY_DOXORUBICIN_UP		LEE_BMP2_TARGETS_UP
26232	FBXO2	F-box protein 2 [Source:HGNC Symbol;Acc:HGNC:13581]																								GRAESSMANN_APOPTOSIS_BY_DOXORUBICIN_UP										LIU_PROSTATE_CANCER_DN			KIM_RESPONSE_TO_TSA_AND_DECITABINE_UP						MARTENS_TRETINOIN_RESPONSE_UP
55806	HR	HR lysine demethylase and nuclear receptor corepressor [Source:HGNC Symbol;Acc:HGNC:5172]																								GRAESSMANN_APOPTOSIS_BY_DOXORUBICIN_UP															PEREZ_TP53_TARGETS
66004	LYNX1	Ly6/neurotoxin 1 [Source:HGNC Symbol;Acc:HGNC:29604]																								GRAESSMANN_APOPTOSIS_BY_DOXORUBICIN_UP															PEREZ_TP53_TARGETS
3430	IFI35	interferon induced protein 35 [Source:HGNC Symbol;Acc:HGNC:5399]																								GRAESSMANN_APOPTOSIS_BY_DOXORUBICIN_UP																					SANA_RESPONSE_TO_IFNG_UP
54981	NMRK1	nicotinamide riboside kinase 1 [Source:HGNC Symbol;Acc:HGNC:26057]																								GRAESSMANN_APOPTOSIS_BY_DOXORUBICIN_UP																						NUYTTEN_EZH2_TARGETS_UP
7135	TNNI1	troponin I1, slow skeletal type [Source:HGNC Symbol;Acc:HGNC:11945]																								GRAESSMANN_APOPTOSIS_BY_DOXORUBICIN_UP
29948	OSGIN1	oxidative stress induced growth inhibitor 1 [Source:HGNC Symbol;Acc:HGNC:30093]																								GRAESSMANN_APOPTOSIS_BY_DOXORUBICIN_UP
27344	PCSK1N	proprotein convertase subtilisin/kexin type 1 inhibitor [Source:HGNC Symbol;Acc:HGNC:17301]																									HELLER_HDAC_TARGETS_UP																		MARTENS_TRETINOIN_RESPONSE_UP				SMID_BREAST_CANCER_BASAL_UP
23710	GABARAPL1	GABA type A receptor associated protein like 1 [Source:HGNC Symbol;Acc:HGNC:4068]																										LEE_BMP2_TARGETS_UP		GOZGIT_ESR1_TARGETS_DN		WONG_ADULT_TISSUE_STEM_MODULE			MCBRYAN_PUBERTAL_BREAST_3_4WK_UP		REN_ALVEOLAR_RHABDOMYOSARCOMA_DN
6817	SULT1A1	sulfotransferase family 1A member 1 [Source:HGNC Symbol;Acc:HGNC:11453]																										LEE_BMP2_TARGETS_UP					SWEET_LUNG_CANCER_KRAS_DN
375775	PNPLA7	patatin like phospholipase domain containing 7 [Source:HGNC Symbol;Acc:HGNC:24768]																										LEE_BMP2_TARGETS_UP										KOYAMA_SEMA3B_TARGETS_UP
132299	OCIAD2	OCIA domain containing 2 [Source:HGNC Symbol;Acc:HGNC:28685]																										LEE_BMP2_TARGETS_UP										KOYAMA_SEMA3B_TARGETS_UP
65018	PINK1	PTEN induced kinase 1 [Source:HGNC Symbol;Acc:HGNC:14581]																										LEE_BMP2_TARGETS_UP															DODD_NASOPHARYNGEAL_CARCINOMA_DN
51101	ZC2HC1A	zinc finger C2HC-type containing 1A [Source:HGNC Symbol;Acc:HGNC:24277]																											DURAND_STROMA_S_UP	GOZGIT_ESR1_TARGETS_DN
25894	PLEKHG4	pleckstrin homology and RhoGEF domain containing G4 [Source:HGNC Symbol;Acc:HGNC:24501]																											DURAND_STROMA_S_UP
162466	PHOSPHO1	phosphoethanolamine/phosphocholine phosphatase 1 [Source:HGNC Symbol;Acc:HGNC:16815]																											DURAND_STROMA_S_UP
56000	NXF3	nuclear RNA export factor 3 [Source:HGNC Symbol;Acc:HGNC:8073]																											DURAND_STROMA_S_UP
10486	CAP2	cyclase associated actin cytoskeleton regulatory protein 2 [Source:HGNC Symbol;Acc:HGNC:20039]																												GOZGIT_ESR1_TARGETS_DN	PETROVA_ENDOTHELIUM_LYMPHATIC_VS_BLOOD_DN																	NUYTTEN_EZH2_TARGETS_UP
4300	MLLT3	MLLT3 super elongation complex subunit [Source:HGNC Symbol;Acc:HGNC:7136]																												GOZGIT_ESR1_TARGETS_DN		WONG_ADULT_TISSUE_STEM_MODULE												ONDER_CDH1_TARGETS_2_UP
54858	PGPEP1	pyroglutamyl-peptidase I [Source:HGNC Symbol;Acc:HGNC:13568]																												GOZGIT_ESR1_TARGETS_DN
56129	PCDHB7	protocadherin beta 7 [Source:HGNC Symbol;Acc:HGNC:8692]																												GOZGIT_ESR1_TARGETS_DN
51704	GPRC5B	G protein-coupled receptor class C group 5 member B [Source:HGNC Symbol;Acc:HGNC:13308]																														WONG_ADULT_TISSUE_STEM_MODULE																NUYTTEN_EZH2_TARGETS_UP	SMID_BREAST_CANCER_BASAL_UP
2894	GRID1	glutamate ionotropic receptor delta type subunit 1 [Source:HGNC Symbol;Acc:HGNC:4575]																														WONG_ADULT_TISSUE_STEM_MODULE
3078	CFHR1	complement factor H related 1 [Source:HGNC Symbol;Acc:HGNC:4888]																															SWEET_LUNG_CANCER_KRAS_DN	WESTON_VEGFA_TARGETS
80022	MYO15B	myosin XVB [Source:HGNC Symbol;Acc:HGNC:14083]																																		LIU_PROSTATE_CANCER_DN
116843	SLC18B1	solute carrier family 18 member B1 [Source:HGNC Symbol;Acc:HGNC:21573]																																				KOYAMA_SEMA3B_TARGETS_UP										NUYTTEN_EZH2_TARGETS_UP
100506465	LINC01234	long intergenic non-protein coding RNA 1234 [Source:HGNC Symbol;Acc:HGNC:49757]																																				KOYAMA_SEMA3B_TARGETS_UP
147968	CAPN12	calpain 12 [Source:HGNC Symbol;Acc:HGNC:13249]																																						REACTOME_EXTRACELLULAR_MATRIX_ORGANIZATION
2788	GNG7	G protein subunit gamma 7 [Source:HGNC Symbol;Acc:HGNC:4410]																																							PEREZ_TP53_TARGETS		DODD_NASOPHARYNGEAL_CARCINOMA_DN
2125	EVPL	envoplakin [Source:HGNC Symbol;Acc:HGNC:3503]																																							PEREZ_TP53_TARGETS		DODD_NASOPHARYNGEAL_CARCINOMA_DN
22875	ENPP4	ectonucleotide pyrophosphatase/phosphodiesterase 4 [Source:HGNC Symbol;Acc:HGNC:3359]																																							PEREZ_TP53_TARGETS		DODD_NASOPHARYNGEAL_CARCINOMA_DN
81607	NECTIN4	nectin cell adhesion molecule 4 [Source:HGNC Symbol;Acc:HGNC:19688]																																							PEREZ_TP53_TARGETS		DODD_NASOPHARYNGEAL_CARCINOMA_DN
1943	EFNA2	ephrin A2 [Source:HGNC Symbol;Acc:HGNC:3222]																																							PEREZ_TP53_TARGETS				MARTENS_TRETINOIN_RESPONSE_UP
201164	PLD6	phospholipase D family member 6 [Source:HGNC Symbol;Acc:HGNC:30447]																																							PEREZ_TP53_TARGETS							NUYTTEN_EZH2_TARGETS_UP
10347	ABCA7	ATP binding cassette subfamily A member 7 [Source:HGNC Symbol;Acc:HGNC:37]																																							PEREZ_TP53_TARGETS
401647	GOLGA7B	golgin A7 family member B [Source:HGNC Symbol;Acc:HGNC:31668]																																							PEREZ_TP53_TARGETS
84033	OBSCN	obscurin, cytoskeletal calmodulin and titin-interacting RhoGEF [Source:HGNC Symbol;Acc:HGNC:15719]																																							PEREZ_TP53_TARGETS
2696	GIPR	gastric inhibitory polypeptide receptor [Source:HGNC Symbol;Acc:HGNC:4271]																																									DODD_NASOPHARYNGEAL_CARCINOMA_DN			BLANCO_MELO_RESPIRATORY_SYNCYTIAL_VIRUS_INFECTION_A594_CELLS_UP
26579	MYEOV	myeloma overexpressed [Source:HGNC Symbol;Acc:HGNC:7563]																																									DODD_NASOPHARYNGEAL_CARCINOMA_DN					NUYTTEN_EZH2_TARGETS_UP
765	CA6	carbonic anhydrase 6 [Source:HGNC Symbol;Acc:HGNC:1380]																																									DODD_NASOPHARYNGEAL_CARCINOMA_DN						SMID_BREAST_CANCER_BASAL_UP
60677	CELF6	CUGBP Elav-like family member 6 [Source:HGNC Symbol;Acc:HGNC:14059]																																									DODD_NASOPHARYNGEAL_CARCINOMA_DN
196385	DNAH10	dynein axonemal heavy chain 10 [Source:HGNC Symbol;Acc:HGNC:2941]																																									DODD_NASOPHARYNGEAL_CARCINOMA_DN
10811	NOXA1	NADPH oxidase activator 1 [Source:HGNC Symbol;Acc:HGNC:10668]																																									DODD_NASOPHARYNGEAL_CARCINOMA_DN
23148	NACAD	NAC alpha domain containing [Source:HGNC Symbol;Acc:HGNC:22196]																																									DODD_NASOPHARYNGEAL_CARCINOMA_DN
57475	PLEKHH1	pleckstrin homology, MyTH4 and FERM domain containing H1 [Source:HGNC Symbol;Acc:HGNC:17733]																																									DODD_NASOPHARYNGEAL_CARCINOMA_DN
339541	ARMH1	armadillo like helical domain containing 1 [Source:HGNC Symbol;Acc:HGNC:34345]																																									DODD_NASOPHARYNGEAL_CARCINOMA_DN
218	ALDH3A1	aldehyde dehydrogenase 3 family member A1 [Source:HGNC Symbol;Acc:HGNC:405]																																									DODD_NASOPHARYNGEAL_CARCINOMA_DN
100129128	KHDC1L	KH domain containing 1 like [Source:HGNC Symbol;Acc:HGNC:37274]																																									DODD_NASOPHARYNGEAL_CARCINOMA_DN
55218	EXD2	exonuclease 3'-5' domain containing 2 [Source:HGNC Symbol;Acc:HGNC:20217]																																									DODD_NASOPHARYNGEAL_CARCINOMA_DN
80217	CFAP43	cilia and flagella associated protein 43 [Source:HGNC Symbol;Acc:HGNC:26684]																																									DODD_NASOPHARYNGEAL_CARCINOMA_DN
114827	FHAD1	forkhead associated phosphopeptide binding domain 1 [Source:HGNC Symbol;Acc:HGNC:29408]																																									DODD_NASOPHARYNGEAL_CARCINOMA_DN
84332	DYDC2	DPY30 domain containing 2 [Source:HGNC Symbol;Acc:HGNC:23468]																																									DODD_NASOPHARYNGEAL_CARCINOMA_DN
283152	CCDC153	coiled-coil domain containing 153 [Source:HGNC Symbol;Acc:HGNC:27446]																																									DODD_NASOPHARYNGEAL_CARCINOMA_DN
9900	SV2A	synaptic vesicle glycoprotein 2A [Source:HGNC Symbol;Acc:HGNC:20566]																																										ONDER_CDH1_TARGETS_2_UP
547	KIF1A	kinesin family member 1A [Source:HGNC Symbol;Acc:HGNC:888]																																											MARTENS_TRETINOIN_RESPONSE_UP				SMID_BREAST_CANCER_BASAL_UP
256472	TMEM151A	transmembrane protein 151A [Source:HGNC Symbol;Acc:HGNC:28497]																																											MARTENS_TRETINOIN_RESPONSE_UP
64072	CDH23	cadherin related 23 [Source:HGNC Symbol;Acc:HGNC:13733]																																											MARTENS_TRETINOIN_RESPONSE_UP
402665	IGLON5	IgLON family member 5 [Source:HGNC Symbol;Acc:HGNC:34550]																																											MARTENS_TRETINOIN_RESPONSE_UP
222865	TMEM130	transmembrane protein 130 [Source:HGNC Symbol;Acc:HGNC:25429]																																											MARTENS_TRETINOIN_RESPONSE_UP
225689	MAPK15	mitogen-activated protein kinase 15 [Source:HGNC Symbol;Acc:HGNC:24667]																																											MARTENS_TRETINOIN_RESPONSE_UP
57156	TMEM63C	transmembrane protein 63C [Source:HGNC Symbol;Acc:HGNC:23787]																																											MARTENS_TRETINOIN_RESPONSE_UP
56666	PANX2	pannexin 2 [Source:HGNC Symbol;Acc:HGNC:8600]																																											MARTENS_TRETINOIN_RESPONSE_UP
56147	PCDHA1	protocadherin alpha 1 [Source:HGNC Symbol;Acc:HGNC:8663]																																											MARTENS_TRETINOIN_RESPONSE_UP
138009	DCAF4L2	DDB1 and CUL4 associated factor 4 like 2 [Source:HGNC Symbol;Acc:HGNC:26657]																																											MARTENS_TRETINOIN_RESPONSE_UP
5530	PPP3CA	protein phosphatase 3 catalytic subunit alpha [Source:HGNC Symbol;Acc:HGNC:9314]																																													SANA_RESPONSE_TO_IFNG_UP
64411	ARAP3	ArfGAP with RhoGAP domain, ankyrin repeat and PH domain 3 [Source:HGNC Symbol;Acc:HGNC:24097]
1995	ELAVL3	ELAV like RNA binding protein 3 [Source:HGNC Symbol;Acc:HGNC:3314]
9481	SLC25A27	solute carrier family 25 member 27 [Source:HGNC Symbol;Acc:HGNC:21065]
83546	RTBDN	retbindin [Source:HGNC Symbol;Acc:HGNC:30310]
53822	FXYD7	FXYD domain containing ion transport regulator 7 [Source:HGNC Symbol;Acc:HGNC:4034]
113451	AZIN2	antizyme inhibitor 2 [Source:HGNC Symbol;Acc:HGNC:29957]
125965	COX6B2	cytochrome c oxidase subunit 6B2 [Source:HGNC Symbol;Acc:HGNC:24380]
777	CACNA1E	calcium voltage-gated channel subunit alpha1 E [Source:HGNC Symbol;Acc:HGNC:1392]
5143	PDE4C	phosphodiesterase 4C [Source:HGNC Symbol;Acc:HGNC:8782]
7439	BEST1	bestrophin 1 [Source:HGNC Symbol;Acc:HGNC:12703]
23057	NMNAT2	nicotinamide nucleotide adenylyltransferase 2 [Source:HGNC Symbol;Acc:HGNC:16789]
6543	SLC8A2	solute carrier family 8 member A2 [Source:HGNC Symbol;Acc:HGNC:11069]
5582	PRKCG	protein kinase C gamma [Source:HGNC Symbol;Acc:HGNC:9402]
113457	TUBA3D	tubulin alpha 3d [Source:HGNC Symbol;Acc:HGNC:24071]
55106	SLFN12	schlafen family member 12 [Source:HGNC Symbol;Acc:HGNC:25500]
100506119	LINC01503	long intergenic non-protein coding RNA 1503 [Source:HGNC Symbol;Acc:HGNC:51184]
114795	TMEM132B	transmembrane protein 132B [Source:HGNC Symbol;Acc:HGNC:29397]
100507436	MICA	MHC class I polypeptide-related sequence A [Source:HGNC Symbol;Acc:HGNC:7090]
51438	MAGEC2	MAGE family member C2 [Source:HGNC Symbol;Acc:HGNC:13574]
55321	TMEM74B	transmembrane protein 74B [Source:HGNC Symbol;Acc:HGNC:15893]
84700	MYO18B	myosin XVIIIB [Source:HGNC Symbol;Acc:HGNC:18150]
51088	KLHL5	kelch like family member 5 [Source:HGNC Symbol;Acc:HGNC:6356]
377841	ENTPD8	ectonucleoside triphosphate diphosphohydrolase 8 [Source:HGNC Symbol;Acc:HGNC:24860]
1413	CRYBA4	crystallin beta A4 [Source:HGNC Symbol;Acc:HGNC:2396]
114783	LMTK3	lemur tyrosine kinase 3 [Source:HGNC Symbol;Acc:HGNC:19295]
100287569	LINC00173	long intergenic non-protein coding RNA 173 [Source:HGNC Symbol;Acc:HGNC:33791]
57828	CATSPERG	cation channel sperm associated auxiliary subunit gamma [Source:HGNC Symbol;Acc:HGNC:25243]
401024	FSIP2	fibrous sheath interacting protein 2 [Source:HGNC Symbol;Acc:HGNC:21675]
125997	MBD3L2	methyl-CpG binding domain protein 3 like 2 [Source:HGNC Symbol;Acc:HGNC:18532]
440896	LINC03025	long intergenic non-protein coding RNA 3025 [Source:HGNC Symbol;Acc:HGNC:56158]
112703	GARIN5A	golgi associated RAB2 interactor 5A [Source:HGNC Symbol;Acc:HGNC:25107]
90525	SHF	Src homology 2 domain containing F [Source:HGNC Symbol;Acc:HGNC:25116]
90737	PAGE5	PAGE family member 5 [Source:HGNC Symbol;Acc:HGNC:29992]
6820	SULT2B1	sulfotransferase family 2B member 1 [Source:HGNC Symbol;Acc:HGNC:11459]
83878	USHBP1	USH1 protein network component harmonin binding protein 1 [Source:HGNC Symbol;Acc:HGNC:24058]
57662	CAMSAP3	calmodulin regulated spectrin associated protein family member 3 [Source:HGNC Symbol;Acc:HGNC:29307]
3780	KCNN1	potassium calcium-activated channel subfamily N member 1 [Source:HGNC Symbol;Acc:HGNC:6290]
170961	ANKRD24	ankyrin repeat domain 24 [Source:HGNC Symbol;Acc:HGNC:29424]
64714	PDIA2	protein disulfide isomerase family A member 2 [Source:HGNC Symbol;Acc:HGNC:14180]
284348	LYPD5	LY6/PLAUR domain containing 5 [Source:HGNC Symbol;Acc:HGNC:26397]
84258	SYT3	synaptotagmin 3 [Source:HGNC Symbol;Acc:HGNC:11511]
1646	AKR1C2	aldo-keto reductase family 1 member C2 [Source:HGNC Symbol;Acc:HGNC:385]
11189	CELF3	CUGBP Elav-like family member 3 [Source:HGNC Symbol;Acc:HGNC:11967]
158521	FMR1NB	FMR1 neighbor [Source:HGNC Symbol;Acc:HGNC:26372]
1013	CDH15	cadherin 15 [Source:HGNC Symbol;Acc:HGNC:1754]
55211	DPPA4	developmental pluripotency associated 4 [Source:HGNC Symbol;Acc:HGNC:19200]
7258	TSPY1	testis specific protein Y-linked 1 [Source:HGNC Symbol;Acc:HGNC:12381]
23616	SH3BP1	SH3 domain binding protein 1 [Source:HGNC Symbol;Acc:HGNC:10824]
51481	VCX3A	variable charge X-linked 3A [Source:HGNC Symbol;Acc:HGNC:18159]
64591	TSPY2	testis specific protein Y-linked 2 [Source:HGNC Symbol;Acc:HGNC:23924]
105221694	BISPR	BST2 interferon stimulated positive regulator [Source:HGNC Symbol;Acc:HGNC:51290]
5455	POU3F3	POU class 3 homeobox 3 [Source:HGNC Symbol;Acc:HGNC:9216]
80164	PRR36	proline rich 36 [Source:HGNC Symbol;Acc:HGNC:26172]
317761	C14orf39	chromosome 14 open reading frame 39 [Source:HGNC Symbol;Acc:HGNC:19849]
136853	SSC4D	scavenger receptor cysteine rich family member with 4 domains [Source:HGNC Symbol;Acc:HGNC:14461]
257000	TINCR	TINCR ubiquitin domain containing [Source:HGNC Symbol;Acc:HGNC:14607]
400629	TEX19	testis expressed 19 [Source:HGNC Symbol;Acc:HGNC:33802]
23627	PRND	prion like protein doppel [Source:HGNC Symbol;Acc:HGNC:15748]
654433	PAX8-AS1	PAX8 antisense RNA 1 [Source:HGNC Symbol;Acc:HGNC:49271]
51390	AIG1	androgen induced 1 [Source:HGNC Symbol;Acc:HGNC:21607]
64324	NSD1	nuclear receptor binding SET domain protein 1 [Source:HGNC Symbol;Acc:HGNC:14234]
85449	KIAA1755	KIAA1755 [Source:HGNC Symbol;Acc:HGNC:29372]
131540	ZDHHC19	zinc finger DHHC-type palmitoyltransferase 19 [Source:HGNC Symbol;Acc:HGNC:20713]
724033	MIR663A	microRNA 663a [Source:HGNC Symbol;Acc:HGNC:32919]
51332	SPTBN5	spectrin beta, non-erythrocytic 5 [Source:HGNC Symbol;Acc:HGNC:15680]
653499	LGALS7B	galectin 7B [Source:HGNC Symbol;Acc:HGNC:34447]
9658	ZNF516	zinc finger protein 516 [Source:HGNC Symbol;Acc:HGNC:28990]
113157	RPLP0P2	ribosomal protein lateral stalk subunit P0 pseudogene 2 [Source:HGNC Symbol;Acc:HGNC:17960]
54106	TLR9	toll like receptor 9 [Source:HGNC Symbol;Acc:HGNC:15633]
129868	TRIM43	tripartite motif containing 43 [Source:HGNC Symbol;Acc:HGNC:19015]
84699	CREB3L3	cAMP responsive element binding protein 3 like 3 [Source:HGNC Symbol;Acc:HGNC:18855]
100132163	PHKA2-AS1	PHKA2 antisense RNA 1 [Source:HGNC Symbol;Acc:HGNC:44110]
150763	GPAT2	glycerol-3-phosphate acyltransferase 2, mitochondrial [Source:HGNC Symbol;Acc:HGNC:27168]
203569	PAGE2	PAGE family member 2 [Source:HGNC Symbol;Acc:HGNC:31804]
7757	ZNF208	zinc finger protein 208 [Source:HGNC Symbol;Acc:HGNC:12999]
360200	TMPRSS9	transmembrane serine protease 9 [Source:HGNC Symbol;Acc:HGNC:30079]
285429	DCAF4L1	DDB1 and CUL4 associated factor 4 like 1 [Source:HGNC Symbol;Acc:HGNC:27723]
645811	CCDC154	coiled-coil domain containing 154 [Source:HGNC Symbol;Acc:HGNC:34454]
80020	FOXRED2	FAD dependent oxidoreductase domain containing 2 [Source:HGNC Symbol;Acc:HGNC:26264]
401303	ZNF815P	zinc finger protein 815, pseudogene [Source:HGNC Symbol;Acc:HGNC:22029]
93164	HTR7P1	5-hydroxytryptamine receptor 7 pseudogene 1 [Source:HGNC Symbol;Acc:HGNC:30411]
142680	SLC34A3	solute carrier family 34 member 3 [Source:HGNC Symbol;Acc:HGNC:20305]
196500	PIANP	PILR alpha associated neural protein [Source:HGNC Symbol;Acc:HGNC:25338]
171484	FAM9C	family with sequence similarity 9 member C [Source:HGNC Symbol;Acc:HGNC:18405]
124149	ANKRD26P1	ankyrin repeat domain 26 pseudogene 1 [Source:HGNC Symbol;Acc:HGNC:32955]
442247	RFPL4B	ret finger protein like 4B [Source:HGNC Symbol;Acc:HGNC:33264]
147670	SMIM17	small integral membrane protein 17 [Source:HGNC Symbol;Acc:HGNC:27114]
146429	SLC22A31	solute carrier family 22 member 31 [Source:HGNC Symbol;Acc:HGNC:27091]
148756	OVAAL	ovarian adenocarcinoma amplified long non-coding RNA [Source:HGNC Symbol;Acc:HGNC:49422]
285084	LINC01305	long intergenic non-protein coding RNA 1305 [Source:HGNC Symbol;Acc:HGNC:27690]
282973	JAKMIP3	Janus kinase and microtubule interacting protein 3 [Source:HGNC Symbol;Acc:HGNC:23523]
374877	SAXO5	stabilizer of axonemal microtubules 5 [Source:HGNC Symbol;Acc:HGNC:24745]
101928353	LINC01610	long intergenic non-protein coding RNA 1610 [Source:HGNC Symbol;Acc:HGNC:51676]
150135	LINC00479	long intergenic non-protein coding RNA 479 [Source:HGNC Symbol;Acc:HGNC:19727]
161931	ADAD2	adenosine deaminase domain containing 2 [Source:HGNC Symbol;Acc:HGNC:30714]
284428	MBD3L5	methyl-CpG binding domain protein 3 like 5 [Source:HGNC Symbol;Acc:HGNC:37204]
340900	EBLN1	endogenous Bornavirus like nucleoprotein 1 [Source:HGNC Symbol;Acc:HGNC:39430]
342931	RFPL4A	ret finger protein like 4A [Source:HGNC Symbol;Acc:HGNC:16449]
389860	PAGE2B	PAGE family member 2B [Source:HGNC Symbol;Acc:HGNC:31805]
425054	VCX3B	variable charge X-linked 3B [Source:HGNC Symbol;Acc:HGNC:31838]
440419	TBC1D3P5	TBC1 domain family member 3 pseudogene 5 [Source:HGNC Symbol;Acc:HGNC:43567]
60680	CELF5	CUGBP Elav-like family member 5 [Source:HGNC Symbol;Acc:HGNC:14058]
642569	TRIM53AP	tripartite motif containing 53A, pseudogene [Source:HGNC Symbol;Acc:HGNC:19025]
642612	TRIM49C	tripartite motif containing 49C [Source:HGNC Symbol;Acc:HGNC:38877]
653192	TRIM43B	tripartite motif containing 43B [Source:HGNC Symbol;Acc:HGNC:37146]
653656	MBD3L4	methyl-CpG binding domain protein 3 like 4 [Source:HGNC Symbol;Acc:HGNC:37206]
653657	MBD3L3	methyl-CpG binding domain protein 3 like 3 [Source:HGNC Symbol;Acc:HGNC:37205]
728403	TSPY8	testis specific protein Y-linked 8 [Source:HGNC Symbol;Acc:HGNC:37471]
729974	RFPL4AL1	ret finger protein like 4A like 1 [Source:HGNC Symbol;Acc:HGNC:45147]
[truncated: 53 more columns]

## Sheet: CHLA05 C2 GSEA
Overlap Results
Collection(s):	C2
# overlaps shown:	100
# genesets in collections:	7411
# genes in comparison (n):	204
# genes in universe (N):	42577
Gene Set Name	# Genes in Gene Set (K)	Description	# Genes in Overlap (k)	k/K	p-value	FDR q-value
NABA_MATRISOME	1026	Ensemble of genes encoding extracellular matrix and extracellular matrix-associated proteins	44	0.0429	7.03e-29	5.21e-25
LIU_OVARIAN_CANCER_TUMORS_AND_XENOGRAFTS_XDGS_DN	1714	Genes differentially expressed between PDX and donor tumor samples from nine ovarian cancer patients.	46	0.0268	9.91e-22	3.67e-18
DELYS_THYROID_CANCER_UP	445	Genes up-regulated in papillary thyroid carcinoma (PTC) compared to normal tissue.	26	0.0584	1.46e-20	3.6e-17
OISHI_CHOLANGIOMA_STEM_CELL_LIKE_DN	274	Genes under-expressed in stem cell-like cholangiocellular carcinoma	21	0.0766	3.3e-19	6.12e-16
BILD_HRAS_ONCOGENIC_SIGNATURE	252	Genes selected in supervised analyses to discriminate cells expressing activated HRAS [GeneID=3265] oncogene from control cells expressing GFP.	20	0.0794	1.21e-18	1.79e-15
REACTOME_EXTRACELLULAR_MATRIX_ORGANIZATION	300	Extracellular matrix organization	21	0.07	2.14e-18	2.64e-15
SCHUETZ_BREAST_CANCER_DUCTAL_INVASIVE_UP	352	Genes up-regulated in invasive ductal carcinoma (IDC) relative to ductal carcinoma in situ (DCIS, non-invasive).	21	0.0597	5.51e-17	5.83e-14
NABA_CORE_MATRISOME	275	Ensemble of genes encoding core extracellular matrix including ECM glycoproteins, collagens and proteoglycans	19	0.0691	1.2e-16	1.11e-13
GOZGIT_ESR1_TARGETS_DN	786	Genes down-regulated in TMX2-28 cells (breast cancer) which do not express ESR1 [GeneID=2099]) compared to the parental MCF7 cells which do.	28	0.0356	1.83e-16	1.51e-13
FEVR_CTNNB1_TARGETS_UP	688	Genes up-regulated in intestinal crypt cells upon deletion of CTNNB1 [GeneID=1499].	26	0.0378	5.88e-16	4.36e-13
FOROUTAN_TGFB_EMT_UP	192	Genes up-regulated in the epithelial-mesenchymal transition (EMT) upon transforming growth factor beta (TGFb) stimulation derived from multiple datasets by combining results from an integrative approach and a product of ranks meta-analysis approach.	16	0.0833	1.74e-15	1.17e-12
SMID_BREAST_CANCER_BASAL_UP	662	Genes up-regulated in basal subtype of breast cancer samles.	25	0.0378	2.25e-15	1.39e-12
MEISSNER_BRAIN_HCP_WITH_H3K4ME3_AND_H3K27ME3	1074	Genes with high-CpG-density promoters (HCP) bearing histone H3 dimethylation at K4 (H3K4me2) and trimethylation at K27 (H3K27me3) in brain.	30	0.0279	9.07e-15	5.17e-12
CHARAFE_BREAST_CANCER_LUMINAL_VS_BASAL_DN	457	Genes down-regulated in luminal-like breast cancer cell lines compared to the basal-like ones.	21	0.046	9.89e-15	5.23e-12
BOQUEST_STEM_CELL_UP	261	Genes up-regulated in freshly isolated CD31- [GeneID=5175] (stromal stem cells from adipose tissue) versus the CD31+ (non-stem) counterparts.	17	0.0651	1.35e-14	6.68e-12
WONG_ADULT_TISSUE_STEM_MODULE	721	The 'adult tissue stem' module: genes coordinately up-regulated in a compendium of adult tissue stem cells.	25	0.0347	1.55e-14	7.2e-12
DELACROIX_RARG_BOUND_MEF	366	Genes with DNA sequences bound by RARG [GeneID=5916] in MEF cells (embryonic fibroblast).	19	0.0519	2.21e-14	9.64e-12
LEI_MYB_TARGETS	323	Myb-regulated genes in MCF7 (breast cancer) and lung epithelial cell lines overexpressing MYBL2, MYBL1 or MYB [GeneID=4605;4603;4602].	18	0.0557	3.26e-14	1.34e-11
NABA_MATRISOME_ASSOCIATED	751	Ensemble of genes encoding ECM-associated proteins including ECM-affilaited proteins, ECM regulators and secreted factors	25	0.0333	3.87e-14	1.51e-11
CHEN_METABOLIC_SYNDROM_NETWORK	1242	Genes forming the macrophage-enriched metabolic network (MEMN) claimed to have a causal relationship with the metabolic syndrom traits.	31	0.025	6.24e-14	2.31e-11
CHICAS_RB1_TARGETS_CONFLUENT	567	Genes up-regulated in confluent IMR90 cells (fibroblast) after knockdown of RB1 [GeneID=5925] by RNAi.	22	0.0388	6.87e-14	2.43e-11
REN_ALVEOLAR_RHABDOMYOSARCOMA_DN	407	Genes commonly down-regulated in human alveolar rhabdomyosarcoma (ARMS) and its mouse model overexpressing PAX3-FOXO1 [GeneID=5077;2308] fusion.	19	0.0467	1.47e-13	4.96e-11
REACTOME_DEGRADATION_OF_THE_EXTRACELLULAR_MATRIX	140	Degradation of the extracellular matrix	13	0.0929	2.01e-13	6.47e-11
LIM_MAMMARY_STEM_CELL_UP	479	Genes consistently up-regulated in mammary stem cells both in mouse and human species.	20	0.0418	2.59e-13	8.01e-11
FOROUTAN_PRODRANK_TGFB_EMT_UP	185	Genes up-regulated in the epithelial-mesenchymal transition (EMT) upon transforming growth factor beta (TGFb) stimulation derived from multiple datasets using a product of ranks meta-analysis approach.	14	0.0757	3.98e-13	1.18e-10
FOROUTAN_INTEGRATED_TGFB_EMT_UP	120	Genes up-regulated in the epithelial-mesenchymal transition (EMT) upon transforming growth factor beta (TGFb) stimulation derived from multiple datasets by integrating them.	12	0.1	7.08e-13	2.02e-10
SENESE_HDAC1_AND_HDAC2_TARGETS_DN	238	Genes down-regulated in U2OS cells (osteosarcoma) upon knockdown of both HDAC1 and HDAC2 [GeneID=3065;3066] by RNAi.	15	0.063	8.15e-13	2.24e-10
REACTOME_SIGNALING_BY_RECEPTOR_TYROSINE_KINASES	532	Signaling by Receptor Tyrosine Kinases	20	0.0376	1.77e-12	4.68e-10
DODD_NASOPHARYNGEAL_CARCINOMA_DN	1816	Genes down-regulated in nasopharyngeal carcinoma (NPC) compared to the normal tissue.	35	0.0193	2.2e-12	5.63e-10
ONDER_CDH1_TARGETS_2_UP	257	Genes up-regulated in HMLE cells (immortalized nontransformed mammary epithelium) after E-cadhedrin (CDH1) [GeneID=999] knockdown by RNAi.	15	0.0584	2.46e-12	6.09e-10
SATO_SILENCED_BY_METHYLATION_IN_PANCREATIC_CANCER_1	422	Genes up-regulated in the pancreatic cancer cell lines (AsPC1, Hs766T, MiaPaCa2, Panc1) but not in the non-neoplastic cells (HPDE) by decitabine (5-aza-2'-deoxycytidine) [PubChem=451668].	18	0.0427	2.98e-12	7.13e-10
WU_CELL_MIGRATION	183	Genes associated with migration rate of 40 human bladder cancer cells.	13	0.071	6.27e-12	1.45e-09
TONKS_TARGETS_OF_RUNX1_RUNX1T1_FUSION_HSC_UP	184	Genes up-regulated in normal hematopoietic progenitors by RUNX1-RUNX1T1 [GeneID=861;862] fusion.	13	0.0707	6.71e-12	1.51e-09
BLANCO_MELO_BRONCHIAL_EPITHELIAL_CELLS_INFLUENZA_A_DEL_NS1_INFECTION_UP	644	Genes up-regulated on infection of normal human bronchial epithelial cells by mutant Influenza A lacking its antiviral antagonist (IAV_NS1) (MOI: 3, 12hpi)	21	0.0326	7.02e-12	1.53e-09
HELLER_SILENCED_BY_METHYLATION_UP	283	Genes up-regulated in at least one of three multiple myeloma (MM) cell lines treated with the DNA hypomethylating agent decitabine (5-aza-2'-deoxycytidine) [PubChem=451668].	15	0.053	9.76e-12	2.07e-09
BLANCO_MELO_COVID19_SARS_COV_2_INFECTION_CALU3_CELLS_UP	339	Genes up-regulated in SARS-CoV-2 infection (Calu-3 cells, MOI: 2, 24hpi)	16	0.0472	1.12e-11	2.3e-09
GRAESSMANN_APOPTOSIS_BY_DOXORUBICIN_UP	1151	Genes up-regulated in ME-A cells (breast cancer) undergoing apoptosis in response to doxorubicin [PubChem=31703].	27	0.0235	1.24e-11	2.47e-09
HELLER_HDAC_TARGETS_SILENCED_BY_METHYLATION_UP	461	Genes up-regulated in multiple myeloma (MM) cell lines treated with both decitabine [PubChem=451668] TSA [PubChem=5562].	18	0.039	1.28e-11	2.5e-09
KIM_GLIS2_TARGETS_UP	86	Partial list of genes up-regulated in the kidney of GLIS2 [GeneID=84662] knockout mice compared to the wild type.	10	0.1163	1.32e-11	2.5e-09
CHARAFE_BREAST_CANCER_LUMINAL_VS_MESENCHYMAL_DN	465	Genes down-regulated in luminal-like breast cancer cell lines compared to the mesenchymal-like ones.	18	0.0387	1.48e-11	2.74e-09
ISSAEVA_MLL2_TARGETS	61	Genes down-regulated in HeLa cells upon knockdown of MLL2 [GeneID=8085] by RNAi.	9	0.1475	1.56e-11	2.82e-09
WANG_SMARCE1_TARGETS_UP	294	Genes up-regulated in BT549 cells (breast cancer) by expression of SMARCE1 [GeneID=6605] off a retroviral vector.	15	0.051	1.68e-11	2.96e-09
MEISSNER_NPC_HCP_WITH_H3_UNMETHYLATED	544	Genes with high-CpG-density promoters (HCP) that have no histone H3 methylation marks in neural precursor cells (NPC).	19	0.0349	2.3e-11	3.96e-09
KOINUMA_TARGETS_OF_SMAD2_OR_SMAD3	843	Genes with promoters occupied by SMAD2 or SMAD3 [GeneID=4087, 4088] in HaCaT cells (keratinocyte) according to a ChIP-chip analysis.	23	0.0273	2.4e-11	4.04e-09
SWEET_LUNG_CANCER_KRAS_DN	422	Genes down-regulated in the Kras2LA mouse lung cancer model with mutated KRAS [GeneID=3845].	17	0.0403	2.99e-11	4.93e-09
DAVICIONI_TARGETS_OF_PAX_FOXO1_FUSIONS_UP	258	Genes up-regulated in RD cells (embryonal rhabdomyosarcoma, ERMS) by expression of PAX3- or PAX7-FOXO1 [GeneID=5077;5081;2308] fusions off retroviral vectors.	14	0.0543	3.57e-11	5.76e-09
SENESE_HDAC2_TARGETS_DN	133	Genes down-regulated in U2OS cells (osteosarcoma) upon knockdown of HDAC2 [GeneID=3066] by RNAi.	11	0.0827	5.28e-11	8.32e-09
SMID_BREAST_CANCER_LUMINAL_B_DN	587	Genes down-regulated in the luminal B subtype of breast cancer.	19	0.0324	8.35e-11	1.29e-08
WOO_LIVER_CANCER_RECURRENCE_UP	105	Genes positively correlated with recurrence free survival in patients with hepatitis B-related (HBV) hepatocellular carcinoma (HCC).	10	0.0952	9.92e-11	1.5e-08
LIU_SMARCA4_TARGETS	50	Genes up-regulated in SW-13 cells (kidney cancer) by transient expression of SMARCA4 [GeneID=6597] at 24 h off a plasmid vector.	8	0.16	1.09e-10	1.62e-08
REACTOME_ECM_PROTEOGLYCANS	76	ECM proteoglycans	9	0.1184	1.2e-10	1.75e-08
NABA_ECM_REGULATORS	238	Genes encoding enzymes and their regulators involved in the remodeling of the extracellular matrix	13	0.0546	1.68e-10	2.4e-08
CONCANNON_APOPTOSIS_BY_EPOXOMICIN_UP	239	Genes up-regulated in SH-SY5Y cells (neuroblastoma) after treatment with epoxomicin [PubChem=3035402], a protease inhibitor causing apoptosis.	13	0.0544	1.77e-10	2.47e-08
NUYTTEN_EZH2_TARGETS_UP	1033	Genes up-regulated in PC3 cells (prostate cancer) after knockdown of EZH2 [GeneID=2146] by RNAi.	24	0.0232	2.26e-10	3.1e-08
LIU_PROSTATE_CANCER_DN	493	Genes down-regulated in prostate cancer samples.	17	0.0345	3.28e-10	4.42e-08
CROMER_TUMORIGENESIS_UP	58	Tumorigenesis markers of head and neck squamous cell carcinoma (HNSCC): up-regulated in the 'early' tumors vs normal samples.	8	0.1379	3.78e-10	5e-08
HUMMERICH_SKIN_CANCER_PROGRESSION_UP	88	Selected genes up-regulated during progression through benign to malignant skin tumors formed by treatment with DMBA and TPA [PubChem=6001;4792] chemicals in the two stage skin carcinogenesis model.	9	0.1023	4.59e-10	5.97e-08
VART_KSHV_INFECTION_ANGIOGENIC_MARKERS_UP	163	Angiogenic markers up-regulated in lymph endothelial cells upon infection with KSHV (Kaposi's sarcoma herpes virus).	11	0.0675	4.73e-10	6.04e-08
YOSHIMURA_MAPK8_TARGETS_UP	1281	Genes up-regulated in vascular smooth muscle cells (VSMC) by MAPK8 (JNK1) [GeneID=5599].	26	0.0203	6.75e-10	8.48e-08
REACTOME_NCAM_SIGNALING_FOR_NEURITE_OUT_GROWTH	63	NCAM signaling for neurite out-growth	8	0.127	7.48e-10	9.24e-08
NAGASHIMA_NRG1_SIGNALING_UP	172	Genes up-regulated in MCF7 cells (breast cancer) after stimulation with NRG1 [GeneID=3084].	11	0.064	8.38e-10	1.02e-07
ENK_UV_RESPONSE_KERATINOCYTE_UP	533	Genes up-regulated in NHEK cells (normal epidermal keratinocytes) after UVB irradiation.	17	0.0319	1.07e-09	1.28e-07
REACTOME_NCAM1_INTERACTIONS	42	NCAM1 interactions	7	0.1667	1.22e-09	1.44e-07
MIYAGAWA_TARGETS_OF_EWSR1_ETS_FUSIONS_DN	235	Genes commonly down-regulated in UET-13 cells (mesenchymal progenitor) by expression of EWSR1 [GeneID=2130] fusions with ETS transcription factors FLI1 and ERG [GeneID=2313 ,2078].	12	0.0511	1.85e-09	2.14e-07
ZHONG_RESPONSE_TO_AZACITIDINE_AND_TSA_UP	186	Genes up-regulated in 3 out of 4 NSCLC cell lines (non-small cell lung cancer) after treatment with azacitidine [PubChem=9444] and TSA [PubChem=5562].	11	0.0591	1.92e-09	2.19e-07
SWEET_LUNG_CANCER_KRAS_UP	484	Genes up-regulated in the Kras2LA mouse lung cancer model with mutated KRAS [GeneID=3845].	16	0.0331	2.02e-09	2.27e-07
LANDIS_BREAST_CANCER_PROGRESSION_DN	72	Genes down-regulated in preneoplastic mammary tissues and whose expression is maintained in tumors.	8	0.1111	2.23e-09	2.46e-07
GRUETZMANN_PANCREATIC_CANCER_UP	359	Genes up-regulated in pancreatic ductal adenocarcinoma (PDAC) identified in a meta analysis across four independent studies.	14	0.039	2.65e-09	2.89e-07
PID_AVB3_INTEGRIN_PATHWAY	74	Integrins in angiogenesis	8	0.1081	2.78e-09	2.99e-07
MIKKELSEN_ES_ICP_WITH_H3K4ME3	728	Genes with intermediate-CpG-density (ICP) promoters bearing histone H3 K4 trimethylation mark (H3K4me3) in embryonic stem cells (ES).	19	0.0261	2.94e-09	3.11e-07
PLASARI_TGFB1_TARGETS_10HR_UP	196	Genes up-regulated in MEF cells (embryonic fibroblast) upon stimulation with TGFB1 [GeneID=7040] for 10 h.	11	0.0561	3.32e-09	3.47e-07
LANDIS_ERBB2_BREAST_TUMORS_324_DN	151	Down-regulated genes from the 324 genes identified by two analytical methods as changed in the mammary tumors induced by transgenic expression of ERBB2 [GeneID=2064].	10	0.0662	3.56e-09	3.66e-07
MIKKELSEN_NPC_ICP_WITH_H3K4ME3	449	Genes with intermediate-CpG-density promoters (ICP) bearing histone H3 trimethylation mark at K4 (H3K4me3) in neural progenitor cells (NPC).	15	0.0334	5.71e-09	5.79e-07
TONKS_TARGETS_OF_RUNX1_RUNX1T1_FUSION_ERYTHROCYTE_UP	159	Genes up-regulated in erythroid lineage cells by RUNX1-RUNX1T1 [GeneID=861;862] fusion .	10	0.0629	5.86e-09	5.87e-07
DORSEY_GAB2_TARGETS	30	Genes up-regulated by expression of GAB2 [GeneID=9846] in K562 cells (chronic myeloid leukemia (CML) cell line with p210 BCR-ABL [GeneID=613;25]).	6	0.2	6.06e-09	5.99e-07
REACTOME_HEMOSTASIS	679	Hemostasis	18	0.0265	6.14e-09	5.99e-07
MARTENS_TRETINOIN_RESPONSE_UP	855	Genes up-regulated in NB4 cells (acute promyelocytic leukemia, APL) in response to tretinoin [PubChem=444795]; based on Chip-seq data.	20	0.0234	7e-09	6.66e-07
SMID_BREAST_CANCER_RELAPSE_IN_BONE_DN	324	Genes down-regulated in bone relapse of breast cancer.	13	0.0401	7.08e-09	6.66e-07
HAN_SATB1_TARGETS_DN	388	Genes down-regulated in MDA-MB-231 cells (breast cancer) after knockdown of SATB1 [GeneID=6304] by RNAi.	14	0.0361	7.09e-09	6.66e-07
LINDGREN_BLADDER_CANCER_CLUSTER_2B	389	Genes specifically up-regulated in Cluster IIb of urothelial cell carcinom (UCC) tumors.	14	0.036	7.33e-09	6.79e-07
ONDER_CDH1_SIGNALING_VIA_CTNNB1	84	Genes changed in HMLE cells (mmortalized nontransformed mammary epithelium) after RNAi knockdown of both CDH1 and CTNNB1 [GeneID=999;1499], compared to the knockdown of CDH1 alone.	8	0.0952	7.72e-09	7.07e-07
REACTOME_INTEGRIN_CELL_SURFACE_INTERACTIONS	85	Integrin cell surface interactions	8	0.0941	8.49e-09	7.67e-07
FOSTER_TOLERANT_MACROPHAGE_UP	166	Class T (tolerizeable) genes: induced during the first LPS stimulation and either not re-induced or induced to a much lesser degree in tolerant macrophages.	10	0.0602	8.87e-09	7.92e-07
VERHAAK_GLIOBLASTOMA_MESENCHYMAL	216	Genes correlated with mesenchymal type of glioblastoma multiforme tumors.	11	0.0509	9.15e-09	8.07e-07
KIM_WT1_TARGETS_UP	217	Genes up-regulated in UB27 cells (osteosarcoma) at any time point after inducing the expression of a mutant form of WT1 [GeneID=7490].	11	0.0507	9.6e-09	8.37e-07
AZARE_NEOPLASTIC_TRANSFORMATION_BY_STAT3_UP	126	Genes up-regulated in RWPE-1 cells (prostate cancer) upon expression of constitutively active form of STAT3 [GeneID=6774].	9	0.0714	1.13e-08	9.75e-07
REACTOME_SIGNALING_BY_PDGF	58	Signaling by PDGF	7	0.1207	1.28e-08	1.09e-06
AIGNER_ZEB1_TARGETS	35	Genes up-regulated in MDA-MB-231 cells (breast cancer) after knockdown of ZEB1 [GeneID=6935] by RNAi.	6	0.1714	1.62e-08	1.37e-06
BLANCO_MELO_RESPIRATORY_SYNCYTIAL_VIRUS_INFECTION_A594_CELLS_UP	286	Genes up-regulated in RSV (A549 cells, MOI: 2, 24hpi)	12	0.042	1.66e-08	1.39e-06
GRAESSMANN_APOPTOSIS_BY_SERUM_DEPRIVATION_UP	567	Genes up-regulated in ME-A cells (breast cancer) undergoing apoptosis upon serum starvation (5% to 0% FCS) for 22 hr.	16	0.0282	1.87e-08	1.54e-06
KIM_RESPONSE_TO_TSA_AND_DECITABINE_UP	136	Genes up-regulated in glioma cell lines treated with both decitabine [PubChem=451668] and TSA [PubChem=5562].	9	0.0662	2.21e-08	1.8e-06
LI_AMPLIFIED_IN_LUNG_CANCER	183	Genes with increased copy number that correlates with increased expression across six different lung adenocarcinoma cell lines.	10	0.0546	2.25e-08	1.81e-06
REACTOME_NERVOUS_SYSTEM_DEVELOPMENT	575	Nervous system development	16	0.0278	2.27e-08	1.81e-06
GAUSSMANN_MLL_AF4_FUSION_TARGETS_F_UP	184	Up-regualted genes from the set F (Fig. 5a): specific signature shared by cells expressing AF4-MLL [GeneID=4299;4297] alone and those expressing both AF4-MLL and MLL-AF4 fusion proteins.	10	0.0543	2.37e-08	1.87e-06
REACTOME_COLLAGEN_DEGRADATION	64	Collagen degradation	7	0.1094	2.58e-08	2.01e-06
HOELZEL_NF1_TARGETS_UP	141	Genes up-regulated in SH-SY5Y cells (neuroblastoma) after knockdown of NF1 [GeneID=4763] by RNAi.	9	0.0638	3.02e-08	2.33e-06
XIE_ST_HSC_S1PR3_OE_UP	189	Genes upregulated in short-term hematopoietic stem cells (CD34+,CD38_,CD45RA_,CD90_,CD49f_) upon overexpression of Sphingosine-1-Phosphate Receptor 3 (S1PR3)	10	0.0529	3.06e-08	2.33e-06
IGLESIAS_E2F_TARGETS_UP	144	Genes up-regulated in pancreatic cells from mice with double knockout of E2F1 [GeneID=1869] and E2F2 [GeneID=1870] compared to wild type.	9	0.0625	3.63e-08	2.74e-06
GOTZMANN_EPITHELIAL_TO_MESENCHYMAL_TRANSITION_UP	68	Genes up-regulated in MMH-RT cells (hepatocytes displaying an invasive, metastatic phenotype) during epithelial to mesenchymal transition (EMT).	7	0.1029	3.96e-08	2.96e-06
FISCHER_DIRECT_P53_TARGETS_META_ANALYSIS	311	Genes directly bound and regulated by TP53[GeneID=7157].	12	0.0386	4.18e-08	3.1e-06
Gene/Gene Set Overlap Matrix
Entrez Gene Id	Gene Symbol	Gene Description	NABA_MATRISOME	LIU_OVARIAN_CANCER_TUMORS_AND_XENOGRAFTS_XDGS_DN	DELYS_THYROID_CANCER_UP	OISHI_CHOLANGIOMA_STEM_CELL_LIKE_DN	BILD_HRAS_ONCOGENIC_SIGNATURE	REACTOME_EXTRACELLULAR_MATRIX_ORGANIZATION	SCHUETZ_BREAST_CANCER_DUCTAL_INVASIVE_UP	NABA_CORE_MATRISOME	GOZGIT_ESR1_TARGETS_DN	FEVR_CTNNB1_TARGETS_UP	FOROUTAN_TGFB_EMT_UP	SMID_BREAST_CANCER_BASAL_UP	MEISSNER_BRAIN_HCP_WITH_H3K4ME3_AND_H3K27ME3	CHARAFE_BREAST_CANCER_LUMINAL_VS_BASAL_DN	BOQUEST_STEM_CELL_UP	WONG_ADULT_TISSUE_STEM_MODULE	DELACROIX_RARG_BOUND_MEF	LEI_MYB_TARGETS	NABA_MATRISOME_ASSOCIATED	CHEN_METABOLIC_SYNDROM_NETWORK	CHICAS_RB1_TARGETS_CONFLUENT	REN_ALVEOLAR_RHABDOMYOSARCOMA_DN	REACTOME_DEGRADATION_OF_THE_EXTRACELLULAR_MATRIX	LIM_MAMMARY_STEM_CELL_UP	FOROUTAN_PRODRANK_TGFB_EMT_UP	FOROUTAN_INTEGRATED_TGFB_EMT_UP	SENESE_HDAC1_AND_HDAC2_TARGETS_DN	REACTOME_SIGNALING_BY_RECEPTOR_TYROSINE_KINASES	DODD_NASOPHARYNGEAL_CARCINOMA_DN	ONDER_CDH1_TARGETS_2_UP	SATO_SILENCED_BY_METHYLATION_IN_PANCREATIC_CANCER_1	WU_CELL_MIGRATION	TONKS_TARGETS_OF_RUNX1_RUNX1T1_FUSION_HSC_UP	BLANCO_MELO_BRONCHIAL_EPITHELIAL_CELLS_INFLUENZA_A_DEL_NS1_INFECTION_UP	HELLER_SILENCED_BY_METHYLATION_UP	BLANCO_MELO_COVID19_SARS_COV_2_INFECTION_CALU3_CELLS_UP	GRAESSMANN_APOPTOSIS_BY_DOXORUBICIN_UP	HELLER_HDAC_TARGETS_SILENCED_BY_METHYLATION_UP	KIM_GLIS2_TARGETS_UP	CHARAFE_BREAST_CANCER_LUMINAL_VS_MESENCHYMAL_DN	ISSAEVA_MLL2_TARGETS	WANG_SMARCE1_TARGETS_UP	MEISSNER_NPC_HCP_WITH_H3_UNMETHYLATED	KOINUMA_TARGETS_OF_SMAD2_OR_SMAD3	SWEET_LUNG_CANCER_KRAS_DN	DAVICIONI_TARGETS_OF_PAX_FOXO1_FUSIONS_UP	SENESE_HDAC2_TARGETS_DN
7076	TIMP1	TIMP metallopeptidase inhibitor 1 [Source:HGNC Symbol;Acc:HGNC:11820]	NABA_MATRISOME	LIU_OVARIAN_CANCER_TUMORS_AND_XENOGRAFTS_XDGS_DN	DELYS_THYROID_CANCER_UP	OISHI_CHOLANGIOMA_STEM_CELL_LIKE_DN	BILD_HRAS_ONCOGENIC_SIGNATURE	REACTOME_EXTRACELLULAR_MATRIX_ORGANIZATION			GOZGIT_ESR1_TARGETS_DN						BOQUEST_STEM_CELL_UP				NABA_MATRISOME_ASSOCIATED			REN_ALVEOLAR_RHABDOMYOSARCOMA_DN	REACTOME_DEGRADATION_OF_THE_EXTRACELLULAR_MATRIX															HELLER_HDAC_TARGETS_SILENCED_BY_METHYLATION_UP		CHARAFE_BREAST_CANCER_LUMINAL_VS_MESENCHYMAL_DN						DAVICIONI_TARGETS_OF_PAX_FOXO1_FUSIONS_UP
1281	COL3A1	collagen type III alpha 1 chain [Source:HGNC Symbol;Acc:HGNC:2201]	NABA_MATRISOME	LIU_OVARIAN_CANCER_TUMORS_AND_XENOGRAFTS_XDGS_DN	DELYS_THYROID_CANCER_UP	OISHI_CHOLANGIOMA_STEM_CELL_LIKE_DN		REACTOME_EXTRACELLULAR_MATRIX_ORGANIZATION	SCHUETZ_BREAST_CANCER_DUCTAL_INVASIVE_UP	NABA_CORE_MATRISOME	GOZGIT_ESR1_TARGETS_DN		FOROUTAN_TGFB_EMT_UP				BOQUEST_STEM_CELL_UP						CHICAS_RB1_TARGETS_CONFLUENT		REACTOME_DEGRADATION_OF_THE_EXTRACELLULAR_MATRIX			FOROUTAN_INTEGRATED_TGFB_EMT_UP	SENESE_HDAC1_AND_HDAC2_TARGETS_DN	REACTOME_SIGNALING_BY_RECEPTOR_TYROSINE_KINASES		ONDER_CDH1_TARGETS_2_UP			TONKS_TARGETS_OF_RUNX1_RUNX1T1_FUSION_HSC_UP						KIM_GLIS2_TARGETS_UP			WANG_SMARCE1_TARGETS_UP			SWEET_LUNG_CANCER_KRAS_DN		SENESE_HDAC2_TARGETS_DN
1290	COL5A2	collagen type V alpha 2 chain [Source:HGNC Symbol;Acc:HGNC:2210]	NABA_MATRISOME	LIU_OVARIAN_CANCER_TUMORS_AND_XENOGRAFTS_XDGS_DN	DELYS_THYROID_CANCER_UP	OISHI_CHOLANGIOMA_STEM_CELL_LIKE_DN		REACTOME_EXTRACELLULAR_MATRIX_ORGANIZATION	SCHUETZ_BREAST_CANCER_DUCTAL_INVASIVE_UP	NABA_CORE_MATRISOME			FOROUTAN_TGFB_EMT_UP				BOQUEST_STEM_CELL_UP					CHEN_METABOLIC_SYNDROM_NETWORK	CHICAS_RB1_TARGETS_CONFLUENT	REN_ALVEOLAR_RHABDOMYOSARCOMA_DN	REACTOME_DEGRADATION_OF_THE_EXTRACELLULAR_MATRIX	LIM_MAMMARY_STEM_CELL_UP		FOROUTAN_INTEGRATED_TGFB_EMT_UP	SENESE_HDAC1_AND_HDAC2_TARGETS_DN	REACTOME_SIGNALING_BY_RECEPTOR_TYROSINE_KINASES		ONDER_CDH1_TARGETS_2_UP																	SENESE_HDAC2_TARGETS_DN
1893	ECM1	extracellular matrix protein 1 [Source:HGNC Symbol;Acc:HGNC:3153]	NABA_MATRISOME	LIU_OVARIAN_CANCER_TUMORS_AND_XENOGRAFTS_XDGS_DN	DELYS_THYROID_CANCER_UP	OISHI_CHOLANGIOMA_STEM_CELL_LIKE_DN				NABA_CORE_MATRISOME													CHICAS_RB1_TARGETS_CONFLUENT	REN_ALVEOLAR_RHABDOMYOSARCOMA_DN							DODD_NASOPHARYNGEAL_CARCINOMA_DN				TONKS_TARGETS_OF_RUNX1_RUNX1T1_FUSION_HSC_UP				GRAESSMANN_APOPTOSIS_BY_DOXORUBICIN_UP									DAVICIONI_TARGETS_OF_PAX_FOXO1_FUSIONS_UP
7039	TGFA	transforming growth factor alpha [Source:HGNC Symbol;Acc:HGNC:11765]	NABA_MATRISOME	LIU_OVARIAN_CANCER_TUMORS_AND_XENOGRAFTS_XDGS_DN	DELYS_THYROID_CANCER_UP		BILD_HRAS_ONCOGENIC_SIGNATURE				GOZGIT_ESR1_TARGETS_DN					CHARAFE_BREAST_CANCER_LUMINAL_VS_BASAL_DN					NABA_MATRISOME_ASSOCIATED									REACTOME_SIGNALING_BY_RECEPTOR_TYROSINE_KINASES																KOINUMA_TARGETS_OF_SMAD2_OR_SMAD3
1277	COL1A1	collagen type I alpha 1 chain [Source:HGNC Symbol;Acc:HGNC:2197]	NABA_MATRISOME	LIU_OVARIAN_CANCER_TUMORS_AND_XENOGRAFTS_XDGS_DN	DELYS_THYROID_CANCER_UP			REACTOME_EXTRACELLULAR_MATRIX_ORGANIZATION	SCHUETZ_BREAST_CANCER_DUCTAL_INVASIVE_UP	NABA_CORE_MATRISOME			FOROUTAN_TGFB_EMT_UP				BOQUEST_STEM_CELL_UP	WONG_ADULT_TISSUE_STEM_MODULE	DELACROIX_RARG_BOUND_MEF			CHEN_METABOLIC_SYNDROM_NETWORK	CHICAS_RB1_TARGETS_CONFLUENT	REN_ALVEOLAR_RHABDOMYOSARCOMA_DN	REACTOME_DEGRADATION_OF_THE_EXTRACELLULAR_MATRIX		FOROUTAN_PRODRANK_TGFB_EMT_UP	FOROUTAN_INTEGRATED_TGFB_EMT_UP	SENESE_HDAC1_AND_HDAC2_TARGETS_DN	REACTOME_SIGNALING_BY_RECEPTOR_TYROSINE_KINASES	DODD_NASOPHARYNGEAL_CARCINOMA_DN	ONDER_CDH1_TARGETS_2_UP									KIM_GLIS2_TARGETS_UP			WANG_SMARCE1_TARGETS_UP			SWEET_LUNG_CANCER_KRAS_DN		SENESE_HDAC2_TARGETS_DN
6696	SPP1	secreted phosphoprotein 1 [Source:HGNC Symbol;Acc:HGNC:11255]	NABA_MATRISOME	LIU_OVARIAN_CANCER_TUMORS_AND_XENOGRAFTS_XDGS_DN	DELYS_THYROID_CANCER_UP			REACTOME_EXTRACELLULAR_MATRIX_ORGANIZATION		NABA_CORE_MATRISOME		FEVR_CTNNB1_TARGETS_UP		SMID_BREAST_CANCER_BASAL_UP											REACTOME_DEGRADATION_OF_THE_EXTRACELLULAR_MATRIX				SENESE_HDAC1_AND_HDAC2_TARGETS_DN	REACTOME_SIGNALING_BY_RECEPTOR_TYROSINE_KINASES										HELLER_HDAC_TARGETS_SILENCED_BY_METHYLATION_UP									SENESE_HDAC2_TARGETS_DN
5328	PLAU	plasminogen activator, urokinase [Source:HGNC Symbol;Acc:HGNC:9052]	NABA_MATRISOME	LIU_OVARIAN_CANCER_TUMORS_AND_XENOGRAFTS_XDGS_DN	DELYS_THYROID_CANCER_UP				SCHUETZ_BREAST_CANCER_DUCTAL_INVASIVE_UP							CHARAFE_BREAST_CANCER_LUMINAL_VS_BASAL_DN					NABA_MATRISOME_ASSOCIATED			REN_ALVEOLAR_RHABDOMYOSARCOMA_DN																		CHARAFE_BREAST_CANCER_LUMINAL_VS_MESENCHYMAL_DN	ISSAEVA_MLL2_TARGETS			KOINUMA_TARGETS_OF_SMAD2_OR_SMAD3		DAVICIONI_TARGETS_OF_PAX_FOXO1_FUSIONS_UP
4323	MMP14	matrix metallopeptidase 14 [Source:HGNC Symbol;Acc:HGNC:7160]	NABA_MATRISOME	LIU_OVARIAN_CANCER_TUMORS_AND_XENOGRAFTS_XDGS_DN		OISHI_CHOLANGIOMA_STEM_CELL_LIKE_DN	BILD_HRAS_ONCOGENIC_SIGNATURE	REACTOME_EXTRACELLULAR_MATRIX_ORGANIZATION						SMID_BREAST_CANCER_BASAL_UP	MEISSNER_BRAIN_HCP_WITH_H3K4ME3_AND_H3K27ME3	CHARAFE_BREAST_CANCER_LUMINAL_VS_BASAL_DN					NABA_MATRISOME_ASSOCIATED			REN_ALVEOLAR_RHABDOMYOSARCOMA_DN	REACTOME_DEGRADATION_OF_THE_EXTRACELLULAR_MATRIX																KIM_GLIS2_TARGETS_UP				MEISSNER_NPC_HCP_WITH_H3_UNMETHYLATED
11117	EMILIN1	elastin microfibril interfacer 1 [Source:HGNC Symbol;Acc:HGNC:19880]	NABA_MATRISOME	LIU_OVARIAN_CANCER_TUMORS_AND_XENOGRAFTS_XDGS_DN		OISHI_CHOLANGIOMA_STEM_CELL_LIKE_DN		REACTOME_EXTRACELLULAR_MATRIX_ORGANIZATION		NABA_CORE_MATRISOME												CHEN_METABOLIC_SYNDROM_NETWORK
1490	CCN2	cellular communication network factor 2 [Source:HGNC Symbol;Acc:HGNC:2500]	NABA_MATRISOME	LIU_OVARIAN_CANCER_TUMORS_AND_XENOGRAFTS_XDGS_DN		OISHI_CHOLANGIOMA_STEM_CELL_LIKE_DN			SCHUETZ_BREAST_CANCER_DUCTAL_INVASIVE_UP	NABA_CORE_MATRISOME		FEVR_CTNNB1_TARGETS_UP	FOROUTAN_TGFB_EMT_UP	SMID_BREAST_CANCER_BASAL_UP	MEISSNER_BRAIN_HCP_WITH_H3K4ME3_AND_H3K27ME3			WONG_ADULT_TISSUE_STEM_MODULE	DELACROIX_RARG_BOUND_MEF					REN_ALVEOLAR_RHABDOMYOSARCOMA_DN		LIM_MAMMARY_STEM_CELL_UP	FOROUTAN_PRODRANK_TGFB_EMT_UP	FOROUTAN_INTEGRATED_TGFB_EMT_UP			DODD_NASOPHARYNGEAL_CARCINOMA_DN	ONDER_CDH1_TARGETS_2_UP						BLANCO_MELO_COVID19_SARS_COV_2_INFECTION_CALU3_CELLS_UP			KIM_GLIS2_TARGETS_UP				MEISSNER_NPC_HCP_WITH_H3_UNMETHYLATED	KOINUMA_TARGETS_OF_SMAD2_OR_SMAD3
6678	SPARC	secreted protein acidic and cysteine rich [Source:HGNC Symbol;Acc:HGNC:11219]	NABA_MATRISOME	LIU_OVARIAN_CANCER_TUMORS_AND_XENOGRAFTS_XDGS_DN				REACTOME_EXTRACELLULAR_MATRIX_ORGANIZATION	SCHUETZ_BREAST_CANCER_DUCTAL_INVASIVE_UP	NABA_CORE_MATRISOME		FEVR_CTNNB1_TARGETS_UP	FOROUTAN_TGFB_EMT_UP					WONG_ADULT_TISSUE_STEM_MODULE		LEI_MYB_TARGETS		CHEN_METABOLIC_SYNDROM_NETWORK	CHICAS_RB1_TARGETS_CONFLUENT				FOROUTAN_PRODRANK_TGFB_EMT_UP	FOROUTAN_INTEGRATED_TGFB_EMT_UP		REACTOME_SIGNALING_BY_RECEPTOR_TYROSINE_KINASES		ONDER_CDH1_TARGETS_2_UP	SATO_SILENCED_BY_METHYLATION_IN_PANCREATIC_CANCER_1		TONKS_TARGETS_OF_RUNX1_RUNX1T1_FUSION_HSC_UP		HELLER_SILENCED_BY_METHYLATION_UP				KIM_GLIS2_TARGETS_UP	CHARAFE_BREAST_CANCER_LUMINAL_VS_MESENCHYMAL_DN					SWEET_LUNG_CANCER_KRAS_DN
1307	COL16A1	collagen type XVI alpha 1 chain [Source:HGNC Symbol;Acc:HGNC:2193]	NABA_MATRISOME	LIU_OVARIAN_CANCER_TUMORS_AND_XENOGRAFTS_XDGS_DN				REACTOME_EXTRACELLULAR_MATRIX_ORGANIZATION	SCHUETZ_BREAST_CANCER_DUCTAL_INVASIVE_UP	NABA_CORE_MATRISOME							BOQUEST_STEM_CELL_UP					CHEN_METABOLIC_SYNDROM_NETWORK			REACTOME_DEGRADATION_OF_THE_EXTRACELLULAR_MATRIX	LIM_MAMMARY_STEM_CELL_UP			SENESE_HDAC1_AND_HDAC2_TARGETS_DN
5054	SERPINE1	serpin family E member 1 [Source:HGNC Symbol;Acc:HGNC:8583]	NABA_MATRISOME	LIU_OVARIAN_CANCER_TUMORS_AND_XENOGRAFTS_XDGS_DN				REACTOME_EXTRACELLULAR_MATRIX_ORGANIZATION					FOROUTAN_TGFB_EMT_UP					WONG_ADULT_TISSUE_STEM_MODULE		LEI_MYB_TARGETS	NABA_MATRISOME_ASSOCIATED		CHICAS_RB1_TARGETS_CONFLUENT				FOROUTAN_PRODRANK_TGFB_EMT_UP	FOROUTAN_INTEGRATED_TGFB_EMT_UP				ONDER_CDH1_TARGETS_2_UP	SATO_SILENCED_BY_METHYLATION_IN_PANCREATIC_CANCER_1	WU_CELL_MIGRATION				BLANCO_MELO_COVID19_SARS_COV_2_INFECTION_CALU3_CELLS_UP			KIM_GLIS2_TARGETS_UP	CHARAFE_BREAST_CANCER_LUMINAL_VS_MESENCHYMAL_DN				KOINUMA_TARGETS_OF_SMAD2_OR_SMAD3
9507	ADAMTS4	ADAM metallopeptidase with thrombospondin type 1 motif 4 [Source:HGNC Symbol;Acc:HGNC:220]	NABA_MATRISOME	LIU_OVARIAN_CANCER_TUMORS_AND_XENOGRAFTS_XDGS_DN				REACTOME_EXTRACELLULAR_MATRIX_ORGANIZATION													NABA_MATRISOME_ASSOCIATED				REACTOME_DEGRADATION_OF_THE_EXTRACELLULAR_MATRIX											BLANCO_MELO_BRONCHIAL_EPITHELIAL_CELLS_INFLUENZA_A_DEL_NS1_INFECTION_UP			GRAESSMANN_APOPTOSIS_BY_DOXORUBICIN_UP
6320	CLEC11A	C-type lectin domain containing 11A [Source:HGNC Symbol;Acc:HGNC:10576]	NABA_MATRISOME	LIU_OVARIAN_CANCER_TUMORS_AND_XENOGRAFTS_XDGS_DN					SCHUETZ_BREAST_CANCER_DUCTAL_INVASIVE_UP											LEI_MYB_TARGETS	NABA_MATRISOME_ASSOCIATED												SATO_SILENCED_BY_METHYLATION_IN_PANCREATIC_CANCER_1
148113	CILP2	cartilage intermediate layer protein 2 [Source:HGNC Symbol;Acc:HGNC:24213]	NABA_MATRISOME	LIU_OVARIAN_CANCER_TUMORS_AND_XENOGRAFTS_XDGS_DN						NABA_CORE_MATRISOME
55959	SULF2	sulfatase 2 [Source:HGNC Symbol;Acc:HGNC:20392]	NABA_MATRISOME	LIU_OVARIAN_CANCER_TUMORS_AND_XENOGRAFTS_XDGS_DN											MEISSNER_BRAIN_HCP_WITH_H3K4ME3_AND_H3K27ME3						NABA_MATRISOME_ASSOCIATED																							WANG_SMARCE1_TARGETS_UP		KOINUMA_TARGETS_OF_SMAD2_OR_SMAD3
5327	PLAT	plasminogen activator, tissue type [Source:HGNC Symbol;Acc:HGNC:9051]	NABA_MATRISOME	LIU_OVARIAN_CANCER_TUMORS_AND_XENOGRAFTS_XDGS_DN												CHARAFE_BREAST_CANCER_LUMINAL_VS_BASAL_DN					NABA_MATRISOME_ASSOCIATED	CHEN_METABOLIC_SYNDROM_NETWORK		REN_ALVEOLAR_RHABDOMYOSARCOMA_DN						REACTOME_SIGNALING_BY_RECEPTOR_TYROSINE_KINASES			SATO_SILENCED_BY_METHYLATION_IN_PANCREATIC_CANCER_1		TONKS_TARGETS_OF_RUNX1_RUNX1T1_FUSION_HSC_UP	BLANCO_MELO_BRONCHIAL_EPITHELIAL_CELLS_INFLUENZA_A_DEL_NS1_INFECTION_UP		BLANCO_MELO_COVID19_SARS_COV_2_INFECTION_CALU3_CELLS_UP	GRAESSMANN_APOPTOSIS_BY_DOXORUBICIN_UP			CHARAFE_BREAST_CANCER_LUMINAL_VS_MESENCHYMAL_DN		WANG_SMARCE1_TARGETS_UP				DAVICIONI_TARGETS_OF_PAX_FOXO1_FUSIONS_UP
6424	SFRP4	secreted frizzled related protein 4 [Source:HGNC Symbol;Acc:HGNC:10778]	NABA_MATRISOME	LIU_OVARIAN_CANCER_TUMORS_AND_XENOGRAFTS_XDGS_DN													BOQUEST_STEM_CELL_UP				NABA_MATRISOME_ASSOCIATED
4237	MFAP2	microfibril associated protein 2 [Source:HGNC Symbol;Acc:HGNC:7033]	NABA_MATRISOME		DELYS_THYROID_CANCER_UP	OISHI_CHOLANGIOMA_STEM_CELL_LIKE_DN	BILD_HRAS_ONCOGENIC_SIGNATURE	REACTOME_EXTRACELLULAR_MATRIX_ORGANIZATION	SCHUETZ_BREAST_CANCER_DUCTAL_INVASIVE_UP	NABA_CORE_MATRISOME			FOROUTAN_TGFB_EMT_UP	SMID_BREAST_CANCER_BASAL_UP			BOQUEST_STEM_CELL_UP					CHEN_METABOLIC_SYNDROM_NETWORK					FOROUTAN_PRODRANK_TGFB_EMT_UP	FOROUTAN_INTEGRATED_TGFB_EMT_UP				ONDER_CDH1_TARGETS_2_UP			TONKS_TARGETS_OF_RUNX1_RUNX1T1_FUSION_HSC_UP						KIM_GLIS2_TARGETS_UP						SWEET_LUNG_CANCER_KRAS_DN
9518	GDF15	growth differentiation factor 15 [Source:HGNC Symbol;Acc:HGNC:30142]	NABA_MATRISOME		DELYS_THYROID_CANCER_UP		BILD_HRAS_ONCOGENIC_SIGNATURE				GOZGIT_ESR1_TARGETS_DN								DELACROIX_RARG_BOUND_MEF		NABA_MATRISOME_ASSOCIATED										DODD_NASOPHARYNGEAL_CARCINOMA_DN		SATO_SILENCED_BY_METHYLATION_IN_PANCREATIC_CANCER_1		TONKS_TARGETS_OF_RUNX1_RUNX1T1_FUSION_HSC_UP				GRAESSMANN_APOPTOSIS_BY_DOXORUBICIN_UP
3976	LIF	LIF interleukin 6 family cytokine [Source:HGNC Symbol;Acc:HGNC:6596]	NABA_MATRISOME		DELYS_THYROID_CANCER_UP		BILD_HRAS_ONCOGENIC_SIGNATURE										BOQUEST_STEM_CELL_UP				NABA_MATRISOME_ASSOCIATED															BLANCO_MELO_BRONCHIAL_EPITHELIAL_CELLS_INFLUENZA_A_DEL_NS1_INFECTION_UP			GRAESSMANN_APOPTOSIS_BY_DOXORUBICIN_UP
3958	LGALS3	galectin 3 [Source:HGNC Symbol;Acc:HGNC:6563]	NABA_MATRISOME		DELYS_THYROID_CANCER_UP							FEVR_CTNNB1_TARGETS_UP			MEISSNER_BRAIN_HCP_WITH_H3K4ME3_AND_H3K27ME3						NABA_MATRISOME_ASSOCIATED	CHEN_METABOLIC_SYNDROM_NETWORK									DODD_NASOPHARYNGEAL_CARCINOMA_DN			WU_CELL_MIGRATION											MEISSNER_NPC_HCP_WITH_H3_UNMETHYLATED	KOINUMA_TARGETS_OF_SMAD2_OR_SMAD3
6285	S100B	S100 calcium binding protein B [Source:HGNC Symbol;Acc:HGNC:10500]	NABA_MATRISOME		DELYS_THYROID_CANCER_UP									SMID_BREAST_CANCER_BASAL_UP							NABA_MATRISOME_ASSOCIATED									REACTOME_SIGNALING_BY_RECEPTOR_TYROSINE_KINASES
8492	PRSS12	serine protease 12 [Source:HGNC Symbol;Acc:HGNC:9477]	NABA_MATRISOME			OISHI_CHOLANGIOMA_STEM_CELL_LIKE_DN									MEISSNER_BRAIN_HCP_WITH_H3K4ME3_AND_H3K27ME3	CHARAFE_BREAST_CANCER_LUMINAL_VS_BASAL_DN					NABA_MATRISOME_ASSOCIATED		CHICAS_RB1_TARGETS_CONFLUENT																			CHARAFE_BREAST_CANCER_LUMINAL_VS_MESENCHYMAL_DN
6277	S100A6	S100 calcium binding protein A6 [Source:HGNC Symbol;Acc:HGNC:10496]	NABA_MATRISOME				BILD_HRAS_ONCOGENIC_SIGNATURE				GOZGIT_ESR1_TARGETS_DN	FEVR_CTNNB1_TARGETS_UP		SMID_BREAST_CANCER_BASAL_UP				WONG_ADULT_TISSUE_STEM_MODULE			NABA_MATRISOME_ASSOCIATED	CHEN_METABOLIC_SYNDROM_NETWORK	CHICAS_RB1_TARGETS_CONFLUENT	REN_ALVEOLAR_RHABDOMYOSARCOMA_DN							DODD_NASOPHARYNGEAL_CARCINOMA_DN			WU_CELL_MIGRATION			HELLER_SILENCED_BY_METHYLATION_UP				KIM_GLIS2_TARGETS_UP
2199	FBLN2	fibulin 2 [Source:HGNC Symbol;Acc:HGNC:3601]	NABA_MATRISOME					REACTOME_EXTRACELLULAR_MATRIX_ORGANIZATION	SCHUETZ_BREAST_CANCER_DUCTAL_INVASIVE_UP	NABA_CORE_MATRISOME					MEISSNER_BRAIN_HCP_WITH_H3K4ME3_AND_H3K27ME3			WONG_ADULT_TISSUE_STEM_MODULE	DELACROIX_RARG_BOUND_MEF			CHEN_METABOLIC_SYNDROM_NETWORK
8728	ADAM19	ADAM metallopeptidase domain 19 [Source:HGNC Symbol;Acc:HGNC:197]	NABA_MATRISOME					REACTOME_EXTRACELLULAR_MATRIX_ORGANIZATION	SCHUETZ_BREAST_CANCER_DUCTAL_INVASIVE_UP				FOROUTAN_TGFB_EMT_UP								NABA_MATRISOME_ASSOCIATED	CHEN_METABOLIC_SYNDROM_NETWORK	CHICAS_RB1_TARGETS_CONFLUENT				FOROUTAN_PRODRANK_TGFB_EMT_UP	FOROUTAN_INTEGRATED_TGFB_EMT_UP									HELLER_SILENCED_BY_METHYLATION_UP									KOINUMA_TARGETS_OF_SMAD2_OR_SMAD3		DAVICIONI_TARGETS_OF_PAX_FOXO1_FUSIONS_UP
1299	COL9A3	collagen type IX alpha 3 chain [Source:HGNC Symbol;Acc:HGNC:2219]	NABA_MATRISOME					REACTOME_EXTRACELLULAR_MATRIX_ORGANIZATION		NABA_CORE_MATRISOME				SMID_BREAST_CANCER_BASAL_UP				WONG_ADULT_TISSUE_STEM_MODULE							REACTOME_DEGRADATION_OF_THE_EXTRACELLULAR_MATRIX					REACTOME_SIGNALING_BY_RECEPTOR_TYROSINE_KINASES													ISSAEVA_MLL2_TARGETS
1463	NCAN	neurocan [Source:HGNC Symbol;Acc:HGNC:2465]	NABA_MATRISOME					REACTOME_EXTRACELLULAR_MATRIX_ORGANIZATION		NABA_CORE_MATRISOME				SMID_BREAST_CANCER_BASAL_UP																					TONKS_TARGETS_OF_RUNX1_RUNX1T1_FUSION_HSC_UP		HELLER_SILENCED_BY_METHYLATION_UP			HELLER_HDAC_TARGETS_SILENCED_BY_METHYLATION_UP
63827	BCAN	brevican [Source:HGNC Symbol;Acc:HGNC:23059]	NABA_MATRISOME					REACTOME_EXTRACELLULAR_MATRIX_ORGANIZATION		NABA_CORE_MATRISOME					MEISSNER_BRAIN_HCP_WITH_H3K4ME3_AND_H3K27ME3										REACTOME_DEGRADATION_OF_THE_EXTRACELLULAR_MATRIX						DODD_NASOPHARYNGEAL_CARCINOMA_DN
1298	COL9A2	collagen type IX alpha 2 chain [Source:HGNC Symbol;Acc:HGNC:2218]	NABA_MATRISOME					REACTOME_EXTRACELLULAR_MATRIX_ORGANIZATION		NABA_CORE_MATRISOME															REACTOME_DEGRADATION_OF_THE_EXTRACELLULAR_MATRIX	LIM_MAMMARY_STEM_CELL_UP				REACTOME_SIGNALING_BY_RECEPTOR_TYROSINE_KINASES							HELLER_SILENCED_BY_METHYLATION_UP
50859	SPOCK3	SPARC (osteonectin), cwcv and kazal like domains proteoglycan 3 [Source:HGNC Symbol;Acc:HGNC:13565]	NABA_MATRISOME					REACTOME_EXTRACELLULAR_MATRIX_ORGANIZATION		NABA_CORE_MATRISOME															REACTOME_DEGRADATION_OF_THE_EXTRACELLULAR_MATRIX						DODD_NASOPHARYNGEAL_CARCINOMA_DN
4326	MMP17	matrix metallopeptidase 17 [Source:HGNC Symbol;Acc:HGNC:7163]	NABA_MATRISOME					REACTOME_EXTRACELLULAR_MATRIX_ORGANIZATION										WONG_ADULT_TISSUE_STEM_MODULE			NABA_MATRISOME_ASSOCIATED				REACTOME_DEGRADATION_OF_THE_EXTRACELLULAR_MATRIX
375616	KCP	kielin cysteine rich BMP regulator [Source:HGNC Symbol;Acc:HGNC:17585]	NABA_MATRISOME							NABA_CORE_MATRISOME																																			MEISSNER_NPC_HCP_WITH_H3_UNMETHYLATED
150356	CHADL	chondroadherin like [Source:HGNC Symbol;Acc:HGNC:25165]	NABA_MATRISOME							NABA_CORE_MATRISOME
3083	HGFAC	HGF activator [Source:HGNC Symbol;Acc:HGNC:4894]	NABA_MATRISOME									FEVR_CTNNB1_TARGETS_UP							DELACROIX_RARG_BOUND_MEF		NABA_MATRISOME_ASSOCIATED					LIM_MAMMARY_STEM_CELL_UP				REACTOME_SIGNALING_BY_RECEPTOR_TYROSINE_KINASES
3700	ITIH4	inter-alpha-trypsin inhibitor heavy chain 4 [Source:HGNC Symbol;Acc:HGNC:6169]	NABA_MATRISOME									FEVR_CTNNB1_TARGETS_UP									NABA_MATRISOME_ASSOCIATED															BLANCO_MELO_BRONCHIAL_EPITHELIAL_CELLS_INFLUENZA_A_DEL_NS1_INFECTION_UP
11174	ADAMTS6	ADAM metallopeptidase with thrombospondin type 1 motif 6 [Source:HGNC Symbol;Acc:HGNC:222]	NABA_MATRISOME										FOROUTAN_TGFB_EMT_UP								NABA_MATRISOME_ASSOCIATED						FOROUTAN_PRODRANK_TGFB_EMT_UP	FOROUTAN_INTEGRATED_TGFB_EMT_UP										BLANCO_MELO_COVID19_SARS_COV_2_INFECTION_CALU3_CELLS_UP								KOINUMA_TARGETS_OF_SMAD2_OR_SMAD3
6376	CX3CL1	C-X3-C motif chemokine ligand 1 [Source:HGNC Symbol;Acc:HGNC:10647]	NABA_MATRISOME											SMID_BREAST_CANCER_BASAL_UP							NABA_MATRISOME_ASSOCIATED												SATO_SILENCED_BY_METHYLATION_IN_PANCREATIC_CANCER_1					BLANCO_MELO_COVID19_SARS_COV_2_INFECTION_CALU3_CELLS_UP	GRAESSMANN_APOPTOSIS_BY_DOXORUBICIN_UP		KIM_GLIS2_TARGETS_UP
5228	PGF	placental growth factor [Source:HGNC Symbol;Acc:HGNC:8893]	NABA_MATRISOME												MEISSNER_BRAIN_HCP_WITH_H3K4ME3_AND_H3K27ME3						NABA_MATRISOME_ASSOCIATED					LIM_MAMMARY_STEM_CELL_UP				REACTOME_SIGNALING_BY_RECEPTOR_TYROSINE_KINASES			SATO_SILENCED_BY_METHYLATION_IN_PANCREATIC_CANCER_1						GRAESSMANN_APOPTOSIS_BY_DOXORUBICIN_UP	HELLER_HDAC_TARGETS_SILENCED_BY_METHYLATION_UP								DAVICIONI_TARGETS_OF_PAX_FOXO1_FUSIONS_UP
7869	SEMA3B	semaphorin 3B [Source:HGNC Symbol;Acc:HGNC:10724]	NABA_MATRISOME																		NABA_MATRISOME_ASSOCIATED	CHEN_METABOLIC_SYNDROM_NETWORK							SENESE_HDAC1_AND_HDAC2_TARGETS_DN														ISSAEVA_MLL2_TARGETS						SENESE_HDAC2_TARGETS_DN
80332	ADAM33	ADAM metallopeptidase domain 33 [Source:HGNC Symbol;Acc:HGNC:15478]	NABA_MATRISOME																		NABA_MATRISOME_ASSOCIATED
54587	MXRA8	matrix remodeling associated 8 [Source:HGNC Symbol;Acc:HGNC:7542]		LIU_OVARIAN_CANCER_TUMORS_AND_XENOGRAFTS_XDGS_DN	DELYS_THYROID_CANCER_UP	OISHI_CHOLANGIOMA_STEM_CELL_LIKE_DN			SCHUETZ_BREAST_CANCER_DUCTAL_INVASIVE_UP								BOQUEST_STEM_CELL_UP					CHEN_METABOLIC_SYNDROM_NETWORK
4907	NT5E	5'-nucleotidase ecto [Source:HGNC Symbol;Acc:HGNC:8021]		LIU_OVARIAN_CANCER_TUMORS_AND_XENOGRAFTS_XDGS_DN	DELYS_THYROID_CANCER_UP		BILD_HRAS_ONCOGENIC_SIGNATURE						FOROUTAN_TGFB_EMT_UP			CHARAFE_BREAST_CANCER_LUMINAL_VS_BASAL_DN	BOQUEST_STEM_CELL_UP							REN_ALVEOLAR_RHABDOMYOSARCOMA_DN		LIM_MAMMARY_STEM_CELL_UP	FOROUTAN_PRODRANK_TGFB_EMT_UP	FOROUTAN_INTEGRATED_TGFB_EMT_UP														CHARAFE_BREAST_CANCER_LUMINAL_VS_MESENCHYMAL_DN	ISSAEVA_MLL2_TARGETS			KOINUMA_TARGETS_OF_SMAD2_OR_SMAD3
6447	SCG5	secretogranin V [Source:HGNC Symbol;Acc:HGNC:10816]		LIU_OVARIAN_CANCER_TUMORS_AND_XENOGRAFTS_XDGS_DN	DELYS_THYROID_CANCER_UP				SCHUETZ_BREAST_CANCER_DUCTAL_INVASIVE_UP				FOROUTAN_TGFB_EMT_UP					WONG_ADULT_TISSUE_STEM_MODULE									FOROUTAN_PRODRANK_TGFB_EMT_UP	FOROUTAN_INTEGRATED_TGFB_EMT_UP				ONDER_CDH1_TARGETS_2_UP
1116	CHI3L1	chitinase 3 like 1 [Source:HGNC Symbol;Acc:HGNC:1932]		LIU_OVARIAN_CANCER_TUMORS_AND_XENOGRAFTS_XDGS_DN	DELYS_THYROID_CANCER_UP									SMID_BREAST_CANCER_BASAL_UP																			SATO_SILENCED_BY_METHYLATION_IN_PANCREATIC_CANCER_1				HELLER_SILENCED_BY_METHYLATION_UP							WANG_SMARCE1_TARGETS_UP
4502	MT2A	metallothionein 2A [Source:HGNC Symbol;Acc:HGNC:7406]		LIU_OVARIAN_CANCER_TUMORS_AND_XENOGRAFTS_XDGS_DN		OISHI_CHOLANGIOMA_STEM_CELL_LIKE_DN					GOZGIT_ESR1_TARGETS_DN	FEVR_CTNNB1_TARGETS_UP				CHARAFE_BREAST_CANCER_LUMINAL_VS_BASAL_DN																		WU_CELL_MIGRATION				BLANCO_MELO_COVID19_SARS_COV_2_INFECTION_CALU3_CELLS_UP		HELLER_HDAC_TARGETS_SILENCED_BY_METHYLATION_UP						KOINUMA_TARGETS_OF_SMAD2_OR_SMAD3
10544	PROCR	protein C receptor [Source:HGNC Symbol;Acc:HGNC:9452]		LIU_OVARIAN_CANCER_TUMORS_AND_XENOGRAFTS_XDGS_DN		OISHI_CHOLANGIOMA_STEM_CELL_LIKE_DN					GOZGIT_ESR1_TARGETS_DN	FEVR_CTNNB1_TARGETS_UP						WONG_ADULT_TISSUE_STEM_MODULE															SATO_SILENCED_BY_METHYLATION_IN_PANCREATIC_CANCER_1		TONKS_TARGETS_OF_RUNX1_RUNX1T1_FUSION_HSC_UP				GRAESSMANN_APOPTOSIS_BY_DOXORUBICIN_UP
489	ATP2A3	ATPase sarcoplasmic/endoplasmic reticulum Ca2+ transporting 3 [Source:HGNC Symbol;Acc:HGNC:813]		LIU_OVARIAN_CANCER_TUMORS_AND_XENOGRAFTS_XDGS_DN		OISHI_CHOLANGIOMA_STEM_CELL_LIKE_DN					GOZGIT_ESR1_TARGETS_DN	FEVR_CTNNB1_TARGETS_UP								LEI_MYB_TARGETS											DODD_NASOPHARYNGEAL_CARCINOMA_DN														MEISSNER_NPC_HCP_WITH_H3_UNMETHYLATED
9123	SLC16A3	solute carrier family 16 member 3 [Source:HGNC Symbol;Acc:HGNC:10924]		LIU_OVARIAN_CANCER_TUMORS_AND_XENOGRAFTS_XDGS_DN			BILD_HRAS_ONCOGENIC_SIGNATURE		SCHUETZ_BREAST_CANCER_DUCTAL_INVASIVE_UP						MEISSNER_BRAIN_HCP_WITH_H3K4ME3_AND_H3K27ME3					LEI_MYB_TARGETS																				HELLER_HDAC_TARGETS_SILENCED_BY_METHYLATION_UP					MEISSNER_NPC_HCP_WITH_H3_UNMETHYLATED
55384	MEG3	maternally expressed 3 [Source:HGNC Symbol;Acc:HGNC:14575]		LIU_OVARIAN_CANCER_TUMORS_AND_XENOGRAFTS_XDGS_DN			BILD_HRAS_ONCOGENIC_SIGNATURE				GOZGIT_ESR1_TARGETS_DN						BOQUEST_STEM_CELL_UP									LIM_MAMMARY_STEM_CELL_UP							SATO_SILENCED_BY_METHYLATION_IN_PANCREATIC_CANCER_1		TONKS_TARGETS_OF_RUNX1_RUNX1T1_FUSION_HSC_UP													DAVICIONI_TARGETS_OF_PAX_FOXO1_FUSIONS_UP
8829	NRP1	neuropilin 1 [Source:HGNC Symbol;Acc:HGNC:8004]		LIU_OVARIAN_CANCER_TUMORS_AND_XENOGRAFTS_XDGS_DN					SCHUETZ_BREAST_CANCER_DUCTAL_INVASIVE_UP		GOZGIT_ESR1_TARGETS_DN					CHARAFE_BREAST_CANCER_LUMINAL_VS_BASAL_DN			DELACROIX_RARG_BOUND_MEF				CHICAS_RB1_TARGETS_CONFLUENT	REN_ALVEOLAR_RHABDOMYOSARCOMA_DN		LIM_MAMMARY_STEM_CELL_UP				REACTOME_SIGNALING_BY_RECEPTOR_TYROSINE_KINASES		ONDER_CDH1_TARGETS_2_UP										CHARAFE_BREAST_CANCER_LUMINAL_VS_MESENCHYMAL_DN
6446	SGK1	serum/glucocorticoid regulated kinase 1 [Source:HGNC Symbol;Acc:HGNC:10810]		LIU_OVARIAN_CANCER_TUMORS_AND_XENOGRAFTS_XDGS_DN					SCHUETZ_BREAST_CANCER_DUCTAL_INVASIVE_UP		GOZGIT_ESR1_TARGETS_DN					CHARAFE_BREAST_CANCER_LUMINAL_VS_BASAL_DN			DELACROIX_RARG_BOUND_MEF											REACTOME_SIGNALING_BY_RECEPTOR_TYROSINE_KINASES						BLANCO_MELO_BRONCHIAL_EPITHELIAL_CELLS_INFLUENZA_A_DEL_NS1_INFECTION_UP						CHARAFE_BREAST_CANCER_LUMINAL_VS_MESENCHYMAL_DN						DAVICIONI_TARGETS_OF_PAX_FOXO1_FUSIONS_UP
3108	HLA-DMA	major histocompatibility complex, class II, DM alpha [Source:HGNC Symbol;Acc:HGNC:4934]		LIU_OVARIAN_CANCER_TUMORS_AND_XENOGRAFTS_XDGS_DN					SCHUETZ_BREAST_CANCER_DUCTAL_INVASIVE_UP			FEVR_CTNNB1_TARGETS_UP						WONG_ADULT_TISSUE_STEM_MODULE																			HELLER_SILENCED_BY_METHYLATION_UP				KIM_GLIS2_TARGETS_UP
56944	OLFML3	olfactomedin like 3 [Source:HGNC Symbol;Acc:HGNC:24956]		LIU_OVARIAN_CANCER_TUMORS_AND_XENOGRAFTS_XDGS_DN					SCHUETZ_BREAST_CANCER_DUCTAL_INVASIVE_UP								BOQUEST_STEM_CELL_UP					CHEN_METABOLIC_SYNDROM_NETWORK	CHICAS_RB1_TARGETS_CONFLUENT						SENESE_HDAC1_AND_HDAC2_TARGETS_DN			ONDER_CDH1_TARGETS_2_UP																	SENESE_HDAC2_TARGETS_DN
7903	ST8SIA4	ST8 alpha-N-acetyl-neuraminide alpha-2,8-sialyltransferase 4 [Source:HGNC Symbol;Acc:HGNC:10871]		LIU_OVARIAN_CANCER_TUMORS_AND_XENOGRAFTS_XDGS_DN							GOZGIT_ESR1_TARGETS_DN											CHEN_METABOLIC_SYNDROM_NETWORK																									SWEET_LUNG_CANCER_KRAS_DN
80183	RUBCNL	rubicon like autophagy enhancer [Source:HGNC Symbol;Acc:HGNC:20420]		LIU_OVARIAN_CANCER_TUMORS_AND_XENOGRAFTS_XDGS_DN							GOZGIT_ESR1_TARGETS_DN											CHEN_METABOLIC_SYNDROM_NETWORK
54997	TESC	tescalcin [Source:HGNC Symbol;Acc:HGNC:26065]		LIU_OVARIAN_CANCER_TUMORS_AND_XENOGRAFTS_XDGS_DN											MEISSNER_BRAIN_HCP_WITH_H3K4ME3_AND_H3K27ME3
26471	NUPR1	nuclear protein 1, transcriptional regulator [Source:HGNC Symbol;Acc:HGNC:29990]		LIU_OVARIAN_CANCER_TUMORS_AND_XENOGRAFTS_XDGS_DN														WONG_ADULT_TISSUE_STEM_MODULE	DELACROIX_RARG_BOUND_MEF	LEI_MYB_TARGETS			CHICAS_RB1_TARGETS_CONFLUENT						SENESE_HDAC1_AND_HDAC2_TARGETS_DN			ONDER_CDH1_TARGETS_2_UP						BLANCO_MELO_COVID19_SARS_COV_2_INFECTION_CALU3_CELLS_UP						WANG_SMARCE1_TARGETS_UP
2697	GJA1	gap junction protein alpha 1 [Source:HGNC Symbol;Acc:HGNC:4274]		LIU_OVARIAN_CANCER_TUMORS_AND_XENOGRAFTS_XDGS_DN														WONG_ADULT_TISSUE_STEM_MODULE		LEI_MYB_TARGETS				REN_ALVEOLAR_RHABDOMYOSARCOMA_DN		LIM_MAMMARY_STEM_CELL_UP								WU_CELL_MIGRATION								CHARAFE_BREAST_CANCER_LUMINAL_VS_MESENCHYMAL_DN
2022	ENG	endoglin [Source:HGNC Symbol;Acc:HGNC:3349]		LIU_OVARIAN_CANCER_TUMORS_AND_XENOGRAFTS_XDGS_DN														WONG_ADULT_TISSUE_STEM_MODULE						REN_ALVEOLAR_RHABDOMYOSARCOMA_DN																		CHARAFE_BREAST_CANCER_LUMINAL_VS_MESENCHYMAL_DN					SWEET_LUNG_CANCER_KRAS_DN
8436	CAVIN2	caveolae associated protein 2 [Source:HGNC Symbol;Acc:HGNC:10690]		LIU_OVARIAN_CANCER_TUMORS_AND_XENOGRAFTS_XDGS_DN														WONG_ADULT_TISSUE_STEM_MODULE								LIM_MAMMARY_STEM_CELL_UP			SENESE_HDAC1_AND_HDAC2_TARGETS_DN							BLANCO_MELO_BRONCHIAL_EPITHELIAL_CELLS_INFLUENZA_A_DEL_NS1_INFECTION_UP		BLANCO_MELO_COVID19_SARS_COV_2_INFECTION_CALU3_CELLS_UP				CHARAFE_BREAST_CANCER_LUMINAL_VS_MESENCHYMAL_DN					SWEET_LUNG_CANCER_KRAS_DN		SENESE_HDAC2_TARGETS_DN
1441	CSF3R	colony stimulating factor 3 receptor [Source:HGNC Symbol;Acc:HGNC:2439]		LIU_OVARIAN_CANCER_TUMORS_AND_XENOGRAFTS_XDGS_DN																		CHEN_METABOLIC_SYNDROM_NETWORK
283120	H19	H19 imprinted maternally expressed transcript [Source:HGNC Symbol;Acc:HGNC:4713]		LIU_OVARIAN_CANCER_TUMORS_AND_XENOGRAFTS_XDGS_DN																											DODD_NASOPHARYNGEAL_CARCINOMA_DN
255877	BCL6B	BCL6B transcription repressor [Source:HGNC Symbol;Acc:HGNC:1002]		LIU_OVARIAN_CANCER_TUMORS_AND_XENOGRAFTS_XDGS_DN																																											SWEET_LUNG_CANCER_KRAS_DN
92126	DSEL	dermatan sulfate epimerase like [Source:HGNC Symbol;Acc:HGNC:18144]		LIU_OVARIAN_CANCER_TUMORS_AND_XENOGRAFTS_XDGS_DN
8764	TNFRSF14	TNF receptor superfamily member 14 [Source:HGNC Symbol;Acc:HGNC:11912]		LIU_OVARIAN_CANCER_TUMORS_AND_XENOGRAFTS_XDGS_DN
440823	MIAT	myocardial infarction associated transcript [Source:HGNC Symbol;Acc:HGNC:33425]		LIU_OVARIAN_CANCER_TUMORS_AND_XENOGRAFTS_XDGS_DN
11322	TMC6	transmembrane channel like 6 [Source:HGNC Symbol;Acc:HGNC:18021]			DELYS_THYROID_CANCER_UP	OISHI_CHOLANGIOMA_STEM_CELL_LIKE_DN									MEISSNER_BRAIN_HCP_WITH_H3K4ME3_AND_H3K27ME3																								GRAESSMANN_APOPTOSIS_BY_DOXORUBICIN_UP
2810	SFN	stratifin [Source:HGNC Symbol;Acc:HGNC:10773]			DELYS_THYROID_CANCER_UP		BILD_HRAS_ONCOGENIC_SIGNATURE					FEVR_CTNNB1_TARGETS_UP		SMID_BREAST_CANCER_BASAL_UP		CHARAFE_BREAST_CANCER_LUMINAL_VS_BASAL_DN				LEI_MYB_TARGETS													SATO_SILENCED_BY_METHYLATION_IN_PANCREATIC_CANCER_1	WU_CELL_MIGRATION												KOINUMA_TARGETS_OF_SMAD2_OR_SMAD3
7262	PHLDA2	pleckstrin homology like domain family A member 2 [Source:HGNC Symbol;Acc:HGNC:12385]			DELYS_THYROID_CANCER_UP		BILD_HRAS_ONCOGENIC_SIGNATURE								MEISSNER_BRAIN_HCP_WITH_H3K4ME3_AND_H3K27ME3		BOQUEST_STEM_CELL_UP	WONG_ADULT_TISSUE_STEM_MODULE																			HELLER_SILENCED_BY_METHYLATION_UP		GRAESSMANN_APOPTOSIS_BY_DOXORUBICIN_UP	HELLER_HDAC_TARGETS_SILENCED_BY_METHYLATION_UP						KOINUMA_TARGETS_OF_SMAD2_OR_SMAD3
11015	KDELR3	KDEL endoplasmic reticulum protein retention receptor 3 [Source:HGNC Symbol;Acc:HGNC:6306]			DELYS_THYROID_CANCER_UP						GOZGIT_ESR1_TARGETS_DN	FEVR_CTNNB1_TARGETS_UP	FOROUTAN_TGFB_EMT_UP		MEISSNER_BRAIN_HCP_WITH_H3K4ME3_AND_H3K27ME3			WONG_ADULT_TISSUE_STEM_MODULE						REN_ALVEOLAR_RHABDOMYOSARCOMA_DN			FOROUTAN_PRODRANK_TGFB_EMT_UP					ONDER_CDH1_TARGETS_2_UP
1382	CRABP2	cellular retinoic acid binding protein 2 [Source:HGNC Symbol;Acc:HGNC:2339]			DELYS_THYROID_CANCER_UP						GOZGIT_ESR1_TARGETS_DN						BOQUEST_STEM_CELL_UP		DELACROIX_RARG_BOUND_MEF	LEI_MYB_TARGETS													SATO_SILENCED_BY_METHYLATION_IN_PANCREATIC_CANCER_1						GRAESSMANN_APOPTOSIS_BY_DOXORUBICIN_UP							KOINUMA_TARGETS_OF_SMAD2_OR_SMAD3
5099	PCDH7	protocadherin 7 [Source:HGNC Symbol;Acc:HGNC:8659]			DELYS_THYROID_CANCER_UP						GOZGIT_ESR1_TARGETS_DN															LIM_MAMMARY_STEM_CELL_UP																	ISSAEVA_MLL2_TARGETS	WANG_SMARCE1_TARGETS_UP				DAVICIONI_TARGETS_OF_PAX_FOXO1_FUSIONS_UP
5493	PPL	periplakin [Source:HGNC Symbol;Acc:HGNC:9273]			DELYS_THYROID_CANCER_UP										MEISSNER_BRAIN_HCP_WITH_H3K4ME3_AND_H3K27ME3		BOQUEST_STEM_CELL_UP		DELACROIX_RARG_BOUND_MEF	LEI_MYB_TARGETS		CHEN_METABOLIC_SYNDROM_NETWORK									DODD_NASOPHARYNGEAL_CARCINOMA_DN			WU_CELL_MIGRATION						HELLER_HDAC_TARGETS_SILENCED_BY_METHYLATION_UP			ISSAEVA_MLL2_TARGETS		MEISSNER_NPC_HCP_WITH_H3_UNMETHYLATED
1535	CYBA	cytochrome b-245 alpha chain [Source:HGNC Symbol;Acc:HGNC:2577]			DELYS_THYROID_CANCER_UP																	CHEN_METABOLIC_SYNDROM_NETWORK								REACTOME_SIGNALING_BY_RECEPTOR_TYROSINE_KINASES															MEISSNER_NPC_HCP_WITH_H3_UNMETHYLATED
8507	ENC1	ectodermal-neural cortex 1 [Source:HGNC Symbol;Acc:HGNC:3345]			DELYS_THYROID_CANCER_UP																					LIM_MAMMARY_STEM_CELL_UP									TONKS_TARGETS_OF_RUNX1_RUNX1T1_FUSION_HSC_UP	BLANCO_MELO_BRONCHIAL_EPITHELIAL_CELLS_INFLUENZA_A_DEL_NS1_INFECTION_UP										KOINUMA_TARGETS_OF_SMAD2_OR_SMAD3
2004	ELK3	ETS transcription factor ELK3 [Source:HGNC Symbol;Acc:HGNC:3325]				OISHI_CHOLANGIOMA_STEM_CELL_LIKE_DN	BILD_HRAS_ONCOGENIC_SIGNATURE		SCHUETZ_BREAST_CANCER_DUCTAL_INVASIVE_UP				FOROUTAN_TGFB_EMT_UP			CHARAFE_BREAST_CANCER_LUMINAL_VS_BASAL_DN								REN_ALVEOLAR_RHABDOMYOSARCOMA_DN		LIM_MAMMARY_STEM_CELL_UP	FOROUTAN_PRODRANK_TGFB_EMT_UP				DODD_NASOPHARYNGEAL_CARCINOMA_DN											CHARAFE_BREAST_CANCER_LUMINAL_VS_MESENCHYMAL_DN				KOINUMA_TARGETS_OF_SMAD2_OR_SMAD3		DAVICIONI_TARGETS_OF_PAX_FOXO1_FUSIONS_UP
3628	INPP1	inositol polyphosphate-1-phosphatase [Source:HGNC Symbol;Acc:HGNC:6071]				OISHI_CHOLANGIOMA_STEM_CELL_LIKE_DN	BILD_HRAS_ONCOGENIC_SIGNATURE									CHARAFE_BREAST_CANCER_LUMINAL_VS_BASAL_DN																										CHARAFE_BREAST_CANCER_LUMINAL_VS_MESENCHYMAL_DN						DAVICIONI_TARGETS_OF_PAX_FOXO1_FUSIONS_UP
10398	MYL9	myosin light chain 9 [Source:HGNC Symbol;Acc:HGNC:15754]				OISHI_CHOLANGIOMA_STEM_CELL_LIKE_DN			SCHUETZ_BREAST_CANCER_DUCTAL_INVASIVE_UP				FOROUTAN_TGFB_EMT_UP					WONG_ADULT_TISSUE_STEM_MODULE		LEI_MYB_TARGETS			CHICAS_RB1_TARGETS_CONFLUENT			LIM_MAMMARY_STEM_CELL_UP	FOROUTAN_PRODRANK_TGFB_EMT_UP	FOROUTAN_INTEGRATED_TGFB_EMT_UP	SENESE_HDAC1_AND_HDAC2_TARGETS_DN			ONDER_CDH1_TARGETS_2_UP												WANG_SMARCE1_TARGETS_UP			SWEET_LUNG_CANCER_KRAS_DN		SENESE_HDAC2_TARGETS_DN
3429	IFI27	interferon alpha inducible protein 27 [Source:HGNC Symbol;Acc:HGNC:5397]				OISHI_CHOLANGIOMA_STEM_CELL_LIKE_DN					GOZGIT_ESR1_TARGETS_DN					CHARAFE_BREAST_CANCER_LUMINAL_VS_BASAL_DN			DELACROIX_RARG_BOUND_MEF	LEI_MYB_TARGETS		CHEN_METABOLIC_SYNDROM_NETWORK														BLANCO_MELO_BRONCHIAL_EPITHELIAL_CELLS_INFLUENZA_A_DEL_NS1_INFECTION_UP	HELLER_SILENCED_BY_METHYLATION_UP			HELLER_HDAC_TARGETS_SILENCED_BY_METHYLATION_UP
7169	TPM2	tropomyosin 2 [Source:HGNC Symbol;Acc:HGNC:12011]				OISHI_CHOLANGIOMA_STEM_CELL_LIKE_DN								SMID_BREAST_CANCER_BASAL_UP					DELACROIX_RARG_BOUND_MEF				CHICAS_RB1_TARGETS_CONFLUENT			LIM_MAMMARY_STEM_CELL_UP								WU_CELL_MIGRATION											MEISSNER_NPC_HCP_WITH_H3_UNMETHYLATED
50853	VILL	villin like [Source:HGNC Symbol;Acc:HGNC:30906]				OISHI_CHOLANGIOMA_STEM_CELL_LIKE_DN																									DODD_NASOPHARYNGEAL_CARCINOMA_DN
66002	CYP4F12	cytochrome P450 family 4 subfamily F member 12 [Source:HGNC Symbol;Acc:HGNC:18857]				OISHI_CHOLANGIOMA_STEM_CELL_LIKE_DN
5621	PRNP	prion protein [Source:HGNC Symbol;Acc:HGNC:9449]					BILD_HRAS_ONCOGENIC_SIGNATURE		SCHUETZ_BREAST_CANCER_DUCTAL_INVASIVE_UP							CHARAFE_BREAST_CANCER_LUMINAL_VS_BASAL_DN										LIM_MAMMARY_STEM_CELL_UP																CHARAFE_BREAST_CANCER_LUMINAL_VS_MESENCHYMAL_DN				KOINUMA_TARGETS_OF_SMAD2_OR_SMAD3
19	ABCA1	ATP binding cassette subfamily A member 1 [Source:HGNC Symbol;Acc:HGNC:29]					BILD_HRAS_ONCOGENIC_SIGNATURE						FOROUTAN_TGFB_EMT_UP					WONG_ADULT_TISSUE_STEM_MODULE									FOROUTAN_PRODRANK_TGFB_EMT_UP																	WANG_SMARCE1_TARGETS_UP			SWEET_LUNG_CANCER_KRAS_DN
8061	FOSL1	FOS like 1, AP-1 transcription factor subunit [Source:HGNC Symbol;Acc:HGNC:13718]					BILD_HRAS_ONCOGENIC_SIGNATURE							SMID_BREAST_CANCER_BASAL_UP	MEISSNER_BRAIN_HCP_WITH_H3K4ME3_AND_H3K27ME3	CHARAFE_BREAST_CANCER_LUMINAL_VS_BASAL_DN														REACTOME_SIGNALING_BY_RECEPTOR_TYROSINE_KINASES				WU_CELL_MIGRATION					GRAESSMANN_APOPTOSIS_BY_DOXORUBICIN_UP			CHARAFE_BREAST_CANCER_LUMINAL_VS_MESENCHYMAL_DN				KOINUMA_TARGETS_OF_SMAD2_OR_SMAD3
201176	ARHGAP27	Rho GTPase activating protein 27 [Source:HGNC Symbol;Acc:HGNC:31813]					BILD_HRAS_ONCOGENIC_SIGNATURE								MEISSNER_BRAIN_HCP_WITH_H3K4ME3_AND_H3K27ME3																								GRAESSMANN_APOPTOSIS_BY_DOXORUBICIN_UP						MEISSNER_NPC_HCP_WITH_H3_UNMETHYLATED
8651	SOCS1	suppressor of cytokine signaling 1 [Source:HGNC Symbol;Acc:HGNC:19383]					BILD_HRAS_ONCOGENIC_SIGNATURE																							REACTOME_SIGNALING_BY_RECEPTOR_TYROSINE_KINASES						BLANCO_MELO_BRONCHIAL_EPITHELIAL_CELLS_INFLUENZA_A_DEL_NS1_INFECTION_UP	HELLER_SILENCED_BY_METHYLATION_UP
3598	IL13RA2	interleukin 13 receptor subunit alpha 2 [Source:HGNC Symbol;Acc:HGNC:5975]					BILD_HRAS_ONCOGENIC_SIGNATURE
8515	ITGA10	integrin subunit alpha 10 [Source:HGNC Symbol;Acc:HGNC:6135]						REACTOME_EXTRACELLULAR_MATRIX_ORGANIZATION																								ONDER_CDH1_TARGETS_2_UP
3665	IRF7	interferon regulatory factor 7 [Source:HGNC Symbol;Acc:HGNC:6122]									GOZGIT_ESR1_TARGETS_DN	FEVR_CTNNB1_TARGETS_UP						WONG_ADULT_TISSUE_STEM_MODULE															SATO_SILENCED_BY_METHYLATION_IN_PANCREATIC_CANCER_1		TONKS_TARGETS_OF_RUNX1_RUNX1T1_FUSION_HSC_UP	BLANCO_MELO_BRONCHIAL_EPITHELIAL_CELLS_INFLUENZA_A_DEL_NS1_INFECTION_UP		BLANCO_MELO_COVID19_SARS_COV_2_INFECTION_CALU3_CELLS_UP	GRAESSMANN_APOPTOSIS_BY_DOXORUBICIN_UP
1948	EFNB2	ephrin B2 [Source:HGNC Symbol;Acc:HGNC:3227]									GOZGIT_ESR1_TARGETS_DN	FEVR_CTNNB1_TARGETS_UP						WONG_ADULT_TISSUE_STEM_MODULE																WU_CELL_MIGRATION					GRAESSMANN_APOPTOSIS_BY_DOXORUBICIN_UP	HELLER_HDAC_TARGETS_SILENCED_BY_METHYLATION_UP							SWEET_LUNG_CANCER_KRAS_DN
58473	PLEKHB1	pleckstrin homology domain containing B1 [Source:HGNC Symbol;Acc:HGNC:19079]									GOZGIT_ESR1_TARGETS_DN			SMID_BREAST_CANCER_BASAL_UP					DELACROIX_RARG_BOUND_MEF
4430	MYO1B	myosin IB [Source:HGNC Symbol;Acc:HGNC:7596]									GOZGIT_ESR1_TARGETS_DN					CHARAFE_BREAST_CANCER_LUMINAL_VS_BASAL_DN		WONG_ADULT_TISSUE_STEM_MODULE						REN_ALVEOLAR_RHABDOMYOSARCOMA_DN																							SWEET_LUNG_CANCER_KRAS_DN
8991	SELENBP1	selenium binding protein 1 [Source:HGNC Symbol;Acc:HGNC:10719]									GOZGIT_ESR1_TARGETS_DN									LEI_MYB_TARGETS											DODD_NASOPHARYNGEAL_CARCINOMA_DN
54739	XAF1	XIAP associated factor 1 [Source:HGNC Symbol;Acc:HGNC:30932]									GOZGIT_ESR1_TARGETS_DN												CHICAS_RB1_TARGETS_CONFLUENT													BLANCO_MELO_BRONCHIAL_EPITHELIAL_CELLS_INFLUENZA_A_DEL_NS1_INFECTION_UP		BLANCO_MELO_COVID19_SARS_COV_2_INFECTION_CALU3_CELLS_UP
6857	SYT1	synaptotagmin 1 [Source:HGNC Symbol;Acc:HGNC:11509]									GOZGIT_ESR1_TARGETS_DN												CHICAS_RB1_TARGETS_CONFLUENT															BLANCO_MELO_COVID19_SARS_COV_2_INFECTION_CALU3_CELLS_UP		HELLER_HDAC_TARGETS_SILENCED_BY_METHYLATION_UP
84958	SYTL1	synaptotagmin like 1 [Source:HGNC Symbol;Acc:HGNC:15584]									GOZGIT_ESR1_TARGETS_DN																		SENESE_HDAC1_AND_HDAC2_TARGETS_DN		DODD_NASOPHARYNGEAL_CARCINOMA_DN
10964	IFI44L	interferon induced protein 44 like [Source:HGNC Symbol;Acc:HGNC:17817]									GOZGIT_ESR1_TARGETS_DN																									BLANCO_MELO_BRONCHIAL_EPITHELIAL_CELLS_INFLUENZA_A_DEL_NS1_INFECTION_UP	HELLER_SILENCED_BY_METHYLATION_UP	BLANCO_MELO_COVID19_SARS_COV_2_INFECTION_CALU3_CELLS_UP
55620	STAP2	signal transducing adaptor family member 2 [Source:HGNC Symbol;Acc:HGNC:30430]									GOZGIT_ESR1_TARGETS_DN
56129	PCDHB7	protocadherin beta 7 [Source:HGNC Symbol;Acc:HGNC:8692]									GOZGIT_ESR1_TARGETS_DN
23406	COTL1	coactosin like F-actin binding protein 1 [Source:HGNC Symbol;Acc:HGNC:18304]										FEVR_CTNNB1_TARGETS_UP		SMID_BREAST_CANCER_BASAL_UP		CHARAFE_BREAST_CANCER_LUMINAL_VS_BASAL_DN						CHEN_METABOLIC_SYNDROM_NETWORK	CHICAS_RB1_TARGETS_CONFLUENT																GRAESSMANN_APOPTOSIS_BY_DOXORUBICIN_UP	HELLER_HDAC_TARGETS_SILENCED_BY_METHYLATION_UP						KOINUMA_TARGETS_OF_SMAD2_OR_SMAD3
5129	CDK18	cyclin dependent kinase 18 [Source:HGNC Symbol;Acc:HGNC:8751]										FEVR_CTNNB1_TARGETS_UP			MEISSNER_BRAIN_HCP_WITH_H3K4ME3_AND_H3K27ME3							CHEN_METABOLIC_SYNDROM_NETWORK																	GRAESSMANN_APOPTOSIS_BY_DOXORUBICIN_UP	HELLER_HDAC_TARGETS_SILENCED_BY_METHYLATION_UP					MEISSNER_NPC_HCP_WITH_H3_UNMETHYLATED
219699	UNC5B	unc-5 netrin receptor B [Source:HGNC Symbol;Acc:HGNC:12568]										FEVR_CTNNB1_TARGETS_UP			MEISSNER_BRAIN_HCP_WITH_H3K4ME3_AND_H3K27ME3							CHEN_METABOLIC_SYNDROM_NETWORK																						WANG_SMARCE1_TARGETS_UP
26010	SPATS2L	spermatogenesis associated serine rich 2 like [Source:HGNC Symbol;Acc:HGNC:24574]										FEVR_CTNNB1_TARGETS_UP				CHARAFE_BREAST_CANCER_LUMINAL_VS_BASAL_DN						CHEN_METABOLIC_SYNDROM_NETWORK	CHICAS_RB1_TARGETS_CONFLUENT																			CHARAFE_BREAST_CANCER_LUMINAL_VS_MESENCHYMAL_DN				KOINUMA_TARGETS_OF_SMAD2_OR_SMAD3		DAVICIONI_TARGETS_OF_PAX_FOXO1_FUSIONS_UP
6714	SRC	SRC proto-oncogene, non-receptor tyrosine kinase [Source:HGNC Symbol;Acc:HGNC:11283]										FEVR_CTNNB1_TARGETS_UP							DELACROIX_RARG_BOUND_MEF											REACTOME_SIGNALING_BY_RECEPTOR_TYROSINE_KINASES									GRAESSMANN_APOPTOSIS_BY_DOXORUBICIN_UP
64787	EPS8L2	EPS8 like 2 [Source:HGNC Symbol;Acc:HGNC:21296]										FEVR_CTNNB1_TARGETS_UP							DELACROIX_RARG_BOUND_MEF												DODD_NASOPHARYNGEAL_CARCINOMA_DN														MEISSNER_NPC_HCP_WITH_H3_UNMETHYLATED
7204	TRIO	trio Rho guanine nucleotide exchange factor [Source:HGNC Symbol;Acc:HGNC:12303]										FEVR_CTNNB1_TARGETS_UP								LEI_MYB_TARGETS																						CHARAFE_BREAST_CANCER_LUMINAL_VS_MESENCHYMAL_DN
1056	CEL	carboxyl ester lipase [Source:HGNC Symbol;Acc:HGNC:1848]										FEVR_CTNNB1_TARGETS_UP																									HELLER_SILENCED_BY_METHYLATION_UP			HELLER_HDAC_TARGETS_SILENCED_BY_METHYLATION_UP
26873	OPLAH	5-oxoprolinase, ATP-hydrolysing [Source:HGNC Symbol;Acc:HGNC:8149]										FEVR_CTNNB1_TARGETS_UP																											GRAESSMANN_APOPTOSIS_BY_DOXORUBICIN_UP
29948	OSGIN1	oxidative stress induced growth inhibitor 1 [Source:HGNC Symbol;Acc:HGNC:30093]										FEVR_CTNNB1_TARGETS_UP																											GRAESSMANN_APOPTOSIS_BY_DOXORUBICIN_UP
1800	DPEP1	dipeptidase 1 [Source:HGNC Symbol;Acc:HGNC:3002]										FEVR_CTNNB1_TARGETS_UP																																			SWEET_LUNG_CANCER_KRAS_DN
221749	PXDC1	PX domain containing 1 [Source:HGNC Symbol;Acc:HGNC:21361]											FOROUTAN_TGFB_EMT_UP		MEISSNER_BRAIN_HCP_WITH_H3K4ME3_AND_H3K27ME3	CHARAFE_BREAST_CANCER_LUMINAL_VS_BASAL_DN								REN_ALVEOLAR_RHABDOMYOSARCOMA_DN		LIM_MAMMARY_STEM_CELL_UP	FOROUTAN_PRODRANK_TGFB_EMT_UP					ONDER_CDH1_TARGETS_2_UP
64065	PERP	p53 apoptosis effector related to PMP22 [Source:HGNC Symbol;Acc:HGNC:17637]												SMID_BREAST_CANCER_BASAL_UP	MEISSNER_BRAIN_HCP_WITH_H3K4ME3_AND_H3K27ME3	CHARAFE_BREAST_CANCER_LUMINAL_VS_BASAL_DN																		WU_CELL_MIGRATION					GRAESSMANN_APOPTOSIS_BY_DOXORUBICIN_UP					WANG_SMARCE1_TARGETS_UP		KOINUMA_TARGETS_OF_SMAD2_OR_SMAD3
1029	CDKN2A	cyclin dependent kinase inhibitor 2A [Source:HGNC Symbol;Acc:HGNC:1787]												SMID_BREAST_CANCER_BASAL_UP	MEISSNER_BRAIN_HCP_WITH_H3K4ME3_AND_H3K27ME3								CHICAS_RB1_TARGETS_CONFLUENT
1410	CRYAB	crystallin alpha B [Source:HGNC Symbol;Acc:HGNC:2389]												SMID_BREAST_CANCER_BASAL_UP		CHARAFE_BREAST_CANCER_LUMINAL_VS_BASAL_DN	BOQUEST_STEM_CELL_UP			LEI_MYB_TARGETS						LIM_MAMMARY_STEM_CELL_UP			SENESE_HDAC1_AND_HDAC2_TARGETS_DN																				SENESE_HDAC2_TARGETS_DN
10232	MSLN	mesothelin [Source:HGNC Symbol;Acc:HGNC:7371]												SMID_BREAST_CANCER_BASAL_UP					DELACROIX_RARG_BOUND_MEF										SENESE_HDAC1_AND_HDAC2_TARGETS_DN		DODD_NASOPHARYNGEAL_CARCINOMA_DN																SWEET_LUNG_CANCER_KRAS_DN		SENESE_HDAC2_TARGETS_DN
51450	PRRX2	paired related homeobox 2 [Source:HGNC Symbol;Acc:HGNC:21338]												SMID_BREAST_CANCER_BASAL_UP								CHEN_METABOLIC_SYNDROM_NETWORK		REN_ALVEOLAR_RHABDOMYOSARCOMA_DN																				WANG_SMARCE1_TARGETS_UP
773	CACNA1A	calcium voltage-gated channel subunit alpha1 A [Source:HGNC Symbol;Acc:HGNC:1388]												SMID_BREAST_CANCER_BASAL_UP																			SATO_SILENCED_BY_METHYLATION_IN_PANCREATIC_CANCER_1
23532	PRAME	PRAME nuclear receptor transcriptional regulator [Source:HGNC Symbol;Acc:HGNC:9336]												SMID_BREAST_CANCER_BASAL_UP																							HELLER_SILENCED_BY_METHYLATION_UP
56901	NDUFA4L2	NDUFA4 mitochondrial complex associated like 2 [Source:HGNC Symbol;Acc:HGNC:29836]												SMID_BREAST_CANCER_BASAL_UP																								BLANCO_MELO_COVID19_SARS_COV_2_INFECTION_CALU3_CELLS_UP
27147	DENND2A	DENN domain containing 2A [Source:HGNC Symbol;Acc:HGNC:22212]												SMID_BREAST_CANCER_BASAL_UP																																		DAVICIONI_TARGETS_OF_PAX_FOXO1_FUSIONS_UP
11341	SCRG1	stimulator of chondrogenesis 1 [Source:HGNC Symbol;Acc:HGNC:17036]												SMID_BREAST_CANCER_BASAL_UP
100133941	CD24	CD24 molecule [Source:HGNC Symbol;Acc:HGNC:1645]													MEISSNER_BRAIN_HCP_WITH_H3K4ME3_AND_H3K27ME3					LEI_MYB_TARGETS														WU_CELL_MIGRATION					GRAESSMANN_APOPTOSIS_BY_DOXORUBICIN_UP	HELLER_HDAC_TARGETS_SILENCED_BY_METHYLATION_UP				WANG_SMARCE1_TARGETS_UP
2591	GALNT3	polypeptide N-acetylgalactosaminyltransferase 3 [Source:HGNC Symbol;Acc:HGNC:4125]													MEISSNER_BRAIN_HCP_WITH_H3K4ME3_AND_H3K27ME3							CHEN_METABOLIC_SYNDROM_NETWORK								REACTOME_SIGNALING_BY_RECEPTOR_TYROSINE_KINASES				WU_CELL_MIGRATION					GRAESSMANN_APOPTOSIS_BY_DOXORUBICIN_UP
445	ASS1	argininosuccinate synthase 1 [Source:HGNC Symbol;Acc:HGNC:758]													MEISSNER_BRAIN_HCP_WITH_H3K4ME3_AND_H3K27ME3								CHICAS_RB1_TARGETS_CONFLUENT								DODD_NASOPHARYNGEAL_CARCINOMA_DN								GRAESSMANN_APOPTOSIS_BY_DOXORUBICIN_UP						MEISSNER_NPC_HCP_WITH_H3_UNMETHYLATED			DAVICIONI_TARGETS_OF_PAX_FOXO1_FUSIONS_UP
2302	FOXJ1	forkhead box J1 [Source:HGNC Symbol;Acc:HGNC:3816]													MEISSNER_BRAIN_HCP_WITH_H3K4ME3_AND_H3K27ME3																DODD_NASOPHARYNGEAL_CARCINOMA_DN								GRAESSMANN_APOPTOSIS_BY_DOXORUBICIN_UP
128434	VSTM2L	V-set and transmembrane domain containing 2 like [Source:HGNC Symbol;Acc:HGNC:16096]													MEISSNER_BRAIN_HCP_WITH_H3K4ME3_AND_H3K27ME3																DODD_NASOPHARYNGEAL_CARCINOMA_DN
4881	NPR1	natriuretic peptide receptor 1 [Source:HGNC Symbol;Acc:HGNC:7943]													MEISSNER_BRAIN_HCP_WITH_H3K4ME3_AND_H3K27ME3																					BLANCO_MELO_BRONCHIAL_EPITHELIAL_CELLS_INFLUENZA_A_DEL_NS1_INFECTION_UP		BLANCO_MELO_COVID19_SARS_COV_2_INFECTION_CALU3_CELLS_UP
84929	FIBCD1	fibrinogen C domain containing 1 [Source:HGNC Symbol;Acc:HGNC:25922]													MEISSNER_BRAIN_HCP_WITH_H3K4ME3_AND_H3K27ME3																													WANG_SMARCE1_TARGETS_UP
2905	GRIN2C	glutamate ionotropic receptor NMDA type subunit 2C [Source:HGNC Symbol;Acc:HGNC:4587]													MEISSNER_BRAIN_HCP_WITH_H3K4ME3_AND_H3K27ME3																														MEISSNER_NPC_HCP_WITH_H3_UNMETHYLATED
266727	MDGA1	MAM domain containing glycosylphosphatidylinositol anchor 1 [Source:HGNC Symbol;Acc:HGNC:19267]													MEISSNER_BRAIN_HCP_WITH_H3K4ME3_AND_H3K27ME3
1396	CRIP1	cysteine rich protein 1 [Source:HGNC Symbol;Acc:HGNC:2360]															BOQUEST_STEM_CELL_UP	WONG_ADULT_TISSUE_STEM_MODULE													DODD_NASOPHARYNGEAL_CARCINOMA_DN												ISSAEVA_MLL2_TARGETS				SWEET_LUNG_CANCER_KRAS_DN
3959	LGALS3BP	galectin 3 binding protein [Source:HGNC Symbol;Acc:HGNC:6564]																WONG_ADULT_TISSUE_STEM_MODULE		LEI_MYB_TARGETS		CHEN_METABOLIC_SYNDROM_NETWORK		REN_ALVEOLAR_RHABDOMYOSARCOMA_DN												BLANCO_MELO_BRONCHIAL_EPITHELIAL_CELLS_INFLUENZA_A_DEL_NS1_INFECTION_UP			GRAESSMANN_APOPTOSIS_BY_DOXORUBICIN_UP
393	ARHGAP4	Rho GTPase activating protein 4 [Source:HGNC Symbol;Acc:HGNC:674]																WONG_ADULT_TISSUE_STEM_MODULE				CHEN_METABOLIC_SYNDROM_NETWORK
10312	TCIRG1	T cell immune regulator 1, ATPase H+ transporting V0 subunit a3 [Source:HGNC Symbol;Acc:HGNC:11647]																	DELACROIX_RARG_BOUND_MEF											REACTOME_SIGNALING_BY_RECEPTOR_TYROSINE_KINASES									GRAESSMANN_APOPTOSIS_BY_DOXORUBICIN_UP
218	ALDH3A1	aldehyde dehydrogenase 3 family member A1 [Source:HGNC Symbol;Acc:HGNC:405]																	DELACROIX_RARG_BOUND_MEF												DODD_NASOPHARYNGEAL_CARCINOMA_DN
126917	IFFO2	intermediate filament family orphan 2 [Source:HGNC Symbol;Acc:HGNC:27006]																	DELACROIX_RARG_BOUND_MEF												DODD_NASOPHARYNGEAL_CARCINOMA_DN
80852	GRIP2	glutamate receptor interacting protein 2 [Source:HGNC Symbol;Acc:HGNC:23841]																		LEI_MYB_TARGETS																BLANCO_MELO_BRONCHIAL_EPITHELIAL_CELLS_INFLUENZA_A_DEL_NS1_INFECTION_UP
51296	SLC15A3	solute carrier family 15 member 3 [Source:HGNC Symbol;Acc:HGNC:18068]																				CHEN_METABOLIC_SYNDROM_NETWORK														BLANCO_MELO_BRONCHIAL_EPITHELIAL_CELLS_INFLUENZA_A_DEL_NS1_INFECTION_UP		BLANCO_MELO_COVID19_SARS_COV_2_INFECTION_CALU3_CELLS_UP
81622	UNC93B1	unc-93 homolog B1, TLR signaling regulator [Source:HGNC Symbol;Acc:HGNC:13481]																				CHEN_METABOLIC_SYNDROM_NETWORK														BLANCO_MELO_BRONCHIAL_EPITHELIAL_CELLS_INFLUENZA_A_DEL_NS1_INFECTION_UP
23428	SLC7A8	solute carrier family 7 member 8 [Source:HGNC Symbol;Acc:HGNC:11066]																				CHEN_METABOLIC_SYNDROM_NETWORK																								KOINUMA_TARGETS_OF_SMAD2_OR_SMAD3
23475	QPRT	quinolinate phosphoribosyltransferase [Source:HGNC Symbol;Acc:HGNC:9755]																					CHICAS_RB1_TARGETS_CONFLUENT						SENESE_HDAC1_AND_HDAC2_TARGETS_DN				SATO_SILENCED_BY_METHYLATION_IN_PANCREATIC_CANCER_1		TONKS_TARGETS_OF_RUNX1_RUNX1T1_FUSION_HSC_UP
126393	HSPB6	heat shock protein family B (small) member 6 [Source:HGNC Symbol;Acc:HGNC:26511]																					CHICAS_RB1_TARGETS_CONFLUENT
84074	QRICH2	glutamine rich 2 [Source:HGNC Symbol;Acc:HGNC:25326]																								LIM_MAMMARY_STEM_CELL_UP
7134	TNNC1	troponin C1, slow skeletal and cardiac type [Source:HGNC Symbol;Acc:HGNC:11943]																											SENESE_HDAC1_AND_HDAC2_TARGETS_DN		DODD_NASOPHARYNGEAL_CARCINOMA_DN												ISSAEVA_MLL2_TARGETS				SWEET_LUNG_CANCER_KRAS_DN		SENESE_HDAC2_TARGETS_DN
83481	EPPK1	epiplakin 1 [Source:HGNC Symbol;Acc:HGNC:15577]																													DODD_NASOPHARYNGEAL_CARCINOMA_DN														MEISSNER_NPC_HCP_WITH_H3_UNMETHYLATED
4166	CHST6	carbohydrate sulfotransferase 6 [Source:HGNC Symbol;Acc:HGNC:6938]																													DODD_NASOPHARYNGEAL_CARCINOMA_DN														MEISSNER_NPC_HCP_WITH_H3_UNMETHYLATED
5794	PTPRH	protein tyrosine phosphatase receptor type H [Source:HGNC Symbol;Acc:HGNC:9672]																													DODD_NASOPHARYNGEAL_CARCINOMA_DN
5891	MOK	MOK protein kinase [Source:HGNC Symbol;Acc:HGNC:9833]																													DODD_NASOPHARYNGEAL_CARCINOMA_DN
55815	TSNAXIP1	translin associated factor X interacting protein 1 [Source:HGNC Symbol;Acc:HGNC:18586]																													DODD_NASOPHARYNGEAL_CARCINOMA_DN
81607	NECTIN4	nectin cell adhesion molecule 4 [Source:HGNC Symbol;Acc:HGNC:19688]																													DODD_NASOPHARYNGEAL_CARCINOMA_DN
64101	LRRC4	leucine rich repeat containing 4 [Source:HGNC Symbol;Acc:HGNC:15586]																													DODD_NASOPHARYNGEAL_CARCINOMA_DN
200931	SLC51A	solute carrier family 51 member A [Source:HGNC Symbol;Acc:HGNC:29955]																													DODD_NASOPHARYNGEAL_CARCINOMA_DN
60677	CELF6	CUGBP Elav-like family member 6 [Source:HGNC Symbol;Acc:HGNC:14059]																													DODD_NASOPHARYNGEAL_CARCINOMA_DN
64881	PCDH20	protocadherin 20 [Source:HGNC Symbol;Acc:HGNC:14257]																													DODD_NASOPHARYNGEAL_CARCINOMA_DN
339768	ESPNL	espin like [Source:HGNC Symbol;Acc:HGNC:27937]																													DODD_NASOPHARYNGEAL_CARCINOMA_DN
23657	SLC7A11	solute carrier family 7 member 11 [Source:HGNC Symbol;Acc:HGNC:11059]																															SATO_SILENCED_BY_METHYLATION_IN_PANCREATIC_CANCER_1		TONKS_TARGETS_OF_RUNX1_RUNX1T1_FUSION_HSC_UP
55916	NXT2	nuclear transport factor 2 like export factor 2 [Source:HGNC Symbol;Acc:HGNC:18151]																															SATO_SILENCED_BY_METHYLATION_IN_PANCREATIC_CANCER_1			BLANCO_MELO_BRONCHIAL_EPITHELIAL_CELLS_INFLUENZA_A_DEL_NS1_INFECTION_UP
6756	SSX1	SSX family member 1 [Source:HGNC Symbol;Acc:HGNC:11335]																															SATO_SILENCED_BY_METHYLATION_IN_PANCREATIC_CANCER_1				HELLER_SILENCED_BY_METHYLATION_UP			HELLER_HDAC_TARGETS_SILENCED_BY_METHYLATION_UP
10677	AVIL	advillin [Source:HGNC Symbol;Acc:HGNC:14188]																																		BLANCO_MELO_BRONCHIAL_EPITHELIAL_CELLS_INFLUENZA_A_DEL_NS1_INFECTION_UP								WANG_SMARCE1_TARGETS_UP
43	ACHE	acetylcholinesterase (Cartwright blood group) [Source:HGNC Symbol;Acc:HGNC:108]																																		BLANCO_MELO_BRONCHIAL_EPITHELIAL_CELLS_INFLUENZA_A_DEL_NS1_INFECTION_UP
4741	NEFM	neurofilament medium chain [Source:HGNC Symbol;Acc:HGNC:7734]																																		BLANCO_MELO_BRONCHIAL_EPITHELIAL_CELLS_INFLUENZA_A_DEL_NS1_INFECTION_UP
26609	VCX	variable charge X-linked [Source:HGNC Symbol;Acc:HGNC:12667]																																			HELLER_SILENCED_BY_METHYLATION_UP			HELLER_HDAC_TARGETS_SILENCED_BY_METHYLATION_UP
2637	GBX2	gastrulation brain homeobox 2 [Source:HGNC Symbol;Acc:HGNC:4186]																																				BLANCO_MELO_COVID19_SARS_COV_2_INFECTION_CALU3_CELLS_UP
6490	PMEL	premelanosome protein [Source:HGNC Symbol;Acc:HGNC:10880]																																						HELLER_HDAC_TARGETS_SILENCED_BY_METHYLATION_UP
4222	MEOX1	mesenchyme homeobox 1 [Source:HGNC Symbol;Acc:HGNC:7013]																																									ISSAEVA_MLL2_TARGETS
54961	SSH3	slingshot protein phosphatase 3 [Source:HGNC Symbol;Acc:HGNC:30581]																																											MEISSNER_NPC_HCP_WITH_H3_UNMETHYLATED
642658	SCX	scleraxis bHLH transcription factor [Source:HGNC Symbol;Acc:HGNC:32322]																																											MEISSNER_NPC_HCP_WITH_H3_UNMETHYLATED
84944	MAEL	maelstrom spermatogenic transposon silencer [Source:HGNC Symbol;Acc:HGNC:25929]																																											MEISSNER_NPC_HCP_WITH_H3_UNMETHYLATED
6817	SULT1A1	sulfotransferase family 1A member 1 [Source:HGNC Symbol;Acc:HGNC:11453]																																												KOINUMA_TARGETS_OF_SMAD2_OR_SMAD3	SWEET_LUNG_CANCER_KRAS_DN
54733	SLC35F2	solute carrier family 35 member F2 [Source:HGNC Symbol;Acc:HGNC:23615]																																												KOINUMA_TARGETS_OF_SMAD2_OR_SMAD3
10004	NAALADL1	N-acetylated alpha-linked acidic dipeptidase like 1 [Source:HGNC Symbol;Acc:HGNC:23536]
6915	TBXA2R	thromboxane A2 receptor [Source:HGNC Symbol;Acc:HGNC:11608]
5143	PDE4C	phosphodiesterase 4C [Source:HGNC Symbol;Acc:HGNC:8782]
139728	PNCK	pregnancy up-regulated nonubiquitous CaM kinase [Source:HGNC Symbol;Acc:HGNC:13415]
777	CACNA1E	calcium voltage-gated channel subunit alpha1 E [Source:HGNC Symbol;Acc:HGNC:1392]
81575	APOLD1	apolipoprotein L domain containing 1 [Source:HGNC Symbol;Acc:HGNC:25268]
157773	C8orf48	chromosome 8 open reading frame 48 [Source:HGNC Symbol;Acc:HGNC:26345]
6323	SCN1A	sodium voltage-gated channel alpha subunit 1 [Source:HGNC Symbol;Acc:HGNC:10585]
91975	ZNF300	zinc finger protein 300 [Source:HGNC Symbol;Acc:HGNC:13091]
57449	PLEKHG5	pleckstrin homology and RhoGEF domain containing G5 [Source:HGNC Symbol;Acc:HGNC:29105]
143279	HECTD2	HECT domain E3 ubiquitin protein ligase 2 [Source:HGNC Symbol;Acc:HGNC:26736]
56241	SUSD2	sushi domain containing 2 [Source:HGNC Symbol;Acc:HGNC:30667]
284723	SLC25A34	solute carrier family 25 member 34 [Source:HGNC Symbol;Acc:HGNC:27653]
1373	CPS1	carbamoyl-phosphate synthase 1 [Source:HGNC Symbol;Acc:HGNC:2323]
118427	OLFM3	olfactomedin 3 [Source:HGNC Symbol;Acc:HGNC:17990]
51481	VCX3A	variable charge X-linked 3A [Source:HGNC Symbol;Acc:HGNC:18159]
51480	VCX2	variable charge X-linked 2 [Source:HGNC Symbol;Acc:HGNC:18158]
22865	SLITRK3	SLIT and NTRK like family member 3 [Source:HGNC Symbol;Acc:HGNC:23501]
283869	NPW	neuropeptide W [Source:HGNC Symbol;Acc:HGNC:30509]
124152	IQCK	IQ motif containing K [Source:HGNC Symbol;Acc:HGNC:28556]
150763	GPAT2	glycerol-3-phosphate acyltransferase 2, mitochondrial [Source:HGNC Symbol;Acc:HGNC:27168]
50964	SOST	sclerostin [Source:HGNC Symbol;Acc:HGNC:13771]
90499	FAM95A	family with sequence similarity 95 member A [Source:HGNC Symbol;Acc:HGNC:28069]
283234	CCDC88B	coiled-coil domain containing 88B [Source:HGNC Symbol;Acc:HGNC:26757]
100130705	SPMIP1	sperm microtubule inner protein 1 [Source:HGNC Symbol;Acc:HGNC:52392]
285758	MROCKI	MARCKS cis regulating lncRNA promoter of cytokines and inflammation [Source:HGNC Symbol;Acc:HGNC:50323]
389860	PAGE2B	PAGE family member 2B [Source:HGNC Symbol;Acc:HGNC:31805]
425054	VCX3B	variable charge X-linked 3B [Source:HGNC Symbol;Acc:HGNC:31838]
647476	FRG2EP	FSHD region gene 2 family member E, pseudogene [Source:HGNC Symbol;Acc:HGNC:51365]
[truncated: 53 more columns]

## Sheet: CHLA06 C2 GSEA
Overlap Results
Collection(s):
# overlaps shown:	100
# genesets in collections:	7411
# genes in comparison (n):	386
# genes in universe (N):	42577
Gene Set Name	# Genes in Gene Set (K)	Description	# Genes in Overlap (k)	k/K	p-value	FDR q-value
DELYS_THYROID_CANCER_UP	445	Genes up-regulated in papillary thyroid carcinoma (PTC) compared to normal tissue.	37	0.0831	2.59e-24	1.92e-20
LIU_OVARIAN_CANCER_TUMORS_AND_XENOGRAFTS_XDGS_DN	1714	Genes differentially expressed between PDX and donor tumor samples from nine ovarian cancer patients.	64	0.0373	6.13e-22	2.27e-18
NABA_MATRISOME	1026	Ensemble of genes encoding extracellular matrix and extracellular matrix-associated proteins	45	0.0439	3.52e-18	7.8e-15
SATO_SILENCED_BY_METHYLATION_IN_PANCREATIC_CANCER_1	422	Genes up-regulated in the pancreatic cancer cell lines (AsPC1, Hs766T, MiaPaCa2, Panc1) but not in the non-neoplastic cells (HPDE) by decitabine (5-aza-2'-deoxycytidine) [PubChem=451668].	30	0.0711	5.17e-18	7.8e-15
BLANCO_MELO_MERS_COV_INFECTION_MCR5_CELLS_UP	299	Genes up-regulated in MERS-CoV infection (MRC5 cells, MOI: 3, 24hpi)	26	0.087	6.71e-18	7.8e-15
HELLER_HDAC_TARGETS_SILENCED_BY_METHYLATION_UP	461	Genes up-regulated in multiple myeloma (MM) cell lines treated with both decitabine [PubChem=451668] TSA [PubChem=5562].	31	0.0672	6.89e-18	7.8e-15
CHEN_METABOLIC_SYNDROM_NETWORK	1242	Genes forming the macrophage-enriched metabolic network (MEMN) claimed to have a causal relationship with the metabolic syndrom traits.	49	0.0395	7.37e-18	7.8e-15
SWEET_LUNG_CANCER_KRAS_UP	484	Genes up-regulated in the Kras2LA mouse lung cancer model with mutated KRAS [GeneID=3845].	30	0.062	2.19e-16	2.02e-13
LEI_MYB_TARGETS	323	Myb-regulated genes in MCF7 (breast cancer) and lung epithelial cell lines overexpressing MYBL2, MYBL1 or MYB [GeneID=4605;4603;4602].	25	0.0774	4.54e-16	3.74e-13
NABA_MATRISOME_ASSOCIATED	751	Ensemble of genes encoding ECM-associated proteins including ECM-affilaited proteins, ECM regulators and secreted factors	36	0.0479	6.51e-16	4.82e-13
FULCHER_INFLAMMATORY_RESPONSE_LECTIN_VS_LPS_UP	585	Genes up-regulated in monocyte-derived dendritic cells (MDDC) after stimulation with galecin-1 (lectin, LGALS1) [GeneID=3956] compared to that with bacterial lipopolysaccharide (LPS).	32	0.0547	7.39e-16	4.98e-13
GRAESSMANN_APOPTOSIS_BY_DOXORUBICIN_UP	1151	Genes up-regulated in ME-A cells (breast cancer) undergoing apoptosis in response to doxorubicin [PubChem=31703].	44	0.0382	1.25e-15	7.71e-13
ONDER_CDH1_TARGETS_2_DN	473	Genes down-regulated in HMLE cells (immortalized nontransformed mammary epithelium) after E-cadhedrin (CDH1) [GeneID=999] knockdown by RNAi.	28	0.0592	7.13e-15	4.06e-12
WALLACE_PROSTATE_CANCER_RACE_UP	303	Genes up-regulated in prostate cancer samples from African-American patients compared to those from the European-American patients.	23	0.0759	1.05e-14	5.29e-12
BLANCO_MELO_BRONCHIAL_EPITHELIAL_CELLS_INFLUENZA_A_DEL_NS1_INFECTION_UP	644	Genes up-regulated on infection of normal human bronchial epithelial cells by mutant Influenza A lacking its antiviral antagonist (IAV_NS1) (MOI: 3, 12hpi)	32	0.0497	1.07e-14	5.29e-12
CONCANNON_APOPTOSIS_BY_EPOXOMICIN_UP	239	Genes up-regulated in SH-SY5Y cells (neuroblastoma) after treatment with epoxomicin [PubChem=3035402], a protease inhibitor causing apoptosis.	20	0.0837	9.49e-14	4.39e-11
KOINUMA_TARGETS_OF_SMAD2_OR_SMAD3	843	Genes with promoters occupied by SMAD2 or SMAD3 [GeneID=4087, 4088] in HaCaT cells (keratinocyte) according to a ChIP-chip analysis.	35	0.0415	1.15e-13	5e-11
BOQUEST_STEM_CELL_CULTURED_VS_FRESH_UP	427	Genes up-regulated in cultured stromal stem cells from adipose tissue, compared to the freshly isolated cells.	25	0.0585	2.63e-13	1.08e-10
MEISSNER_BRAIN_HCP_WITH_H3K4ME3_AND_H3K27ME3	1074	Genes with high-CpG-density promoters (HCP) bearing histone H3 dimethylation at K4 (H3K4me2) and trimethylation at K27 (H3K27me3) in brain.	39	0.0363	2.87e-13	1.12e-10
PEREZ_TP53_TARGETS	1201	Genes up-regulated in the HMEC cells (primary mammary epithelium) upon expression of TP53 [GeneID=7157] off adenoviral vector.	41	0.0341	4.97e-13	1.84e-10
JIANG_MELANOMA_TRM4	203		18	0.0887	6.18e-13	2.18e-10
MCLACHLAN_DENTAL_CARIES_UP	265	Genes up-regulated in pulpal tissue extracted from carious teeth.	20	0.0755	6.56e-13	2.21e-10
CHARAFE_BREAST_CANCER_LUMINAL_VS_BASAL_DN	457	Genes down-regulated in luminal-like breast cancer cell lines compared to the basal-like ones.	25	0.0547	1.18e-12	3.79e-10
UDAYAKUMAR_MED1_TARGETS_DN	244	Genes down-regulated in HeLa cells after knockdown of MED1 [GeneID=5469] by RNAi.	19	0.0779	1.43e-12	4.42e-10
LEE_BMP2_TARGETS_UP	780	Genes up-regulated in uterus upon knockout of BMP2 [GeneID=650].	32	0.041	1.86e-12	5.51e-10
SCHUETZ_BREAST_CANCER_DUCTAL_INVASIVE_UP	352	Genes up-regulated in invasive ductal carcinoma (IDC) relative to ductal carcinoma in situ (DCIS, non-invasive).	22	0.0625	2.01e-12	5.74e-10
YOSHIMURA_MAPK8_TARGETS_UP	1281	Genes up-regulated in vascular smooth muscle cells (VSMC) by MAPK8 (JNK1) [GeneID=5599].	41	0.032	3.82e-12	1.05e-09
HAMAI_APOPTOSIS_VIA_TRAIL_DN	203	Genes down-regulated in T1 cells (primary melanoma, sensitive to TRAIL [GeneID=8743]) compared to G1 cells (metastatic melanoma, resistant to TRAIL).	17	0.0837	6.85e-12	1.81e-09
MISSIAGLIA_REGULATED_BY_METHYLATION_UP	125	Genes up-regulated in PaCa44 and CFPAC1 cells (pancreatic cancer) after treatment with decitabine [PubChem=451668], a DNA hypomethylating agent similar to azacitidine [PubChem=9444].	14	0.112	9.88e-12	2.52e-09
DODD_NASOPHARYNGEAL_CARCINOMA_DN	1816	Genes down-regulated in nasopharyngeal carcinoma (NPC) compared to the normal tissue.	49	0.027	1.22e-11	3.01e-09
ENK_UV_RESPONSE_EPIDERMIS_DN	512	Genes down-regulated in epidermis after to UVB irradiation.	25	0.0488	1.38e-11	3.3e-09
NAKAMURA_TUMOR_ZONE_PERIPHERAL_VS_CENTRAL_DN	648	Down-regulated genes in peripheral zone of human pancreatic cancer growing in the pancreas of nude mice compared to that of the tumor from the central zone.	28	0.0432	1.43e-11	3.3e-09
TONKS_TARGETS_OF_RUNX1_RUNX1T1_FUSION_HSC_UP	184	Genes up-regulated in normal hematopoietic progenitors by RUNX1-RUNX1T1 [GeneID=861;862] fusion.	16	0.087	1.62e-11	3.63e-09
ZHONG_RESPONSE_TO_AZACITIDINE_AND_TSA_UP	186	Genes up-regulated in 3 out of 4 NSCLC cell lines (non-small cell lung cancer) after treatment with azacitidine [PubChem=9444] and TSA [PubChem=5562].	16	0.086	1.91e-11	3.96e-09
PEREZ_TP63_TARGETS	356	Genes up-regulated in the HMEC cells (primary mammary epithelium) upon expression of the transcriptionally active isoform of TP63 [GeneID=8626] off adenoviral vector.	21	0.059	1.91e-11	3.96e-09
HELLER_SILENCED_BY_METHYLATION_UP	283	Genes up-regulated in at least one of three multiple myeloma (MM) cell lines treated with the DNA hypomethylating agent decitabine (5-aza-2'-deoxycytidine) [PubChem=451668].	19	0.0671	1.92e-11	3.96e-09
VERHAAK_AML_WITH_NPM1_MUTATED_UP	187	Genes up-regulated in acute myeloid leukemia (AML) patients with mutated NPM1 [GeneID=4869].	16	0.0856	2.07e-11	4.06e-09
LIM_MAMMARY_STEM_CELL_UP	479	Genes consistently up-regulated in mammary stem cells both in mouse and human species.	24	0.0501	2.1e-11	4.06e-09
CHICAS_RB1_TARGETS_CONFLUENT	567	Genes up-regulated in confluent IMR90 cells (fibroblast) after knockdown of RB1 [GeneID=5925] by RNAi.	26	0.0459	2.14e-11	4.06e-09
BILD_HRAS_ONCOGENIC_SIGNATURE	252	Genes selected in supervised analyses to discriminate cells expressing activated HRAS [GeneID=3265] oncogene from control cells expressing GFP.	18	0.0714	2.36e-11	4.38e-09
PETROVA_ENDOTHELIUM_LYMPHATIC_VS_BLOOD_DN	162	Genes down-regulated in BEC (blood endothelial cells) compared to LEC (lymphatic endothelial cells).	15	0.0926	2.85e-11	5.16e-09
MEISSNER_NPC_HCP_WITH_H3_UNMETHYLATED	544	Genes with high-CpG-density promoters (HCP) that have no histone H3 methylation marks in neural precursor cells (NPC).	25	0.046	5e-11	8.82e-09
GOZGIT_ESR1_TARGETS_DN	786	Genes down-regulated in TMX2-28 cells (breast cancer) which do not express ESR1 [GeneID=2099]) compared to the parental MCF7 cells which do.	30	0.0382	5.46e-11	9.42e-09
KOYAMA_SEMA3B_TARGETS_UP	268	Genes up-regulated in NCI-H1299 cells (large cell neuroendocrine carcinoma) stably expressing SEMA3B [GeneID=7869].	18	0.0672	6.52e-11	1.1e-08
KRIEG_HYPOXIA_NOT_VIA_KDM3A	746	Genes induced under hypoxia independently of KDM3A [GeneID=55818] in RCC4 cells (renal carcinoma) expressing VHL [GeneID=7428].	29	0.0389	7.53e-11	1.24e-08
HIRSCH_CELLULAR_TRANSFORMATION_SIGNATURE_UP	242	Up-regulated genes in the cancer gene signature, representing a gene signature of cellular transformation.	17	0.0702	1.1e-10	1.78e-08
VECCHI_GASTRIC_CANCER_EARLY_UP	436	Up-regulated genes distinguishing between early gastric cancer (EGC) and normal tissue samples.	22	0.0505	1.28e-10	2.01e-08
LI_INDUCED_T_TO_NATURAL_KILLER_UP	317	Genes up-regulated in ITNK cells (T-lymphocyte progenitors (DN3 cells) reprogrammed to natural killer (NK) cells by ablation of BCL11B [GeneID=64919] gene), compared to the parental DN3 cells.	19	0.0599	1.34e-10	2.08e-08
WU_CELL_MIGRATION	183	Genes associated with migration rate of 40 human bladder cancer cells.	15	0.082	1.62e-10	2.45e-08
ODONNELL_TFRC_TARGETS_UP	443	Genes up-regulated in P493-6 cells (B lymphocyte, Burkitt's lymphoma model) upon knockdown of TFRC [GeneID=7037] by RNAi.	22	0.0497	1.72e-10	2.56e-08
PASQUALUCCI_LYMPHOMA_BY_GC_STAGE_UP	287	Genes up-regulated in post-GC, BCL6 [GeneID=604] dependent B cell non-Hodgkin's lymphoma (B-NHL) vs MYC [GeneID=4609] driven pre-GC lymphoma.	18	0.0627	1.99e-10	2.89e-08
SCHAEFFER_PROSTATE_DEVELOPMENT_48HR_UP	450	Genes up-regulated in the urogenital sinus (UGS) of day E16 females exposed to the androgen dihydrotestosterone [PubChem=10635] for 48 h.	22	0.0489	2.32e-10	3.3e-08
RUTELLA_RESPONSE_TO_HGF_VS_CSF2RB_AND_IL4_UP	411	Genes up-regulated in peripheral blood mononucleocytes by HGF [GeneID=3082] compared to those regulated by CSF2RB (GM-CSF) and IL4 [GeneID=1437;3565].	21	0.0511	2.69e-10	3.77e-08
BOQUEST_STEM_CELL_UP	261	Genes up-regulated in freshly isolated CD31- [GeneID=5175] (stromal stem cells from adipose tissue) versus the CD31+ (non-stem) counterparts.	17	0.0651	3.56e-10	4.89e-08
SMID_BREAST_CANCER_BASAL_UP	662	Genes up-regulated in basal subtype of breast cancer samles.	26	0.0393	5.97e-10	8.05e-08
KEGG_P53_SIGNALING_PATHWAY	68	p53 signaling pathway	10	0.1471	6.08e-10	8.05e-08
ICHIBA_GRAFT_VERSUS_HOST_DISEASE_35D_UP	141	Hepatic graft versus host disease (GVHD), day 35: genes up-regulated in allogeneic vs syngeneic bone marrow transplant.	13	0.0922	6.35e-10	8.26e-08
PROVENZANI_METASTASIS_DN	142	Genes down-regulated in polysomal and total RNA samples from SW480 cells (primary colorectal carcinoma, CRC) compared to the SW620 cells (lymph node metastasis from the same individual).	13	0.0915	6.93e-10	8.86e-08
REACTOME_NEUTROPHIL_DEGRANULATION	478	Neutrophil degranulation	22	0.046	7.17e-10	9e-08
NABA_ECM_REGULATORS	238	Genes encoding enzymes and their regulators involved in the remodeling of the extracellular matrix	16	0.0672	7.45e-10	9.21e-08
LENAOUR_DENDRITIC_CELL_MATURATION_UP	116	Genes up-regulated during in vitro maturation of CD14+ [GeneID=929] monocytes (day 0) into immature (day 7) and mature dendritic cells (day 14).	12	0.1034	7.67e-10	9.32e-08
MANALO_HYPOXIA_UP	205	Genes up-regulated in response to both hypoxia and overexpression of an active form of HIF1A [GeneID=3091].	15	0.0732	7.91e-10	9.46e-08
MIKKELSEN_ES_ICP_WITH_H3K4ME3	728	Genes with intermediate-CpG-density (ICP) promoters bearing histone H3 K4 trimethylation mark (H3K4me3) in embryonic stem cells (ES).	27	0.0371	9.59e-10	1.13e-07
BENPORATH_ES_WITH_H3K27ME3	1115	Set 'H3K27 bound': genes posessing the trimethylated H3K27 (H3K27me3) mark in their promoters in human embryonic stem cells, as identified by ChIP on chip.	34	0.0305	1.01e-09	1.17e-07
LOPEZ_MBD_TARGETS	953	Genes up-regulated in HeLa cells (cervical cancer) after simultaneus knockdown of all three MBD (methyl-CpG binding domain) proteins MeCP2, MBD1 and MBD2 [GeneID=4204;4152;8932] by RNAi.	31	0.0325	1.26e-09	1.42e-07
SMID_BREAST_CANCER_LUMINAL_B_DN	587	Genes down-regulated in the luminal B subtype of breast cancer.	24	0.0409	1.26e-09	1.42e-07
NUYTTEN_NIPP1_TARGETS_DN	845	Genes down-regulated in PC3 cells (prostate cancer) after knockdown of NIPP1 [GeneID=5511] by RNAi.	29	0.0343	1.32e-09	1.46e-07
FEVR_CTNNB1_TARGETS_UP	688	Genes up-regulated in intestinal crypt cells upon deletion of CTNNB1 [GeneID=1499].	26	0.0378	1.34e-09	1.46e-07
BLANCO_MELO_RESPIRATORY_SYNCYTIAL_VIRUS_INFECTION_A594_CELLS_UP	286	Genes up-regulated in RSV (A549 cells, MOI: 2, 24hpi)	17	0.0594	1.44e-09	1.55e-07
DELACROIX_RARG_BOUND_MEF	366	Genes with DNA sequences bound by RARG [GeneID=5916] in MEF cells (embryonic fibroblast).	19	0.0519	1.49e-09	1.57e-07
CHARAFE_BREAST_CANCER_LUMINAL_VS_MESENCHYMAL_UP	455	Genes up-regulated in luminal-like breast cancer cell lines compared to the mesenchymal-like ones.	21	0.0462	1.67e-09	1.74e-07
MARTENS_TRETINOIN_RESPONSE_UP	855	Genes up-regulated in NB4 cells (acute promyelocytic leukemia, APL) in response to tretinoin [PubChem=444795]; based on Chip-seq data.	29	0.0339	1.72e-09	1.76e-07
MARTENS_BOUND_BY_PML_RARA_FUSION	456	Genes with promoters occupied by PML-RARA fusion [GeneID=5371,5914] protein in acute promyelocytic leukemia(APL) cells NB4 and two APL primary blasts, based on Chip-seq data.	21	0.0461	1.74e-09	1.76e-07
MEBARKI_HCC_PROGENITOR_FZD8CRD_DN	459	Transcriptome of human HepaRG hepatocellular carcinoma liver progenitors in responses to a WNT3A-enriched microenvironment and dissection of pathways dependent on _-catenin and/or blocked by the SFRP-like Wnt inhibitor FZD8_CRD.	21	0.0458	1.95e-09	1.95e-07
XU_HGF_SIGNALING_NOT_VIA_AKT1_6HR	25	Genes changed similarly in DU-145 cells (prostate cancer) in the absence and presence of a dominant negative form of AKT1 [GeneID=207] upon exposure to HGF [GeneID=3082] for 6 h.	7	0.28	1.99e-09	1.97e-07
DAVICIONI_TARGETS_OF_PAX_FOXO1_FUSIONS_UP	258	Genes up-regulated in RD cells (embryonal rhabdomyosarcoma, ERMS) by expression of PAX3- or PAX7-FOXO1 [GeneID=5077;5081;2308] fusions off retroviral vectors.	16	0.062	2.4e-09	2.34e-07
MA_RAT_AGING_DN	161	Genes down-regulated across multiple cell types from nine tissues during rat aging.	13	0.0807	3.25e-09	3.13e-07
WONG_ADULT_TISSUE_STEM_MODULE	721	The 'adult tissue stem' module: genes coordinately up-regulated in a compendium of adult tissue stem cells.	26	0.0361	3.53e-09	3.35e-07
VART_KSHV_INFECTION_ANGIOGENIC_MARKERS_UP	163	Angiogenic markers up-regulated in lymph endothelial cells upon infection with KSHV (Kaposi's sarcoma herpes virus).	13	0.0798	3.78e-09	3.55e-07
KIM_RESPONSE_TO_TSA_AND_DECITABINE_UP	136	Genes up-regulated in glioma cell lines treated with both decitabine [PubChem=451668] and TSA [PubChem=5562].	12	0.0882	4.81e-09	4.45e-07
JAATINEN_HEMATOPOIETIC_STEM_CELL_DN	235	Genes down-regulated in CD133+ [GeneID=8842] cells (hematopoietic stem cells, HSC) compared to the CD133- cells.	15	0.0638	5.14e-09	4.7e-07
PID_P53_DOWNSTREAM_PATHWAY	137	Direct p53 effectors	12	0.0876	5.23e-09	4.72e-07
ONKEN_UVEAL_MELANOMA_UP	790	Genes up-regulated in uveal melanoma: class 2 vs class 1 tumors.	27	0.0342	5.44e-09	4.86e-07
TARTE_PLASMA_CELL_VS_PLASMABLAST_UP	398	Genes up-regulated in mature plasma cells compared with plasmablastic B lymphocytes.	19	0.0477	5.84e-09	5.15e-07
SCHLESINGER_METHYLATED_DE_NOVO_IN_CANCER	88	Genes bearing H3K27me3 mark or whose promoters are bound by the polycomb proteins SUZ12 or EED [GeneID=23512;8726]; their DNA is methylated de novo in cancer.	10	0.1136	8.04e-09	7.01e-07
REN_ALVEOLAR_RHABDOMYOSARCOMA_DN	407	Genes commonly down-regulated in human alveolar rhabdomyosarcoma (ARMS) and its mouse model overexpressing PAX3-FOXO1 [GeneID=5077;2308] fusion.	19	0.0467	8.37e-09	7.22e-07
DUTERTRE_ESTRADIOL_RESPONSE_24HR_DN	504	Genes down-regulated in MCF7 cells (breast cancer) at 24 h of estradiol [PubChem=5757] treatment.	21	0.0417	1e-08	8.53e-07
JIANG_MELANOMA_TRM2_CD8	146		12	0.0822	1.08e-08	9.06e-07
CHARAFE_BREAST_CANCER_LUMINAL_VS_MESENCHYMAL_DN	465	Genes down-regulated in luminal-like breast cancer cell lines compared to the mesenchymal-like ones.	20	0.043	1.34e-08	1.11e-06
LI_AMPLIFIED_IN_LUNG_CANCER	183	Genes with increased copy number that correlates with increased expression across six different lung adenocarcinoma cell lines.	13	0.071	1.53e-08	1.26e-06
JINESH_BLEBBISHIELD_VS_LIVE_CONTROL_UP	380	Genes up-regulated in blebbishields compared to control RT4 live cells	18	0.0474	1.66e-08	1.35e-06
RICKMAN_TUMOR_DIFFERENTIATED_WELL_VS_POORLY_DN	384	Down-regulated genes that vary between HNSCC (head and neck squamous cell carcinoma) groups formed on the basis of their level of pathological differentiation: well vs poorly differentiated tumors.	18	0.0469	1.95e-08	1.57e-06
SAUL_SEN_MAYO	124	Genes upregulated in senescent cells: Senescence-associated secretory phenotype (SASP).	11	0.0887	2e-08	1.59e-06
JINESH_BLEBBISHIELD_TO_IMMUNE_CELL_FUSION_PBSHMS_DN	387	Genes Downregulated in PBSHMS (RT4 blebbishield-to-immune cell fusion)	18	0.0465	2.19e-08	1.73e-06
RICKMAN_METASTASIS_DN	263	Genes down-regulated in metastatic vs non-metastatic HNSCC (head and neck squamous cell carcinoma) samples.	15	0.057	2.33e-08	1.81e-06
WANG_METHYLATED_IN_BREAST_CANCER	35	Genes up-regulated in MDA468 cells (breast cancer) vs DU99 cells (normal breast) after treatment with azacytidine [PubChem=9444].	7	0.2	2.58e-08	1.98e-06
CUI_TCF21_TARGETS_2_UP	437	All significantly up-regulated genes in kidney glomeruli isolated from TCF21 [Gene ID=6943] knockout mice.	19	0.0435	2.6e-08	1.98e-06
ENK_UV_RESPONSE_KERATINOCYTE_UP	533	Genes up-regulated in NHEK cells (normal epidermal keratinocytes) after UVB irradiation.	21	0.0394	2.61e-08	1.98e-06
NUYTTEN_EZH2_TARGETS_UP	1033	Genes up-regulated in PC3 cells (prostate cancer) after knockdown of EZH2 [GeneID=2146] by RNAi.	30	0.029	2.99e-08	2.22e-06
BLALOCK_ALZHEIMERS_DISEASE_UP	1671	Genes up-regulated in brain from patients with Alzheimer's disease.	40	0.0239	2.99e-08	2.22e-06
Gene/Gene Set Overlap Matrix
Entrez Gene Id	Gene Symbol	Gene Description	DELYS_THYROID_CANCER_UP	LIU_OVARIAN_CANCER_TUMORS_AND_XENOGRAFTS_XDGS_DN	NABA_MATRISOME	SATO_SILENCED_BY_METHYLATION_IN_PANCREATIC_CANCER_1	BLANCO_MELO_MERS_COV_INFECTION_MCR5_CELLS_UP	HELLER_HDAC_TARGETS_SILENCED_BY_METHYLATION_UP	CHEN_METABOLIC_SYNDROM_NETWORK	SWEET_LUNG_CANCER_KRAS_UP	LEI_MYB_TARGETS	NABA_MATRISOME_ASSOCIATED	FULCHER_INFLAMMATORY_RESPONSE_LECTIN_VS_LPS_UP	GRAESSMANN_APOPTOSIS_BY_DOXORUBICIN_UP	ONDER_CDH1_TARGETS_2_DN	WALLACE_PROSTATE_CANCER_RACE_UP	BLANCO_MELO_BRONCHIAL_EPITHELIAL_CELLS_INFLUENZA_A_DEL_NS1_INFECTION_UP	CONCANNON_APOPTOSIS_BY_EPOXOMICIN_UP	KOINUMA_TARGETS_OF_SMAD2_OR_SMAD3	BOQUEST_STEM_CELL_CULTURED_VS_FRESH_UP	MEISSNER_BRAIN_HCP_WITH_H3K4ME3_AND_H3K27ME3	PEREZ_TP53_TARGETS	JIANG_MELANOMA_TRM4	MCLACHLAN_DENTAL_CARIES_UP	CHARAFE_BREAST_CANCER_LUMINAL_VS_BASAL_DN	UDAYAKUMAR_MED1_TARGETS_DN	LEE_BMP2_TARGETS_UP	SCHUETZ_BREAST_CANCER_DUCTAL_INVASIVE_UP	YOSHIMURA_MAPK8_TARGETS_UP	HAMAI_APOPTOSIS_VIA_TRAIL_DN	MISSIAGLIA_REGULATED_BY_METHYLATION_UP	DODD_NASOPHARYNGEAL_CARCINOMA_DN	ENK_UV_RESPONSE_EPIDERMIS_DN	NAKAMURA_TUMOR_ZONE_PERIPHERAL_VS_CENTRAL_DN	TONKS_TARGETS_OF_RUNX1_RUNX1T1_FUSION_HSC_UP	ZHONG_RESPONSE_TO_AZACITIDINE_AND_TSA_UP	PEREZ_TP63_TARGETS	HELLER_SILENCED_BY_METHYLATION_UP	VERHAAK_AML_WITH_NPM1_MUTATED_UP	LIM_MAMMARY_STEM_CELL_UP	CHICAS_RB1_TARGETS_CONFLUENT	BILD_HRAS_ONCOGENIC_SIGNATURE	PETROVA_ENDOTHELIUM_LYMPHATIC_VS_BLOOD_DN	MEISSNER_NPC_HCP_WITH_H3_UNMETHYLATED	GOZGIT_ESR1_TARGETS_DN	KOYAMA_SEMA3B_TARGETS_UP	KRIEG_HYPOXIA_NOT_VIA_KDM3A	HIRSCH_CELLULAR_TRANSFORMATION_SIGNATURE_UP	VECCHI_GASTRIC_CANCER_EARLY_UP
7076	TIMP1	TIMP metallopeptidase inhibitor 1 [Source:HGNC Symbol;Acc:HGNC:11820]	DELYS_THYROID_CANCER_UP	LIU_OVARIAN_CANCER_TUMORS_AND_XENOGRAFTS_XDGS_DN	NABA_MATRISOME			HELLER_HDAC_TARGETS_SILENCED_BY_METHYLATION_UP				NABA_MATRISOME_ASSOCIATED												MCLACHLAN_DENTAL_CARIES_UP							MISSIAGLIA_REGULATED_BY_METHYLATION_UP			NAKAMURA_TUMOR_ZONE_PERIPHERAL_VS_CENTRAL_DN		ZHONG_RESPONSE_TO_AZACITIDINE_AND_TSA_UP						BILD_HRAS_ONCOGENIC_SIGNATURE			GOZGIT_ESR1_TARGETS_DN			HIRSCH_CELLULAR_TRANSFORMATION_SIGNATURE_UP
5328	PLAU	plasminogen activator, urokinase [Source:HGNC Symbol;Acc:HGNC:9052]	DELYS_THYROID_CANCER_UP	LIU_OVARIAN_CANCER_TUMORS_AND_XENOGRAFTS_XDGS_DN	NABA_MATRISOME							NABA_MATRISOME_ASSOCIATED	FULCHER_INFLAMMATORY_RESPONSE_LECTIN_VS_LPS_UP		ONDER_CDH1_TARGETS_2_DN				KOINUMA_TARGETS_OF_SMAD2_OR_SMAD3					MCLACHLAN_DENTAL_CARIES_UP	CHARAFE_BREAST_CANCER_LUMINAL_VS_BASAL_DN			SCHUETZ_BREAST_CANCER_DUCTAL_INVASIVE_UP					ENK_UV_RESPONSE_EPIDERMIS_DN										PETROVA_ENDOTHELIUM_LYMPHATIC_VS_BLOOD_DN			KOYAMA_SEMA3B_TARGETS_UP		HIRSCH_CELLULAR_TRANSFORMATION_SIGNATURE_UP
1893	ECM1	extracellular matrix protein 1 [Source:HGNC Symbol;Acc:HGNC:3153]	DELYS_THYROID_CANCER_UP	LIU_OVARIAN_CANCER_TUMORS_AND_XENOGRAFTS_XDGS_DN	NABA_MATRISOME								FULCHER_INFLAMMATORY_RESPONSE_LECTIN_VS_LPS_UP	GRAESSMANN_APOPTOSIS_BY_DOXORUBICIN_UP																		DODD_NASOPHARYNGEAL_CARCINOMA_DN			TONKS_TARGETS_OF_RUNX1_RUNX1T1_FUSION_HSC_UP	ZHONG_RESPONSE_TO_AZACITIDINE_AND_TSA_UP					CHICAS_RB1_TARGETS_CONFLUENT
7378	UPP1	uridine phosphorylase 1 [Source:HGNC Symbol;Acc:HGNC:12576]	DELYS_THYROID_CANCER_UP	LIU_OVARIAN_CANCER_TUMORS_AND_XENOGRAFTS_XDGS_DN		SATO_SILENCED_BY_METHYLATION_IN_PANCREATIC_CANCER_1								GRAESSMANN_APOPTOSIS_BY_DOXORUBICIN_UP	ONDER_CDH1_TARGETS_2_DN			CONCANNON_APOPTOSIS_BY_EPOXOMICIN_UP	KOINUMA_TARGETS_OF_SMAD2_OR_SMAD3						CHARAFE_BREAST_CANCER_LUMINAL_VS_BASAL_DN	UDAYAKUMAR_MED1_TARGETS_DN										ZHONG_RESPONSE_TO_AZACITIDINE_AND_TSA_UP				LIM_MAMMARY_STEM_CELL_UP		BILD_HRAS_ONCOGENIC_SIGNATURE	PETROVA_ENDOTHELIUM_LYMPHATIC_VS_BLOOD_DN					HIRSCH_CELLULAR_TRANSFORMATION_SIGNATURE_UP	VECCHI_GASTRIC_CANCER_EARLY_UP
3383	ICAM1	intercellular adhesion molecule 1 [Source:HGNC Symbol;Acc:HGNC:5344]	DELYS_THYROID_CANCER_UP	LIU_OVARIAN_CANCER_TUMORS_AND_XENOGRAFTS_XDGS_DN		SATO_SILENCED_BY_METHYLATION_IN_PANCREATIC_CANCER_1									ONDER_CDH1_TARGETS_2_DN		BLANCO_MELO_BRONCHIAL_EPITHELIAL_CELLS_INFLUENZA_A_DEL_NS1_INFECTION_UP							MCLACHLAN_DENTAL_CARIES_UP	CHARAFE_BREAST_CANCER_LUMINAL_VS_BASAL_DN					HAMAI_APOPTOSIS_VIA_TRAIL_DN								HELLER_SILENCED_BY_METHYLATION_UP		LIM_MAMMARY_STEM_CELL_UP			PETROVA_ENDOTHELIUM_LYMPHATIC_VS_BLOOD_DN				KRIEG_HYPOXIA_NOT_VIA_KDM3A
9902	MRC2	mannose receptor C type 2 [Source:HGNC Symbol;Acc:HGNC:16875]	DELYS_THYROID_CANCER_UP	LIU_OVARIAN_CANCER_TUMORS_AND_XENOGRAFTS_XDGS_DN		SATO_SILENCED_BY_METHYLATION_IN_PANCREATIC_CANCER_1																						SCHUETZ_BREAST_CANCER_DUCTAL_INVASIVE_UP
348	APOE	apolipoprotein E [Source:HGNC Symbol;Acc:HGNC:613]	DELYS_THYROID_CANCER_UP	LIU_OVARIAN_CANCER_TUMORS_AND_XENOGRAFTS_XDGS_DN				HELLER_HDAC_TARGETS_SILENCED_BY_METHYLATION_UP								WALLACE_PROSTATE_CANCER_RACE_UP				BOQUEST_STEM_CELL_CULTURED_VS_FRESH_UP			JIANG_MELANOMA_TRM4	MCLACHLAN_DENTAL_CARIES_UP			LEE_BMP2_TARGETS_UP	SCHUETZ_BREAST_CANCER_DUCTAL_INVASIVE_UP		HAMAI_APOPTOSIS_VIA_TRAIL_DN			ENK_UV_RESPONSE_EPIDERMIS_DN		TONKS_TARGETS_OF_RUNX1_RUNX1T1_FUSION_HSC_UP			HELLER_SILENCED_BY_METHYLATION_UP		LIM_MAMMARY_STEM_CELL_UP
960	CD44	CD44 molecule (Indian blood group) [Source:HGNC Symbol;Acc:HGNC:1681]	DELYS_THYROID_CANCER_UP	LIU_OVARIAN_CANCER_TUMORS_AND_XENOGRAFTS_XDGS_DN					CHEN_METABOLIC_SYNDROM_NETWORK	SWEET_LUNG_CANCER_KRAS_UP					ONDER_CDH1_TARGETS_2_DN			CONCANNON_APOPTOSIS_BY_EPOXOMICIN_UP	KOINUMA_TARGETS_OF_SMAD2_OR_SMAD3	BOQUEST_STEM_CELL_CULTURED_VS_FRESH_UP			JIANG_MELANOMA_TRM4	MCLACHLAN_DENTAL_CARIES_UP	CHARAFE_BREAST_CANCER_LUMINAL_VS_BASAL_DN																CHICAS_RB1_TARGETS_CONFLUENT		PETROVA_ENDOTHELIUM_LYMPHATIC_VS_BLOOD_DN		GOZGIT_ESR1_TARGETS_DN		KRIEG_HYPOXIA_NOT_VIA_KDM3A
341	APOC1	apolipoprotein C1 [Source:HGNC Symbol;Acc:HGNC:607]	DELYS_THYROID_CANCER_UP	LIU_OVARIAN_CANCER_TUMORS_AND_XENOGRAFTS_XDGS_DN						SWEET_LUNG_CANCER_KRAS_UP					ONDER_CDH1_TARGETS_2_DN					BOQUEST_STEM_CELL_CULTURED_VS_FRESH_UP				MCLACHLAN_DENTAL_CARIES_UP														HELLER_SILENCED_BY_METHYLATION_UP
3162	HMOX1	heme oxygenase 1 [Source:HGNC Symbol;Acc:HGNC:5013]	DELYS_THYROID_CANCER_UP	LIU_OVARIAN_CANCER_TUMORS_AND_XENOGRAFTS_XDGS_DN							LEI_MYB_TARGETS			GRAESSMANN_APOPTOSIS_BY_DOXORUBICIN_UP				CONCANNON_APOPTOSIS_BY_EPOXOMICIN_UP								UDAYAKUMAR_MED1_TARGETS_DN		SCHUETZ_BREAST_CANCER_DUCTAL_INVASIVE_UP	YOSHIMURA_MAPK8_TARGETS_UP						TONKS_TARGETS_OF_RUNX1_RUNX1T1_FUSION_HSC_UP				VERHAAK_AML_WITH_NPM1_MUTATED_UP				PETROVA_ENDOTHELIUM_LYMPHATIC_VS_BLOOD_DN
3486	IGFBP3	insulin like growth factor binding protein 3 [Source:HGNC Symbol;Acc:HGNC:5472]	DELYS_THYROID_CANCER_UP		NABA_MATRISOME	SATO_SILENCED_BY_METHYLATION_IN_PANCREATIC_CANCER_1		HELLER_HDAC_TARGETS_SILENCED_BY_METHYLATION_UP		SWEET_LUNG_CANCER_KRAS_UP							BLANCO_MELO_BRONCHIAL_EPITHELIAL_CELLS_INFLUENZA_A_DEL_NS1_INFECTION_UP		KOINUMA_TARGETS_OF_SMAD2_OR_SMAD3			PEREZ_TP53_TARGETS						SCHUETZ_BREAST_CANCER_DUCTAL_INVASIVE_UP	YOSHIMURA_MAPK8_TARGETS_UP		MISSIAGLIA_REGULATED_BY_METHYLATION_UP		ENK_UV_RESPONSE_EPIDERMIS_DN	NAKAMURA_TUMOR_ZONE_PERIPHERAL_VS_CENTRAL_DN			PEREZ_TP63_TARGETS	HELLER_SILENCED_BY_METHYLATION_UP		LIM_MAMMARY_STEM_CELL_UP							KRIEG_HYPOXIA_NOT_VIA_KDM3A
9518	GDF15	growth differentiation factor 15 [Source:HGNC Symbol;Acc:HGNC:30142]	DELYS_THYROID_CANCER_UP		NABA_MATRISOME	SATO_SILENCED_BY_METHYLATION_IN_PANCREATIC_CANCER_1						NABA_MATRISOME_ASSOCIATED		GRAESSMANN_APOPTOSIS_BY_DOXORUBICIN_UP				CONCANNON_APOPTOSIS_BY_EPOXOMICIN_UP		BOQUEST_STEM_CELL_CULTURED_VS_FRESH_UP									YOSHIMURA_MAPK8_TARGETS_UP	HAMAI_APOPTOSIS_VIA_TRAIL_DN		DODD_NASOPHARYNGEAL_CARCINOMA_DN			TONKS_TARGETS_OF_RUNX1_RUNX1T1_FUSION_HSC_UP				VERHAAK_AML_WITH_NPM1_MUTATED_UP			BILD_HRAS_ONCOGENIC_SIGNATURE			GOZGIT_ESR1_TARGETS_DN	KOYAMA_SEMA3B_TARGETS_UP			VECCHI_GASTRIC_CANCER_EARLY_UP
6273	S100A2	S100 calcium binding protein A2 [Source:HGNC Symbol;Acc:HGNC:10492]	DELYS_THYROID_CANCER_UP		NABA_MATRISOME	SATO_SILENCED_BY_METHYLATION_IN_PANCREATIC_CANCER_1						NABA_MATRISOME_ASSOCIATED			ONDER_CDH1_TARGETS_2_DN				KOINUMA_TARGETS_OF_SMAD2_OR_SMAD3						CHARAFE_BREAST_CANCER_LUMINAL_VS_BASAL_DN								ENK_UV_RESPONSE_EPIDERMIS_DN
5645	PRSS2	serine protease 2 [Source:HGNC Symbol;Acc:HGNC:9483]	DELYS_THYROID_CANCER_UP		NABA_MATRISOME			HELLER_HDAC_TARGETS_SILENCED_BY_METHYLATION_UP				NABA_MATRISOME_ASSOCIATED																										HELLER_SILENCED_BY_METHYLATION_UP
3958	LGALS3	galectin 3 [Source:HGNC Symbol;Acc:HGNC:6563]	DELYS_THYROID_CANCER_UP		NABA_MATRISOME				CHEN_METABOLIC_SYNDROM_NETWORK	SWEET_LUNG_CANCER_KRAS_UP		NABA_MATRISOME_ASSOCIATED							KOINUMA_TARGETS_OF_SMAD2_OR_SMAD3		MEISSNER_BRAIN_HCP_WITH_H3K4ME3_AND_H3K27ME3		JIANG_MELANOMA_TRM4									DODD_NASOPHARYNGEAL_CARCINOMA_DN	ENK_UV_RESPONSE_EPIDERMIS_DN											MEISSNER_NPC_HCP_WITH_H3_UNMETHYLATED			KRIEG_HYPOXIA_NOT_VIA_KDM3A
4582	MUC1	mucin 1, cell surface associated [Source:HGNC Symbol;Acc:HGNC:7508]	DELYS_THYROID_CANCER_UP		NABA_MATRISOME					SWEET_LUNG_CANCER_KRAS_UP	LEI_MYB_TARGETS	NABA_MATRISOME_ASSOCIATED															LEE_BMP2_TARGETS_UP		YOSHIMURA_MAPK8_TARGETS_UP			DODD_NASOPHARYNGEAL_CARCINOMA_DN		NAKAMURA_TUMOR_ZONE_PERIPHERAL_VS_CENTRAL_DN				HELLER_SILENCED_BY_METHYLATION_UP									KRIEG_HYPOXIA_NOT_VIA_KDM3A
6271	S100A1	S100 calcium binding protein A1 [Source:HGNC Symbol;Acc:HGNC:10486]	DELYS_THYROID_CANCER_UP		NABA_MATRISOME					SWEET_LUNG_CANCER_KRAS_UP		NABA_MATRISOME_ASSOCIATED		GRAESSMANN_APOPTOSIS_BY_DOXORUBICIN_UP													LEE_BMP2_TARGETS_UP		YOSHIMURA_MAPK8_TARGETS_UP
1075	CTSC	cathepsin C [Source:HGNC Symbol;Acc:HGNC:2528]	DELYS_THYROID_CANCER_UP		NABA_MATRISOME					SWEET_LUNG_CANCER_KRAS_UP		NABA_MATRISOME_ASSOCIATED			ONDER_CDH1_TARGETS_2_DN	WALLACE_PROSTATE_CANCER_RACE_UP								MCLACHLAN_DENTAL_CARIES_UP	CHARAFE_BREAST_CANCER_LUMINAL_VS_BASAL_DN				YOSHIMURA_MAPK8_TARGETS_UP														PETROVA_ENDOTHELIUM_LYMPHATIC_VS_BLOOD_DN			KOYAMA_SEMA3B_TARGETS_UP
6405	SEMA3F	semaphorin 3F [Source:HGNC Symbol;Acc:HGNC:10728]	DELYS_THYROID_CANCER_UP		NABA_MATRISOME						LEI_MYB_TARGETS	NABA_MATRISOME_ASSOCIATED			ONDER_CDH1_TARGETS_2_DN						MEISSNER_BRAIN_HCP_WITH_H3K4ME3_AND_H3K27ME3
1001	CDH3	cadherin 3 [Source:HGNC Symbol;Acc:HGNC:1762]	DELYS_THYROID_CANCER_UP			SATO_SILENCED_BY_METHYLATION_IN_PANCREATIC_CANCER_1			CHEN_METABOLIC_SYNDROM_NETWORK						ONDER_CDH1_TARGETS_2_DN										CHARAFE_BREAST_CANCER_LUMINAL_VS_BASAL_DN								ENK_UV_RESPONSE_EPIDERMIS_DN							LIM_MAMMARY_STEM_CELL_UP									VECCHI_GASTRIC_CANCER_EARLY_UP
1848	DUSP6	dual specificity phosphatase 6 [Source:HGNC Symbol;Acc:HGNC:3072]	DELYS_THYROID_CANCER_UP			SATO_SILENCED_BY_METHYLATION_IN_PANCREATIC_CANCER_1				SWEET_LUNG_CANCER_KRAS_UP			FULCHER_INFLAMMATORY_RESPONSE_LECTIN_VS_LPS_UP	GRAESSMANN_APOPTOSIS_BY_DOXORUBICIN_UP	ONDER_CDH1_TARGETS_2_DN				KOINUMA_TARGETS_OF_SMAD2_OR_SMAD3				JIANG_MELANOMA_TRM4								MISSIAGLIA_REGULATED_BY_METHYLATION_UP		ENK_UV_RESPONSE_EPIDERMIS_DN		TONKS_TARGETS_OF_RUNX1_RUNX1T1_FUSION_HSC_UP					LIM_MAMMARY_STEM_CELL_UP		BILD_HRAS_ONCOGENIC_SIGNATURE
6692	SPINT1	serine peptidase inhibitor, Kunitz type 1 [Source:HGNC Symbol;Acc:HGNC:11246]	DELYS_THYROID_CANCER_UP			SATO_SILENCED_BY_METHYLATION_IN_PANCREATIC_CANCER_1				SWEET_LUNG_CANCER_KRAS_UP			FULCHER_INFLAMMATORY_RESPONSE_LECTIN_VS_LPS_UP	GRAESSMANN_APOPTOSIS_BY_DOXORUBICIN_UP	ONDER_CDH1_TARGETS_2_DN																MISSIAGLIA_REGULATED_BY_METHYLATION_UP
1382	CRABP2	cellular retinoic acid binding protein 2 [Source:HGNC Symbol;Acc:HGNC:2339]	DELYS_THYROID_CANCER_UP			SATO_SILENCED_BY_METHYLATION_IN_PANCREATIC_CANCER_1					LEI_MYB_TARGETS			GRAESSMANN_APOPTOSIS_BY_DOXORUBICIN_UP					KOINUMA_TARGETS_OF_SMAD2_OR_SMAD3																										GOZGIT_ESR1_TARGETS_DN	KOYAMA_SEMA3B_TARGETS_UP
4360	MRC1	mannose receptor C-type 1 [Source:HGNC Symbol;Acc:HGNC:7228]	DELYS_THYROID_CANCER_UP						CHEN_METABOLIC_SYNDROM_NETWORK	SWEET_LUNG_CANCER_KRAS_UP						WALLACE_PROSTATE_CANCER_RACE_UP							JIANG_MELANOMA_TRM4	MCLACHLAN_DENTAL_CARIES_UP
1535	CYBA	cytochrome b-245 alpha chain [Source:HGNC Symbol;Acc:HGNC:2577]	DELYS_THYROID_CANCER_UP						CHEN_METABOLIC_SYNDROM_NETWORK	SWEET_LUNG_CANCER_KRAS_UP														MCLACHLAN_DENTAL_CARIES_UP					YOSHIMURA_MAPK8_TARGETS_UP	HAMAI_APOPTOSIS_VIA_TRAIL_DN														MEISSNER_NPC_HCP_WITH_H3_UNMETHYLATED
8673	VAMP8	vesicle associated membrane protein 8 [Source:HGNC Symbol;Acc:HGNC:12647]	DELYS_THYROID_CANCER_UP						CHEN_METABOLIC_SYNDROM_NETWORK	SWEET_LUNG_CANCER_KRAS_UP														MCLACHLAN_DENTAL_CARIES_UP								DODD_NASOPHARYNGEAL_CARCINOMA_DN						HELLER_SILENCED_BY_METHYLATION_UP
3783	KCNN4	potassium calcium-activated channel subfamily N member 4 [Source:HGNC Symbol;Acc:HGNC:6293]	DELYS_THYROID_CANCER_UP						CHEN_METABOLIC_SYNDROM_NETWORK				FULCHER_INFLAMMATORY_RESPONSE_LECTIN_VS_LPS_UP		ONDER_CDH1_TARGETS_2_DN											UDAYAKUMAR_MED1_TARGETS_DN																BILD_HRAS_ONCOGENIC_SIGNATURE				KOYAMA_SEMA3B_TARGETS_UP			VECCHI_GASTRIC_CANCER_EARLY_UP
1366	CLDN7	claudin 7 [Source:HGNC Symbol;Acc:HGNC:2049]	DELYS_THYROID_CANCER_UP							SWEET_LUNG_CANCER_KRAS_UP	LEI_MYB_TARGETS				ONDER_CDH1_TARGETS_2_DN				KOINUMA_TARGETS_OF_SMAD2_OR_SMAD3								LEE_BMP2_TARGETS_UP		YOSHIMURA_MAPK8_TARGETS_UP			DODD_NASOPHARYNGEAL_CARCINOMA_DN											PETROVA_ENDOTHELIUM_LYMPHATIC_VS_BLOOD_DN	MEISSNER_NPC_HCP_WITH_H3_UNMETHYLATED					VECCHI_GASTRIC_CANCER_EARLY_UP
595	CCND1	cyclin D1 [Source:HGNC Symbol;Acc:HGNC:1582]	DELYS_THYROID_CANCER_UP							SWEET_LUNG_CANCER_KRAS_UP	LEI_MYB_TARGETS					WALLACE_PROSTATE_CANCER_RACE_UP					MEISSNER_BRAIN_HCP_WITH_H3K4ME3_AND_H3K27ME3								YOSHIMURA_MAPK8_TARGETS_UP				ENK_UV_RESPONSE_EPIDERMIS_DN														KRIEG_HYPOXIA_NOT_VIA_KDM3A
4860	PNP	purine nucleoside phosphorylase [Source:HGNC Symbol;Acc:HGNC:7892]	DELYS_THYROID_CANCER_UP								LEI_MYB_TARGETS		FULCHER_INFLAMMATORY_RESPONSE_LECTIN_VS_LPS_UP	GRAESSMANN_APOPTOSIS_BY_DOXORUBICIN_UP			BLANCO_MELO_BRONCHIAL_EPITHELIAL_CELLS_INFLUENZA_A_DEL_NS1_INFECTION_UP		KOINUMA_TARGETS_OF_SMAD2_OR_SMAD3				JIANG_MELANOMA_TRM4										ENK_UV_RESPONSE_EPIDERMIS_DN															HIRSCH_CELLULAR_TRANSFORMATION_SIGNATURE_UP
8140	SLC7A5	solute carrier family 7 member 5 [Source:HGNC Symbol;Acc:HGNC:11063]	DELYS_THYROID_CANCER_UP								LEI_MYB_TARGETS				ONDER_CDH1_TARGETS_2_DN	WALLACE_PROSTATE_CANCER_RACE_UP		CONCANNON_APOPTOSIS_BY_EPOXOMICIN_UP	KOINUMA_TARGETS_OF_SMAD2_OR_SMAD3	BOQUEST_STEM_CELL_CULTURED_VS_FRESH_UP													ENK_UV_RESPONSE_EPIDERMIS_DN								CHICAS_RB1_TARGETS_CONFLUENT						KRIEG_HYPOXIA_NOT_VIA_KDM3A
247	ALOX15B	arachidonate 15-lipoxygenase type B [Source:HGNC Symbol;Acc:HGNC:434]	DELYS_THYROID_CANCER_UP										FULCHER_INFLAMMATORY_RESPONSE_LECTIN_VS_LPS_UP		ONDER_CDH1_TARGETS_2_DN
586	BCAT1	branched chain amino acid transaminase 1 [Source:HGNC Symbol;Acc:HGNC:976]	DELYS_THYROID_CANCER_UP										FULCHER_INFLAMMATORY_RESPONSE_LECTIN_VS_LPS_UP						KOINUMA_TARGETS_OF_SMAD2_OR_SMAD3								LEE_BMP2_TARGETS_UP																	MEISSNER_NPC_HCP_WITH_H3_UNMETHYLATED
1969	EPHA2	EPH receptor A2 [Source:HGNC Symbol;Acc:HGNC:3386]	DELYS_THYROID_CANCER_UP											GRAESSMANN_APOPTOSIS_BY_DOXORUBICIN_UP					KOINUMA_TARGETS_OF_SMAD2_OR_SMAD3		MEISSNER_BRAIN_HCP_WITH_H3K4ME3_AND_H3K27ME3				CHARAFE_BREAST_CANCER_LUMINAL_VS_BASAL_DN							DODD_NASOPHARYNGEAL_CARCINOMA_DN	ENK_UV_RESPONSE_EPIDERMIS_DN									BILD_HRAS_ONCOGENIC_SIGNATURE					KRIEG_HYPOXIA_NOT_VIA_KDM3A	HIRSCH_CELLULAR_TRANSFORMATION_SIGNATURE_UP
7351	UCP2	uncoupling protein 2 [Source:HGNC Symbol;Acc:HGNC:12518]	DELYS_THYROID_CANCER_UP													WALLACE_PROSTATE_CANCER_RACE_UP					MEISSNER_BRAIN_HCP_WITH_H3K4ME3_AND_H3K27ME3			MCLACHLAN_DENTAL_CARIES_UP					YOSHIMURA_MAPK8_TARGETS_UP			DODD_NASOPHARYNGEAL_CARCINOMA_DN													GOZGIT_ESR1_TARGETS_DN
51704	GPRC5B	G protein-coupled receptor class C group 5 member B [Source:HGNC Symbol;Acc:HGNC:13308]	DELYS_THYROID_CANCER_UP													WALLACE_PROSTATE_CANCER_RACE_UP																									CHICAS_RB1_TARGETS_CONFLUENT						KRIEG_HYPOXIA_NOT_VIA_KDM3A
10076	PTPRU	protein tyrosine phosphatase receptor type U [Source:HGNC Symbol;Acc:HGNC:9683]	DELYS_THYROID_CANCER_UP																KOINUMA_TARGETS_OF_SMAD2_OR_SMAD3		MEISSNER_BRAIN_HCP_WITH_H3K4ME3_AND_H3K27ME3								YOSHIMURA_MAPK8_TARGETS_UP			DODD_NASOPHARYNGEAL_CARCINOMA_DN
57125	PLXDC1	plexin domain containing 1 [Source:HGNC Symbol;Acc:HGNC:20945]		LIU_OVARIAN_CANCER_TUMORS_AND_XENOGRAFTS_XDGS_DN	NABA_MATRISOME				CHEN_METABOLIC_SYNDROM_NETWORK			NABA_MATRISOME_ASSOCIATED								BOQUEST_STEM_CELL_CULTURED_VS_FRESH_UP								SCHUETZ_BREAST_CANCER_DUCTAL_INVASIVE_UP
4811	NID1	nidogen 1 [Source:HGNC Symbol;Acc:HGNC:7821]		LIU_OVARIAN_CANCER_TUMORS_AND_XENOGRAFTS_XDGS_DN	NABA_MATRISOME				CHEN_METABOLIC_SYNDROM_NETWORK							WALLACE_PROSTATE_CANCER_RACE_UP												SCHUETZ_BREAST_CANCER_DUCTAL_INVASIVE_UP							TONKS_TARGETS_OF_RUNX1_RUNX1T1_FUSION_HSC_UP												KRIEG_HYPOXIA_NOT_VIA_KDM3A
6280	S100A9	S100 calcium binding protein A9 [Source:HGNC Symbol;Acc:HGNC:10499]		LIU_OVARIAN_CANCER_TUMORS_AND_XENOGRAFTS_XDGS_DN	NABA_MATRISOME						LEI_MYB_TARGETS	NABA_MATRISOME_ASSOCIATED			ONDER_CDH1_TARGETS_2_DN									MCLACHLAN_DENTAL_CARIES_UP								DODD_NASOPHARYNGEAL_CARCINOMA_DN		NAKAMURA_TUMOR_ZONE_PERIPHERAL_VS_CENTRAL_DN
55959	SULF2	sulfatase 2 [Source:HGNC Symbol;Acc:HGNC:20392]		LIU_OVARIAN_CANCER_TUMORS_AND_XENOGRAFTS_XDGS_DN	NABA_MATRISOME							NABA_MATRISOME_ASSOCIATED	FULCHER_INFLAMMATORY_RESPONSE_LECTIN_VS_LPS_UP						KOINUMA_TARGETS_OF_SMAD2_OR_SMAD3		MEISSNER_BRAIN_HCP_WITH_H3K4ME3_AND_H3K27ME3
5069	PAPPA	pappalysin 1 [Source:HGNC Symbol;Acc:HGNC:8602]		LIU_OVARIAN_CANCER_TUMORS_AND_XENOGRAFTS_XDGS_DN	NABA_MATRISOME							NABA_MATRISOME_ASSOCIATED								BOQUEST_STEM_CELL_CULTURED_VS_FRESH_UP	MEISSNER_BRAIN_HCP_WITH_H3K4ME3_AND_H3K27ME3																											HIRSCH_CELLULAR_TRANSFORMATION_SIGNATURE_UP
392617	ELFN1	extracellular leucine rich repeat and fibronectin type III domain containing 1 [Source:HGNC Symbol;Acc:HGNC:33154]		LIU_OVARIAN_CANCER_TUMORS_AND_XENOGRAFTS_XDGS_DN	NABA_MATRISOME							NABA_MATRISOME_ASSOCIATED									MEISSNER_BRAIN_HCP_WITH_H3K4ME3_AND_H3K27ME3																PEREZ_TP63_TARGETS
81794	ADAMTS10	ADAM metallopeptidase with thrombospondin type 1 motif 10 [Source:HGNC Symbol;Acc:HGNC:13201]		LIU_OVARIAN_CANCER_TUMORS_AND_XENOGRAFTS_XDGS_DN	NABA_MATRISOME							NABA_MATRISOME_ASSOCIATED																									PEREZ_TP63_TARGETS
57333	RCN3	reticulocalbin 3 [Source:HGNC Symbol;Acc:HGNC:21145]		LIU_OVARIAN_CANCER_TUMORS_AND_XENOGRAFTS_XDGS_DN		SATO_SILENCED_BY_METHYLATION_IN_PANCREATIC_CANCER_1		HELLER_HDAC_TARGETS_SILENCED_BY_METHYLATION_UP	CHEN_METABOLIC_SYNDROM_NETWORK																					HAMAI_APOPTOSIS_VIA_TRAIL_DN										LIM_MAMMARY_STEM_CELL_UP
3039	HBA1	hemoglobin subunit alpha 1 [Source:HGNC Symbol;Acc:HGNC:4823]		LIU_OVARIAN_CANCER_TUMORS_AND_XENOGRAFTS_XDGS_DN		SATO_SILENCED_BY_METHYLATION_IN_PANCREATIC_CANCER_1		HELLER_HDAC_TARGETS_SILENCED_BY_METHYLATION_UP												BOQUEST_STEM_CELL_CULTURED_VS_FRESH_UP													ENK_UV_RESPONSE_EPIDERMIS_DN				PEREZ_TP63_TARGETS
972	CD74	CD74 molecule [Source:HGNC Symbol;Acc:HGNC:1697]		LIU_OVARIAN_CANCER_TUMORS_AND_XENOGRAFTS_XDGS_DN		SATO_SILENCED_BY_METHYLATION_IN_PANCREATIC_CANCER_1			CHEN_METABOLIC_SYNDROM_NETWORK	SWEET_LUNG_CANCER_KRAS_UP													JIANG_MELANOMA_TRM4	MCLACHLAN_DENTAL_CARIES_UP				SCHUETZ_BREAST_CANCER_DUCTAL_INVASIVE_UP	YOSHIMURA_MAPK8_TARGETS_UP
5329	PLAUR	plasminogen activator, urokinase receptor [Source:HGNC Symbol;Acc:HGNC:9053]		LIU_OVARIAN_CANCER_TUMORS_AND_XENOGRAFTS_XDGS_DN		SATO_SILENCED_BY_METHYLATION_IN_PANCREATIC_CANCER_1			CHEN_METABOLIC_SYNDROM_NETWORK				FULCHER_INFLAMMATORY_RESPONSE_LECTIN_VS_LPS_UP				BLANCO_MELO_BRONCHIAL_EPITHELIAL_CELLS_INFLUENZA_A_DEL_NS1_INFECTION_UP							MCLACHLAN_DENTAL_CARIES_UP				SCHUETZ_BREAST_CANCER_DUCTAL_INVASIVE_UP	YOSHIMURA_MAPK8_TARGETS_UP	HAMAI_APOPTOSIS_VIA_TRAIL_DN	MISSIAGLIA_REGULATED_BY_METHYLATION_UP		ENK_UV_RESPONSE_EPIDERMIS_DN						VERHAAK_AML_WITH_NPM1_MUTATED_UP			BILD_HRAS_ONCOGENIC_SIGNATURE				KOYAMA_SEMA3B_TARGETS_UP		HIRSCH_CELLULAR_TRANSFORMATION_SIGNATURE_UP
55384	MEG3	maternally expressed 3 [Source:HGNC Symbol;Acc:HGNC:14575]		LIU_OVARIAN_CANCER_TUMORS_AND_XENOGRAFTS_XDGS_DN		SATO_SILENCED_BY_METHYLATION_IN_PANCREATIC_CANCER_1				SWEET_LUNG_CANCER_KRAS_UP												PEREZ_TP53_TARGETS													TONKS_TARGETS_OF_RUNX1_RUNX1T1_FUSION_HSC_UP					LIM_MAMMARY_STEM_CELL_UP		BILD_HRAS_ONCOGENIC_SIGNATURE			GOZGIT_ESR1_TARGETS_DN
10544	PROCR	protein C receptor [Source:HGNC Symbol;Acc:HGNC:9452]		LIU_OVARIAN_CANCER_TUMORS_AND_XENOGRAFTS_XDGS_DN		SATO_SILENCED_BY_METHYLATION_IN_PANCREATIC_CANCER_1							FULCHER_INFLAMMATORY_RESPONSE_LECTIN_VS_LPS_UP	GRAESSMANN_APOPTOSIS_BY_DOXORUBICIN_UP																					TONKS_TARGETS_OF_RUNX1_RUNX1T1_FUSION_HSC_UP								PETROVA_ENDOTHELIUM_LYMPHATIC_VS_BLOOD_DN		GOZGIT_ESR1_TARGETS_DN			HIRSCH_CELLULAR_TRANSFORMATION_SIGNATURE_UP
1843	DUSP1	dual specificity phosphatase 1 [Source:HGNC Symbol;Acc:HGNC:3064]		LIU_OVARIAN_CANCER_TUMORS_AND_XENOGRAFTS_XDGS_DN			BLANCO_MELO_MERS_COV_INFECTION_MCR5_CELLS_UP	HELLER_HDAC_TARGETS_SILENCED_BY_METHYLATION_UP									BLANCO_MELO_BRONCHIAL_EPITHELIAL_CELLS_INFLUENZA_A_DEL_NS1_INFECTION_UP	CONCANNON_APOPTOSIS_BY_EPOXOMICIN_UP		BOQUEST_STEM_CELL_CULTURED_VS_FRESH_UP			JIANG_MELANOMA_TRM4								MISSIAGLIA_REGULATED_BY_METHYLATION_UP	DODD_NASOPHARYNGEAL_CARCINOMA_DN		NAKAMURA_TUMOR_ZONE_PERIPHERAL_VS_CENTRAL_DN								BILD_HRAS_ONCOGENIC_SIGNATURE					KRIEG_HYPOXIA_NOT_VIA_KDM3A	HIRSCH_CELLULAR_TRANSFORMATION_SIGNATURE_UP
728	C5AR1	complement C5a receptor 1 [Source:HGNC Symbol;Acc:HGNC:1338]		LIU_OVARIAN_CANCER_TUMORS_AND_XENOGRAFTS_XDGS_DN			BLANCO_MELO_MERS_COV_INFECTION_MCR5_CELLS_UP									WALLACE_PROSTATE_CANCER_RACE_UP								MCLACHLAN_DENTAL_CARIES_UP														HELLER_SILENCED_BY_METHYLATION_UP	VERHAAK_AML_WITH_NPM1_MUTATED_UP
3902	LAG3	lymphocyte activating 3 [Source:HGNC Symbol;Acc:HGNC:6476]		LIU_OVARIAN_CANCER_TUMORS_AND_XENOGRAFTS_XDGS_DN			BLANCO_MELO_MERS_COV_INFECTION_MCR5_CELLS_UP																																	LIM_MAMMARY_STEM_CELL_UP
6303	SAT1	spermidine/spermine N1-acetyltransferase 1 [Source:HGNC Symbol;Acc:HGNC:10540]		LIU_OVARIAN_CANCER_TUMORS_AND_XENOGRAFTS_XDGS_DN				HELLER_HDAC_TARGETS_SILENCED_BY_METHYLATION_UP	CHEN_METABOLIC_SYNDROM_NETWORK	SWEET_LUNG_CANCER_KRAS_UP	LEI_MYB_TARGETS							CONCANNON_APOPTOSIS_BY_EPOXOMICIN_UP	KOINUMA_TARGETS_OF_SMAD2_OR_SMAD3				JIANG_MELANOMA_TRM4	MCLACHLAN_DENTAL_CARIES_UP		UDAYAKUMAR_MED1_TARGETS_DN	LEE_BMP2_TARGETS_UP				MISSIAGLIA_REGULATED_BY_METHYLATION_UP	DODD_NASOPHARYNGEAL_CARCINOMA_DN						HELLER_SILENCED_BY_METHYLATION_UP	VERHAAK_AML_WITH_NPM1_MUTATED_UP						GOZGIT_ESR1_TARGETS_DN			HIRSCH_CELLULAR_TRANSFORMATION_SIGNATURE_UP
9123	SLC16A3	solute carrier family 16 member 3 [Source:HGNC Symbol;Acc:HGNC:10924]		LIU_OVARIAN_CANCER_TUMORS_AND_XENOGRAFTS_XDGS_DN				HELLER_HDAC_TARGETS_SILENCED_BY_METHYLATION_UP			LEI_MYB_TARGETS							CONCANNON_APOPTOSIS_BY_EPOXOMICIN_UP		BOQUEST_STEM_CELL_CULTURED_VS_FRESH_UP	MEISSNER_BRAIN_HCP_WITH_H3K4ME3_AND_H3K27ME3							SCHUETZ_BREAST_CANCER_DUCTAL_INVASIVE_UP											VERHAAK_AML_WITH_NPM1_MUTATED_UP			BILD_HRAS_ONCOGENIC_SIGNATURE		MEISSNER_NPC_HCP_WITH_H3_UNMETHYLATED
716	C1S	complement C1s [Source:HGNC Symbol;Acc:HGNC:1247]		LIU_OVARIAN_CANCER_TUMORS_AND_XENOGRAFTS_XDGS_DN				HELLER_HDAC_TARGETS_SILENCED_BY_METHYLATION_UP						GRAESSMANN_APOPTOSIS_BY_DOXORUBICIN_UP			BLANCO_MELO_BRONCHIAL_EPITHELIAL_CELLS_INFLUENZA_A_DEL_NS1_INFECTION_UP	CONCANNON_APOPTOSIS_BY_EPOXOMICIN_UP							CHARAFE_BREAST_CANCER_LUMINAL_VS_BASAL_DN		LEE_BMP2_TARGETS_UP	SCHUETZ_BREAST_CANCER_DUCTAL_INVASIVE_UP						NAKAMURA_TUMOR_ZONE_PERIPHERAL_VS_CENTRAL_DN							CHICAS_RB1_TARGETS_CONFLUENT							HIRSCH_CELLULAR_TRANSFORMATION_SIGNATURE_UP
3040	HBA2	hemoglobin subunit alpha 2 [Source:HGNC Symbol;Acc:HGNC:4824]		LIU_OVARIAN_CANCER_TUMORS_AND_XENOGRAFTS_XDGS_DN				HELLER_HDAC_TARGETS_SILENCED_BY_METHYLATION_UP						GRAESSMANN_APOPTOSIS_BY_DOXORUBICIN_UP
968	CD68	CD68 molecule [Source:HGNC Symbol;Acc:HGNC:1693]		LIU_OVARIAN_CANCER_TUMORS_AND_XENOGRAFTS_XDGS_DN					CHEN_METABOLIC_SYNDROM_NETWORK	SWEET_LUNG_CANCER_KRAS_UP				GRAESSMANN_APOPTOSIS_BY_DOXORUBICIN_UP																																		HIRSCH_CELLULAR_TRANSFORMATION_SIGNATURE_UP
3687	ITGAX	integrin subunit alpha X [Source:HGNC Symbol;Acc:HGNC:6152]		LIU_OVARIAN_CANCER_TUMORS_AND_XENOGRAFTS_XDGS_DN					CHEN_METABOLIC_SYNDROM_NETWORK	SWEET_LUNG_CANCER_KRAS_UP
2687	GGT5	gamma-glutamyltransferase 5 [Source:HGNC Symbol;Acc:HGNC:4260]		LIU_OVARIAN_CANCER_TUMORS_AND_XENOGRAFTS_XDGS_DN					CHEN_METABOLIC_SYNDROM_NETWORK				FULCHER_INFLAMMATORY_RESPONSE_LECTIN_VS_LPS_UP							BOQUEST_STEM_CELL_CULTURED_VS_FRESH_UP							LEE_BMP2_TARGETS_UP
3635	INPP5D	inositol polyphosphate-5-phosphatase D [Source:HGNC Symbol;Acc:HGNC:6079]		LIU_OVARIAN_CANCER_TUMORS_AND_XENOGRAFTS_XDGS_DN					CHEN_METABOLIC_SYNDROM_NETWORK					GRAESSMANN_APOPTOSIS_BY_DOXORUBICIN_UP				CONCANNON_APOPTOSIS_BY_EPOXOMICIN_UP				PEREZ_TP53_TARGETS							YOSHIMURA_MAPK8_TARGETS_UP
11259	FILIP1L	filamin A interacting protein 1 like [Source:HGNC Symbol;Acc:HGNC:24589]		LIU_OVARIAN_CANCER_TUMORS_AND_XENOGRAFTS_XDGS_DN					CHEN_METABOLIC_SYNDROM_NETWORK									CONCANNON_APOPTOSIS_BY_EPOXOMICIN_UP															ENK_UV_RESPONSE_EPIDERMIS_DN
151887	CCDC80	coiled-coil domain containing 80 [Source:HGNC Symbol;Acc:HGNC:30649]		LIU_OVARIAN_CANCER_TUMORS_AND_XENOGRAFTS_XDGS_DN					CHEN_METABOLIC_SYNDROM_NETWORK																CHARAFE_BREAST_CANCER_LUMINAL_VS_BASAL_DN		LEE_BMP2_TARGETS_UP					DODD_NASOPHARYNGEAL_CARCINOMA_DN									CHICAS_RB1_TARGETS_CONFLUENT					KOYAMA_SEMA3B_TARGETS_UP	KRIEG_HYPOXIA_NOT_VIA_KDM3A
8877	SPHK1	sphingosine kinase 1 [Source:HGNC Symbol;Acc:HGNC:11240]		LIU_OVARIAN_CANCER_TUMORS_AND_XENOGRAFTS_XDGS_DN					CHEN_METABOLIC_SYNDROM_NETWORK																			SCHUETZ_BREAST_CANCER_DUCTAL_INVASIVE_UP		HAMAI_APOPTOSIS_VIA_TRAIL_DN						ZHONG_RESPONSE_TO_AZACITIDINE_AND_TSA_UP				LIM_MAMMARY_STEM_CELL_UP							KRIEG_HYPOXIA_NOT_VIA_KDM3A
56944	OLFML3	olfactomedin like 3 [Source:HGNC Symbol;Acc:HGNC:24956]		LIU_OVARIAN_CANCER_TUMORS_AND_XENOGRAFTS_XDGS_DN					CHEN_METABOLIC_SYNDROM_NETWORK																			SCHUETZ_BREAST_CANCER_DUCTAL_INVASIVE_UP													CHICAS_RB1_TARGETS_CONFLUENT
558	AXL	AXL receptor tyrosine kinase [Source:HGNC Symbol;Acc:HGNC:905]		LIU_OVARIAN_CANCER_TUMORS_AND_XENOGRAFTS_XDGS_DN						SWEET_LUNG_CANCER_KRAS_UP	LEI_MYB_TARGETS														CHARAFE_BREAST_CANCER_LUMINAL_VS_BASAL_DN	UDAYAKUMAR_MED1_TARGETS_DN		SCHUETZ_BREAST_CANCER_DUCTAL_INVASIVE_UP												LIM_MAMMARY_STEM_CELL_UP	CHICAS_RB1_TARGETS_CONFLUENT		PETROVA_ENDOTHELIUM_LYMPHATIC_VS_BLOOD_DN			KOYAMA_SEMA3B_TARGETS_UP
10409	BASP1	brain abundant membrane attached signal protein 1 [Source:HGNC Symbol;Acc:HGNC:957]		LIU_OVARIAN_CANCER_TUMORS_AND_XENOGRAFTS_XDGS_DN						SWEET_LUNG_CANCER_KRAS_UP	LEI_MYB_TARGETS																					DODD_NASOPHARYNGEAL_CARCINOMA_DN							VERHAAK_AML_WITH_NPM1_MUTATED_UP				PETROVA_ENDOTHELIUM_LYMPHATIC_VS_BLOOD_DN	MEISSNER_NPC_HCP_WITH_H3_UNMETHYLATED
3108	HLA-DMA	major histocompatibility complex, class II, DM alpha [Source:HGNC Symbol;Acc:HGNC:4934]		LIU_OVARIAN_CANCER_TUMORS_AND_XENOGRAFTS_XDGS_DN						SWEET_LUNG_CANCER_KRAS_UP														MCLACHLAN_DENTAL_CARIES_UP				SCHUETZ_BREAST_CANCER_DUCTAL_INVASIVE_UP	YOSHIMURA_MAPK8_TARGETS_UP									HELLER_SILENCED_BY_METHYLATION_UP
489	ATP2A3	ATPase sarcoplasmic/endoplasmic reticulum Ca2+ transporting 3 [Source:HGNC Symbol;Acc:HGNC:813]		LIU_OVARIAN_CANCER_TUMORS_AND_XENOGRAFTS_XDGS_DN							LEI_MYB_TARGETS		FULCHER_INFLAMMATORY_RESPONSE_LECTIN_VS_LPS_UP																YOSHIMURA_MAPK8_TARGETS_UP			DODD_NASOPHARYNGEAL_CARCINOMA_DN												MEISSNER_NPC_HCP_WITH_H3_UNMETHYLATED	GOZGIT_ESR1_TARGETS_DN
6515	SLC2A3	solute carrier family 2 member 3 [Source:HGNC Symbol;Acc:HGNC:11007]		LIU_OVARIAN_CANCER_TUMORS_AND_XENOGRAFTS_XDGS_DN							LEI_MYB_TARGETS				ONDER_CDH1_TARGETS_2_DN					BOQUEST_STEM_CELL_CULTURED_VS_FRESH_UP				MCLACHLAN_DENTAL_CARIES_UP		UDAYAKUMAR_MED1_TARGETS_DN		SCHUETZ_BREAST_CANCER_DUCTAL_INVASIVE_UP						NAKAMURA_TUMOR_ZONE_PERIPHERAL_VS_CENTRAL_DN	TONKS_TARGETS_OF_RUNX1_RUNX1T1_FUSION_HSC_UP					LIM_MAMMARY_STEM_CELL_UP		BILD_HRAS_ONCOGENIC_SIGNATURE						HIRSCH_CELLULAR_TRANSFORMATION_SIGNATURE_UP
5730	PTGDS	prostaglandin D2 synthase [Source:HGNC Symbol;Acc:HGNC:9592]		LIU_OVARIAN_CANCER_TUMORS_AND_XENOGRAFTS_XDGS_DN							LEI_MYB_TARGETS					WALLACE_PROSTATE_CANCER_RACE_UP				BOQUEST_STEM_CELL_CULTURED_VS_FRESH_UP												DODD_NASOPHARYNGEAL_CARCINOMA_DN
9424	KCNK6	potassium two pore domain channel subfamily K member 6 [Source:HGNC Symbol;Acc:HGNC:6281]		LIU_OVARIAN_CANCER_TUMORS_AND_XENOGRAFTS_XDGS_DN									FULCHER_INFLAMMATORY_RESPONSE_LECTIN_VS_LPS_UP								MEISSNER_BRAIN_HCP_WITH_H3K4ME3_AND_H3K27ME3											DODD_NASOPHARYNGEAL_CARCINOMA_DN													GOZGIT_ESR1_TARGETS_DN
79974	CPED1	cadherin like and PC-esterase domain containing 1 [Source:HGNC Symbol;Acc:HGNC:26159]		LIU_OVARIAN_CANCER_TUMORS_AND_XENOGRAFTS_XDGS_DN									FULCHER_INFLAMMATORY_RESPONSE_LECTIN_VS_LPS_UP
8578	SCARF1	scavenger receptor class F member 1 [Source:HGNC Symbol;Acc:HGNC:16820]		LIU_OVARIAN_CANCER_TUMORS_AND_XENOGRAFTS_XDGS_DN									FULCHER_INFLAMMATORY_RESPONSE_LECTIN_VS_LPS_UP
6398	SECTM1	secreted and transmembrane 1 [Source:HGNC Symbol;Acc:HGNC:10707]		LIU_OVARIAN_CANCER_TUMORS_AND_XENOGRAFTS_XDGS_DN												WALLACE_PROSTATE_CANCER_RACE_UP	BLANCO_MELO_BRONCHIAL_EPITHELIAL_CELLS_INFLUENZA_A_DEL_NS1_INFECTION_UP																						VERHAAK_AML_WITH_NPM1_MUTATED_UP						GOZGIT_ESR1_TARGETS_DN
22861	NLRP1	NLR family pyrin domain containing 1 [Source:HGNC Symbol;Acc:HGNC:14374]		LIU_OVARIAN_CANCER_TUMORS_AND_XENOGRAFTS_XDGS_DN												WALLACE_PROSTATE_CANCER_RACE_UP						PEREZ_TP53_TARGETS													TONKS_TARGETS_OF_RUNX1_RUNX1T1_FUSION_HSC_UP		PEREZ_TP63_TARGETS				CHICAS_RB1_TARGETS_CONFLUENT
1052	CEBPD	CCAAT enhancer binding protein delta [Source:HGNC Symbol;Acc:HGNC:1835]		LIU_OVARIAN_CANCER_TUMORS_AND_XENOGRAFTS_XDGS_DN												WALLACE_PROSTATE_CANCER_RACE_UP								MCLACHLAN_DENTAL_CARIES_UP	CHARAFE_BREAST_CANCER_LUMINAL_VS_BASAL_DN		LEE_BMP2_TARGETS_UP							NAKAMURA_TUMOR_ZONE_PERIPHERAL_VS_CENTRAL_DN
6591	SNAI2	snail family transcriptional repressor 2 [Source:HGNC Symbol;Acc:HGNC:11094]		LIU_OVARIAN_CANCER_TUMORS_AND_XENOGRAFTS_XDGS_DN															KOINUMA_TARGETS_OF_SMAD2_OR_SMAD3						CHARAFE_BREAST_CANCER_LUMINAL_VS_BASAL_DN	UDAYAKUMAR_MED1_TARGETS_DN	LEE_BMP2_TARGETS_UP	SCHUETZ_BREAST_CANCER_DUCTAL_INVASIVE_UP					ENK_UV_RESPONSE_EPIDERMIS_DN							LIM_MAMMARY_STEM_CELL_UP
91107	TRIM47	tripartite motif containing 47 [Source:HGNC Symbol;Acc:HGNC:19020]		LIU_OVARIAN_CANCER_TUMORS_AND_XENOGRAFTS_XDGS_DN																	MEISSNER_BRAIN_HCP_WITH_H3K4ME3_AND_H3K27ME3																							MEISSNER_NPC_HCP_WITH_H3_UNMETHYLATED					VECCHI_GASTRIC_CANCER_EARLY_UP
340061	STING1	stimulator of interferon response cGAMP interactor 1 [Source:HGNC Symbol;Acc:HGNC:27962]		LIU_OVARIAN_CANCER_TUMORS_AND_XENOGRAFTS_XDGS_DN																		PEREZ_TP53_TARGETS			CHARAFE_BREAST_CANCER_LUMINAL_VS_BASAL_DN
283120	H19	H19 imprinted maternally expressed transcript [Source:HGNC Symbol;Acc:HGNC:4713]		LIU_OVARIAN_CANCER_TUMORS_AND_XENOGRAFTS_XDGS_DN																		PEREZ_TP53_TARGETS										DODD_NASOPHARYNGEAL_CARCINOMA_DN		NAKAMURA_TUMOR_ZONE_PERIPHERAL_VS_CENTRAL_DN															VECCHI_GASTRIC_CANCER_EARLY_UP
6332	SCN7A	sodium voltage-gated channel alpha subunit 7 [Source:HGNC Symbol;Acc:HGNC:10594]		LIU_OVARIAN_CANCER_TUMORS_AND_XENOGRAFTS_XDGS_DN																							LEE_BMP2_TARGETS_UP		YOSHIMURA_MAPK8_TARGETS_UP												CHICAS_RB1_TARGETS_CONFLUENT
284297	SSC5D	scavenger receptor cysteine rich family member with 5 domains [Source:HGNC Symbol;Acc:HGNC:26641]		LIU_OVARIAN_CANCER_TUMORS_AND_XENOGRAFTS_XDGS_DN																							LEE_BMP2_TARGETS_UP
25900	IFFO1	intermediate filament family orphan 1 [Source:HGNC Symbol;Acc:HGNC:24970]		LIU_OVARIAN_CANCER_TUMORS_AND_XENOGRAFTS_XDGS_DN																								SCHUETZ_BREAST_CANCER_DUCTAL_INVASIVE_UP								ZHONG_RESPONSE_TO_AZACITIDINE_AND_TSA_UP
2516	NR5A1	nuclear receptor subfamily 5 group A member 1 [Source:HGNC Symbol;Acc:HGNC:7983]		LIU_OVARIAN_CANCER_TUMORS_AND_XENOGRAFTS_XDGS_DN																									YOSHIMURA_MAPK8_TARGETS_UP
126014	OSCAR	osteoclast associated Ig-like receptor [Source:HGNC Symbol;Acc:HGNC:29960]		LIU_OVARIAN_CANCER_TUMORS_AND_XENOGRAFTS_XDGS_DN																										HAMAI_APOPTOSIS_VIA_TRAIL_DN
92745	SLC38A5	solute carrier family 38 member 5 [Source:HGNC Symbol;Acc:HGNC:18070]		LIU_OVARIAN_CANCER_TUMORS_AND_XENOGRAFTS_XDGS_DN																																				LIM_MAMMARY_STEM_CELL_UP
148170	CDC42EP5	CDC42 effector protein 5 [Source:HGNC Symbol;Acc:HGNC:17408]		LIU_OVARIAN_CANCER_TUMORS_AND_XENOGRAFTS_XDGS_DN																																					CHICAS_RB1_TARGETS_CONFLUENT
8764	TNFRSF14	TNF receptor superfamily member 14 [Source:HGNC Symbol;Acc:HGNC:11912]		LIU_OVARIAN_CANCER_TUMORS_AND_XENOGRAFTS_XDGS_DN
650669	GAS6-AS1	GAS6 antisense RNA 1 [Source:HGNC Symbol;Acc:HGNC:39826]		LIU_OVARIAN_CANCER_TUMORS_AND_XENOGRAFTS_XDGS_DN
94030	LRRC4B	leucine rich repeat containing 4B [Source:HGNC Symbol;Acc:HGNC:25042]		LIU_OVARIAN_CANCER_TUMORS_AND_XENOGRAFTS_XDGS_DN
5228	PGF	placental growth factor [Source:HGNC Symbol;Acc:HGNC:8893]			NABA_MATRISOME	SATO_SILENCED_BY_METHYLATION_IN_PANCREATIC_CANCER_1	BLANCO_MELO_MERS_COV_INFECTION_MCR5_CELLS_UP	HELLER_HDAC_TARGETS_SILENCED_BY_METHYLATION_UP				NABA_MATRISOME_ASSOCIATED		GRAESSMANN_APOPTOSIS_BY_DOXORUBICIN_UP				CONCANNON_APOPTOSIS_BY_EPOXOMICIN_UP			MEISSNER_BRAIN_HCP_WITH_H3K4ME3_AND_H3K27ME3															ZHONG_RESPONSE_TO_AZACITIDINE_AND_TSA_UP	PEREZ_TP63_TARGETS			LIM_MAMMARY_STEM_CELL_UP			PETROVA_ENDOTHELIUM_LYMPHATIC_VS_BLOOD_DN
3373	HYAL1	hyaluronidase 1 [Source:HGNC Symbol;Acc:HGNC:5320]			NABA_MATRISOME	SATO_SILENCED_BY_METHYLATION_IN_PANCREATIC_CANCER_1						NABA_MATRISOME_ASSOCIATED		GRAESSMANN_APOPTOSIS_BY_DOXORUBICIN_UP													LEE_BMP2_TARGETS_UP				MISSIAGLIA_REGULATED_BY_METHYLATION_UP					ZHONG_RESPONSE_TO_AZACITIDINE_AND_TSA_UP
6274	S100A3	S100 calcium binding protein A3 [Source:HGNC Symbol;Acc:HGNC:10493]			NABA_MATRISOME	SATO_SILENCED_BY_METHYLATION_IN_PANCREATIC_CANCER_1						NABA_MATRISOME_ASSOCIATED		GRAESSMANN_APOPTOSIS_BY_DOXORUBICIN_UP																HAMAI_APOPTOSIS_VIA_TRAIL_DN							PEREZ_TP63_TARGETS
3263	HPX	hemopexin [Source:HGNC Symbol;Acc:HGNC:5171]			NABA_MATRISOME	SATO_SILENCED_BY_METHYLATION_IN_PANCREATIC_CANCER_1						NABA_MATRISOME_ASSOCIATED
9048	ARTN	artemin [Source:HGNC Symbol;Acc:HGNC:727]			NABA_MATRISOME		BLANCO_MELO_MERS_COV_INFECTION_MCR5_CELLS_UP					NABA_MATRISOME_ASSOCIATED			ONDER_CDH1_TARGETS_2_DN																													MEISSNER_NPC_HCP_WITH_H3_UNMETHYLATED
200958	MUC20	mucin 20, cell surface associated [Source:HGNC Symbol;Acc:HGNC:23282]			NABA_MATRISOME		BLANCO_MELO_MERS_COV_INFECTION_MCR5_CELLS_UP					NABA_MATRISOME_ASSOCIATED																				DODD_NASOPHARYNGEAL_CARCINOMA_DN
203102	ADAM32	ADAM metallopeptidase domain 32 [Source:HGNC Symbol;Acc:HGNC:15479]			NABA_MATRISOME		BLANCO_MELO_MERS_COV_INFECTION_MCR5_CELLS_UP					NABA_MATRISOME_ASSOCIATED
1463	NCAN	neurocan [Source:HGNC Symbol;Acc:HGNC:2465]			NABA_MATRISOME			HELLER_HDAC_TARGETS_SILENCED_BY_METHYLATION_UP																					YOSHIMURA_MAPK8_TARGETS_UP						TONKS_TARGETS_OF_RUNX1_RUNX1T1_FUSION_HSC_UP			HELLER_SILENCED_BY_METHYLATION_UP
2159	F10	coagulation factor X [Source:HGNC Symbol;Acc:HGNC:3528]			NABA_MATRISOME				CHEN_METABOLIC_SYNDROM_NETWORK	SWEET_LUNG_CANCER_KRAS_UP		NABA_MATRISOME_ASSOCIATED								BOQUEST_STEM_CELL_CULTURED_VS_FRESH_UP									YOSHIMURA_MAPK8_TARGETS_UP
8744	TNFSF9	TNF superfamily member 9 [Source:HGNC Symbol;Acc:HGNC:11939]			NABA_MATRISOME					SWEET_LUNG_CANCER_KRAS_UP		NABA_MATRISOME_ASSOCIATED	FULCHER_INFLAMMATORY_RESPONSE_LECTIN_VS_LPS_UP				BLANCO_MELO_BRONCHIAL_EPITHELIAL_CELLS_INFLUENZA_A_DEL_NS1_INFECTION_UP	CONCANNON_APOPTOSIS_BY_EPOXOMICIN_UP					JIANG_MELANOMA_TRM4			UDAYAKUMAR_MED1_TARGETS_DN
3700	ITIH4	inter-alpha-trypsin inhibitor heavy chain 4 [Source:HGNC Symbol;Acc:HGNC:6169]			NABA_MATRISOME					SWEET_LUNG_CANCER_KRAS_UP		NABA_MATRISOME_ASSOCIATED					BLANCO_MELO_BRONCHIAL_EPITHELIAL_CELLS_INFLUENZA_A_DEL_NS1_INFECTION_UP
135228	CD109	CD109 molecule [Source:HGNC Symbol;Acc:HGNC:21685]			NABA_MATRISOME							NABA_MATRISOME_ASSOCIATED	FULCHER_INFLAMMATORY_RESPONSE_LECTIN_VS_LPS_UP						KOINUMA_TARGETS_OF_SMAD2_OR_SMAD3						CHARAFE_BREAST_CANCER_LUMINAL_VS_BASAL_DN																				GOZGIT_ESR1_TARGETS_DN
10344	CCL26	C-C motif chemokine ligand 26 [Source:HGNC Symbol;Acc:HGNC:10625]			NABA_MATRISOME							NABA_MATRISOME_ASSOCIATED	FULCHER_INFLAMMATORY_RESPONSE_LECTIN_VS_LPS_UP
7482	WNT2B	Wnt family member 2B [Source:HGNC Symbol;Acc:HGNC:12781]			NABA_MATRISOME							NABA_MATRISOME_ASSOCIATED				WALLACE_PROSTATE_CANCER_RACE_UP
2256	FGF11	fibroblast growth factor 11 [Source:HGNC Symbol;Acc:HGNC:3667]			NABA_MATRISOME							NABA_MATRISOME_ASSOCIATED									MEISSNER_BRAIN_HCP_WITH_H3K4ME3_AND_H3K27ME3	PEREZ_TP53_TARGETS																									KRIEG_HYPOXIA_NOT_VIA_KDM3A
84171	LOXL4	lysyl oxidase like 4 [Source:HGNC Symbol;Acc:HGNC:17171]			NABA_MATRISOME							NABA_MATRISOME_ASSOCIATED									MEISSNER_BRAIN_HCP_WITH_H3K4ME3_AND_H3K27ME3											DODD_NASOPHARYNGEAL_CARCINOMA_DN									CHICAS_RB1_TARGETS_CONFLUENT			MEISSNER_NPC_HCP_WITH_H3_UNMETHYLATED
5351	PLOD1	procollagen-lysine,2-oxoglutarate 5-dioxygenase 1 [Source:HGNC Symbol;Acc:HGNC:9081]			NABA_MATRISOME							NABA_MATRISOME_ASSOCIATED															LEE_BMP2_TARGETS_UP																PETROVA_ENDOTHELIUM_LYMPHATIC_VS_BLOOD_DN					HIRSCH_CELLULAR_TRANSFORMATION_SIGNATURE_UP
8372	HYAL3	hyaluronidase 3 [Source:HGNC Symbol;Acc:HGNC:5322]			NABA_MATRISOME							NABA_MATRISOME_ASSOCIATED																	YOSHIMURA_MAPK8_TARGETS_UP
27190	IL17B	interleukin 17B [Source:HGNC Symbol;Acc:HGNC:5982]			NABA_MATRISOME							NABA_MATRISOME_ASSOCIATED																												LIM_MAMMARY_STEM_CELL_UP
80332	ADAM33	ADAM metallopeptidase domain 33 [Source:HGNC Symbol;Acc:HGNC:15478]			NABA_MATRISOME							NABA_MATRISOME_ASSOCIATED
7062	TCHH	trichohyalin [Source:HGNC Symbol;Acc:HGNC:11791]			NABA_MATRISOME							NABA_MATRISOME_ASSOCIATED
3915	LAMC1	laminin subunit gamma 1 [Source:HGNC Symbol;Acc:HGNC:6492]			NABA_MATRISOME														KOINUMA_TARGETS_OF_SMAD2_OR_SMAD3						CHARAFE_BREAST_CANCER_LUMINAL_VS_BASAL_DN			SCHUETZ_BREAST_CANCER_DUCTAL_INVASIVE_UP												LIM_MAMMARY_STEM_CELL_UP
85301	COL27A1	collagen type XXVII alpha 1 chain [Source:HGNC Symbol;Acc:HGNC:22986]			NABA_MATRISOME																MEISSNER_BRAIN_HCP_WITH_H3K4ME3_AND_H3K27ME3	PEREZ_TP53_TARGETS												NAKAMURA_TUMOR_ZONE_PERIPHERAL_VS_CENTRAL_DN			PEREZ_TP63_TARGETS					BILD_HRAS_ONCOGENIC_SIGNATURE
10319	LAMC3	laminin subunit gamma 3 [Source:HGNC Symbol;Acc:HGNC:6494]			NABA_MATRISOME																MEISSNER_BRAIN_HCP_WITH_H3K4ME3_AND_H3K27ME3						LEE_BMP2_TARGETS_UP																	MEISSNER_NPC_HCP_WITH_H3_UNMETHYLATED
375616	KCP	kielin cysteine rich BMP regulator [Source:HGNC Symbol;Acc:HGNC:17585]			NABA_MATRISOME																	PEREZ_TP53_TARGETS																						MEISSNER_NPC_HCP_WITH_H3_UNMETHYLATED
1298	COL9A2	collagen type IX alpha 2 chain [Source:HGNC Symbol;Acc:HGNC:2218]			NABA_MATRISOME																																	HELLER_SILENCED_BY_METHYLATION_UP		LIM_MAMMARY_STEM_CELL_UP
6624	FSCN1	fascin actin-bundling protein 1 [Source:HGNC Symbol;Acc:HGNC:11148]				SATO_SILENCED_BY_METHYLATION_IN_PANCREATIC_CANCER_1		HELLER_HDAC_TARGETS_SILENCED_BY_METHYLATION_UP	CHEN_METABOLIC_SYNDROM_NETWORK				FULCHER_INFLAMMATORY_RESPONSE_LECTIN_VS_LPS_UP												CHARAFE_BREAST_CANCER_LUMINAL_VS_BASAL_DN								ENK_UV_RESPONSE_EPIDERMIS_DN					HELLER_SILENCED_BY_METHYLATION_UP									KRIEG_HYPOXIA_NOT_VIA_KDM3A
2261	FGFR3	fibroblast growth factor receptor 3 [Source:HGNC Symbol;Acc:HGNC:3690]				SATO_SILENCED_BY_METHYLATION_IN_PANCREATIC_CANCER_1		HELLER_HDAC_TARGETS_SILENCED_BY_METHYLATION_UP							ONDER_CDH1_TARGETS_2_DN						MEISSNER_BRAIN_HCP_WITH_H3K4ME3_AND_H3K27ME3	PEREZ_TP53_TARGETS												NAKAMURA_TUMOR_ZONE_PERIPHERAL_VS_CENTRAL_DN
80328	ULBP2	UL16 binding protein 2 [Source:HGNC Symbol;Acc:HGNC:14894]				SATO_SILENCED_BY_METHYLATION_IN_PANCREATIC_CANCER_1		HELLER_HDAC_TARGETS_SILENCED_BY_METHYLATION_UP														PEREZ_TP53_TARGETS															PEREZ_TP63_TARGETS					BILD_HRAS_ONCOGENIC_SIGNATURE
684	BST2	bone marrow stromal cell antigen 2 [Source:HGNC Symbol;Acc:HGNC:1119]				SATO_SILENCED_BY_METHYLATION_IN_PANCREATIC_CANCER_1								GRAESSMANN_APOPTOSIS_BY_DOXORUBICIN_UP			BLANCO_MELO_BRONCHIAL_EPITHELIAL_CELLS_INFLUENZA_A_DEL_NS1_INFECTION_UP			BOQUEST_STEM_CELL_CULTURED_VS_FRESH_UP											MISSIAGLIA_REGULATED_BY_METHYLATION_UP
4884	NPTX1	neuronal pentraxin 1 [Source:HGNC Symbol;Acc:HGNC:7952]				SATO_SILENCED_BY_METHYLATION_IN_PANCREATIC_CANCER_1								GRAESSMANN_APOPTOSIS_BY_DOXORUBICIN_UP																				NAKAMURA_TUMOR_ZONE_PERIPHERAL_VS_CENTRAL_DN	TONKS_TARGETS_OF_RUNX1_RUNX1T1_FUSION_HSC_UP	ZHONG_RESPONSE_TO_AZACITIDINE_AND_TSA_UP	PEREZ_TP63_TARGETS				CHICAS_RB1_TARGETS_CONFLUENT		PETROVA_ENDOTHELIUM_LYMPHATIC_VS_BLOOD_DN
8503	PIK3R3	phosphoinositide-3-kinase regulatory subunit 3 [Source:HGNC Symbol;Acc:HGNC:8981]				SATO_SILENCED_BY_METHYLATION_IN_PANCREATIC_CANCER_1											BLANCO_MELO_BRONCHIAL_EPITHELIAL_CELLS_INFLUENZA_A_DEL_NS1_INFECTION_UP									UDAYAKUMAR_MED1_TARGETS_DN	LEE_BMP2_TARGETS_UP							NAKAMURA_TUMOR_ZONE_PERIPHERAL_VS_CENTRAL_DN							CHICAS_RB1_TARGETS_CONFLUENT				GOZGIT_ESR1_TARGETS_DN
10763	NES	nestin [Source:HGNC Symbol;Acc:HGNC:7756]				SATO_SILENCED_BY_METHYLATION_IN_PANCREATIC_CANCER_1															MEISSNER_BRAIN_HCP_WITH_H3K4ME3_AND_H3K27ME3																				CHICAS_RB1_TARGETS_CONFLUENT
57338	JPH3	junctophilin 3 [Source:HGNC Symbol;Acc:HGNC:14203]				SATO_SILENCED_BY_METHYLATION_IN_PANCREATIC_CANCER_1																PEREZ_TP53_TARGETS
4826	NNAT	neuronatin [Source:HGNC Symbol;Acc:HGNC:7860]				SATO_SILENCED_BY_METHYLATION_IN_PANCREATIC_CANCER_1																					LEE_BMP2_TARGETS_UP									ZHONG_RESPONSE_TO_AZACITIDINE_AND_TSA_UP
64344	HIF3A	hypoxia inducible factor 3 subunit alpha [Source:HGNC Symbol;Acc:HGNC:15825]				SATO_SILENCED_BY_METHYLATION_IN_PANCREATIC_CANCER_1																																						MEISSNER_NPC_HCP_WITH_H3_UNMETHYLATED
8339	H2BC8	H2B clustered histone 8 [Source:HGNC Symbol;Acc:HGNC:4746]					BLANCO_MELO_MERS_COV_INFECTION_MCR5_CELLS_UP	HELLER_HDAC_TARGETS_SILENCED_BY_METHYLATION_UP																												ZHONG_RESPONSE_TO_AZACITIDINE_AND_TSA_UP		HELLER_SILENCED_BY_METHYLATION_UP							GOZGIT_ESR1_TARGETS_DN
201294	UNC13D	unc-13 homolog D [Source:HGNC Symbol;Acc:HGNC:23147]					BLANCO_MELO_MERS_COV_INFECTION_MCR5_CELLS_UP		CHEN_METABOLIC_SYNDROM_NETWORK
57460	PPM1H	protein phosphatase, Mg2+/Mn2+ dependent 1H [Source:HGNC Symbol;Acc:HGNC:18583]					BLANCO_MELO_MERS_COV_INFECTION_MCR5_CELLS_UP		CHEN_METABOLIC_SYNDROM_NETWORK
10912	GADD45G	growth arrest and DNA damage inducible gamma [Source:HGNC Symbol;Acc:HGNC:4097]					BLANCO_MELO_MERS_COV_INFECTION_MCR5_CELLS_UP						FULCHER_INFLAMMATORY_RESPONSE_LECTIN_VS_LPS_UP			WALLACE_PROSTATE_CANCER_RACE_UP		CONCANNON_APOPTOSIS_BY_EPOXOMICIN_UP		BOQUEST_STEM_CELL_CULTURED_VS_FRESH_UP
2859	GPR35	G protein-coupled receptor 35 [Source:HGNC Symbol;Acc:HGNC:4492]					BLANCO_MELO_MERS_COV_INFECTION_MCR5_CELLS_UP						FULCHER_INFLAMMATORY_RESPONSE_LECTIN_VS_LPS_UP
64284	RAB17	RAB17, member RAS oncogene family [Source:HGNC Symbol;Acc:HGNC:16523]					BLANCO_MELO_MERS_COV_INFECTION_MCR5_CELLS_UP								ONDER_CDH1_TARGETS_2_DN																	DODD_NASOPHARYNGEAL_CARCINOMA_DN
64651	CSRNP1	cysteine and serine rich nuclear protein 1 [Source:HGNC Symbol;Acc:HGNC:14300]					BLANCO_MELO_MERS_COV_INFECTION_MCR5_CELLS_UP										BLANCO_MELO_BRONCHIAL_EPITHELIAL_CELLS_INFLUENZA_A_DEL_NS1_INFECTION_UP		KOINUMA_TARGETS_OF_SMAD2_OR_SMAD3				JIANG_MELANOMA_TRM4														PEREZ_TP63_TARGETS
83481	EPPK1	epiplakin 1 [Source:HGNC Symbol;Acc:HGNC:15577]					BLANCO_MELO_MERS_COV_INFECTION_MCR5_CELLS_UP															PEREZ_TP53_TARGETS										DODD_NASOPHARYNGEAL_CARCINOMA_DN					PEREZ_TP63_TARGETS							MEISSNER_NPC_HCP_WITH_H3_UNMETHYLATED					VECCHI_GASTRIC_CANCER_EARLY_UP
147798	TMC4	transmembrane channel like 4 [Source:HGNC Symbol;Acc:HGNC:22998]					BLANCO_MELO_MERS_COV_INFECTION_MCR5_CELLS_UP																				LEE_BMP2_TARGETS_UP					DODD_NASOPHARYNGEAL_CARCINOMA_DN		NAKAMURA_TUMOR_ZONE_PERIPHERAL_VS_CENTRAL_DN
4621	MYH3	myosin heavy chain 3 [Source:HGNC Symbol;Acc:HGNC:7573]					BLANCO_MELO_MERS_COV_INFECTION_MCR5_CELLS_UP																						YOSHIMURA_MAPK8_TARGETS_UP
220136	CFAP53	cilia and flagella associated protein 53 [Source:HGNC Symbol;Acc:HGNC:26530]					BLANCO_MELO_MERS_COV_INFECTION_MCR5_CELLS_UP																									DODD_NASOPHARYNGEAL_CARCINOMA_DN
1244	ABCC2	ATP binding cassette subfamily C member 2 [Source:HGNC Symbol;Acc:HGNC:53]					BLANCO_MELO_MERS_COV_INFECTION_MCR5_CELLS_UP																									DODD_NASOPHARYNGEAL_CARCINOMA_DN
346653	GARIN1A	golgi associated RAB2 interactor 1A [Source:HGNC Symbol;Acc:HGNC:27998]					BLANCO_MELO_MERS_COV_INFECTION_MCR5_CELLS_UP
487	ATP2A1	ATPase sarcoplasmic/endoplasmic reticulum Ca2+ transporting 1 [Source:HGNC Symbol;Acc:HGNC:811]					BLANCO_MELO_MERS_COV_INFECTION_MCR5_CELLS_UP
338657	CENATAC	centrosomal AT-AC splicing factor [Source:HGNC Symbol;Acc:HGNC:30460]					BLANCO_MELO_MERS_COV_INFECTION_MCR5_CELLS_UP
5820	PVT1	Pvt1 oncogene [Source:HGNC Symbol;Acc:HGNC:9709]					BLANCO_MELO_MERS_COV_INFECTION_MCR5_CELLS_UP
100130705	SPMIP1	sperm microtubule inner protein 1 [Source:HGNC Symbol;Acc:HGNC:52392]					BLANCO_MELO_MERS_COV_INFECTION_MCR5_CELLS_UP
55561	CDC42BPG	CDC42 binding protein kinase gamma [Source:HGNC Symbol;Acc:HGNC:29829]					BLANCO_MELO_MERS_COV_INFECTION_MCR5_CELLS_UP
147685	C19orf18	chromosome 19 open reading frame 18 [Source:HGNC Symbol;Acc:HGNC:28642]					BLANCO_MELO_MERS_COV_INFECTION_MCR5_CELLS_UP
3875	KRT18	keratin 18 [Source:HGNC Symbol;Acc:HGNC:6430]						HELLER_HDAC_TARGETS_SILENCED_BY_METHYLATION_UP	CHEN_METABOLIC_SYNDROM_NETWORK	SWEET_LUNG_CANCER_KRAS_UP	LEI_MYB_TARGETS				ONDER_CDH1_TARGETS_2_DN					BOQUEST_STEM_CELL_CULTURED_VS_FRESH_UP							LEE_BMP2_TARGETS_UP		YOSHIMURA_MAPK8_TARGETS_UP	HAMAI_APOPTOSIS_VIA_TRAIL_DN														MEISSNER_NPC_HCP_WITH_H3_UNMETHYLATED		KOYAMA_SEMA3B_TARGETS_UP			VECCHI_GASTRIC_CANCER_EARLY_UP
23406	COTL1	coactosin like F-actin binding protein 1 [Source:HGNC Symbol;Acc:HGNC:18304]						HELLER_HDAC_TARGETS_SILENCED_BY_METHYLATION_UP	CHEN_METABOLIC_SYNDROM_NETWORK	SWEET_LUNG_CANCER_KRAS_UP				GRAESSMANN_APOPTOSIS_BY_DOXORUBICIN_UP		WALLACE_PROSTATE_CANCER_RACE_UP			KOINUMA_TARGETS_OF_SMAD2_OR_SMAD3						CHARAFE_BREAST_CANCER_LUMINAL_VS_BASAL_DN																CHICAS_RB1_TARGETS_CONFLUENT
6535	SLC6A8	solute carrier family 6 member 8 [Source:HGNC Symbol;Acc:HGNC:11055]						HELLER_HDAC_TARGETS_SILENCED_BY_METHYLATION_UP	CHEN_METABOLIC_SYNDROM_NETWORK					GRAESSMANN_APOPTOSIS_BY_DOXORUBICIN_UP	ONDER_CDH1_TARGETS_2_DN																MISSIAGLIA_REGULATED_BY_METHYLATION_UP			NAKAMURA_TUMOR_ZONE_PERIPHERAL_VS_CENTRAL_DN		ZHONG_RESPONSE_TO_AZACITIDINE_AND_TSA_UP				LIM_MAMMARY_STEM_CELL_UP			PETROVA_ENDOTHELIUM_LYMPHATIC_VS_BLOOD_DN		GOZGIT_ESR1_TARGETS_DN		KRIEG_HYPOXIA_NOT_VIA_KDM3A		VECCHI_GASTRIC_CANCER_EARLY_UP
64859	NABP1	nucleic acid binding protein 1 [Source:HGNC Symbol;Acc:HGNC:26232]						HELLER_HDAC_TARGETS_SILENCED_BY_METHYLATION_UP		SWEET_LUNG_CANCER_KRAS_UP				GRAESSMANN_APOPTOSIS_BY_DOXORUBICIN_UP											CHARAFE_BREAST_CANCER_LUMINAL_VS_BASAL_DN									NAKAMURA_TUMOR_ZONE_PERIPHERAL_VS_CENTRAL_DN
8900	CCNA1	cyclin A1 [Source:HGNC Symbol;Acc:HGNC:1577]						HELLER_HDAC_TARGETS_SILENCED_BY_METHYLATION_UP					FULCHER_INFLAMMATORY_RESPONSE_LECTIN_VS_LPS_UP		ONDER_CDH1_TARGETS_2_DN		BLANCO_MELO_BRONCHIAL_EPITHELIAL_CELLS_INFLUENZA_A_DEL_NS1_INFECTION_UP				MEISSNER_BRAIN_HCP_WITH_H3K4ME3_AND_H3K27ME3	PEREZ_TP53_TARGETS			CHARAFE_BREAST_CANCER_LUMINAL_VS_BASAL_DN							DODD_NASOPHARYNGEAL_CARCINOMA_DN										BILD_HRAS_ONCOGENIC_SIGNATURE
126321	MFSD12	major facilitator superfamily domain containing 12 [Source:HGNC Symbol;Acc:HGNC:28299]						HELLER_HDAC_TARGETS_SILENCED_BY_METHYLATION_UP					FULCHER_INFLAMMATORY_RESPONSE_LECTIN_VS_LPS_UP						KOINUMA_TARGETS_OF_SMAD2_OR_SMAD3																												KRIEG_HYPOXIA_NOT_VIA_KDM3A
6548	SLC9A1	solute carrier family 9 member A1 [Source:HGNC Symbol;Acc:HGNC:11071]						HELLER_HDAC_TARGETS_SILENCED_BY_METHYLATION_UP						GRAESSMANN_APOPTOSIS_BY_DOXORUBICIN_UP					KOINUMA_TARGETS_OF_SMAD2_OR_SMAD3													DODD_NASOPHARYNGEAL_CARCINOMA_DN										BILD_HRAS_ONCOGENIC_SIGNATURE
3006	H1-2	H1.2 linker histone, cluster member [Source:HGNC Symbol;Acc:HGNC:4716]						HELLER_HDAC_TARGETS_SILENCED_BY_METHYLATION_UP						GRAESSMANN_APOPTOSIS_BY_DOXORUBICIN_UP									JIANG_MELANOMA_TRM4			UDAYAKUMAR_MED1_TARGETS_DN	LEE_BMP2_TARGETS_UP									ZHONG_RESPONSE_TO_AZACITIDINE_AND_TSA_UP			VERHAAK_AML_WITH_NPM1_MUTATED_UP								KRIEG_HYPOXIA_NOT_VIA_KDM3A
2752	GLUL	glutamate-ammonia ligase [Source:HGNC Symbol;Acc:HGNC:4341]						HELLER_HDAC_TARGETS_SILENCED_BY_METHYLATION_UP						GRAESSMANN_APOPTOSIS_BY_DOXORUBICIN_UP																		DODD_NASOPHARYNGEAL_CARCINOMA_DN		NAKAMURA_TUMOR_ZONE_PERIPHERAL_VS_CENTRAL_DN
84981	MIR22HG	MIR22 host gene [Source:HGNC Symbol;Acc:HGNC:28219]						HELLER_HDAC_TARGETS_SILENCED_BY_METHYLATION_UP										CONCANNON_APOPTOSIS_BY_EPOXOMICIN_UP							CHARAFE_BREAST_CANCER_LUMINAL_VS_BASAL_DN						MISSIAGLIA_REGULATED_BY_METHYLATION_UP				TONKS_TARGETS_OF_RUNX1_RUNX1T1_FUSION_HSC_UP			HELLER_SILENCED_BY_METHYLATION_UP							GOZGIT_ESR1_TARGETS_DN
79778	MICALL2	MICAL like 2 [Source:HGNC Symbol;Acc:HGNC:29672]						HELLER_HDAC_TARGETS_SILENCED_BY_METHYLATION_UP											KOINUMA_TARGETS_OF_SMAD2_OR_SMAD3			PEREZ_TP53_TARGETS															PEREZ_TP63_TARGETS
55165	CEP55	centrosomal protein 55 [Source:HGNC Symbol;Acc:HGNC:1161]						HELLER_HDAC_TARGETS_SILENCED_BY_METHYLATION_UP												BOQUEST_STEM_CELL_CULTURED_VS_FRESH_UP																		HELLER_SILENCED_BY_METHYLATION_UP			CHICAS_RB1_TARGETS_CONFLUENT						KRIEG_HYPOXIA_NOT_VIA_KDM3A		VECCHI_GASTRIC_CANCER_EARLY_UP
8347	H2BC4	H2B clustered histone 4 [Source:HGNC Symbol;Acc:HGNC:4757]						HELLER_HDAC_TARGETS_SILENCED_BY_METHYLATION_UP															JIANG_MELANOMA_TRM4									DODD_NASOPHARYNGEAL_CARCINOMA_DN							VERHAAK_AML_WITH_NPM1_MUTATED_UP
7263	TST	thiosulfate sulfurtransferase [Source:HGNC Symbol;Acc:HGNC:12388]						HELLER_HDAC_TARGETS_SILENCED_BY_METHYLATION_UP																		UDAYAKUMAR_MED1_TARGETS_DN			YOSHIMURA_MAPK8_TARGETS_UP
3856	KRT8	keratin 8 [Source:HGNC Symbol;Acc:HGNC:6446]							CHEN_METABOLIC_SYNDROM_NETWORK	SWEET_LUNG_CANCER_KRAS_UP	LEI_MYB_TARGETS				ONDER_CDH1_TARGETS_2_DN				KOINUMA_TARGETS_OF_SMAD2_OR_SMAD3			PEREZ_TP53_TARGETS					LEE_BMP2_TARGETS_UP		YOSHIMURA_MAPK8_TARGETS_UP																	KOYAMA_SEMA3B_TARGETS_UP
203	AK1	adenylate kinase 1 [Source:HGNC Symbol;Acc:HGNC:361]							CHEN_METABOLIC_SYNDROM_NETWORK	SWEET_LUNG_CANCER_KRAS_UP				GRAESSMANN_APOPTOSIS_BY_DOXORUBICIN_UP								PEREZ_TP53_TARGETS							YOSHIMURA_MAPK8_TARGETS_UP			DODD_NASOPHARYNGEAL_CARCINOMA_DN				ZHONG_RESPONSE_TO_AZACITIDINE_AND_TSA_UP					CHICAS_RB1_TARGETS_CONFLUENT
3959	LGALS3BP	galectin 3 binding protein [Source:HGNC Symbol;Acc:HGNC:6564]							CHEN_METABOLIC_SYNDROM_NETWORK		LEI_MYB_TARGETS			GRAESSMANN_APOPTOSIS_BY_DOXORUBICIN_UP			BLANCO_MELO_BRONCHIAL_EPITHELIAL_CELLS_INFLUENZA_A_DEL_NS1_INFECTION_UP																						VERHAAK_AML_WITH_NPM1_MUTATED_UP							KOYAMA_SEMA3B_TARGETS_UP
54498	SMOX	spermine oxidase [Source:HGNC Symbol;Acc:HGNC:15862]							CHEN_METABOLIC_SYNDROM_NETWORK				FULCHER_INFLAMMATORY_RESPONSE_LECTIN_VS_LPS_UP	GRAESSMANN_APOPTOSIS_BY_DOXORUBICIN_UP			BLANCO_MELO_BRONCHIAL_EPITHELIAL_CELLS_INFLUENZA_A_DEL_NS1_INFECTION_UP	CONCANNON_APOPTOSIS_BY_EPOXOMICIN_UP	KOINUMA_TARGETS_OF_SMAD2_OR_SMAD3																												KRIEG_HYPOXIA_NOT_VIA_KDM3A
1728	NQO1	NAD(P)H quinone dehydrogenase 1 [Source:HGNC Symbol;Acc:HGNC:2874]							CHEN_METABOLIC_SYNDROM_NETWORK				FULCHER_INFLAMMATORY_RESPONSE_LECTIN_VS_LPS_UP					CONCANNON_APOPTOSIS_BY_EPOXOMICIN_UP		BOQUEST_STEM_CELL_CULTURED_VS_FRESH_UP												DODD_NASOPHARYNGEAL_CARCINOMA_DN			TONKS_TARGETS_OF_RUNX1_RUNX1T1_FUSION_HSC_UP			HELLER_SILENCED_BY_METHYLATION_UP
57664	PLEKHA4	pleckstrin homology domain containing A4 [Source:HGNC Symbol;Acc:HGNC:14339]							CHEN_METABOLIC_SYNDROM_NETWORK					GRAESSMANN_APOPTOSIS_BY_DOXORUBICIN_UP																										LIM_MAMMARY_STEM_CELL_UP
5360	PLTP	phospholipid transfer protein [Source:HGNC Symbol;Acc:HGNC:9093]							CHEN_METABOLIC_SYNDROM_NETWORK							WALLACE_PROSTATE_CANCER_RACE_UP				BOQUEST_STEM_CELL_CULTURED_VS_FRESH_UP	MEISSNER_BRAIN_HCP_WITH_H3K4ME3_AND_H3K27ME3						LEE_BMP2_TARGETS_UP			HAMAI_APOPTOSIS_VIA_TRAIL_DN													PETROVA_ENDOTHELIUM_LYMPHATIC_VS_BLOOD_DN
333926	PPM1J	protein phosphatase, Mg2+/Mn2+ dependent 1J [Source:HGNC Symbol;Acc:HGNC:20785]							CHEN_METABOLIC_SYNDROM_NETWORK								BLANCO_MELO_BRONCHIAL_EPITHELIAL_CELLS_INFLUENZA_A_DEL_NS1_INFECTION_UP				MEISSNER_BRAIN_HCP_WITH_H3K4ME3_AND_H3K27ME3																							MEISSNER_NPC_HCP_WITH_H3_UNMETHYLATED
83959	SLC4A11	solute carrier family 4 member 11 [Source:HGNC Symbol;Acc:HGNC:16438]							CHEN_METABOLIC_SYNDROM_NETWORK										KOINUMA_TARGETS_OF_SMAD2_OR_SMAD3		MEISSNER_BRAIN_HCP_WITH_H3K4ME3_AND_H3K27ME3																PEREZ_TP63_TARGETS												VECCHI_GASTRIC_CANCER_EARLY_UP
53820	RIPPLY3	ripply transcriptional repressor 3 [Source:HGNC Symbol;Acc:HGNC:3047]							CHEN_METABOLIC_SYNDROM_NETWORK												MEISSNER_BRAIN_HCP_WITH_H3K4ME3_AND_H3K27ME3																							MEISSNER_NPC_HCP_WITH_H3_UNMETHYLATED	GOZGIT_ESR1_TARGETS_DN
151835	CPNE9	copine family member 9 [Source:HGNC Symbol;Acc:HGNC:24336]							CHEN_METABOLIC_SYNDROM_NETWORK												MEISSNER_BRAIN_HCP_WITH_H3K4ME3_AND_H3K27ME3																							MEISSNER_NPC_HCP_WITH_H3_UNMETHYLATED
7127	TNFAIP2	TNF alpha induced protein 2 [Source:HGNC Symbol;Acc:HGNC:11895]							CHEN_METABOLIC_SYNDROM_NETWORK																	UDAYAKUMAR_MED1_TARGETS_DN					MISSIAGLIA_REGULATED_BY_METHYLATION_UP			NAKAMURA_TUMOR_ZONE_PERIPHERAL_VS_CENTRAL_DN				HELLER_SILENCED_BY_METHYLATION_UP	VERHAAK_AML_WITH_NPM1_MUTATED_UP					MEISSNER_NPC_HCP_WITH_H3_UNMETHYLATED
432	ASGR1	asialoglycoprotein receptor 1 [Source:HGNC Symbol;Acc:HGNC:742]							CHEN_METABOLIC_SYNDROM_NETWORK																				YOSHIMURA_MAPK8_TARGETS_UP
11182	SLC2A6	solute carrier family 2 member 6 [Source:HGNC Symbol;Acc:HGNC:11011]							CHEN_METABOLIC_SYNDROM_NETWORK																														VERHAAK_AML_WITH_NPM1_MUTATED_UP
7114	TMSB4X	thymosin beta 4 X-linked [Source:HGNC Symbol;Acc:HGNC:11881]							CHEN_METABOLIC_SYNDROM_NETWORK																																				GOZGIT_ESR1_TARGETS_DN	KOYAMA_SEMA3B_TARGETS_UP
203328	SUSD3	sushi domain containing 3 [Source:HGNC Symbol;Acc:HGNC:28391]							CHEN_METABOLIC_SYNDROM_NETWORK
79930	DOK3	docking protein 3 [Source:HGNC Symbol;Acc:HGNC:24583]							CHEN_METABOLIC_SYNDROM_NETWORK
84727	SPSB2	splA/ryanodine receptor domain and SOCS box containing 2 [Source:HGNC Symbol;Acc:HGNC:29522]							CHEN_METABOLIC_SYNDROM_NETWORK
1820	ARID3A	AT-rich interaction domain 3A [Source:HGNC Symbol;Acc:HGNC:3031]							CHEN_METABOLIC_SYNDROM_NETWORK
126432	RINL	Ras and Rab interactor like [Source:HGNC Symbol;Acc:HGNC:24795]							CHEN_METABOLIC_SYNDROM_NETWORK
200159	SPMIP3	sperm microtubule inner protein 3 [Source:HGNC Symbol;Acc:HGNC:30435]							CHEN_METABOLIC_SYNDROM_NETWORK
4830	NME1	NME/NM23 nucleoside diphosphate kinase 1 [Source:HGNC Symbol;Acc:HGNC:7849]									LEI_MYB_TARGETS		FULCHER_INFLAMMATORY_RESPONSE_LECTIN_VS_LPS_UP						KOINUMA_TARGETS_OF_SMAD2_OR_SMAD3																														VECCHI_GASTRIC_CANCER_EARLY_UP
8519	IFITM1	interferon induced transmembrane protein 1 [Source:HGNC Symbol;Acc:HGNC:5412]									LEI_MYB_TARGETS					WALLACE_PROSTATE_CANCER_RACE_UP	BLANCO_MELO_BRONCHIAL_EPITHELIAL_CELLS_INFLUENZA_A_DEL_NS1_INFECTION_UP			BOQUEST_STEM_CELL_CULTURED_VS_FRESH_UP			JIANG_MELANOMA_TRM4				LEE_BMP2_TARGETS_UP							NAKAMURA_TUMOR_ZONE_PERIPHERAL_VS_CENTRAL_DN				HELLER_SILENCED_BY_METHYLATION_UP										HIRSCH_CELLULAR_TRANSFORMATION_SIGNATURE_UP	VECCHI_GASTRIC_CANCER_EARLY_UP
10581	IFITM2	interferon induced transmembrane protein 2 [Source:HGNC Symbol;Acc:HGNC:5413]									LEI_MYB_TARGETS					WALLACE_PROSTATE_CANCER_RACE_UP	BLANCO_MELO_BRONCHIAL_EPITHELIAL_CELLS_INFLUENZA_A_DEL_NS1_INFECTION_UP						JIANG_MELANOMA_TRM4							HAMAI_APOPTOSIS_VIA_TRAIL_DN											CHICAS_RB1_TARGETS_CONFLUENT								VECCHI_GASTRIC_CANCER_EARLY_UP
80852	GRIP2	glutamate receptor interacting protein 2 [Source:HGNC Symbol;Acc:HGNC:23841]									LEI_MYB_TARGETS						BLANCO_MELO_BRONCHIAL_EPITHELIAL_CELLS_INFLUENZA_A_DEL_NS1_INFECTION_UP
1917	EEF1A2	eukaryotic translation elongation factor 1 alpha 2 [Source:HGNC Symbol;Acc:HGNC:3192]									LEI_MYB_TARGETS																		YOSHIMURA_MAPK8_TARGETS_UP				ENK_UV_RESPONSE_EPIDERMIS_DN											MEISSNER_NPC_HCP_WITH_H3_UNMETHYLATED	GOZGIT_ESR1_TARGETS_DN			HIRSCH_CELLULAR_TRANSFORMATION_SIGNATURE_UP
994	CDC25B	cell division cycle 25B [Source:HGNC Symbol;Acc:HGNC:1726]									LEI_MYB_TARGETS																		YOSHIMURA_MAPK8_TARGETS_UP																				VECCHI_GASTRIC_CANCER_EARLY_UP
347735	SERINC2	serine incorporator 2 [Source:HGNC Symbol;Acc:HGNC:23231]											FULCHER_INFLAMMATORY_RESPONSE_LECTIN_VS_LPS_UP						KOINUMA_TARGETS_OF_SMAD2_OR_SMAD3		MEISSNER_BRAIN_HCP_WITH_H3K4ME3_AND_H3K27ME3						LEE_BMP2_TARGETS_UP					DODD_NASOPHARYNGEAL_CARCINOMA_DN
29886	SNX8	sorting nexin 8 [Source:HGNC Symbol;Acc:HGNC:14972]											FULCHER_INFLAMMATORY_RESPONSE_LECTIN_VS_LPS_UP								MEISSNER_BRAIN_HCP_WITH_H3K4ME3_AND_H3K27ME3
10783	NEK6	NIMA related kinase 6 [Source:HGNC Symbol;Acc:HGNC:7749]											FULCHER_INFLAMMATORY_RESPONSE_LECTIN_VS_LPS_UP										JIANG_MELANOMA_TRM4																						GOZGIT_ESR1_TARGETS_DN		KRIEG_HYPOXIA_NOT_VIA_KDM3A
143686	SESN3	sestrin 3 [Source:HGNC Symbol;Acc:HGNC:23060]											FULCHER_INFLAMMATORY_RESPONSE_LECTIN_VS_LPS_UP														LEE_BMP2_TARGETS_UP														CHICAS_RB1_TARGETS_CONFLUENT	BILD_HRAS_ONCOGENIC_SIGNATURE			GOZGIT_ESR1_TARGETS_DN
55240	STEAP3	STEAP3 metalloreductase [Source:HGNC Symbol;Acc:HGNC:24592]											FULCHER_INFLAMMATORY_RESPONSE_LECTIN_VS_LPS_UP																	HAMAI_APOPTOSIS_VIA_TRAIL_DN											CHICAS_RB1_TARGETS_CONFLUENT
64065	PERP	p53 apoptosis effector related to PMP22 [Source:HGNC Symbol;Acc:HGNC:17637]												GRAESSMANN_APOPTOSIS_BY_DOXORUBICIN_UP	ONDER_CDH1_TARGETS_2_DN				KOINUMA_TARGETS_OF_SMAD2_OR_SMAD3		MEISSNER_BRAIN_HCP_WITH_H3K4ME3_AND_H3K27ME3				CHARAFE_BREAST_CANCER_LUMINAL_VS_BASAL_DN						MISSIAGLIA_REGULATED_BY_METHYLATION_UP																KRIEG_HYPOXIA_NOT_VIA_KDM3A
1390	CREM	cAMP responsive element modulator [Source:HGNC Symbol;Acc:HGNC:2352]												GRAESSMANN_APOPTOSIS_BY_DOXORUBICIN_UP		WALLACE_PROSTATE_CANCER_RACE_UP		CONCANNON_APOPTOSIS_BY_EPOXOMICIN_UP								UDAYAKUMAR_MED1_TARGETS_DN									TONKS_TARGETS_OF_RUNX1_RUNX1T1_FUSION_HSC_UP										GOZGIT_ESR1_TARGETS_DN			HIRSCH_CELLULAR_TRANSFORMATION_SIGNATURE_UP
162979	ZNF296	zinc finger protein 296 [Source:HGNC Symbol;Acc:HGNC:15981]												GRAESSMANN_APOPTOSIS_BY_DOXORUBICIN_UP			BLANCO_MELO_BRONCHIAL_EPITHELIAL_CELLS_INFLUENZA_A_DEL_NS1_INFECTION_UP				MEISSNER_BRAIN_HCP_WITH_H3K4ME3_AND_H3K27ME3	PEREZ_TP53_TARGETS																									KRIEG_HYPOXIA_NOT_VIA_KDM3A
3801	KIFC3	kinesin family member C3 [Source:HGNC Symbol;Acc:HGNC:6326]												GRAESSMANN_APOPTOSIS_BY_DOXORUBICIN_UP					KOINUMA_TARGETS_OF_SMAD2_OR_SMAD3
25946	ZNF385A	zinc finger protein 385A [Source:HGNC Symbol;Acc:HGNC:17521]												GRAESSMANN_APOPTOSIS_BY_DOXORUBICIN_UP								PEREZ_TP53_TARGETS															PEREZ_TP63_TARGETS
5797	PTPRM	protein tyrosine phosphatase receptor type M [Source:HGNC Symbol;Acc:HGNC:9675]												GRAESSMANN_APOPTOSIS_BY_DOXORUBICIN_UP											CHARAFE_BREAST_CANCER_LUMINAL_VS_BASAL_DN			SCHUETZ_BREAST_CANCER_DUCTAL_INVASIVE_UP
257236	CCDC96	coiled-coil domain containing 96 [Source:HGNC Symbol;Acc:HGNC:26900]												GRAESSMANN_APOPTOSIS_BY_DOXORUBICIN_UP																		DODD_NASOPHARYNGEAL_CARCINOMA_DN
285973	ATG9B	autophagy related 9B [Source:HGNC Symbol;Acc:HGNC:21899]												GRAESSMANN_APOPTOSIS_BY_DOXORUBICIN_UP																		DODD_NASOPHARYNGEAL_CARCINOMA_DN
54981	NMRK1	nicotinamide riboside kinase 1 [Source:HGNC Symbol;Acc:HGNC:26057]												GRAESSMANN_APOPTOSIS_BY_DOXORUBICIN_UP																				NAKAMURA_TUMOR_ZONE_PERIPHERAL_VS_CENTRAL_DN
90007	MIDN	midnolin [Source:HGNC Symbol;Acc:HGNC:16298]												GRAESSMANN_APOPTOSIS_BY_DOXORUBICIN_UP																				NAKAMURA_TUMOR_ZONE_PERIPHERAL_VS_CENTRAL_DN
10312	TCIRG1	T cell immune regulator 1, ATPase H+ transporting V0 subunit a3 [Source:HGNC Symbol;Acc:HGNC:11647]												GRAESSMANN_APOPTOSIS_BY_DOXORUBICIN_UP																									VERHAAK_AML_WITH_NPM1_MUTATED_UP
138428	PTRH1	peptidyl-tRNA hydrolase 1 homolog [Source:HGNC Symbol;Acc:HGNC:27039]												GRAESSMANN_APOPTOSIS_BY_DOXORUBICIN_UP																																			VECCHI_GASTRIC_CANCER_EARLY_UP
2134	EXTL1	exostosin like glycosyltransferase 1 [Source:HGNC Symbol;Acc:HGNC:3515]												GRAESSMANN_APOPTOSIS_BY_DOXORUBICIN_UP
80152	CENPT	centromere protein T [Source:HGNC Symbol;Acc:HGNC:25787]												GRAESSMANN_APOPTOSIS_BY_DOXORUBICIN_UP
64787	EPS8L2	EPS8 like 2 [Source:HGNC Symbol;Acc:HGNC:21296]													ONDER_CDH1_TARGETS_2_DN							PEREZ_TP53_TARGETS										DODD_NASOPHARYNGEAL_CARCINOMA_DN												MEISSNER_NPC_HCP_WITH_H3_UNMETHYLATED
10653	SPINT2	serine peptidase inhibitor, Kunitz type 2 [Source:HGNC Symbol;Acc:HGNC:11247]													ONDER_CDH1_TARGETS_2_DN												LEE_BMP2_TARGETS_UP
6091	ROBO1	roundabout guidance receptor 1 [Source:HGNC Symbol;Acc:HGNC:10249]													ONDER_CDH1_TARGETS_2_DN													SCHUETZ_BREAST_CANCER_DUCTAL_INVASIVE_UP					ENK_UV_RESPONSE_EPIDERMIS_DN	NAKAMURA_TUMOR_ZONE_PERIPHERAL_VS_CENTRAL_DN
10410	IFITM3	interferon induced transmembrane protein 3 [Source:HGNC Symbol;Acc:HGNC:5414]														WALLACE_PROSTATE_CANCER_RACE_UP	BLANCO_MELO_BRONCHIAL_EPITHELIAL_CELLS_INFLUENZA_A_DEL_NS1_INFECTION_UP						JIANG_MELANOMA_TRM4																		CHICAS_RB1_TARGETS_CONFLUENT								VECCHI_GASTRIC_CANCER_EARLY_UP
1368	CPM	carboxypeptidase M [Source:HGNC Symbol;Acc:HGNC:2311]														WALLACE_PROSTATE_CANCER_RACE_UP										UDAYAKUMAR_MED1_TARGETS_DN							ENK_UV_RESPONSE_EPIDERMIS_DN								CHICAS_RB1_TARGETS_CONFLUENT
29774	POM121L9P	POM121 transmembrane nucleoporin like 9, pseudogene [Source:HGNC Symbol;Acc:HGNC:30080]														WALLACE_PROSTATE_CANCER_RACE_UP
43	ACHE	acetylcholinesterase (Cartwright blood group) [Source:HGNC Symbol;Acc:HGNC:108]															BLANCO_MELO_BRONCHIAL_EPITHELIAL_CELLS_INFLUENZA_A_DEL_NS1_INFECTION_UP	CONCANNON_APOPTOSIS_BY_EPOXOMICIN_UP											YOSHIMURA_MAPK8_TARGETS_UP
10221	TRIB1	tribbles pseudokinase 1 [Source:HGNC Symbol;Acc:HGNC:16891]															BLANCO_MELO_BRONCHIAL_EPITHELIAL_CELLS_INFLUENZA_A_DEL_NS1_INFECTION_UP			BOQUEST_STEM_CELL_CULTURED_VS_FRESH_UP			JIANG_MELANOMA_TRM4	MCLACHLAN_DENTAL_CARIES_UP		UDAYAKUMAR_MED1_TARGETS_DN							ENK_UV_RESPONSE_EPIDERMIS_DN	NAKAMURA_TUMOR_ZONE_PERIPHERAL_VS_CENTRAL_DN					VERHAAK_AML_WITH_NPM1_MUTATED_UP			BILD_HRAS_ONCOGENIC_SIGNATURE
4881	NPR1	natriuretic peptide receptor 1 [Source:HGNC Symbol;Acc:HGNC:7943]															BLANCO_MELO_BRONCHIAL_EPITHELIAL_CELLS_INFLUENZA_A_DEL_NS1_INFECTION_UP				MEISSNER_BRAIN_HCP_WITH_H3K4ME3_AND_H3K27ME3								YOSHIMURA_MAPK8_TARGETS_UP
79156	PLEKHF1	pleckstrin homology and FYVE domain containing 1 [Source:HGNC Symbol;Acc:HGNC:20764]															BLANCO_MELO_BRONCHIAL_EPITHELIAL_CELLS_INFLUENZA_A_DEL_NS1_INFECTION_UP				MEISSNER_BRAIN_HCP_WITH_H3K4ME3_AND_H3K27ME3
1907	EDN2	endothelin 2 [Source:HGNC Symbol;Acc:HGNC:3177]															BLANCO_MELO_BRONCHIAL_EPITHELIAL_CELLS_INFLUENZA_A_DEL_NS1_INFECTION_UP					PEREZ_TP53_TARGETS							YOSHIMURA_MAPK8_TARGETS_UP
7633	ZNF79	zinc finger protein 79 [Source:HGNC Symbol;Acc:HGNC:13153]															BLANCO_MELO_BRONCHIAL_EPITHELIAL_CELLS_INFLUENZA_A_DEL_NS1_INFECTION_UP																			ZHONG_RESPONSE_TO_AZACITIDINE_AND_TSA_UP
93349	SP140L	SP140 nuclear body protein like [Source:HGNC Symbol;Acc:HGNC:25105]															BLANCO_MELO_BRONCHIAL_EPITHELIAL_CELLS_INFLUENZA_A_DEL_NS1_INFECTION_UP																												GOZGIT_ESR1_TARGETS_DN	KOYAMA_SEMA3B_TARGETS_UP
84875	PARP10	poly(ADP-ribose) polymerase family member 10 [Source:HGNC Symbol;Acc:HGNC:25895]															BLANCO_MELO_BRONCHIAL_EPITHELIAL_CELLS_INFLUENZA_A_DEL_NS1_INFECTION_UP																												GOZGIT_ESR1_TARGETS_DN
10865	ARID5A	AT-rich interaction domain 5A [Source:HGNC Symbol;Acc:HGNC:17361]															BLANCO_MELO_BRONCHIAL_EPITHELIAL_CELLS_INFLUENZA_A_DEL_NS1_INFECTION_UP																														KRIEG_HYPOXIA_NOT_VIA_KDM3A
84940	CORO6	coronin 6 [Source:HGNC Symbol;Acc:HGNC:21356]															BLANCO_MELO_BRONCHIAL_EPITHELIAL_CELLS_INFLUENZA_A_DEL_NS1_INFECTION_UP
401027	C2orf66	chromosome 2 open reading frame 66 [Source:HGNC Symbol;Acc:HGNC:33809]															BLANCO_MELO_BRONCHIAL_EPITHELIAL_CELLS_INFLUENZA_A_DEL_NS1_INFECTION_UP
8233	ZRSR2	zinc finger CCCH-type, RNA binding motif and serine/arginine rich 2 [Source:HGNC Symbol;Acc:HGNC:23019]																CONCANNON_APOPTOSIS_BY_EPOXOMICIN_UP
79890	RIN3	Ras and Rab interactor 3 [Source:HGNC Symbol;Acc:HGNC:18751]																	KOINUMA_TARGETS_OF_SMAD2_OR_SMAD3		MEISSNER_BRAIN_HCP_WITH_H3K4ME3_AND_H3K27ME3																							MEISSNER_NPC_HCP_WITH_H3_UNMETHYLATED
9644	SH3PXD2A	SH3 and PX domains 2A [Source:HGNC Symbol;Acc:HGNC:23664]																	KOINUMA_TARGETS_OF_SMAD2_OR_SMAD3		MEISSNER_BRAIN_HCP_WITH_H3K4ME3_AND_H3K27ME3
2012	EMP1	epithelial membrane protein 1 [Source:HGNC Symbol;Acc:HGNC:3333]																	KOINUMA_TARGETS_OF_SMAD2_OR_SMAD3						CHARAFE_BREAST_CANCER_LUMINAL_VS_BASAL_DN			SCHUETZ_BREAST_CANCER_DUCTAL_INVASIVE_UP					ENK_UV_RESPONSE_EPIDERMIS_DN		TONKS_TARGETS_OF_RUNX1_RUNX1T1_FUSION_HSC_UP
64063	PRSS22	serine protease 22 [Source:HGNC Symbol;Acc:HGNC:14368]																	KOINUMA_TARGETS_OF_SMAD2_OR_SMAD3													DODD_NASOPHARYNGEAL_CARCINOMA_DN
1396	CRIP1	cysteine rich protein 1 [Source:HGNC Symbol;Acc:HGNC:2360]																		BOQUEST_STEM_CELL_CULTURED_VS_FRESH_UP		PEREZ_TP53_TARGETS					LEE_BMP2_TARGETS_UP					DODD_NASOPHARYNGEAL_CARCINOMA_DN	ENK_UV_RESPONSE_EPIDERMIS_DN													KOYAMA_SEMA3B_TARGETS_UP			VECCHI_GASTRIC_CANCER_EARLY_UP
22809	ATF5	activating transcription factor 5 [Source:HGNC Symbol;Acc:HGNC:790]																		BOQUEST_STEM_CELL_CULTURED_VS_FRESH_UP													ENK_UV_RESPONSE_EPIDERMIS_DN
8614	STC2	stanniocalcin 2 [Source:HGNC Symbol;Acc:HGNC:11374]																		BOQUEST_STEM_CELL_CULTURED_VS_FRESH_UP														NAKAMURA_TUMOR_ZONE_PERIPHERAL_VS_CENTRAL_DN											GOZGIT_ESR1_TARGETS_DN	KOYAMA_SEMA3B_TARGETS_UP	KRIEG_HYPOXIA_NOT_VIA_KDM3A
164633	CABP7	calcium binding protein 7 [Source:HGNC Symbol;Acc:HGNC:20834]																			MEISSNER_BRAIN_HCP_WITH_H3K4ME3_AND_H3K27ME3	PEREZ_TP53_TARGETS															PEREZ_TP63_TARGETS
1029	CDKN2A	cyclin dependent kinase inhibitor 2A [Source:HGNC Symbol;Acc:HGNC:1787]																			MEISSNER_BRAIN_HCP_WITH_H3K4ME3_AND_H3K27ME3																				CHICAS_RB1_TARGETS_CONFLUENT
55268	ECHDC2	enoyl-CoA hydratase domain containing 2 [Source:HGNC Symbol;Acc:HGNC:23408]																			MEISSNER_BRAIN_HCP_WITH_H3K4ME3_AND_H3K27ME3																							MEISSNER_NPC_HCP_WITH_H3_UNMETHYLATED
7425	VGF	VGF nerve growth factor inducible [Source:HGNC Symbol;Acc:HGNC:12684]																			MEISSNER_BRAIN_HCP_WITH_H3K4ME3_AND_H3K27ME3
348093	RBPMS2	RNA binding protein, mRNA processing factor 2 [Source:HGNC Symbol;Acc:HGNC:19098]																			MEISSNER_BRAIN_HCP_WITH_H3K4ME3_AND_H3K27ME3
3785	KCNQ2	potassium voltage-gated channel subfamily Q member 2 [Source:HGNC Symbol;Acc:HGNC:6296]																			MEISSNER_BRAIN_HCP_WITH_H3K4ME3_AND_H3K27ME3
54751	FBLIM1	filamin binding LIM protein 1 [Source:HGNC Symbol;Acc:HGNC:24686]																				PEREZ_TP53_TARGETS			CHARAFE_BREAST_CANCER_LUMINAL_VS_BASAL_DN		LEE_BMP2_TARGETS_UP
80705	TSGA10	testis specific 10 [Source:HGNC Symbol;Acc:HGNC:14927]																				PEREZ_TP53_TARGETS							YOSHIMURA_MAPK8_TARGETS_UP			DODD_NASOPHARYNGEAL_CARCINOMA_DN
2678	GGT1	gamma-glutamyltransferase 1 [Source:HGNC Symbol;Acc:HGNC:4250]																				PEREZ_TP53_TARGETS							YOSHIMURA_MAPK8_TARGETS_UP										VERHAAK_AML_WITH_NPM1_MUTATED_UP
9696	CROCC	ciliary rootlet coiled-coil, rootletin [Source:HGNC Symbol;Acc:HGNC:21299]																				PEREZ_TP53_TARGETS										DODD_NASOPHARYNGEAL_CARCINOMA_DN
56180	MOSPD1	motile sperm domain containing 1 [Source:HGNC Symbol;Acc:HGNC:25235]																				PEREZ_TP53_TARGETS														ZHONG_RESPONSE_TO_AZACITIDINE_AND_TSA_UP
8811	GALR2	galanin receptor 2 [Source:HGNC Symbol;Acc:HGNC:4133]																				PEREZ_TP53_TARGETS															PEREZ_TP63_TARGETS
259217	HSPA12A	heat shock protein family A (Hsp70) member 12A [Source:HGNC Symbol;Acc:HGNC:19022]																				PEREZ_TP53_TARGETS																						MEISSNER_NPC_HCP_WITH_H3_UNMETHYLATED			KRIEG_HYPOXIA_NOT_VIA_KDM3A
92558	BICDL1	BICD family like cargo adaptor 1 [Source:HGNC Symbol;Acc:HGNC:28095]																				PEREZ_TP53_TARGETS
83715	ESPN	espin [Source:HGNC Symbol;Acc:HGNC:13281]																				PEREZ_TP53_TARGETS
10347	ABCA7	ATP binding cassette subfamily A member 7 [Source:HGNC Symbol;Acc:HGNC:37]																				PEREZ_TP53_TARGETS
339766	MROH2A	maestro heat like repeat family member 2A [Source:HGNC Symbol;Acc:HGNC:27936]																				PEREZ_TP53_TARGETS
25885	POLR1A	RNA polymerase I subunit A [Source:HGNC Symbol;Acc:HGNC:17264]																				PEREZ_TP53_TARGETS
7499	XG	Xg glycoprotein (Xg blood group) [Source:HGNC Symbol;Acc:HGNC:12806]																				PEREZ_TP53_TARGETS
165545	DQX1	DEAQ-box RNA dependent ATPase 1 [Source:HGNC Symbol;Acc:HGNC:20410]																				PEREZ_TP53_TARGETS
163154	PRR22	proline rich 22 [Source:HGNC Symbol;Acc:HGNC:28354]																				PEREZ_TP53_TARGETS
138948	DBH-AS1	DBH antisense RNA 1 [Source:HGNC Symbol;Acc:HGNC:24155]																				PEREZ_TP53_TARGETS
118471	PRAP1	proline rich acidic protein 1 [Source:HGNC Symbol;Acc:HGNC:23304]																				PEREZ_TP53_TARGETS
116983	ACAP3	ArfGAP with coiled-coil, ankyrin repeat and PH domains 3 [Source:HGNC Symbol;Acc:HGNC:16754]																				PEREZ_TP53_TARGETS
25959	KANK2	KN motif and ankyrin repeat domains 2 [Source:HGNC Symbol;Acc:HGNC:29300]																								UDAYAKUMAR_MED1_TARGETS_DN	LEE_BMP2_TARGETS_UP
7090	TLE3	TLE family member 3, transcriptional corepressor [Source:HGNC Symbol;Acc:HGNC:11839]																								UDAYAKUMAR_MED1_TARGETS_DN							ENK_UV_RESPONSE_EPIDERMIS_DN
6525	SMTN	smoothelin [Source:HGNC Symbol;Acc:HGNC:11126]																								UDAYAKUMAR_MED1_TARGETS_DN														LIM_MAMMARY_STEM_CELL_UP		BILD_HRAS_ONCOGENIC_SIGNATURE				KOYAMA_SEMA3B_TARGETS_UP	KRIEG_HYPOXIA_NOT_VIA_KDM3A
10471	PFDN6	prefoldin subunit 6 [Source:HGNC Symbol;Acc:HGNC:4926]																								UDAYAKUMAR_MED1_TARGETS_DN
793	CALB1	calbindin 1 [Source:HGNC Symbol;Acc:HGNC:1434]																									LEE_BMP2_TARGETS_UP							NAKAMURA_TUMOR_ZONE_PERIPHERAL_VS_CENTRAL_DN
5745	PTH1R	parathyroid hormone 1 receptor [Source:HGNC Symbol;Acc:HGNC:9608]																									LEE_BMP2_TARGETS_UP
7137	TNNI3	troponin I3, cardiac type [Source:HGNC Symbol;Acc:HGNC:11947]																											YOSHIMURA_MAPK8_TARGETS_UP	HAMAI_APOPTOSIS_VIA_TRAIL_DN
56901	NDUFA4L2	NDUFA4 mitochondrial complex associated like 2 [Source:HGNC Symbol;Acc:HGNC:29836]																											YOSHIMURA_MAPK8_TARGETS_UP
896	CCND3	cyclin D3 [Source:HGNC Symbol;Acc:HGNC:1585]																											YOSHIMURA_MAPK8_TARGETS_UP
2906	GRIN2D	glutamate ionotropic receptor NMDA type subunit 2D [Source:HGNC Symbol;Acc:HGNC:4588]																											YOSHIMURA_MAPK8_TARGETS_UP
2738	GLI4	GLI family zinc finger 4 [Source:HGNC Symbol;Acc:HGNC:4320]																											YOSHIMURA_MAPK8_TARGETS_UP
4633	MYL2	myosin light chain 2 [Source:HGNC Symbol;Acc:HGNC:7583]																											YOSHIMURA_MAPK8_TARGETS_UP
139728	PNCK	pregnancy up-regulated nonubiquitous CaM kinase [Source:HGNC Symbol;Acc:HGNC:13415]																											YOSHIMURA_MAPK8_TARGETS_UP
5224	PGAM2	phosphoglycerate mutase 2 [Source:HGNC Symbol;Acc:HGNC:8889]																												HAMAI_APOPTOSIS_VIA_TRAIL_DN
777	CACNA1E	calcium voltage-gated channel subunit alpha1 E [Source:HGNC Symbol;Acc:HGNC:1392]																												HAMAI_APOPTOSIS_VIA_TRAIL_DN
80774	LIMD2	LIM domain containing 2 [Source:HGNC Symbol;Acc:HGNC:28142]																												HAMAI_APOPTOSIS_VIA_TRAIL_DN
2868	GRK4	G protein-coupled receptor kinase 4 [Source:HGNC Symbol;Acc:HGNC:4543]																													MISSIAGLIA_REGULATED_BY_METHYLATION_UP
10579	TACC2	transforming acidic coiled-coil containing protein 2 [Source:HGNC Symbol;Acc:HGNC:11523]																														DODD_NASOPHARYNGEAL_CARCINOMA_DN	ENK_UV_RESPONSE_EPIDERMIS_DN
84958	SYTL1	synaptotagmin like 1 [Source:HGNC Symbol;Acc:HGNC:15584]																														DODD_NASOPHARYNGEAL_CARCINOMA_DN		NAKAMURA_TUMOR_ZONE_PERIPHERAL_VS_CENTRAL_DN											GOZGIT_ESR1_TARGETS_DN
8537	BCAS1	brain enriched myelin associated protein 1 [Source:HGNC Symbol;Acc:HGNC:974]																														DODD_NASOPHARYNGEAL_CARCINOMA_DN													GOZGIT_ESR1_TARGETS_DN
79784	MYH14	myosin heavy chain 14 [Source:HGNC Symbol;Acc:HGNC:23212]																														DODD_NASOPHARYNGEAL_CARCINOMA_DN
126820	DNAI3	dynein axonemal intermediate chain 3 [Source:HGNC Symbol;Acc:HGNC:30711]																														DODD_NASOPHARYNGEAL_CARCINOMA_DN
55815	TSNAXIP1	translin associated factor X interacting protein 1 [Source:HGNC Symbol;Acc:HGNC:18586]																														DODD_NASOPHARYNGEAL_CARCINOMA_DN
10999	SLC27A4	solute carrier family 27 member 4 [Source:HGNC Symbol;Acc:HGNC:10998]																														DODD_NASOPHARYNGEAL_CARCINOMA_DN
146439	BICDL2	BICD family like cargo adaptor 2 [Source:HGNC Symbol;Acc:HGNC:33584]																														DODD_NASOPHARYNGEAL_CARCINOMA_DN
100129128	KHDC1L	KH domain containing 1 like [Source:HGNC Symbol;Acc:HGNC:37274]																														DODD_NASOPHARYNGEAL_CARCINOMA_DN
152110	NEK10	NIMA related kinase 10 [Source:HGNC Symbol;Acc:HGNC:18592]																														DODD_NASOPHARYNGEAL_CARCINOMA_DN
124220	ZG16B	zymogen granule protein 16B [Source:HGNC Symbol;Acc:HGNC:30456]																																NAKAMURA_TUMOR_ZONE_PERIPHERAL_VS_CENTRAL_DN											GOZGIT_ESR1_TARGETS_DN
1373	CPS1	carbamoyl-phosphate synthase 1 [Source:HGNC Symbol;Acc:HGNC:2323]																																NAKAMURA_TUMOR_ZONE_PERIPHERAL_VS_CENTRAL_DN
10531	PITRM1	pitrilysin metallopeptidase 1 [Source:HGNC Symbol;Acc:HGNC:17663]																																		ZHONG_RESPONSE_TO_AZACITIDINE_AND_TSA_UP
55679	LIMS2	LIM zinc finger domain containing 2 [Source:HGNC Symbol;Acc:HGNC:16084]																																			PEREZ_TP63_TARGETS			LIM_MAMMARY_STEM_CELL_UP	CHICAS_RB1_TARGETS_CONFLUENT
56241	SUSD2	sushi domain containing 2 [Source:HGNC Symbol;Acc:HGNC:30667]																																			PEREZ_TP63_TARGETS
9074	CLDN6	claudin 6 [Source:HGNC Symbol;Acc:HGNC:2048]																																			PEREZ_TP63_TARGETS
84894	LINGO1	leucine rich repeat and Ig domain containing 1 [Source:HGNC Symbol;Acc:HGNC:21205]																																			PEREZ_TP63_TARGETS
970	CD70	CD70 molecule [Source:HGNC Symbol;Acc:HGNC:11937]																																						LIM_MAMMARY_STEM_CELL_UP
84074	QRICH2	glutamine rich 2 [Source:HGNC Symbol;Acc:HGNC:25326]																																						LIM_MAMMARY_STEM_CELL_UP
25894	PLEKHG4	pleckstrin homology and RhoGEF domain containing G4 [Source:HGNC Symbol;Acc:HGNC:24501]																																							CHICAS_RB1_TARGETS_CONFLUENT
6528	SLC5A5	solute carrier family 5 member 5 [Source:HGNC Symbol;Acc:HGNC:11040]																																										MEISSNER_NPC_HCP_WITH_H3_UNMETHYLATED
58986	PGAP6	post-GPI attachment to proteins 6 [Source:HGNC Symbol;Acc:HGNC:17205]																																											GOZGIT_ESR1_TARGETS_DN
57093	TRIM49	tripartite motif containing 49 [Source:HGNC Symbol;Acc:HGNC:13431]																																											GOZGIT_ESR1_TARGETS_DN
4862	NPAS2	neuronal PAS domain protein 2 [Source:HGNC Symbol;Acc:HGNC:7895]																																												KOYAMA_SEMA3B_TARGETS_UP
3750	KCND1	potassium voltage-gated channel subfamily D member 1 [Source:HGNC Symbol;Acc:HGNC:6237]																																												KOYAMA_SEMA3B_TARGETS_UP
389792	IER5L	immediate early response 5 like [Source:HGNC Symbol;Acc:HGNC:23679]																																													KRIEG_HYPOXIA_NOT_VIA_KDM3A		VECCHI_GASTRIC_CANCER_EARLY_UP
147968	CAPN12	calpain 12 [Source:HGNC Symbol;Acc:HGNC:13249]																																													KRIEG_HYPOXIA_NOT_VIA_KDM3A
3161	HMMR	hyaluronan mediated motility receptor [Source:HGNC Symbol;Acc:HGNC:5012]																																															VECCHI_GASTRIC_CANCER_EARLY_UP
80336	PABPC1L	poly(A) binding protein cytoplasmic 1 like [Source:HGNC Symbol;Acc:HGNC:15797]																																															VECCHI_GASTRIC_CANCER_EARLY_UP
7106	TSPAN4	tetraspanin 4 [Source:HGNC Symbol;Acc:HGNC:11859]
8120	AP3B2	adaptor related protein complex 3 subunit beta 2 [Source:HGNC Symbol;Acc:HGNC:567]
414194	CCNYL2	cyclin Y like 2 (pseudogene) [Source:HGNC Symbol;Acc:HGNC:23495]
643401	PURPL	p53 upregulated regulator of p53 levels [Source:HGNC Symbol;Acc:HGNC:48995]
575	ADGRB1	adhesion G protein-coupled receptor B1 [Source:HGNC Symbol;Acc:HGNC:943]
65268	WNK2	WNK lysine deficient protein kinase 2 [Source:HGNC Symbol;Acc:HGNC:14542]
27147	DENND2A	DENN domain containing 2A [Source:HGNC Symbol;Acc:HGNC:22212]
547	KIF1A	kinesin family member 1A [Source:HGNC Symbol;Acc:HGNC:888]
11200	CHEK2	checkpoint kinase 2 [Source:HGNC Symbol;Acc:HGNC:16627]
83858	ATAD3B	ATPase family AAA domain containing 3B [Source:HGNC Symbol;Acc:HGNC:24007]
6494	SIPA1	signal-induced proliferation-associated 1 [Source:HGNC Symbol;Acc:HGNC:10885]
89	ACTN3	actinin alpha 3 [Source:HGNC Symbol;Acc:HGNC:165]
6861	SYT5	synaptotagmin 5 [Source:HGNC Symbol;Acc:HGNC:11513]
92822	ZNF276	zinc finger protein 276 [Source:HGNC Symbol;Acc:HGNC:23330]
55584	CHRNA9	cholinergic receptor nicotinic alpha 9 subunit [Source:HGNC Symbol;Acc:HGNC:14079]
2637	GBX2	gastrulation brain homeobox 2 [Source:HGNC Symbol;Acc:HGNC:4186]
83546	RTBDN	retbindin [Source:HGNC Symbol;Acc:HGNC:30310]
1271	CNTFR	ciliary neurotrophic factor receptor [Source:HGNC Symbol;Acc:HGNC:2170]
92162	TMEM88	transmembrane protein 88 [Source:HGNC Symbol;Acc:HGNC:32371]
148398	SAMD11	sterile alpha motif domain containing 11 [Source:HGNC Symbol;Acc:HGNC:28706]
10011	SRA1	steroid receptor RNA activator 1 [Source:HGNC Symbol;Acc:HGNC:11281]
5871	MAP4K2	mitogen-activated protein kinase kinase kinase kinase 2 [Source:HGNC Symbol;Acc:HGNC:6864]
91544	UBXN11	UBX domain protein 11 [Source:HGNC Symbol;Acc:HGNC:30600]
84818	IL17RC	interleukin 17 receptor C [Source:HGNC Symbol;Acc:HGNC:18358]
2118	ETV4	ETS variant transcription factor 4 [Source:HGNC Symbol;Acc:HGNC:3493]
166785	MMAA	metabolism of cobalamin associated A [Source:HGNC Symbol;Acc:HGNC:18871]
124221	PRSS30P	serine protease 30, pseudogene [Source:HGNC Symbol;Acc:HGNC:28753]
165140	OXER1	oxoeicosanoid receptor 1 [Source:HGNC Symbol;Acc:HGNC:24884]
55065	SLC52A1	solute carrier family 52 member 1 [Source:HGNC Symbol;Acc:HGNC:30225]
84699	CREB3L3	cAMP responsive element binding protein 3 like 3 [Source:HGNC Symbol;Acc:HGNC:18855]
6103	RPGR	retinitis pigmentosa GTPase regulator [Source:HGNC Symbol;Acc:HGNC:10295]
353116	RILPL1	Rab interacting lysosomal protein like 1 [Source:HGNC Symbol;Acc:HGNC:26814]
23305	ACSL6	acyl-CoA synthetase long chain family member 6 [Source:HGNC Symbol;Acc:HGNC:16496]
1646	AKR1C2	aldo-keto reductase family 1 member C2 [Source:HGNC Symbol;Acc:HGNC:385]
55621	TRMT1	tRNA methyltransferase 1 [Source:HGNC Symbol;Acc:HGNC:25980]
618	BCYRN1	brain cytoplasmic RNA 1 [Source:HGNC Symbol;Acc:HGNC:1022]
9670	IPO13	importin 13 [Source:HGNC Symbol;Acc:HGNC:16853]
677769	SCARNA17	small Cajal body-specific RNA 17 [Source:HGNC Symbol;Acc:HGNC:32574]
10063	COX17	cytochrome c oxidase copper chaperone COX17 [Source:HGNC Symbol;Acc:HGNC:2264]
124935	SLC43A2	solute carrier family 43 member 2 [Source:HGNC Symbol;Acc:HGNC:23087]
111	ADCY5	adenylate cyclase 5 [Source:HGNC Symbol;Acc:HGNC:236]
50632	CALY	calcyon neuron specific vesicular protein [Source:HGNC Symbol;Acc:HGNC:17938]
9033	PKD2L1	polycystin 2 like 1, transient receptor potential cation channel [Source:HGNC Symbol;Acc:HGNC:9011]
400629	TEX19	testis expressed 19 [Source:HGNC Symbol;Acc:HGNC:33802]
8563	THOC5	THO complex subunit 5 [Source:HGNC Symbol;Acc:HGNC:19074]
80324	PUS1	pseudouridine synthase 1 [Source:HGNC Symbol;Acc:HGNC:15508]
59285	CACNG6	calcium voltage-gated channel auxiliary subunit gamma 6 [Source:HGNC Symbol;Acc:HGNC:13625]
129530	LYG1	lysozyme g1 [Source:HGNC Symbol;Acc:HGNC:27014]
146183	OTOA	otoancorin [Source:HGNC Symbol;Acc:HGNC:16378]
574029	DUSP5P1	dual specificity phosphatase 5 pseudogene 1 [Source:HGNC Symbol;Acc:HGNC:32020]
125997	MBD3L2	methyl-CpG binding domain protein 3 like 2 [Source:HGNC Symbol;Acc:HGNC:18532]
339483	MTMR9LP	myotubularin related protein 9 like, pseudogene [Source:HGNC Symbol;Acc:HGNC:27920]
343068	PRAMEF5	PRAME family member 5 [Source:HGNC Symbol;Acc:HGNC:27995]
202299	LINC01554	long intergenic non-protein coding RNA 1554 [Source:HGNC Symbol;Acc:HGNC:24687]
341880	SLC35F4	solute carrier family 35 member F4 [Source:HGNC Symbol;Acc:HGNC:19845]
375341	C3orf62	chromosome 3 open reading frame 62 [Source:HGNC Symbol;Acc:HGNC:24771]
81890	QTRT1	queuine tRNA-ribosyltransferase catalytic subunit 1 [Source:HGNC Symbol;Acc:HGNC:23797]
150291	MORC2-AS1	MORC2 antisense RNA 1 [Source:HGNC Symbol;Acc:HGNC:26662]
594839	SNORA33	small nucleolar RNA, H/ACA box 33 [Source:HGNC Symbol;Acc:HGNC:32623]
283748	PLA2G4D	phospholipase A2 group IVD [Source:HGNC Symbol;Acc:HGNC:30038]
129868	TRIM43	tripartite motif containing 43 [Source:HGNC Symbol;Acc:HGNC:19015]
112495	GTF3C6	general transcription factor IIIC subunit 6 [Source:HGNC Symbol;Acc:HGNC:20872]
677767	SCARNA7	small Cajal body-specific RNA 7 [Source:HGNC Symbol;Acc:HGNC:32563]
56971	CEACAM19	CEA cell adhesion molecule 19 [Source:HGNC Symbol;Acc:HGNC:31951]
400735	PRAMEF4	PRAME family member 4 [Source:HGNC Symbol;Acc:HGNC:31971]
114780	PKD1L2	polycystin 1 like 2 (gene/pseudogene) [Source:HGNC Symbol;Acc:HGNC:21715]
100130827	SBK3	SH3 domain binding kinase family member 3 [Source:HGNC Symbol;Acc:HGNC:44121]
100287225	LINC01630	long intergenic non-protein coding RNA 1630 [Source:HGNC Symbol;Acc:HGNC:52295]
100419743	DBET	D4Z4 binding element transcript [Source:HGNC Symbol;Acc:HGNC:43904]
100874091	TM4SF1-AS1	TM4SF1 antisense RNA 1 [Source:HGNC Symbol;Acc:HGNC:40587]
101410541	LINC00678	long intergenic non-protein coding RNA 678 [Source:HGNC Symbol;Acc:HGNC:44413]
101927501	PINCR	p53-induced noncoding RNA [Source:HGNC Symbol;Acc:HGNC:53590]
110255170	RNA5-8S5	5.8S ribosomal RNA [Source:RFAM;Acc:RF00002]
130612	TMEM198	transmembrane protein 198 [Source:HGNC Symbol;Acc:HGNC:33704]
283116	TRIM49B	tripartite motif containing 49B [Source:HGNC Symbol;Acc:HGNC:42955]
284428	MBD3L5	methyl-CpG binding domain protein 3 like 5 [Source:HGNC Symbol;Acc:HGNC:37204]
400110	ANKRD20A19P	ankyrin repeat domain 20 family member A19, pseudogene [Source:HGNC Symbol;Acc:HGNC:42737]
440561	PRAMEF6	PRAME family member 6 [Source:HGNC Symbol;Acc:HGNC:30583]
54082	TSPEAR-AS1	TSPEAR antisense RNA 1 [Source:HGNC Symbol;Acc:HGNC:1271]
642612	TRIM49C	tripartite motif containing 49C [Source:HGNC Symbol;Acc:HGNC:38877]
650368	TSSC2	tumor suppressing subtransferable candidate 2 (pseudogene) [Source:HGNC Symbol;Acc:HGNC:12384]
653192	TRIM43B	tripartite motif containing 43B [Source:HGNC Symbol;Acc:HGNC:37146]
653656	MBD3L4	methyl-CpG binding domain protein 3 like 4 [Source:HGNC Symbol;Acc:HGNC:37206]
653657	MBD3L3	methyl-CpG binding domain protein 3 like 3 [Source:HGNC Symbol;Acc:HGNC:37205]
653786	OTOAP1	OTOA pseudogene 1 [Source:HGNC Symbol;Acc:HGNC:53869]
[truncated: 53 more columns]

## Sheet: CHLA266 C2 GSEA
Overlap Results
Collection(s):	C2
# overlaps shown:	100
# genesets in collections:	7411
# genes in comparison (n):	460
# genes in universe (N):	42577
Gene Set Name	# Genes in Gene Set (K)	Description	# Genes in Overlap (k)	k/K	p-value	FDR q-value
LIU_OVARIAN_CANCER_TUMORS_AND_XENOGRAFTS_XDGS_DN	1714	Genes differentially expressed between PDX and donor tumor samples from nine ovarian cancer patients.	93	0.0543	1.85e-38	1.37e-34
DELYS_THYROID_CANCER_UP	445	Genes up-regulated in papillary thyroid carcinoma (PTC) compared to normal tissue.	49	0.1101	4.54e-34	1.25e-30
NABA_MATRISOME	1026	Ensemble of genes encoding extracellular matrix and extracellular matrix-associated proteins	69	0.0673	5.04e-34	1.25e-30
ONDER_CDH1_TARGETS_2_DN	473	Genes down-regulated in HMLE cells (immortalized nontransformed mammary epithelium) after E-cadhedrin (CDH1) [GeneID=999] knockdown by RNAi.	48	0.1015	9.55e-32	1.77e-28
SATO_SILENCED_BY_METHYLATION_IN_PANCREATIC_CANCER_1	422	Genes up-regulated in the pancreatic cancer cell lines (AsPC1, Hs766T, MiaPaCa2, Panc1) but not in the non-neoplastic cells (HPDE) by decitabine (5-aza-2'-deoxycytidine) [PubChem=451668].	41	0.0972	1.68e-26	2.48e-23
HELLER_HDAC_TARGETS_SILENCED_BY_METHYLATION_UP	461	Genes up-regulated in multiple myeloma (MM) cell lines treated with both decitabine [PubChem=451668] TSA [PubChem=5562].	42	0.0911	5.13e-26	6.34e-23
WONG_ADULT_TISSUE_STEM_MODULE	721	The 'adult tissue stem' module: genes coordinately up-regulated in a compendium of adult tissue stem cells.	50	0.0693	2.31e-25	2.45e-22
SCHUETZ_BREAST_CANCER_DUCTAL_INVASIVE_UP	352	Genes up-regulated in invasive ductal carcinoma (IDC) relative to ductal carcinoma in situ (DCIS, non-invasive).	36	0.1023	3.67e-24	3.4e-21
ENK_UV_RESPONSE_KERATINOCYTE_UP	533	Genes up-regulated in NHEK cells (normal epidermal keratinocytes) after UVB irradiation.	42	0.0788	1.48e-23	1.22e-20
LEI_MYB_TARGETS	323	Myb-regulated genes in MCF7 (breast cancer) and lung epithelial cell lines overexpressing MYBL2, MYBL1 or MYB [GeneID=4605;4603;4602].	34	0.1053	2.73e-23	2.02e-20
WU_CELL_MIGRATION	183	Genes associated with migration rate of 40 human bladder cancer cells.	27	0.1475	1.19e-22	8.04e-20
MEISSNER_BRAIN_HCP_WITH_H3K4ME3_AND_H3K27ME3	1074	Genes with high-CpG-density promoters (HCP) bearing histone H3 dimethylation at K4 (H3K4me2) and trimethylation at K27 (H3K27me3) in brain.	56	0.0521	2.77e-22	1.71e-19
NABA_MATRISOME_ASSOCIATED	751	Ensemble of genes encoding ECM-associated proteins including ECM-affilaited proteins, ECM regulators and secreted factors	46	0.0613	3.33e-21	1.9e-18
SMID_BREAST_CANCER_BASAL_UP	662	Genes up-regulated in basal subtype of breast cancer samles.	43	0.065	7.61e-21	4.03e-18
GRAESSMANN_APOPTOSIS_BY_DOXORUBICIN_UP	1151	Genes up-regulated in ME-A cells (breast cancer) undergoing apoptosis in response to doxorubicin [PubChem=31703].	55	0.0478	3.67e-20	1.81e-17
KOINUMA_TARGETS_OF_SMAD2_OR_SMAD3	843	Genes with promoters occupied by SMAD2 or SMAD3 [GeneID=4087, 4088] in HaCaT cells (keratinocyte) according to a ChIP-chip analysis.	47	0.0558	5.49e-20	2.54e-17
MARTENS_TRETINOIN_RESPONSE_UP	855	Genes up-regulated in NB4 cells (acute promyelocytic leukemia, APL) in response to tretinoin [PubChem=444795]; based on Chip-seq data.	47	0.055	9.67e-20	4.21e-17
HELLER_SILENCED_BY_METHYLATION_UP	283	Genes up-regulated in at least one of three multiple myeloma (MM) cell lines treated with the DNA hypomethylating agent decitabine (5-aza-2'-deoxycytidine) [PubChem=451668].	29	0.1025	1.02e-19	4.21e-17
NUYTTEN_EZH2_TARGETS_UP	1033	Genes up-regulated in PC3 cells (prostate cancer) after knockdown of EZH2 [GeneID=2146] by RNAi.	51	0.0494	2.39e-19	9.01e-17
SMID_BREAST_CANCER_LUMINAL_B_DN	587	Genes down-regulated in the luminal B subtype of breast cancer.	39	0.0664	2.43e-19	9.01e-17
MCBRYAN_PUBERTAL_BREAST_4_5WK_UP	270	Genes up-regulated during pubertal mammary gland development between week 4 and 5.	28	0.1037	3.22e-19	1.14e-16
CHICAS_RB1_TARGETS_CONFLUENT	567	Genes up-regulated in confluent IMR90 cells (fibroblast) after knockdown of RB1 [GeneID=5925] by RNAi.	38	0.067	5.33e-19	1.8e-16
CHEN_METABOLIC_SYNDROM_NETWORK	1242	Genes forming the macrophage-enriched metabolic network (MEMN) claimed to have a causal relationship with the metabolic syndrom traits.	55	0.0443	1.11e-18	3.57e-16
PEREZ_TP53_TARGETS	1201	Genes up-regulated in the HMEC cells (primary mammary epithelium) upon expression of TP53 [GeneID=7157] off adenoviral vector.	54	0.045	1.21e-18	3.74e-16
BLANCO_MELO_RESPIRATORY_SYNCYTIAL_VIRUS_INFECTION_A594_CELLS_UP	286	Genes up-regulated in RSV (A549 cells, MOI: 2, 24hpi)	28	0.0979	1.5e-18	4.28e-16
BOQUEST_STEM_CELL_UP	261	Genes up-regulated in freshly isolated CD31- [GeneID=5175] (stromal stem cells from adipose tissue) versus the CD31+ (non-stem) counterparts.	27	0.1034	1.5e-18	4.28e-16
LIM_MAMMARY_STEM_CELL_UP	479	Genes consistently up-regulated in mammary stem cells both in mouse and human species.	34	0.071	7.08e-18	1.94e-15
FEVR_CTNNB1_TARGETS_UP	688	Genes up-regulated in intestinal crypt cells upon deletion of CTNNB1 [GeneID=1499].	40	0.0581	8.79e-18	2.27e-15
FOROUTAN_PRODRANK_TGFB_EMT_UP	185	Genes up-regulated in the epithelial-mesenchymal transition (EMT) upon transforming growth factor beta (TGFb) stimulation derived from multiple datasets using a product of ranks meta-analysis approach.	23	0.1243	8.89e-18	2.27e-15
BOQUEST_STEM_CELL_CULTURED_VS_FRESH_UP	427	Genes up-regulated in cultured stromal stem cells from adipose tissue, compared to the freshly isolated cells.	32	0.0749	1.41e-17	3.49e-15
CHIANG_LIVER_CANCER_SUBCLASS_CTNNB1_DN	170	Top 200 marker genes down-regulated in the 'CTNNB1' subclass of hepatocellular carcinoma (HCC); characterized by activated CTNNB1 [GeneID=1499].	22	0.1294	1.93e-17	4.62e-15
FOROUTAN_TGFB_EMT_UP	192	Genes up-regulated in the epithelial-mesenchymal transition (EMT) upon transforming growth factor beta (TGFb) stimulation derived from multiple datasets by combining results from an integrative approach and a product of ranks meta-analysis approach.	23	0.1198	2.06e-17	4.77e-15
KIM_WT1_TARGETS_UP	217	Genes up-regulated in UB27 cells (osteosarcoma) at any time point after inducing the expression of a mutant form of WT1 [GeneID=7490].	24	0.1106	2.65e-17	5.96e-15
KIM_RESPONSE_TO_TSA_AND_DECITABINE_UP	136	Genes up-regulated in glioma cell lines treated with both decitabine [PubChem=451668] and TSA [PubChem=5562].	20	0.1471	4.36e-17	9.51e-15
PEREZ_TP63_TARGETS	356	Genes up-regulated in the HMEC cells (primary mammary epithelium) upon expression of the transcriptionally active isoform of TP63 [GeneID=8626] off adenoviral vector.	29	0.0815	5.28e-17	1.09e-14
REACTOME_EXTRACELLULAR_MATRIX_ORGANIZATION	300	Extracellular matrix organization	27	0.09	5.29e-17	1.09e-14
ZWANG_TRANSIENTLY_UP_BY_2ND_EGF_PULSE_ONLY	1959	Genes transiently induced only by the second pulse of EGF [GeneID =1950] in 184A1 cells (mammary epithelium).	67	0.0342	8.21e-17	1.64e-14
PETROVA_ENDOTHELIUM_LYMPHATIC_VS_BLOOD_DN	162	Genes down-regulated in BEC (blood endothelial cells) compared to LEC (lymphatic endothelial cells).	21	0.1296	1.01e-16	1.96e-14
ZHONG_RESPONSE_TO_AZACITIDINE_AND_TSA_UP	186	Genes up-regulated in 3 out of 4 NSCLC cell lines (non-small cell lung cancer) after treatment with azacitidine [PubChem=9444] and TSA [PubChem=5562].	22	0.1183	1.35e-16	2.57e-14
REN_ALVEOLAR_RHABDOMYOSARCOMA_DN	407	Genes commonly down-regulated in human alveolar rhabdomyosarcoma (ARMS) and its mouse model overexpressing PAX3-FOXO1 [GeneID=5077;2308] fusion.	30	0.0737	2.33e-16	4.32e-14
SWEET_LUNG_CANCER_KRAS_DN	422	Genes down-regulated in the Kras2LA mouse lung cancer model with mutated KRAS [GeneID=3845].	30	0.0711	6.2e-16	1.12e-13
FORTSCHEGGER_PHF8_TARGETS_DN	783	Genes down-regulated in HeLa cells (cervical carcinoma) upon knockdown of PHF8 [GeneID=23133] by RNAi.	40	0.0511	7.06e-16	1.25e-13
GOZGIT_ESR1_TARGETS_DN	786	Genes down-regulated in TMX2-28 cells (breast cancer) which do not express ESR1 [GeneID=2099]) compared to the parental MCF7 cells which do.	40	0.0509	8.02e-16	1.38e-13
MANALO_HYPOXIA_UP	205	Genes up-regulated in response to both hypoxia and overexpression of an active form of HIF1A [GeneID=3091].	22	0.1073	1.08e-15	1.82e-13
REACTOME_DEVELOPMENTAL_BIOLOGY	1432	Developmental Biology	54	0.0377	2.12e-15	3.44e-13
MEISSNER_NPC_HCP_WITH_H3_UNMETHYLATED	544	Genes with high-CpG-density promoters (HCP) that have no histone H3 methylation marks in neural precursor cells (NPC).	33	0.0607	2.13e-15	3.44e-13
KHETCHOUMIAN_TRIM24_TARGETS_UP	47	Retinoic acid-responsive genes up-regulated in hepatocellular carcinoma (HCC) samples of TRIM24 [GeneID=8805] knockout mice.	13	0.2766	2.33e-15	3.67e-13
RASHI_RESPONSE_TO_IONIZING_RADIATION_2	125	Cluster 2: late ATM [GeneID=472] dependent genes induced by ionizing radiation treatment.	18	0.144	2.4e-15	3.71e-13
MCBRYAN_PUBERTAL_BREAST_3_4WK_UP	214	Genes up-regulated during pubertal mammary gland development between weeks 3 and 4.	22	0.1028	2.68e-15	4.05e-13
WINTER_HYPOXIA_METAGENE	243	Genes regulated by hypoxia, based on literature searches.	23	0.0947	3.77e-15	5.59e-13
LINDGREN_BLADDER_CANCER_CLUSTER_2B	389	Genes specifically up-regulated in Cluster IIb of urothelial cell carcinom (UCC) tumors.	28	0.072	4.31e-15	6.27e-13
LIU_PROSTATE_CANCER_DN	493	Genes down-regulated in prostate cancer samples.	31	0.0629	5.84e-15	8.33e-13
ANDERSEN_CHOLANGIOCARCINOMA_CLASS2	175	Genes overexpressed in cholangiocarcinoma class 2 associated with poor prognosis.	20	0.1143	6.46e-15	9.03e-13
EBAUER_TARGETS_OF_PAX3_FOXO1_FUSION_UP	200	Genes up-regulated in Rh4 cells (alveolar rhabdomyosarcoma, ARMS) after knockdown of the PAX3-FOXO1 [GeneiD=5077;2308] fusion protein by RNAi for 72 hr.	21	0.105	7.54e-15	1.04e-12
GRAESSMANN_RESPONSE_TO_MC_AND_DOXORUBICIN_UP	611	Genes up-regulated in ME-A cells (breast cancer, sensitive to apoptotic stimuli) exposed to doxorubicin [PubChem=31703] in the presence of medium concentrate (MC) from ME-C cells (breast cancer, resistant to apoptotic stimuli).	34	0.0556	9.87e-15	1.33e-12
DUTERTRE_ESTRADIOL_RESPONSE_24HR_DN	504	Genes down-regulated in MCF7 cells (breast cancer) at 24 h of estradiol [PubChem=5757] treatment.	31	0.0615	1.06e-14	1.4e-12
BRUINS_UVC_RESPONSE_VIA_TP53_GROUP_A	899	Category A genes: p53-dependent genes whose expression in the absence of S389 phosphorylation is similar to loss of TP53 [GeneID=7157] in MEF (embryonic fibroblast) cells in response to UV-C irradiation.	41	0.0456	1.38e-14	1.79e-12
SWEET_KRAS_TARGETS_UP	83	Genes upregulated in KRAS [GeneID=3845] knockdown vs control in a human cell line.	15	0.1807	1.58e-14	2.02e-12
JAEGER_METASTASIS_DN	260	Genes down-regulated in metastases from malignant melanoma compared to the primary tumors.	23	0.0885	1.62e-14	2.04e-12
LEE_BMP2_TARGETS_UP	780	Genes up-regulated in uterus upon knockout of BMP2 [GeneID=650].	38	0.0487	1.72e-14	2.13e-12
SWEET_LUNG_CANCER_KRAS_UP	484	Genes up-regulated in the Kras2LA mouse lung cancer model with mutated KRAS [GeneID=3845].	30	0.062	2.36e-14	2.86e-12
ROZANOV_MMP14_TARGETS_UP	267	Genes up-regulated in HT1080 cells (fibrosarcoma) over-expressing MMP14 [GeneID=4323] compared to those with knockdown of the gene by RNAi.	23	0.0861	2.87e-14	3.43e-12
BENPORATH_ES_WITH_H3K27ME3	1115	Set 'H3K27 bound': genes posessing the trimethylated H3K27 (H3K27me3) mark in their promoters in human embryonic stem cells, as identified by ChIP on chip.	45	0.0404	5.18e-14	6.09e-12
NABA_CORE_MATRISOME	275	Ensemble of genes encoding core extracellular matrix including ECM glycoproteins, collagens and proteoglycans	23	0.0836	5.38e-14	6.22e-12
NAGASHIMA_NRG1_SIGNALING_UP	172	Genes up-regulated in MCF7 cells (breast cancer) after stimulation with NRG1 [GeneID=3084].	19	0.1105	5.77e-14	6.57e-12
JECHLINGER_EPITHELIAL_TO_MESENCHYMAL_TRANSITION_DN	62	Genes down-regulated during epithelial to mesenchymal transition (EMT) induced by TGFB1 [GeneID=7040] in the EpH4 cells (mammary epithelium cell line transformed by HRAS [GeneID=3265]).	13	0.2097	1.19e-13	1.33e-11
PASINI_SUZ12_TARGETS_DN	316	Genes down-regulated in ES (embryonic stem cells) with defficient SUZ12 [GeneID=23512].	24	0.0759	1.26e-13	1.39e-11
TONKS_TARGETS_OF_RUNX1_RUNX1T1_FUSION_HSC_UP	184	Genes up-regulated in normal hematopoietic progenitors by RUNX1-RUNX1T1 [GeneID=861;862] fusion.	19	0.1033	1.98e-13	2.15e-11
REACTOME_HEMOSTASIS	679	Hemostasis	34	0.0501	2.01e-13	2.16e-11
MA_RAT_AGING_DN	161	Genes down-regulated across multiple cell types from nine tissues during rat aging.	18	0.1118	2.16e-13	2.28e-11
REACTOME_DEGRADATION_OF_THE_EXTRACELLULAR_MATRIX	140	Degradation of the extracellular matrix	17	0.1214	2.56e-13	2.67e-11
CHIARADONNA_NEOPLASTIC_TRANSFORMATION_KRAS_DN	141	Genes down-regulated in transformed NIH3T3 cells (fibroblasts transformed by activated KRAS [GeneID=3845]) vs normal cells.	17	0.1206	2.88e-13	2.97e-11
FOROUTAN_INTEGRATED_TGFB_EMT_UP	120	Genes up-regulated in the epithelial-mesenchymal transition (EMT) upon transforming growth factor beta (TGFb) stimulation derived from multiple datasets by integrating them.	16	0.1333	2.96e-13	3e-11
UDAYAKUMAR_MED1_TARGETS_DN	244	Genes down-regulated in HeLa cells after knockdown of MED1 [GeneID=5469] by RNAi.	21	0.0861	3.89e-13	3.89e-11
HUMMERICH_SKIN_CANCER_PROGRESSION_DN	103	Selected genes down-regulated during progression through benign to malignant skin tumors formed by treatment with DMBA and TPA [PubChem=6001;4792] chemicals in the two stage skin carcinogenesis model.	15	0.1456	4.36e-13	4.31e-11
PLASARI_TGFB1_TARGETS_10HR_UP	196	Genes up-regulated in MEF cells (embryonic fibroblast) upon stimulation with TGFB1 [GeneID=7040] for 10 h.	19	0.0969	6.2e-13	6.04e-11
MEBARKI_HCC_PROGENITOR_WNT_UP	202	Transcriptome of human HepaRG hepatocellular carcinoma liver progenitors in responses to a WNT3A-enriched microenvironment and dissection of pathways dependent on _-catenin and/or blocked by the SFRP-like Wnt inhibitor FZD8_CRD.	19	0.0941	1.07e-12	1.03e-10
DAVICIONI_TARGETS_OF_PAX_FOXO1_FUSIONS_UP	258	Genes up-regulated in RD cells (embryonal rhabdomyosarcoma, ERMS) by expression of PAX3- or PAX7-FOXO1 [GeneID=5077;5081;2308] fusions off retroviral vectors.	21	0.0814	1.15e-12	1.09e-10
MEISSNER_NPC_HCP_WITH_H3K4ME2	493	Genes with high-CpG-density promoters (HCP) bearing histone H3 dimethylation mark at K4 (H3K4me2) in neural precursor cells (NPC).	28	0.0568	1.45e-12	1.36e-10
JISON_SICKLE_CELL_DISEASE_UP	182	Genes up-regulated in peripheral blood mononuclear cells (PBMC) from sickle cell disease patients compared to those from healthy subjects.	18	0.0989	1.79e-12	1.66e-10
MIYAGAWA_TARGETS_OF_EWSR1_ETS_FUSIONS_UP	265	Genes commonly up-regulated in UET-13 cells (mesenchymal progenitor) by expression of EWSR1 [GeneID=2130] fusions with ETS transcription factors FLI1 and ERG [GeneID=2313 ,2078].	21	0.0792	1.92e-12	1.76e-10
DODD_NASOPHARYNGEAL_CARCINOMA_DN	1816	Genes down-regulated in nasopharyngeal carcinoma (NPC) compared to the normal tissue.	56	0.0308	2.36e-12	2.13e-10
FULCHER_INFLAMMATORY_RESPONSE_LECTIN_VS_LPS_UP	585	Genes up-regulated in monocyte-derived dendritic cells (MDDC) after stimulation with galecin-1 (lectin, LGALS1) [GeneID=3956] compared to that with bacterial lipopolysaccharide (LPS).	30	0.0513	3.01e-12	2.69e-10
OISHI_CHOLANGIOMA_STEM_CELL_LIKE_DN	274	Genes under-expressed in stem cell-like cholangiocellular carcinoma	21	0.0766	3.65e-12	3.22e-10
PHONG_TNF_RESPONSE_NOT_VIA_P38	341	Genes whose expression changes in Calu-6 cells (lung cancer) by TNF [GeneID=7124] were not affected by p38 inhibitor LY479754.	23	0.0674	4.75e-12	4.14e-10
IGLESIAS_E2F_TARGETS_UP	144	Genes up-regulated in pancreatic cells from mice with double knockout of E2F1 [GeneID=1869] and E2F2 [GeneID=1870] compared to wild type.	16	0.1111	5.17e-12	4.46e-10
BENPORATH_SUZ12_TARGETS	1035	Set 'Suz12 targets': genes identified by ChIP on chip as targets of the Polycomb protein SUZ12 [GeneID=23512] in human embryonic stem cells.	40	0.0386	5.38e-12	4.58e-10
LOPEZ_MBD_TARGETS	953	Genes up-regulated in HeLa cells (cervical cancer) after simultaneus knockdown of all three MBD (methyl-CpG binding domain) proteins MeCP2, MBD1 and MBD2 [GeneID=4204;4152;8932] by RNAi.	38	0.0399	7.52e-12	6.33e-10
MISSIAGLIA_REGULATED_BY_METHYLATION_UP	125	Genes up-regulated in PaCa44 and CFPAC1 cells (pancreatic cancer) after treatment with decitabine [PubChem=451668], a DNA hypomethylating agent similar to azacitidine [PubChem=9444].	15	0.12	7.8e-12	6.49e-10
LI_INDUCED_T_TO_NATURAL_KILLER_UP	317	Genes up-regulated in ITNK cells (T-lymphocyte progenitors (DN3 cells) reprogrammed to natural killer (NK) cells by ablation of BCL11B [GeneID=64919] gene), compared to the parental DN3 cells.	22	0.0694	7.95e-12	6.55e-10
REACTOME_SIGNALING_BY_RECEPTOR_TYROSINE_KINASES	532	Signaling by Receptor Tyrosine Kinases	28	0.0526	8.83e-12	7.19e-10
CHARAFE_BREAST_CANCER_LUMINAL_VS_BASAL_DN	457	Genes down-regulated in luminal-like breast cancer cell lines compared to the basal-like ones.	26	0.0569	8.93e-12	7.19e-10
KIM_GLIS2_TARGETS_UP	86	Partial list of genes up-regulated in the kidney of GLIS2 [GeneID=84662] knockout mice compared to the wild type.	13	0.1512	9.83e-12	7.83e-10
KRIEG_HYPOXIA_NOT_VIA_KDM3A	746	Genes induced under hypoxia independently of KDM3A [GeneID=55818] in RCC4 cells (renal carcinoma) expressing VHL [GeneID=7428].	33	0.0442	1.28e-11	1.01e-09
CHARAFE_BREAST_CANCER_LUMINAL_VS_MESENCHYMAL_DN	465	Genes down-regulated in luminal-like breast cancer cell lines compared to the mesenchymal-like ones.	26	0.0559	1.31e-11	1.02e-09
PEREZ_TP53_AND_TP63_TARGETS	207	Genes up-regulated in HMEC cells (primary mammary epithelium) upon expression of both of TP53 [GeneID=7157] and the transcriptionally active isoform of TP63 [GeneID=8626] off adenoviral vectors.	18	0.087	1.58e-11	1.22e-09
WEST_ADRENOCORTICAL_TUMOR_DN	546	Down-regulated genes in pediatric adrenocortical tumors (ACT) compared to the normal tissue.	28	0.0513	1.62e-11	1.24e-09
JOHNSTONE_PARVB_TARGETS_3_UP	433	Genes up-regulated upon overexpression of PARVB [GeneID=29780] in MDA-MB-231 cells (breast cancer) cultured in 3D Matrigel only.	25	0.0577	1.65e-11	1.24e-09
ENK_UV_RESPONSE_EPIDERMIS_DN	512	Genes down-regulated in epidermis after to UVB irradiation.	27	0.0527	2e-11	1.49e-09
RIGGI_EWING_SARCOMA_PROGENITOR_UP	437	Genes up-regulated in mesenchymal stem cells (MSC) engineered to express EWS-FLI1 [GeneID=2130;2321] fusion protein.	25	0.0572	2e-11	1.49e-09
Gene/Gene Set Overlap Matrix
Entrez Gene Id	Gene Symbol	Gene Description	LIU_OVARIAN_CANCER_TUMORS_AND_XENOGRAFTS_XDGS_DN	DELYS_THYROID_CANCER_UP	NABA_MATRISOME	ONDER_CDH1_TARGETS_2_DN	SATO_SILENCED_BY_METHYLATION_IN_PANCREATIC_CANCER_1	HELLER_HDAC_TARGETS_SILENCED_BY_METHYLATION_UP	WONG_ADULT_TISSUE_STEM_MODULE	SCHUETZ_BREAST_CANCER_DUCTAL_INVASIVE_UP	ENK_UV_RESPONSE_KERATINOCYTE_UP	LEI_MYB_TARGETS	WU_CELL_MIGRATION	MEISSNER_BRAIN_HCP_WITH_H3K4ME3_AND_H3K27ME3	NABA_MATRISOME_ASSOCIATED	SMID_BREAST_CANCER_BASAL_UP	GRAESSMANN_APOPTOSIS_BY_DOXORUBICIN_UP	KOINUMA_TARGETS_OF_SMAD2_OR_SMAD3	MARTENS_TRETINOIN_RESPONSE_UP	HELLER_SILENCED_BY_METHYLATION_UP	NUYTTEN_EZH2_TARGETS_UP	SMID_BREAST_CANCER_LUMINAL_B_DN	MCBRYAN_PUBERTAL_BREAST_4_5WK_UP	CHICAS_RB1_TARGETS_CONFLUENT	CHEN_METABOLIC_SYNDROM_NETWORK	PEREZ_TP53_TARGETS	BLANCO_MELO_RESPIRATORY_SYNCYTIAL_VIRUS_INFECTION_A594_CELLS_UP	BOQUEST_STEM_CELL_UP	LIM_MAMMARY_STEM_CELL_UP	FEVR_CTNNB1_TARGETS_UP	FOROUTAN_PRODRANK_TGFB_EMT_UP	BOQUEST_STEM_CELL_CULTURED_VS_FRESH_UP	CHIANG_LIVER_CANCER_SUBCLASS_CTNNB1_DN	FOROUTAN_TGFB_EMT_UP	KIM_WT1_TARGETS_UP	KIM_RESPONSE_TO_TSA_AND_DECITABINE_UP	PEREZ_TP63_TARGETS	REACTOME_EXTRACELLULAR_MATRIX_ORGANIZATION	ZWANG_TRANSIENTLY_UP_BY_2ND_EGF_PULSE_ONLY	PETROVA_ENDOTHELIUM_LYMPHATIC_VS_BLOOD_DN	ZHONG_RESPONSE_TO_AZACITIDINE_AND_TSA_UP	REN_ALVEOLAR_RHABDOMYOSARCOMA_DN	SWEET_LUNG_CANCER_KRAS_DN	FORTSCHEGGER_PHF8_TARGETS_DN	GOZGIT_ESR1_TARGETS_DN	MANALO_HYPOXIA_UP	REACTOME_DEVELOPMENTAL_BIOLOGY	MEISSNER_NPC_HCP_WITH_H3_UNMETHYLATED	KHETCHOUMIAN_TRIM24_TARGETS_UP
7039	TGFA	transforming growth factor alpha [Source:HGNC Symbol;Acc:HGNC:11765]	LIU_OVARIAN_CANCER_TUMORS_AND_XENOGRAFTS_XDGS_DN	DELYS_THYROID_CANCER_UP	NABA_MATRISOME	ONDER_CDH1_TARGETS_2_DN									NABA_MATRISOME_ASSOCIATED			KOINUMA_TARGETS_OF_SMAD2_OR_SMAD3																											GOZGIT_ESR1_TARGETS_DN
7076	TIMP1	TIMP metallopeptidase inhibitor 1 [Source:HGNC Symbol;Acc:HGNC:11820]	LIU_OVARIAN_CANCER_TUMORS_AND_XENOGRAFTS_XDGS_DN	DELYS_THYROID_CANCER_UP	NABA_MATRISOME			HELLER_HDAC_TARGETS_SILENCED_BY_METHYLATION_UP							NABA_MATRISOME_ASSOCIATED								MCBRYAN_PUBERTAL_BREAST_4_5WK_UP					BOQUEST_STEM_CELL_UP					CHIANG_LIVER_CANCER_SUBCLASS_CTNNB1_DN					REACTOME_EXTRACELLULAR_MATRIX_ORGANIZATION			ZHONG_RESPONSE_TO_AZACITIDINE_AND_TSA_UP	REN_ALVEOLAR_RHABDOMYOSARCOMA_DN			GOZGIT_ESR1_TARGETS_DN
1277	COL1A1	collagen type I alpha 1 chain [Source:HGNC Symbol;Acc:HGNC:2197]	LIU_OVARIAN_CANCER_TUMORS_AND_XENOGRAFTS_XDGS_DN	DELYS_THYROID_CANCER_UP	NABA_MATRISOME				WONG_ADULT_TISSUE_STEM_MODULE	SCHUETZ_BREAST_CANCER_DUCTAL_INVASIVE_UP									MARTENS_TRETINOIN_RESPONSE_UP					CHICAS_RB1_TARGETS_CONFLUENT	CHEN_METABOLIC_SYNDROM_NETWORK			BOQUEST_STEM_CELL_UP			FOROUTAN_PRODRANK_TGFB_EMT_UP		CHIANG_LIVER_CANCER_SUBCLASS_CTNNB1_DN	FOROUTAN_TGFB_EMT_UP			PEREZ_TP63_TARGETS	REACTOME_EXTRACELLULAR_MATRIX_ORGANIZATION				REN_ALVEOLAR_RHABDOMYOSARCOMA_DN	SWEET_LUNG_CANCER_KRAS_DN						KHETCHOUMIAN_TRIM24_TARGETS_UP
7057	THBS1	thrombospondin 1 [Source:HGNC Symbol;Acc:HGNC:11785]	LIU_OVARIAN_CANCER_TUMORS_AND_XENOGRAFTS_XDGS_DN	DELYS_THYROID_CANCER_UP	NABA_MATRISOME				WONG_ADULT_TISSUE_STEM_MODULE				WU_CELL_MIGRATION				GRAESSMANN_APOPTOSIS_BY_DOXORUBICIN_UP	KOINUMA_TARGETS_OF_SMAD2_OR_SMAD3			NUYTTEN_EZH2_TARGETS_UP		MCBRYAN_PUBERTAL_BREAST_4_5WK_UP	CHICAS_RB1_TARGETS_CONFLUENT					LIM_MAMMARY_STEM_CELL_UP		FOROUTAN_PRODRANK_TGFB_EMT_UP	BOQUEST_STEM_CELL_CULTURED_VS_FRESH_UP		FOROUTAN_TGFB_EMT_UP	KIM_WT1_TARGETS_UP			REACTOME_EXTRACELLULAR_MATRIX_ORGANIZATION				REN_ALVEOLAR_RHABDOMYOSARCOMA_DN			GOZGIT_ESR1_TARGETS_DN
1893	ECM1	extracellular matrix protein 1 [Source:HGNC Symbol;Acc:HGNC:3153]	LIU_OVARIAN_CANCER_TUMORS_AND_XENOGRAFTS_XDGS_DN	DELYS_THYROID_CANCER_UP	NABA_MATRISOME						ENK_UV_RESPONSE_KERATINOCYTE_UP						GRAESSMANN_APOPTOSIS_BY_DOXORUBICIN_UP							CHICAS_RB1_TARGETS_CONFLUENT																	ZHONG_RESPONSE_TO_AZACITIDINE_AND_TSA_UP	REN_ALVEOLAR_RHABDOMYOSARCOMA_DN
718	C3	complement C3 [Source:HGNC Symbol;Acc:HGNC:1318]	LIU_OVARIAN_CANCER_TUMORS_AND_XENOGRAFTS_XDGS_DN	DELYS_THYROID_CANCER_UP		ONDER_CDH1_TARGETS_2_DN	SATO_SILENCED_BY_METHYLATION_IN_PANCREATIC_CANCER_1	HELLER_HDAC_TARGETS_SILENCED_BY_METHYLATION_UP														SMID_BREAST_CANCER_LUMINAL_B_DN					BLANCO_MELO_RESPIRATORY_SYNCYTIAL_VIRUS_INFECTION_A594_CELLS_UP	BOQUEST_STEM_CELL_UP		FEVR_CTNNB1_TARGETS_UP													SWEET_LUNG_CANCER_KRAS_DN
[truncated: 454 more rows]
[truncated: 53 more columns]
